# Supplementary material for: Prompting and Fine-Tuning Large Language Models for Parkinson Disease Diagnosis: Comparative Evaluation Study Using the PPMI Structured Dataset
Source: JMIR Med Inform. 2026 Jan 15;14:e77561. doi: 10.2196/77561 (PMC12856398; doi:10.2196/77561)
Supplement: Multimedia Appendix 12 [file medinform_v14i1e77561_app12.zip]

Archive with 14 entries (13 files):
- Multimedia Appendix 12_rev/
- Multimedia Appendix 12_rev/3_1_Fine-tuning_GPT-4o-mini.ipynb
- Multimedia Appendix 12_rev/2_0_Reasoning_LLMs.ipynb
- Multimedia Appendix 12_rev/1_Few-shot_LLMs.ipynb
- Multimedia Appendix 12_rev/3_2_Fine-tuning_Gemini_15flash.ipynb
- Multimedia Appendix 12_rev/2_1_Reasoning_LLMs_semantic consistency.ipynb
- Multimedia Appendix 12_rev/Train_data_1052.jsonl
- Multimedia Appendix 12_rev/External_Verification_Data.jsonl
- Multimedia Appendix 12_rev/Data_1_External Verification Data.xlsx
- Multimedia Appendix 12_rev/Data_sample_reasoning-text_Llama33-70b_ST.xlsx
- Multimedia Appendix 12_rev/Test_data_122.jsonl
- Multimedia Appendix 12_rev/Data_0_Train(val)&Test.xlsx
- Multimedia Appendix 12_rev/Val_data_186.jsonl
- Multimedia Appendix 12_rev/0_ML(LR_SVM).ipynb
