# Supplementary material for: Prompting and Fine-Tuning Large Language Models for Parkinson Disease Diagnosis: Comparative Evaluation Study Using the PPMI Structured Dataset
Source: JMIR Med Inform. 2026 Jan 15;14:e77561. doi: 10.2196/77561 (PMC12856398; doi:10.2196/77561)
Supplement: Multimedia Appendix 12 [file medinform_v14i1e77561_app12.zip › Multimedia Appendix 12_rev/3_1_Fine-tuning_GPT-4o-mini.ipynb]

# %% [markdown]
# ***📌 OpenAI GPT Model Financing Task Full Automation Code

I. Learning Fine Tuning Models
1. Upload JSONL File to Learn

2. Create a fine tuning job

3. Automatic tracking of learning status

4. Success/Failure and Output Results

5. Confirm learning completion or failure → Output results

*Fine Tuning Model Name: ft:gpt-4o-mini-2024-07-18:personal::BHntdeDn

# %% [code]
import time                
import sys                 
from openai import OpenAI  


api_key = ''
client = OpenAI(api_key=api_key)    # OpenAI API can be called


# %% [markdown]

# I. Learning Fine Tuning Models

# %% [code]
# ✅ 2. Upload JSONL File (Train / Val)

train_path = "train_data_1052.jsonl"
val_path = "Val_data_186.jsonl"

# Upload
train_file = client.files.create(   # This uploads files to the OpenAI server
    file=open(train_path, "rb"),    # Open the file in read-only binary mode and forward it to the API
    purpose="fine-tune"             # specifies that this file is for fine tuning purposes
)

val_file = client.files.create(
    file=open(val_path, "rb"),
    purpose="fine-tune"
)

print("Train File ID:", train_file.id)
print("Val File ID:", val_file.id)


# %% [code]
# ✅ 3. create Fine-tuning Job 

job = client.fine_tuning.jobs.create(   # This creates a learning job on the OpenAI server, and creates job.id (ID for checking learning status)
    training_file=train_file.id,        # ID of the previously uploaded learning file
    validation_file=val_file.id,        # The ID of the file for verification
    model="gpt-4o-mini-2024-07-18" ,    # model name
)

print("🎉 Fine-tuning!")
print("Job ID:", job.id)

# %% [code]
# ✅ 4. Automatic tracking of learning status

job_id = job.id  # Save the unique ID of the learning task 

# State icon definition: a dictionary that maps emoticons (icon) to state when displaying progress
status_icons = {
    "validating_files": "🔍",
    "queued": "⏳",
    "running": "🏃‍♂️",
    "succeeded": "✅",
    "failed": "❌",
}

print(f"📡 Fine-tuning... (Job ID: {job_id})")


while True:
    job = client.fine_tuning.jobs.retrieve(job_id)      
    status = job.status                                 
    icon = status_icons.get(status, "❔")               
    
    sys.stdout.write(f"\r{icon} :{status} ")  
    sys.stdout.flush()                                  
    
    if status in ["succeeded", "failed"]:
        break                                           
    
    time.sleep(5) 


if status == "succeeded":
    print("🎉! ✅")
    print(f"🧠{job.fine_tuned_model}")  
elif status == "failed":
    print("❌!")
    print(f"{job.error}")               


# %% [markdown]
# 🔶 II. Test.jsonl to check results
Read line by line → Inferral with fine-tuned model → Compare with correct answer → Save Excel result

# %% [code]
import json
import pandas as pd
import os
from datetime import datetime
from openai import OpenAI
from sklearn.metrics import (
    accuracy_score, precision_score, recall_score,
    f1_score, confusion_matrix, classification_report
)
from tqdm import tqdm


sheet_name = "Validation"                             
file_path2 = r"Data_1_External Verification Data.xlsx"
df_test_excel = pd.read_excel(file_path2, sheet_name=sheet_name)                            


patno_list = df_test_excel["PATNO"].tolist()                 
true_label_list = df_test_excel["COHORT"].astype(str).tolist() 


jsonl_path = "External_Verification_Data.jsonl" 

test_data = []
with open(jsonl_path, "r", encoding="utf-8") as f:
    for line in f:
        test_data.append(json.loads(line))
        

client = OpenAI(api_key=api_key)

fine_tuned_model = "ft:gpt-4o-mini-2024-07-18:personal::BHntdeDn"  


def infer_ft_model(prompt):
    response = client.chat.completions.create(
        model=fine_tuned_model,
        messages=[
            {"role": "system", "content": "You are a medical expert."},
            {"role": "user", "content": prompt}
        ],
        temperature=0.1,
        max_tokens=5
    )
    return response.choices[0].message.content

def extract_final_answer(text):
    if "Final Answer:" in text:
        val = text.split("Final Answer:")[1].strip().replace("`","").strip()
    else:
        val = text.strip()
    if val not in ["0","1"]:
        val = "none"
    return val


# %% [code]

for iteration in range(1, 31):
    print(f"/n=== {iteration ===")
    
    import torch
    torch.cuda.empty_cache() 
    print(torch.cuda.is_available())

    predictions_raw = []
    prompts_used = []

    for i in tqdm(range(len(test_data)), desc=f"[Iter {iteration}] Inference"):
        example = test_data[i]
        
        user_prompt = ""
        for msg in example["messages"]:
            if msg["role"] == "user":
                user_prompt = msg["content"]
        
        result = infer_ft_model(user_prompt)
        predictions_raw.append(result)
        prompts_used.append(user_prompt)

    final_preds = [extract_final_answer(x) for x in predictions_raw]

    final_preds_clean = [p if p in ["0","1"] else "none" for p in final_preds]
    true_label_list_clean = [str(t) for t in true_label_list]

    acc = accuracy_score(true_label_list_clean, final_preds_clean)
    prec = precision_score(true_label_list_clean, final_preds_clean, average='weighted', zero_division=0)
    rec = recall_score(true_label_list_clean, final_preds_clean, average='weighted', zero_division=0)
    f1 = f1_score(true_label_list_clean, final_preds_clean, average='weighted', zero_division=0)

    class_rep = classification_report(true_label_list_clean, final_preds_clean, output_dict=True)

    results_df = pd.DataFrame({
        "PATNO": patno_list,
        "True Label": true_label_list_clean,
        "Predicted": final_preds_clean,
        "Full Output": predictions_raw,
        "Prompt Used": prompts_used
    })

    save_dir = "GPT-4o-mini_FT"
    os.makedirs(save_dir, exist_ok=True)
    
    out_file = os.path.join(save_dir, f"{GPT_FT_iter{iteration}.xlsx")

    with pd.ExcelWriter(out_file, engine="openpyxl") as writer:
        results_df.to_excel(writer, sheet_name="Results", index=False)
        
        pd.DataFrame([{
            "Accuracy": acc,
            "Precision": prec,
            "Recall": rec,
            "F1 Score": f1
        }]).to_excel(writer, sheet_name="Metrics", index=False)
        
        pd.DataFrame(class_rep).transpose().to_excel(writer, sheet_name="Classification Report")
        
        unique_classes = sorted(list(set(true_label_list_clean + final_preds_clean)))
        conf_mat = confusion_matrix(true_label_list_clean, final_preds_clean, labels=unique_classes)
        
        df_confmat = pd.DataFrame(
            conf_mat,
            index=[f"True {cls}" for cls in unique_classes],
            columns=[f"Pred {cls}" for cls in unique_classes]
        )
        df_confmat.to_excel(writer, sheet_name="Confusion Matrix")

    print(f"✅ {iteration}!")
    print("Accuracy:", acc)
    print("Precision:", prec)
    print("Recall:", rec)
    print("F1 Score:", f1)
    print(out_file)
