# Supplementary material for: Prompting and Fine-Tuning Large Language Models for Parkinson Disease Diagnosis: Comparative Evaluation Study Using the PPMI Structured Dataset
Source: JMIR Med Inform. 2026 Jan 15;14:e77561. doi: 10.2196/77561 (PMC12856398; doi:10.2196/77561)
Supplement: Multimedia Appendix 12 [file medinform_v14i1e77561_app12.zip › Multimedia Appendix 12_rev/2_0_Reasoning_LLMs.ipynb]

# %% [markdown]
# 1 Preparing data

# %% [code]
from datasets import load_dataset
from transformers import AutoModelForCausalLM, AutoTokenizer
from accelerate import load_checkpoint_and_dispatch

import pandas as pd
import torch

# Hugging Face API token settings
from huggingface_hub import login
login("")  # Enter your Hugging Face API token here

# %% [code]
import numpy as np
import pandas as pd

# Import Data
file_path = "/mnt/c/Users/KimJunho/Desktop/VSCode/2411_PPMI/2411_PPMI_variables/241122_3_results_2class/241201_train_test_10var.xlsx"

sheet_name1 = 'Test_10'
sheet_name2 = 'Train_10'

df1 = pd.read_excel(file_path, sheet_name=sheet_name1) # test
df2 = pd.read_excel(file_path, sheet_name=sheet_name2) # train

#dataset = Dataset.from_pandas(df)
# print(df.head())

# data preprocessing
df1['COHORT'] = df1['COHORT'].astype('category')  # Converting COHORT to Categorical Data
df2['COHORT'] = df2['COHORT'].astype('category')

# Separation of Attributes and Labels (keep PATNO)
X_train = df2.drop(columns=['PATNO']) # PATNO =Participant ID
y_train = df2['COHORT']

X_test = df1.drop(columns=['PATNO'])
y_test = df1['COHORT']
y_true_list = y_test.tolist()

# Store PATNO columns separately
patno_train = df2['PATNO']
patno_test = df1['PATNO']

patno_train = patno_train.tolist()
patno_test = patno_test.tolist()

# %% [markdown]
# 2 Proceed according to Prompt type

> Select a prompt to use
## 1. Plain Text Prompt
## 2. Mark Down Prompt
## 3. Special Token Prompt
## 4. Special Token + Mark Down Prompt

# %% [code]
## 1. Plain Text Prompt

# Function to generate few-shot learning prompts
def generate_few_shot_prompt(data_point, examples, n_shots):
    prompt_examples = "\n\n".join(
        f"Example {i + 1}:\n"
        f"The following examples demonstrate how to analyze and diagnose based on test data. Use these patterns to guide your analysis.\n"
        f"1. updrs3_score: {row['updrs3_score']}\n"
        f"2. con_putamen: {row['con_putamen']}\n"
        f"3. updrs_totscore: {row['updrs_totscore']}\n"
        f"4. updrs2_score: {row['updrs2_score']}\n"
        f"5. lowput_expected: {row['lowput_expected']}\n"
        f"6. upsit_pctl: {row['upsit_pctl']}\n"
        f"7. mean_putamen: {row['mean_putamen']}\n"
        f"8. DATSCAN_PUTAMEN_L: {row['DATSCAN_PUTAMEN_L']}\n"
        f"9. con_striatum: {row['con_striatum']}\n"
        f"10. DATSCAN_PUTAMEN_R: {row['DATSCAN_PUTAMEN_R']}\n"
        f"Based on the analysis of the provided data, respond with `1` for Parkinson's disease or `0` for healthy control.\n"
        f"Final Answer: {row['COHORT']}"
        for i, row in enumerate(examples)
    )

    return f"""
    You are a medical expert. Analyze the following test results to determine whether the person likely has Parkinson's disease (Answer: 1) or is a healthy control (Answer: 0).
    Compare the provided values with typical ranges observed in Parkinson's disease patients and healthy individuals.
    The values in parentheses represent the weighted average SHAP values of four tree-based models, where higher values indicate greater variable importance.

    Test Explanations:
    1. updrs3_score (0.819): Represents the MDS-UPDRS Part III score, which evaluates motor function through clinical assessments. A higher score indicates more severe motor symptoms.
    2. con_putamen (0.487): Indicates the dopamine signal intensity ratio between the left and right putamen regions. Parkinson's disease often shows significant asymmetry.
    3. updrs_totscore (0.345): Refers to the total MDS-UPDRS score, reflecting overall severity. A higher score suggests greater disease severity.
    4. updrs2_score (0.296): Evaluates difficulties in daily activities reported by patients. A higher score indicates greater difficulty.
    5. lowput_expected (0.186): Represents the lower expected limit of dopamine signal intensity in the putamen. Below-threshold values suggest dopamine depletion.
    6. upsit_pctl (0.139): Percentile score of the UPSIT test for olfactory function. Lower percentiles suggest smell loss, a biomarker for Parkinson's.
    7. mean_putamen (0.105): Average dopamine signal intensity across both putamen regions, reflecting dopamine deficiency.
    8. DATSCAN_PUTAMEN_L (0.093): Dopamine signal intensity in the left putamen. Asymmetry is a hallmark of Parkinson's.
    9. con_striatum (0.035): Overall dopamine signal intensity in the striatum (including putamen and caudate).
    10. DATSCAN_PUTAMEN_R (0.031): Dopamine signal intensity in the right putamen. Early Parkinson's often shows left-right asymmetry.

    {prompt_examples}

Please analyze the subject's information below and provide your final decision with the following conditions:
1. Final Answer: Provide a single number (1 or 0) only.
2. Reasons for Classification: Provide exactly 3 reasons in bullet points, each in one concise sentence.
3. Limit the entire response to no more than 150 words.

Information of subject:
1. updrs3_score: {data_point['updrs3_score']}
2. con_putamen: {data_point['con_putamen']}
3. updrs_totscore: {data_point['updrs_totscore']}
4. updrs2_score: {data_point['updrs2_score']}
5. lowput_expected: {data_point['lowput_expected']}
6. upsit_pctl: {data_point['upsit_pctl']}
7. mean_putamen: {data_point['mean_putamen']}
8. DATSCAN_PUTAMEN_L: {data_point['DATSCAN_PUTAMEN_L']}
9. con_striatum: {data_point['con_striatum']}
10. DATSCAN_PUTAMEN_R: {data_point['DATSCAN_PUTAMEN_R']}

Based on the analysis of the provided data, respond with `1` for Parkinson's disease or `0` for healthy control.
Additionally, provide three specific reasons for your classification in a numbered list format, with each reason explained in 1-2 concise sentences.

Final Answer:
[Numeric Answer: 1 or 0]

Reasons for Classification:
1. [First key diagnostic reason]
2. [Second key diagnostic reason]
3. [Third key diagnostic reason]
"""


# %% [code]
# ## 2. Mark Down Prompt

# # Function to generate few-shot learning prompts
# def generate_few_shot_prompt(data_point, examples, n_shots):
#     prompt_examples = "\n\n".join(
#         f"###Example {i + 1}:\n"
#         f"The following examples demonstrate how to analyze and diagnose based on test data. Use these patterns to guide your analysis.\n"
#         f"1. updrs3_score: {row['updrs3_score']}\n"
#         f"2. con_putamen: {row['con_putamen']}\n"
#         f"3. updrs_totscore: {row['updrs_totscore']}\n"
#         f"4. updrs2_score: {row['updrs2_score']}\n"
#         f"5. lowput_expected: {row['lowput_expected']}\n"
#         f"6. upsit_pctl: {row['upsit_pctl']}\n"
#         f"7. mean_putamen: {row['mean_putamen']}\n"
#         f"8. DATSCAN_PUTAMEN_L: {row['DATSCAN_PUTAMEN_L']}\n"
#         f"9. con_striatum: {row['con_striatum']}\n"
#         f"10. DATSCAN_PUTAMEN_R: {row['DATSCAN_PUTAMEN_R']}\n"
#         f"Based on the analysis of the provided data, respond with `1` for Parkinson's disease or `0` for healthy control.\n"
#         f"Final Answer: {row['COHORT']}"
#         for i, row in enumerate(examples)
#     )

#     return f"""
#     You are a medical expert. Analyze the following test results to determine whether the person likely has Parkinson's disease (Answer: 1) or is a healthy control (Answer: 0).
#     Compare the provided values with typical ranges observed in Parkinson's disease patients and healthy individuals.
#     The values in parentheses represent the weighted average SHAP values of four tree-based models, where higher values indicate greater variable importance.

#     ### Test Explanations:
#     1. **updrs3_score (0.819):** Represents the MDS-UPDRS Part III score, which evaluates motor function through clinical assessments. A higher score indicates more severe motor symptoms.
#     2. **con_putamen (0.487):** Indicates the dopamine signal intensity ratio between the left and right putamen regions. Parkinson's disease often shows significant asymmetry.
#     3. **updrs_totscore (0.345):** Refers to the total MDS-UPDRS score, reflecting overall severity. A higher score suggests greater disease severity.
#     4. **updrs2_score (0.296):** Evaluates difficulties in daily activities reported by patients. A higher score indicates greater difficulty.
#     5. **lowput_expected (0.186):** Represents the lower expected limit of dopamine signal intensity in the putamen. Below-threshold values suggest dopamine depletion.
#     6. **upsit_pctl (0.139):** Percentile score of the UPSIT test for olfactory function. Lower percentiles suggest smell loss, a biomarker for Parkinson's.
#     7. **mean_putamen (0.105):** Average dopamine signal intensity across both putamen regions, reflecting dopamine deficiency.
#     8. **DATSCAN_PUTAMEN_L (0.093):** Dopamine signal intensity in the left putamen. Asymmetry is a hallmark of Parkinson's.
#     9. **con_striatum (0.035):** Overall dopamine signal intensity in the striatum (including putamen and caudate).
#     10. **DATSCAN_PUTAMEN_R (0.031):** Dopamine signal intensity in the right putamen. Early Parkinson's often shows left-right asymmetry.

#     {prompt_examples}

# Please analyze the subject's information below and provide your final decision with the following conditions:
# 1. Final Answer: Provide a single number (1 or 0) only.
# 2. Reasons for Classification: Provide exactly 3 reasons in bullet points, each in one concise sentence.
# 3. Limit the entire response to no more than 150 words.

# ### Information of subject:
# 1. updrs3_score: {data_point['updrs3_score']}
# 2. con_putamen: {data_point['con_putamen']}
# 3. updrs_totscore: {data_point['updrs_totscore']}
# 4. updrs2_score: {data_point['updrs2_score']}
# 5. lowput_expected: {data_point['lowput_expected']}
# 6. upsit_pctl: {data_point['upsit_pctl']}
# 7. mean_putamen: {data_point['mean_putamen']}
# 8. DATSCAN_PUTAMEN_L: {data_point['DATSCAN_PUTAMEN_L']}
# 9. con_striatum: {data_point['con_striatum']}
# 10. DATSCAN_PUTAMEN_R: {data_point['DATSCAN_PUTAMEN_R']}

# Based on the analysis of the provided data, respond with `1` for Parkinson's disease or `0` for healthy control.
# Additionally, provide three specific reasons for your classification in a numbered list format, with each reason explained in 1-2 concise sentences.

# Final Answer:
# [Numeric Answer: 1 or 0]

# Reasons for Classification:
# 1. [First key diagnostic reason]
# 2. [Second key diagnostic reason]
# 3. [Third key diagnostic reason]
# """


# %% [code]
# ## 3. Special Token Prompt

# # Function to generate few-shot learning prompts
# def generate_few_shot_prompt(data_point, examples, n_shots):
#     prompt_examples = "\n\n".join(
#         f"Example {i + 1}:\n"
#         f"1. updrs3_score: {row['updrs3_score']}\n"
#         f"2. con_putamen: {row['con_putamen']}\n"
#         f"3. updrs_totscore: {row['updrs_totscore']}\n"
#         f"4. updrs2_score: {row['updrs2_score']}\n"
#         f"5. lowput_expected: {row['lowput_expected']}\n"
#         f"6. upsit_pctl: {row['upsit_pctl']}\n"
#         f"7. mean_putamen: {row['mean_putamen']}\n"
#         f"8. DATSCAN_PUTAMEN_L: {row['DATSCAN_PUTAMEN_L']}\n"
#         f"9. con_striatum: {row['con_striatum']}\n"
#         f"10. DATSCAN_PUTAMEN_R: {row['DATSCAN_PUTAMEN_R']}\n"
#         f"Based on the analysis of the provided data, respond with `1` for Parkinson's disease or `0` for healthy control.\n"
#         f"Answer: {row['COHORT']}"
#         for i, row in enumerate(examples)
#     )

#     return f"""
#     <|begin_of_text|>
#     <|start_header_id|>system<|end_header_id|>
#     You are a medical expert. Analyze the following test results to determine whether the person likely has Parkinson's disease (Answer: 1) or is a healthy control (Answer: 0).
#     Compare the provided values with typical ranges observed in Parkinson's disease patients and healthy individuals.
#     The values in parentheses represent the weighted average SHAP values of four tree-based models, where higher values indicate greater variable importance.

#     Test Explanations:
#     1. updrs3_score (0.819): Represents the MDS-UPDRS Part III score, which evaluates motor function through clinical assessments. A higher score indicates more severe motor symptoms.
#     2. con_putamen (0.487): Indicates the dopamine signal intensity ratio between the left and right putamen regions. Parkinson's disease often shows significant asymmetry.
#     3. updrs_totscore (0.345): Refers to the total MDS-UPDRS score, reflecting overall severity. A higher score suggests greater disease severity.
#     4. updrs2_score (0.296): Evaluates difficulties in daily activities reported by patients. A higher score indicates greater difficulty.
#     5. lowput_expected (0.186): Represents the lower expected limit of dopamine signal intensity in the putamen. Below-threshold values suggest dopamine depletion.
#     6. upsit_pctl (0.139): Percentile score of the UPSIT test for olfactory function. Lower percentiles suggest smell loss, a biomarker for Parkinson's.
#     7. mean_putamen (0.105): Average dopamine signal intensity across both putamen regions, reflecting dopamine deficiency.
#     8. DATSCAN_PUTAMEN_L (0.093): Dopamine signal intensity in the left putamen. Asymmetry is a hallmark of Parkinson's.
#     9. con_striatum (0.035): Overall dopamine signal intensity in the striatum (including putamen and caudate).
#     10. DATSCAN_PUTAMEN_R (0.031): Dopamine signal intensity in the right putamen. Early Parkinson's often shows left-right asymmetry.

#     {prompt_examples}

# Please analyze the subject's information below and provide your final decision with the following conditions:
# 1. Final Answer: Provide a single number (1 or 0) only.
# 2. Reasons for Classification: Provide exactly 3 reasons in bullet points, each in one concise sentence.
# 3. Limit the entire response to no more than 150 words.

# <|eot_id|><|start_header_id|>user<|end_header_id|>
# Information of subject:
# 1. updrs3_score: {data_point['updrs3_score']}
# 2. con_putamen: {data_point['con_putamen']}
# 3. updrs_totscore: {data_point['updrs_totscore']}
# 4. updrs2_score: {data_point['updrs2_score']}
# 5. lowput_expected: {data_point['lowput_expected']}
# 6. upsit_pctl: {data_point['upsit_pctl']}
# 7. mean_putamen: {data_point['mean_putamen']}
# 8. DATSCAN_PUTAMEN_L: {data_point['DATSCAN_PUTAMEN_L']}
# 9. con_striatum: {data_point['con_striatum']}
# 10. DATSCAN_PUTAMEN_R: {data_point['DATSCAN_PUTAMEN_R']}

# Based on the analysis of the provided data, respond with `1` for Parkinson's disease or `0` for healthy control.
# Additionally, provide three specific reasons for your classification in a numbered list format, with each reason explained in 1-2 concise sentences.

# Final Answer:
# [Numeric Answer: 1 or 0]

# Reasons for Classification:
# 1. [First key diagnostic reason]
# 2. [Second key diagnostic reason]
# 3. [Third key diagnostic reason]

# <|eot_id|>
# <|start_header_id|>assistant<|end_header_id|>
# """


# %% [code]
# ## 4. Special Token + Mark Down Prompt

# # Function to generate few-shot learning prompts
# def generate_few_shot_prompt(data_point, examples, n_shots):
#     prompt_examples = "\n\n".join(
#         f"###Example {i + 1}:\n"
#         f"The following examples demonstrate how to analyze and diagnose based on test data. Use these patterns to guide your analysis.\n"
#         f"1. updrs3_score: {row['updrs3_score']}\n"
#         f"2. con_putamen: {row['con_putamen']}\n"
#         f"3. updrs_totscore: {row['updrs_totscore']}\n"
#         f"4. updrs2_score: {row['updrs2_score']}\n"
#         f"5. lowput_expected: {row['lowput_expected']}\n"
#         f"6. upsit_pctl: {row['upsit_pctl']}\n"
#         f"7. mean_putamen: {row['mean_putamen']}\n"
#         f"8. DATSCAN_PUTAMEN_L: {row['DATSCAN_PUTAMEN_L']}\n"
#         f"9. con_striatum: {row['con_striatum']}\n"
#         f"10. DATSCAN_PUTAMEN_R: {row['DATSCAN_PUTAMEN_R']}\n"
#         f"Based on the analysis of the provided data, respond with `1` for Parkinson's disease or `0` for healthy control.\n"
#         f"**Final Answer:** {row['COHORT']}"
#         for i, row in enumerate(examples)
#     )

#     return f"""
#     <|begin_of_text|>
#     <|start_header_id|>system<|end_header_id|>
#     You are a medical expert. Analyze the following test results to determine whether the person likely has Parkinson's disease (Answer: 1) or is a healthy control (Answer: 0).
#     Compare the provided values with typical ranges observed in Parkinson's disease patients and healthy individuals.
#     The values in parentheses represent the weighted average SHAP values of four tree-based models, where higher values indicate greater variable importance.

#     ### Test Explanations:
#     1. **updrs3_score (0.819):** Represents the MDS-UPDRS Part III score, which evaluates motor function through clinical assessments. A higher score indicates more severe motor symptoms.
#     2. **con_putamen (0.487):** Indicates the dopamine signal intensity ratio between the left and right putamen regions. Parkinson's disease often shows significant asymmetry.
#     3. **updrs_totscore (0.345):** Refers to the total MDS-UPDRS score, reflecting overall severity. A higher score suggests greater disease severity.
#     4. **updrs2_score (0.296):** Evaluates difficulties in daily activities reported by patients. A higher score indicates greater difficulty.
#     5. **lowput_expected (0.186):** Represents the lower expected limit of dopamine signal intensity in the putamen. Below-threshold values suggest dopamine depletion.
#     6. **upsit_pctl (0.139):** Percentile score of the UPSIT test for olfactory function. Lower percentiles suggest smell loss, a biomarker for Parkinson's.
#     7. **mean_putamen (0.105):** Average dopamine signal intensity across both putamen regions, reflecting dopamine deficiency.
#     8. **DATSCAN_PUTAMEN_L (0.093):** Dopamine signal intensity in the left putamen. Asymmetry is a hallmark of Parkinson's.
#     9. **con_striatum (0.035):** Overall dopamine signal intensity in the striatum (including putamen and caudate).
#     10. **DATSCAN_PUTAMEN_R (0.031):** Dopamine signal intensity in the right putamen. Early Parkinson's often shows left-right asymmetry.

#     {prompt_examples}

# Please analyze the subject's information below and provide your final decision with the following conditions:
# 1. Final Answer: Provide a single number (1 or 0) only.
# 2. Reasons for Classification: Provide exactly 3 reasons in bullet points, each in one concise sentence.
# 3. Limit the entire response to no more than 150 words.

# <|eot_id|>
# <|start_header_id|>user<|end_header_id|>
# ### Information of subject:
# 1. updrs3_score: {data_point['updrs3_score']}
# 2. con_putamen: {data_point['con_putamen']}
# 3. updrs_totscore: {data_point['updrs_totscore']}
# 4. updrs2_score: {data_point['updrs2_score']}
# 5. lowput_expected: {data_point['lowput_expected']}
# 6. upsit_pctl: {data_point['upsit_pctl']}
# 7. mean_putamen: {data_point['mean_putamen']}
# 8. DATSCAN_PUTAMEN_L: {data_point['DATSCAN_PUTAMEN_L']}
# 9. con_striatum: {data_point['con_striatum']}
# 10. DATSCAN_PUTAMEN_R: {data_point['DATSCAN_PUTAMEN_R']}

# Based on the analysis of the provided data, respond with `1` for Parkinson's disease or `0` for healthy control.
# Your response should contain only the number `1` or `0`, with no additional text.

# **Final Answer:**
# [Numeric Answer: 1 or 0]

# **Reasons for Classification:**
# 1. [First key diagnostic reason]
# 2. [Second key diagnostic reason]
# 3. [Third key diagnostic reason]

# <|eot_id|>
# <|start_header_id|>assistant<|end_header_id|>
# """


# %% [markdown]
# 3 Bringing up models

## 1. LLaMA
## 2. GPT
## 3. Gemini
## 4. Claude

# %% [code]
## 1. LLaMA

from tqdm import tqdm
from transformers import pipeline, AutoModelForCausalLM, AutoTokenizer
from accelerate import Accelerator

# Model and Torque Nizer Loads
base_model = "meta-llama/Llama-3.3-70B-Instruct"
# base_model = "meta-llama/Meta-Llama-3.1-8B-Instruct"


model = AutoModelForCausalLM.from_pretrained(base_model,
                                             torch_dtype=torch.float16,
                                             device_map="auto",
                                             )

tokenizer = AutoTokenizer.from_pretrained(base_model)
tokenizer.pad_token = tokenizer.eos_token
tokenizer.padding_side = "right"

accelerator = Accelerator(mixed_precision="fp16")

model = accelerator.prepare(model)


# %% [code]
## 2. GPT

# from openai import OpenAI
# import os
# import torch
# import pandas as pd
# from tqdm import tqdm
# from datetime import datetime
# from sklearn.metrics import accuracy_score, precision_score, recall_score, f1_score, confusion_matrix, classification_report


# # API Key and Model Settings:
# api_key = ''
# client = OpenAI(api_key=api_key)

# model_name = "gpt-4o-2024-08-06"
# print("Model is successfully loaded!")

# %% [code]
# ## 3. Gemini

# # 필요한 라이브러리 임포트
# import google.generativeai as genai
# import os
# import torch
# import pandas as pd
# from tqdm import tqdm
# from datetime import datetime
# from sklearn.metrics import accuracy_score, precision_score, recall_score, f1_score, confusion_matrix, classification_report


# # API Key and Model Settings:
# genai.configure(api_key="")
# model_name = "gemini-1.5-pro-latest"
## model_name = "gemini-1.5-flash-latest"


# model= genai.GenerativeModel(model_name)
# print("Model is successfully loaded!")

# %% [code]
# ## 4. Claude

# import anthropic
# import os
# import torch
# import pandas as pd
# from tqdm import tqdm
# from datetime import datetime
# from sklearn.metrics import accuracy_score, precision_score, recall_score, f1_score, confusion_matrix, classification_report


# # API Key and Model Settings:
# client = anthropic.Anthropic(
#     api_key="",
# )


# model_name = "claude-3-5-sonnet-20241022"
# print("Model is successfully loaded!")

# %% [code]
# pipeline 정의
pipe = pipeline(
    task="text-generation",
    model=model,
    tokenizer=tokenizer,
    max_new_tokens=8,
    temperature=0.1,
    device_map="auto"

)

print(f"Pipeline is running on device: {pipe.device}")


# %% [markdown]
# 4 Setting Up a Few-shot

# %% [code]
# few-shot

# Sampling examples for few-shot learning
n_shots = 0  # Adjust the number of shots as needed (0, 1, 2, or 3)
random_state= 111
examples_per_class = X_train.groupby('COHORT').apply(lambda x: x.sample(n=n_shots, random_state=random_state)).reset_index(drop=True)

# Generate prompts for test data
X_test['few_shot_prompt'] = X_test.apply(lambda row: generate_few_shot_prompt(row, examples_per_class.to_dict('records'), n_shots), axis=1)

# Display a few of the generated prompts
# X_test[['few_shot_prompt']].head()

# %% [code]
batch_size = 8
prompts = X_test['few_shot_prompt'].tolist()

device_count = torch.cuda.device_count()
device_batches = [prompts[i::device_count] for i in range(device_count)]


results = [[] for _ in range(device_count)]

# %% [code]
import pandas as pd
import torch
from sklearn.metrics import accuracy_score, precision_score, recall_score, f1_score, confusion_matrix, classification_report
from tqdm import tqdm
from datetime import datetime
import os

def process_with_auto_allocation(test_chunk):
    y_pred = []
    for i in tqdm(range(len(test_chunk)), desc="Processing"):
        prompt = test_chunk.iloc[i]["few_shot_prompt"]
        result = pipe(prompt)
        generated_text = result[0]['generated_text'].strip()
        y_pred.append(generated_text)
    return y_pred

def predict_multi_gpu_auto(test, max_new_tokens=8):
    gpu_count = torch.cuda.device_count()
    if gpu_count < 1:
        raise RuntimeError("No GPUs available. Please check your environment.")

    data_chunks = torch.chunk(torch.arange(len(test)), gpu_count)
    test_chunks = [test.iloc[chunk] for chunk in data_chunks]

    y_pred = []
    for test_chunk in test_chunks:
        y_pred.extend(process_with_auto_allocation(test_chunk))

    return y_pred

def extract_labels(full_outputs):
    extracted_labels = []
    for text in full_outputs:
        if 'Final Answer:' in text:
            label_text = text.rsplit('Final Answer:', 1)[-1].strip()
        else:
            label_text = ""
        extracted_labels.append(label_text)
    return extracted_labels

def categorize_labels(extracted_labels):
    categories = ["0", "1"]
    final_labels = []

    for label_text in extracted_labels:
        for category in categories:
            if category.lower() in label_text.lower():
                final_labels.append(category)
                break
        else:
            final_labels.append("none")

    return final_labels


# Recurring execution code
for iteration in range(1, 31):  # Repeat from 1 to 3
    print(f"Iteration {iteration}")

    # Performing predictions
    y_pred = predict_multi_gpu_auto(X_test, max_new_tokens=8)

    # Processing Results
    extracted_labels = extract_labels(y_pred)
    final_labels = categorize_labels(extracted_labels)

    results_df = pd.DataFrame({
        'PATNO': patno_test,
        'few_shot_prompt': X_test['few_shot_prompt'],
        'True Label': y_test.tolist(),
        'Final Label': final_labels,
        'Extracted Label Text': extracted_labels,
        'Full Output': y_pred
    })

    # Convert both y_true and final_labels to strings
    y_true_list = [str(label) for label in y_true_list]
    final_labels = [str(label) for label in final_labels]

    # Calculate Evaluation Indicators
    accuracy = accuracy_score(y_true_list, final_labels)
    precision = precision_score(y_true_list, final_labels, average='weighted')
    recall = recall_score(y_true_list, final_labels, average='weighted')
    f1 = f1_score(y_true_list, final_labels, average='weighted')

    conf_matrix = confusion_matrix(y_true_list, final_labels)
    class_report = classification_report(y_true_list, final_labels, output_dict=True)
    class_report_df = pd.DataFrame(class_report).transpose()
    conf_matrix_df = pd.DataFrame(
        conf_matrix,
        index=[f"True {i}" for i in range(len(conf_matrix))],
        columns=[f"Pred {i}" for i in range(len(conf_matrix))]
    )


    # Set the storage path and filename
    output_dir = f'/mnt/c/Users/KimJunho/Desktop/VSCode/2502_LLM_Llama3.3/Llama33-70b_0-shot_1-30'
    model_name = base_model.split("/")[-1]
    file_name = f"{{model_name}_{n_shots}_iter{iteration}.xlsx"
    file_path = os.path.join(output_dir, file_name)

    # Save Excel File
    with pd.ExcelWriter(file_path, engine="openpyxl") as writer:
        results_df.to_excel(writer, sheet_name='Results', index=False)
        pd.DataFrame([{
            'Accuracy': accuracy,
            'Precision': precision,
            'Recall': recall,
            'F1 Score': f1
        }]).to_excel(writer, sheet_name='Metrics', index=False)
        class_report_df.to_excel(writer, sheet_name='Classification Report', index=True)
        conf_matrix_df.to_excel(writer, sheet_name='Confusion Matrix', index=True)

    print(f"Iteration {iteration}!, save: {file_path}")
