# Supplementary material for: Prompting and Fine-Tuning Large Language Models for Parkinson Disease Diagnosis: Comparative Evaluation Study Using the PPMI Structured Dataset
Source: JMIR Med Inform. 2026 Jan 15;14:e77561. doi: 10.2196/77561 (PMC12856398; doi:10.2196/77561)
Supplement: Multimedia Appendix 12 [file medinform_v14i1e77561_app12.zip › Multimedia Appendix 12_rev/3_2_Fine-tuning_Gemini_15flash.ipynb]

# %% [code]
# Llama 모델에 prompt를 입력하고 output 확인하기

# GPU 정보 확인
# !nvidia-smi

# !pip install torch
import torch
torch.cuda.empty_cache()  # GPU 캐시 비우기
print("CUDA 사용 가능 여부:", torch.cuda.is_available())

# GPU 총 개수 가져오기
gpu_count = torch.cuda.device_count()
print(f"사용 가능한 GPU 개수: {gpu_count}")

# 각 GPU 이름 출력
for i in range(gpu_count):
    print(f"GPU {i} 이름: {torch.cuda.get_device_name(i)}")


# %% [code]
# # 최신 모델 리스트를 확인models = genai.list_models()
# models = genai.list_models()
# for m in models:
#     print(m.name)  # 사용 가능한 모델 리스트 출력

# %% [code]
from datasets import load_dataset
from transformers import AutoModelForCausalLM, AutoTokenizer
from accelerate import load_checkpoint_and_dispatch

import pandas as pd
import torch  # torch 모듈 import

# Hugging Face API 토큰 설정
from huggingface_hub import login   # 모델, 데이터셋, 토크나이저 등을 저장하고 배포하는 플랫폼
login("")

# %% [code]
import numpy as np
import pandas as pd

# 데이터 불러오기
file_path = "/mnt/c/Users/KimJunho/Desktop/PPMI 추가검증/2500601_1_모델적용-test2_subjec.xlsx"

sheet_name1 = 'test2_10'

df1 = pd.read_excel(file_path, sheet_name=sheet_name1) # test


# 데이터 전처리
df1['COHORT'] = df1['COHORT'].astype('category')  # COHORT를 범주형 데이터로 변환

# 특성과 레이블 분리 (PATNO는 유지)
X_test = df1.drop(columns=['PATNO'])
y_test = df1['COHORT']
y_true_list = y_test.tolist()

# PATNO 열을 따로 저장
patno_test = df1['PATNO']
patno_test = patno_test.tolist()

# %% [code]

# 데이터 불러오기
file_path = "/mnt/c/Users/KimJunho/Desktop/VSCode/2411_PPMI/2411_PPMI_variables/241122_3_results_2class/241201_train_test_10var.xlsx"

sheet_name2 = 'Train_10'

df2 = pd.read_excel(file_path, sheet_name=sheet_name2) # train
df2['COHORT'] = df2['COHORT'].astype('category')  # COHORT를 범주형 데이터로 변환

# 특성과 레이블 분리 (PATNO는 유지)
X_train = df2.drop(columns=['PATNO'])
y_train = df2['COHORT']

# PATNO 열을 따로 저장
patno_train = df2['PATNO']
patno_train = patno_train.tolist()


# %% [code]
# Function to generate few-shot learning prompts
def generate_few_shot_prompt(data_point, examples, n_shots):
    prompt_examples = "\n\n".join(
        f"###Example {i + 1}:\n"
        f"1. updrs3_score: {row['updrs3_score']}\n"
        f"2. con_putamen: {row['con_putamen']}\n"
        f"3. updrs_totscore: {row['updrs_totscore']}\n"
        f"4. updrs2_score: {row['updrs2_score']}\n"
        f"5. lowput_expected: {row['lowput_expected']}\n"
        f"6. upsit_pctl: {row['upsit_pctl']}\n"
        f"7. mean_putamen: {row['mean_putamen']}\n"
        f"8. DATSCAN_PUTAMEN_L: {row['DATSCAN_PUTAMEN_L']}\n"
        f"9. con_striatum: {row['con_striatum']}\n"
        f"10. DATSCAN_PUTAMEN_R: {row['DATSCAN_PUTAMEN_R']}\n"
        f"Based on the analysis of the provided data, respond with `1` for Parkinson's disease or `0` for healthy control.\n"
        f"Answer: {row['COHORT']}"
        for i, row in enumerate(examples)
    )

    return f"""
    You are a medical expert. Analyze the following test results to determine whether the person likely has Parkinson's disease (Answer: 1) or is a healthy control (Answer: 0).
    Compare the provided values with typical ranges observed in Parkinson's disease patients and healthy individuals.
    The values in parentheses represent the weighted average SHAP values of four tree-based models, where higher values indicate greater variable importance.

    ### Test Explanations:
    1. **updrs3_score (0.819):** Represents the MDS-UPDRS Part III score, which evaluates motor function through clinical assessments. A higher score indicates more severe motor symptoms.
    2. **con_putamen (0.487):** Indicates the dopamine signal intensity ratio between the left and right putamen regions. Parkinson's disease often shows significant asymmetry.
    3. **updrs_totscore (0.345):** Refers to the total MDS-UPDRS score, reflecting overall severity. A higher score suggests greater disease severity.
    4. **updrs2_score (0.296):** Evaluates difficulties in daily activities reported by patients. A higher score indicates greater difficulty.
    5. **lowput_expected (0.186):** Represents the lower expected limit of dopamine signal intensity in the putamen. Below-threshold values suggest dopamine depletion.
    6. **upsit_pctl (0.139):** Percentile score of the UPSIT test for olfactory function. Lower percentiles suggest smell loss, a biomarker for Parkinson's.
    7. **mean_putamen (0.105):** Average dopamine signal intensity across both putamen regions, reflecting dopamine deficiency.
    8. **DATSCAN_PUTAMEN_L (0.093):** Dopamine signal intensity in the left putamen. Asymmetry is a hallmark of Parkinson's.
    9. **con_striatum (0.035):** Overall dopamine signal intensity in the striatum (including putamen and caudate).
    10. **DATSCAN_PUTAMEN_R (0.031):** Dopamine signal intensity in the right putamen. Early Parkinson's often shows left-right asymmetry.

    {prompt_examples}

Please analyze the information provided below carefully. Based on your analysis, respond with `1` if the subject is likely to have Parkinson's disease or `0` if they are healthy.

### Information of subject:
1. updrs3_score: {data_point['updrs3_score']}
2. con_putamen: {data_point['con_putamen']}
3. updrs_totscore: {data_point['updrs_totscore']}
4. updrs2_score: {data_point['updrs2_score']}
5. lowput_expected: {data_point['lowput_expected']}
6. upsit_pctl: {data_point['upsit_pctl']}
7. mean_putamen: {data_point['mean_putamen']}
8. DATSCAN_PUTAMEN_L: {data_point['DATSCAN_PUTAMEN_L']}
9. con_striatum: {data_point['con_striatum']}
10. DATSCAN_PUTAMEN_R: {data_point['DATSCAN_PUTAMEN_R']}

Based on the analysis of the provided data, respond with `1` for Parkinson's disease or `0` for healthy control.
Your response should contain only the number `1` or `0`, with no additional text.
Final Answer:
"""

# %% [markdown]
# gemini-1.5-flash_Fine-Tuned

# %% [code]
# few-shot

# Sampling examples for few-shot learning
n_shots = 0  # Adjust the number of shots as needed (1, 2, or 3)
random_state= 111
examples_per_class = X_train.groupby('COHORT').apply(lambda x: x.sample(n=n_shots, random_state=random_state)).reset_index(drop=True)

# Generate prompts for test data
X_test['few_shot_prompt'] = X_test.apply(lambda row: generate_few_shot_prompt(row, examples_per_class.to_dict('records'), n_shots), axis=1)

import google.generativeai as genai

import pandas as pd
from tqdm import tqdm
from datetime import datetime
import os

genai.configure(api_key="AIzaSyA7weddb8rN0rubuuY67bHO6KFdSLUPWsE")

model_name = "tunedModels/gemini15flashtunet499-idavzxmayqxc"
model= genai.GenerativeModel(model_name)

print("Model is successfully loaded!")


def generate_text(prompt, max_tokens=100, temperature=0.1):
    response = model.generate_content(
        prompt, # messages`가 아니라 직접 `prompt`를 전달
        generation_config={  # 설정은 `generation_config` 안에 넣음
            "max_output_tokens": max_tokens,
            "temperature": temperature
        }
    )
    return response.text

def predict_multi_gpu_auto(test, max_tokens=100):
    # 예측 수행
    y_pred = []
    for i in tqdm(range(len(test)), desc="Processing"):
        few_shot_prompt = test.iloc[i]["few_shot_prompt"]
        generated_text = generate_text(few_shot_prompt, max_tokens=max_tokens)  # 여기에서 few_shot_prompt 사용
        y_pred.append(generated_text)
    return y_pred

def extract_and_categorize_labels(full_outputs):
    extracted_labels = []
    categories = ["0", "1"]
    final_labels = []

    for text in full_outputs:
        if 'Final Answer:' in text:
            label_text = text.split('Final Answer:', 1)[1].strip()
        else:
            label_text = "none"
        extracted_labels.append(label_text)

        for category in categories:
            if category in label_text:
                final_labels.append(category)
                break
        else:
            final_labels.append("none")

    return final_labels, extracted_labels

import pandas as pd
import torch
from sklearn.metrics import accuracy_score, precision_score, recall_score, f1_score, confusion_matrix, classification_report
from tqdm import tqdm
from datetime import datetime
import os

for iteration in range(1, 31):  # 반복 범위 설정
    print(f"Iteration {iteration} 시작...")

    y_pred = predict_multi_gpu_auto(X_test, max_tokens=8)
    # final_labels, extracted_labels = extract_and_categorize_labels(y_pred)

    # 결과 DataFrame 생성
    results_df = pd.DataFrame({
        'PATNO': patno_test,
        'few_shot_prompt': X_test['few_shot_prompt'],
        'True Label': y_true_list,
        'Final Label': y_pred
        # 'Final Label': final_labels,
        # 'Extracted Label Text': extracted_labels,
        # 'Full Output': y_pred
    })

    # ✅ 개행 문자("/n") 제거
    y_pred = [label.strip() for label in y_pred]

    # y_true와 final_labels를 모두 문자열로 변환
    y_true_list = [str(label) for label in y_true_list]
    final_labels = [str(label) for label in y_pred]

    # 평가 지표 계산
    accuracy = accuracy_score(y_true_list, final_labels)
    precision = precision_score(y_true_list, final_labels, average='weighted')
    recall = recall_score(y_true_list, final_labels, average='weighted')
    f1 = f1_score(y_true_list, final_labels, average='weighted')

    conf_matrix = confusion_matrix(y_true_list, final_labels)
    class_report = classification_report(y_true_list, final_labels, output_dict=True)
    class_report_df = pd.DataFrame(class_report).transpose()
    conf_matrix_df = pd.DataFrame(
        conf_matrix,
        index=[f"True {i}" for i in range(len(conf_matrix))],
        columns=[f"Pred {i}" for i in range(len(conf_matrix))]
    )

    # 평가 지표 계산 및 결과 저장
    now = datetime.now()
    formatted_time = now.strftime('%y%m%d_%H%M%S')
    output_dir = f'/mnt/c/Users/KimJunho/Desktop/VSCode/2506_LLM추가검증/0_Few-shot/1_2_Gemini-1.5-flash_PT'
    file_name = f"{formatted_time}_gemini-1.5-flash-FT_iter{iteration}_추가검증가검증.xlsx"
    file_path = os.path.join(output_dir, file_name)

    with pd.ExcelWriter(file_path, engine="openpyxl") as writer:
        results_df.to_excel(writer, sheet_name='Results', index=False)
        pd.DataFrame([{
            'Accuracy': accuracy,
            'Precision': precision,
            'Recall': recall,
            'F1 Score': f1
        }]).to_excel(writer, sheet_name='Metrics', index=False)
        class_report_df.to_excel(writer, sheet_name='Classification Report', index=True)
        conf_matrix_df.to_excel(writer, sheet_name='Confusion Matrix', index=True)


    print(f"Iteration {iteration} 완료, 파일 저장: {file_path}")
