# Supplementary material for: Prompting and Fine-Tuning Large Language Models for Parkinson Disease Diagnosis: Comparative Evaluation Study Using the PPMI Structured Dataset
Source: JMIR Med Inform. 2026 Jan 15;14:e77561. doi: 10.2196/77561 (PMC12856398; doi:10.2196/77561)
Supplement: Multimedia Appendix 12 [file medinform_v14i1e77561_app12.zip › Multimedia Appendix 12_rev/2_1_Reasoning_LLMs_semantic consistency.ipynb]

# %% [markdown]
# 1. 단일

# %% [code]
from sentence_transformers import SentenceTransformer
from sklearn.metrics.pairwise import cosine_similarity
import itertools
import numpy as np
import pandas as pd
import os
import re
from glob import glob

# %% [code]
# 0. 엑셀 파일 불러오기
input_excel_path = "/mnt/c/Users/KimJunho/Desktop/PPMI 추가검증/250626_LLM_Reasoning_SC_data/merged_reasoning_Llama33-70b_ST_122_2.xlsx"  
output_filename = "semantic consistency_Llama33-70b_ST_122_2.xlsx"


output_dir = "/mnt/c/Users/KimJunho/Desktop/PPMI 추가검증/250626_LLM_Reasoning_SC_data"  # 저장하고 싶은 위치
output_path = os.path.join(output_dir, output_filename)
merged_df = pd.read_excel(input_excel_path)


# %% [code]
# 1. SBERT 모델 로드
model = SentenceTransformer('all-MiniLM-L6-v2')

# %% [code]
'''# 2. 결과 저장용 리스트
consistency_results = []

# 3. PATNO별로 반복
for patno, group in merged_df.groupby("PATNO"):
    reasoning_texts = group.sort_values("INTER")["Reasoning Text"].tolist()

    if len(reasoning_texts) != 30:
        print(f"❗PATNO {patno}: reasoning 개수 {len(reasoning_texts)} → 스킵")
        continue

    embeddings = model.encode(reasoning_texts)

    similarities = []
    for a, b in itertools.combinations(embeddings, 2):  # 30C2 = 435
        sim = cosine_similarity([a], [b])[0][0]
        similarities.append(sim)

    consistency_results.append({
        "PATNO": patno,
        "Mean_Cosine_Similarity": np.mean(similarities),
        "Std_Cosine_Similarity": np.std(similarities)
    })

# 4. 결과 저장
consistency_df = pd.DataFrame(consistency_results)
consistency_df.to_excel(output_path, index=False)

# 5. 일부 미리보기
print(consistency_df.head())
'''


# %% [code]
# 3. 결과 저장용 리스트
consistency_results = []

# 4. PATNO별 유사도 계산
for patno, group in merged_df.groupby("PATNO"):
    reasoning_texts = group.sort_values("INTER")["Reasoning Text"].tolist()

    if len(reasoning_texts) != 30:
        print(f"❗PATNO {patno}: reasoning 개수 {len(reasoning_texts)} → 스킵")
        continue

    embeddings = model.encode(reasoning_texts)
    similarities = [
        cosine_similarity([a], [b])[0][0]
        for a, b in itertools.combinations(embeddings, 2)
    ]

    consistency_results.append({
        "PATNO": patno,
        "Mean_Cosine_Similarity": np.mean(similarities),
        "Std_Cosine_Similarity": np.std(similarities)
    })

# 5. 결과 DataFrame 생성
consistency_df = pd.DataFrame(consistency_results)

# ✅ 6. 전체 요약값 계산
overall_mean = consistency_df["Mean_Cosine_Similarity"].mean()
overall_std = consistency_df["Mean_Cosine_Similarity"].std()
n_subjects = consistency_df.shape[0]

# 모델 이름 자동 추출
match = re.search(r"merged_reasoning_(.+?)\.xlsx", os.path.basename(input_excel_path))
model_name = match.group(1) if match else "UnknownModel"

summary_df = pd.DataFrame([{
    "Model": model_name,
    "N_subjects": n_subjects,
    "Mean Cosine Similarity": round(overall_mean, 3),
    "Standard Deviation": f"±{round(overall_std, 3)}"
}])

# ✅ 7. 두 시트를 동시에 저장
with pd.ExcelWriter(output_path, engine="openpyxl") as writer:
    summary_df.to_excel(writer, sheet_name="Summary", index=False)
    consistency_df.to_excel(writer, sheet_name="Subjects", index=False)
    

# 8. 출력 확인
print(summary_df)
