# Supplementary material for: Prompting and Fine-Tuning Large Language Models for Parkinson Disease Diagnosis: Comparative Evaluation Study Using the PPMI Structured Dataset
Source: JMIR Med Inform. 2026 Jan 15;14:e77561. doi: 10.2196/77561 (PMC12856398; doi:10.2196/77561)
Supplement: Multimedia Appendix 12 [file medinform_v14i1e77561_app12.zip › Multimedia Appendix 12_rev/Train_data_1052.jsonl]

{"messages": [{"role": "system"	"content": "You are a medical expert."}	{"role": "user"	"content": "\n You are a medical expert. Analyze the following test results to determine whether the person likely has Parkinson's disease (Answer: 1) or is a healthy control (Answer: 0). \n Compare the provided values with typical ranges observed in Parkinson's disease patients and healthy individuals. \n The values in parentheses represent the weighted average SHAP values of four tree-based mod…	where higher values indicate greater variable importance.\n \n Test Explanations:\n 1. updrs3_score (0.819): Represents the MDS-UPDRS Part III score	which evaluates motor function through clinical assessments. A higher score indicates more severe motor symptoms.\n 2. con_putamen (0.487): Indicates the dopamine signal intensity ratio between the left and right putamen regions. Parkinson's disease often shows significant asymmetry.\n 3. updrs_totscore (0.345): Refers to the total MDS-UPDRS score	reflecting overall severity. A higher score suggests greater disease severity.\n 4. updrs2_score (0.296): Evaluates difficulties in daily activities reported by patients. A higher score indicates greater difficulty.\n 5. lowput_expected (0.186): Represents the lower expected limit of dopamine signal intensity in the putamen. Below-threshold values suggest dopamine depletion.\n 6. upsit_pctl (0.13…	a biomarker for Parkinson's.\n 7. mean_putamen (0.105): Average dopamine signal intensity across both putamen regions	reflecting dopamine deficiency.\n 8. DATSCAN_PUTAMEN_L (0.093): Dopamine signal intensity in the left putamen. Asymmetry is a hallmark of Parkinson's.\n 9. con_striatum (0.035): Overall dopamine signal intensity in the striatum (including putamen and caudate).\n 10. DATSCAN_PUTAMEN_R (0.031): Dopamine signal intensity in the right putamen. Early Parkinson's often shows left-right asymmetry.\n \n …	respond with `1` if the subject is likely to have Parkinson's disease or `0` if they are healthy.\n \n Information of subject:\n 1. updrs3_score: 16.0\n 2. con_putamen: 0.68\n 3. updrs_totscore: 19.0\n 4. updrs2_score: 1.0\n 5. lowput_expected: 0.3494671562191827\n 6. upsit_pctl: 3.0\n 7. mean_putamen: 0.9950000000000001\n 8. DATSCAN_PUTAMEN_L: 0.68\n 9. con_striatum: 3.02\n 10. DATSCAN_PUTAMEN_R…	respond with `1` for Parkinson's disease or `0` for healthy control.\n Your response should contain only the number `1` or `0`	with no additional text.\n Final Answer:\n "}	{"role": "assistant"	"content": " 1"}]}
{"messages": [{"role": "system"	"content": "You are a medical expert."}	{"role": "user"	"content": "\n You are a medical expert. Analyze the following test results to determine whether the person likely has Parkinson's disease (Answer: 1) or is a healthy control (Answer: 0). \n Compare the provided values with typical ranges observed in Parkinson's disease patients and healthy individuals. \n The values in parentheses represent the weighted average SHAP values of four tree-based mod…	where higher values indicate greater variable importance.\n \n Test Explanations:\n 1. updrs3_score (0.819): Represents the MDS-UPDRS Part III score	which evaluates motor function through clinical assessments. A higher score indicates more severe motor symptoms.\n 2. con_putamen (0.487): Indicates the dopamine signal intensity ratio between the left and right putamen regions. Parkinson's disease often shows significant asymmetry.\n 3. updrs_totscore (0.345): Refers to the total MDS-UPDRS score	reflecting overall severity. A higher score suggests greater disease severity.\n 4. updrs2_score (0.296): Evaluates difficulties in daily activities reported by patients. A higher score indicates greater difficulty.\n 5. lowput_expected (0.186): Represents the lower expected limit of dopamine signal intensity in the putamen. Below-threshold values suggest dopamine depletion.\n 6. upsit_pctl (0.13…	a biomarker for Parkinson's.\n 7. mean_putamen (0.105): Average dopamine signal intensity across both putamen regions	reflecting dopamine deficiency.\n 8. DATSCAN_PUTAMEN_L (0.093): Dopamine signal intensity in the left putamen. Asymmetry is a hallmark of Parkinson's.\n 9. con_striatum (0.035): Overall dopamine signal intensity in the striatum (including putamen and caudate).\n 10. DATSCAN_PUTAMEN_R (0.031): Dopamine signal intensity in the right putamen. Early Parkinson's often shows left-right asymmetry.\n \n …	respond with `1` if the subject is likely to have Parkinson's disease or `0` if they are healthy.\n \n Information of subject:\n 1. updrs3_score: 17.0\n 2. con_putamen: 0.71\n 3. updrs_totscore: 27.0\n 4. updrs2_score: 3.0\n 5. lowput_expected: 0.3378650006186912\n 6. upsit_pctl: 12.5\n 7. mean_putamen: 0.84\n 8. DATSCAN_PUTAMEN_L: 0.97\n 9. con_striatum: 2.67\n 10. DATSCAN_PUTAMEN_R: 0.71\n\n Ba…	respond with `1` for Parkinson's disease or `0` for healthy control.\n Your response should contain only the number `1` or `0`	with no additional text.\n Final Answer:\n "}	{"role": "assistant"	"content": " 1"}]}
{"messages": [{"role": "system"	"content": "You are a medical expert."}	{"role": "user"	"content": "\n You are a medical expert. Analyze the following test results to determine whether the person likely has Parkinson's disease (Answer: 1) or is a healthy control (Answer: 0). \n Compare the provided values with typical ranges observed in Parkinson's disease patients and healthy individuals. \n The values in parentheses represent the weighted average SHAP values of four tree-based mod…	where higher values indicate greater variable importance.\n \n Test Explanations:\n 1. updrs3_score (0.819): Represents the MDS-UPDRS Part III score	which evaluates motor function through clinical assessments. A higher score indicates more severe motor symptoms.\n 2. con_putamen (0.487): Indicates the dopamine signal intensity ratio between the left and right putamen regions. Parkinson's disease often shows significant asymmetry.\n 3. updrs_totscore (0.345): Refers to the total MDS-UPDRS score	reflecting overall severity. A higher score suggests greater disease severity.\n 4. updrs2_score (0.296): Evaluates difficulties in daily activities reported by patients. A higher score indicates greater difficulty.\n 5. lowput_expected (0.186): Represents the lower expected limit of dopamine signal intensity in the putamen. Below-threshold values suggest dopamine depletion.\n 6. upsit_pctl (0.13…	a biomarker for Parkinson's.\n 7. mean_putamen (0.105): Average dopamine signal intensity across both putamen regions	reflecting dopamine deficiency.\n 8. DATSCAN_PUTAMEN_L (0.093): Dopamine signal intensity in the left putamen. Asymmetry is a hallmark of Parkinson's.\n 9. con_striatum (0.035): Overall dopamine signal intensity in the striatum (including putamen and caudate).\n 10. DATSCAN_PUTAMEN_R (0.031): Dopamine signal intensity in the right putamen. Early Parkinson's often shows left-right asymmetry.\n \n …	respond with `1` if the subject is likely to have Parkinson's disease or `0` if they are healthy.\n \n Information of subject:\n 1. updrs3_score: 13.0\n 2. con_putamen: 0.89\n 3. updrs_totscore: 23.0\n 4. updrs2_score: 5.0\n 5. lowput_expected: 0.4254949724006553\n 6. upsit_pctl: 7.0\n 7. mean_putamen: 0.98\n 8. DATSCAN_PUTAMEN_L: 0.89\n 9. con_striatum: 3.14\n 10. DATSCAN_PUTAMEN_R: 1.07\n\n Bas…	respond with `1` for Parkinson's disease or `0` for healthy control.\n Your response should contain only the number `1` or `0`	with no additional text.\n Final Answer:\n "}	{"role": "assistant"	"content": " 1"}]}
{"messages": [{"role": "system"	"content": "You are a medical expert."}	{"role": "user"	"content": "\n You are a medical expert. Analyze the following test results to determine whether the person likely has Parkinson's disease (Answer: 1) or is a healthy control (Answer: 0). \n Compare the provided values with typical ranges observed in Parkinson's disease patients and healthy individuals. \n The values in parentheses represent the weighted average SHAP values of four tree-based mod…	where higher values indicate greater variable importance.\n \n Test Explanations:\n 1. updrs3_score (0.819): Represents the MDS-UPDRS Part III score	which evaluates motor function through clinical assessments. A higher score indicates more severe motor symptoms.\n 2. con_putamen (0.487): Indicates the dopamine signal intensity ratio between the left and right putamen regions. Parkinson's disease often shows significant asymmetry.\n 3. updrs_totscore (0.345): Refers to the total MDS-UPDRS score	reflecting overall severity. A higher score suggests greater disease severity.\n 4. updrs2_score (0.296): Evaluates difficulties in daily activities reported by patients. A higher score indicates greater difficulty.\n 5. lowput_expected (0.186): Represents the lower expected limit of dopamine signal intensity in the putamen. Below-threshold values suggest dopamine depletion.\n 6. upsit_pctl (0.13…	a biomarker for Parkinson's.\n 7. mean_putamen (0.105): Average dopamine signal intensity across both putamen regions	reflecting dopamine deficiency.\n 8. DATSCAN_PUTAMEN_L (0.093): Dopamine signal intensity in the left putamen. Asymmetry is a hallmark of Parkinson's.\n 9. con_striatum (0.035): Overall dopamine signal intensity in the striatum (including putamen and caudate).\n 10. DATSCAN_PUTAMEN_R (0.031): Dopamine signal intensity in the right putamen. Early Parkinson's often shows left-right asymmetry.\n \n …	respond with `1` if the subject is likely to have Parkinson's disease or `0` if they are healthy.\n \n Information of subject:\n 1. updrs3_score: 8.0\n 2. con_putamen: 0.71\n 3. updrs_totscore: 13.0\n 4. updrs2_score: 1.0\n 5. lowput_expected: 0.3442523931286611\n 6. upsit_pctl: 5.0\n 7. mean_putamen: 0.9199999999999999\n 8. DATSCAN_PUTAMEN_L: 1.13\n 9. con_striatum: 2.6\n 10. DATSCAN_PUTAMEN_R: …	respond with `1` for Parkinson's disease or `0` for healthy control.\n Your response should contain only the number `1` or `0`	with no additional text.\n Final Answer:\n "}	{"role": "assistant"	"content": " 1"}]}
{"messages": [{"role": "system"	"content": "You are a medical expert."}	{"role": "user"	"content": "\n You are a medical expert. Analyze the following test results to determine whether the person likely has Parkinson's disease (Answer: 1) or is a healthy control (Answer: 0). \n Compare the provided values with typical ranges observed in Parkinson's disease patients and healthy individuals. \n The values in parentheses represent the weighted average SHAP values of four tree-based mod…	where higher values indicate greater variable importance.\n \n Test Explanations:\n 1. updrs3_score (0.819): Represents the MDS-UPDRS Part III score	which evaluates motor function through clinical assessments. A higher score indicates more severe motor symptoms.\n 2. con_putamen (0.487): Indicates the dopamine signal intensity ratio between the left and right putamen regions. Parkinson's disease often shows significant asymmetry.\n 3. updrs_totscore (0.345): Refers to the total MDS-UPDRS score	reflecting overall severity. A higher score suggests greater disease severity.\n 4. updrs2_score (0.296): Evaluates difficulties in daily activities reported by patients. A higher score indicates greater difficulty.\n 5. lowput_expected (0.186): Represents the lower expected limit of dopamine signal intensity in the putamen. Below-threshold values suggest dopamine depletion.\n 6. upsit_pctl (0.13…	a biomarker for Parkinson's.\n 7. mean_putamen (0.105): Average dopamine signal intensity across both putamen regions	reflecting dopamine deficiency.\n 8. DATSCAN_PUTAMEN_L (0.093): Dopamine signal intensity in the left putamen. Asymmetry is a hallmark of Parkinson's.\n 9. con_striatum (0.035): Overall dopamine signal intensity in the striatum (including putamen and caudate).\n 10. DATSCAN_PUTAMEN_R (0.031): Dopamine signal intensity in the right putamen. Early Parkinson's often shows left-right asymmetry.\n \n …	respond with `1` if the subject is likely to have Parkinson's disease or `0` if they are healthy.\n \n Information of subject:\n 1. updrs3_score: 2.0\n 2. con_putamen: 2.015\n 3. updrs_totscore: 2.0\n 4. updrs2_score: 0.0\n 5. lowput_expected: 1.104843983344364\n 6. upsit_pctl: 15.0\n 7. mean_putamen: 2.015\n 8. DATSCAN_PUTAMEN_L: 2.09\n 9. con_striatum: 5.109999999999999\n 10. DATSCAN_PUTAMEN_R:…	respond with `1` for Parkinson's disease or `0` for healthy control.\n Your response should contain only the number `1` or `0`	with no additional text.\n Final Answer:\n "}	{"role": "assistant"	"content": " 0"}]}
{"messages": [{"role": "system"	"content": "You are a medical expert."}	{"role": "user"	"content": "\n You are a medical expert. Analyze the following test results to determine whether the person likely has Parkinson's disease (Answer: 1) or is a healthy control (Answer: 0). \n Compare the provided values with typical ranges observed in Parkinson's disease patients and healthy individuals. \n The values in parentheses represent the weighted average SHAP values of four tree-based mod…	where higher values indicate greater variable importance.\n \n Test Explanations:\n 1. updrs3_score (0.819): Represents the MDS-UPDRS Part III score	which evaluates motor function through clinical assessments. A higher score indicates more severe motor symptoms.\n 2. con_putamen (0.487): Indicates the dopamine signal intensity ratio between the left and right putamen regions. Parkinson's disease often shows significant asymmetry.\n 3. updrs_totscore (0.345): Refers to the total MDS-UPDRS score	reflecting overall severity. A higher score suggests greater disease severity.\n 4. updrs2_score (0.296): Evaluates difficulties in daily activities reported by patients. A higher score indicates greater difficulty.\n 5. lowput_expected (0.186): Represents the lower expected limit of dopamine signal intensity in the putamen. Below-threshold values suggest dopamine depletion.\n 6. upsit_pctl (0.13…	a biomarker for Parkinson's.\n 7. mean_putamen (0.105): Average dopamine signal intensity across both putamen regions	reflecting dopamine deficiency.\n 8. DATSCAN_PUTAMEN_L (0.093): Dopamine signal intensity in the left putamen. Asymmetry is a hallmark of Parkinson's.\n 9. con_striatum (0.035): Overall dopamine signal intensity in the striatum (including putamen and caudate).\n 10. DATSCAN_PUTAMEN_R (0.031): Dopamine signal intensity in the right putamen. Early Parkinson's often shows left-right asymmetry.\n \n …	respond with `1` if the subject is likely to have Parkinson's disease or `0` if they are healthy.\n \n Information of subject:\n 1. updrs3_score: 51.0\n 2. con_putamen: 0.59\n 3. updrs_totscore: 65.0\n 4. updrs2_score: 13.0\n 5. lowput_expected: 0.3172745417051381\n 6. upsit_pctl: 5.0\n 7. mean_putamen: 0.69\n 8. DATSCAN_PUTAMEN_L: 0.59\n 9. con_striatum: 2.16\n 10. DATSCAN_PUTAMEN_R: 0.79\n\n Ba…	respond with `1` for Parkinson's disease or `0` for healthy control.\n Your response should contain only the number `1` or `0`	with no additional text.\n Final Answer:\n "}	{"role": "assistant"	"content": " 1"}]}
{"messages": [{"role": "system"	"content": "You are a medical expert."}	{"role": "user"	"content": "\n You are a medical expert. Analyze the following test results to determine whether the person likely has Parkinson's disease (Answer: 1) or is a healthy control (Answer: 0). \n Compare the provided values with typical ranges observed in Parkinson's disease patients and healthy individuals. \n The values in parentheses represent the weighted average SHAP values of four tree-based mod…	where higher values indicate greater variable importance.\n \n Test Explanations:\n 1. updrs3_score (0.819): Represents the MDS-UPDRS Part III score	which evaluates motor function through clinical assessments. A higher score indicates more severe motor symptoms.\n 2. con_putamen (0.487): Indicates the dopamine signal intensity ratio between the left and right putamen regions. Parkinson's disease often shows significant asymmetry.\n 3. updrs_totscore (0.345): Refers to the total MDS-UPDRS score	reflecting overall severity. A higher score suggests greater disease severity.\n 4. updrs2_score (0.296): Evaluates difficulties in daily activities reported by patients. A higher score indicates greater difficulty.\n 5. lowput_expected (0.186): Represents the lower expected limit of dopamine signal intensity in the putamen. Below-threshold values suggest dopamine depletion.\n 6. upsit_pctl (0.13…	a biomarker for Parkinson's.\n 7. mean_putamen (0.105): Average dopamine signal intensity across both putamen regions	reflecting dopamine deficiency.\n 8. DATSCAN_PUTAMEN_L (0.093): Dopamine signal intensity in the left putamen. Asymmetry is a hallmark of Parkinson's.\n 9. con_striatum (0.035): Overall dopamine signal intensity in the striatum (including putamen and caudate).\n 10. DATSCAN_PUTAMEN_R (0.031): Dopamine signal intensity in the right putamen. Early Parkinson's often shows left-right asymmetry.\n \n …	respond with `1` if the subject is likely to have Parkinson's disease or `0` if they are healthy.\n \n Information of subject:\n 1. updrs3_score: 29.0\n 2. con_putamen: 1.2\n 3. updrs_totscore: 38.0\n 4. updrs2_score: 3.0\n 5. lowput_expected: 0.5664074891174111\n 6. upsit_pctl: 2.0\n 7. mean_putamen: 1.37\n 8. DATSCAN_PUTAMEN_L: 1.54\n 9. con_striatum: 3.51\n 10. DATSCAN_PUTAMEN_R: 1.2\n\n Based…	respond with `1` for Parkinson's disease or `0` for healthy control.\n Your response should contain only the number `1` or `0`	with no additional text.\n Final Answer:\n "}	{"role": "assistant"	"content": " 1"}]}
{"messages": [{"role": "system"	"content": "You are a medical expert."}	{"role": "user"	"content": "\n You are a medical expert. Analyze the following test results to determine whether the person likely has Parkinson's disease (Answer: 1) or is a healthy control (Answer: 0). \n Compare the provided values with typical ranges observed in Parkinson's disease patients and healthy individuals. \n The values in parentheses represent the weighted average SHAP values of four tree-based mod…	where higher values indicate greater variable importance.\n \n Test Explanations:\n 1. updrs3_score (0.819): Represents the MDS-UPDRS Part III score	which evaluates motor function through clinical assessments. A higher score indicates more severe motor symptoms.\n 2. con_putamen (0.487): Indicates the dopamine signal intensity ratio between the left and right putamen regions. Parkinson's disease often shows significant asymmetry.\n 3. updrs_totscore (0.345): Refers to the total MDS-UPDRS score	reflecting overall severity. A higher score suggests greater disease severity.\n 4. updrs2_score (0.296): Evaluates difficulties in daily activities reported by patients. A higher score indicates greater difficulty.\n 5. lowput_expected (0.186): Represents the lower expected limit of dopamine signal intensity in the putamen. Below-threshold values suggest dopamine depletion.\n 6. upsit_pctl (0.13…	a biomarker for Parkinson's.\n 7. mean_putamen (0.105): Average dopamine signal intensity across both putamen regions	reflecting dopamine deficiency.\n 8. DATSCAN_PUTAMEN_L (0.093): Dopamine signal intensity in the left putamen. Asymmetry is a hallmark of Parkinson's.\n 9. con_striatum (0.035): Overall dopamine signal intensity in the striatum (including putamen and caudate).\n 10. DATSCAN_PUTAMEN_R (0.031): Dopamine signal intensity in the right putamen. Early Parkinson's often shows left-right asymmetry.\n \n …	respond with `1` if the subject is likely to have Parkinson's disease or `0` if they are healthy.\n \n Information of subject:\n 1. updrs3_score: 28.0\n 2. con_putamen: 0.58\n 3. updrs_totscore: 40.0\n 4. updrs2_score: 7.0\n 5. lowput_expected: 0.2257104136399672\n 6. upsit_pctl: 8.0\n 7. mean_putamen: 0.505\n 8. DATSCAN_PUTAMEN_L: 0.58\n 9. con_striatum: 1.77\n 10. DATSCAN_PUTAMEN_R: 0.43\n\n Ba…	respond with `1` for Parkinson's disease or `0` for healthy control.\n Your response should contain only the number `1` or `0`	with no additional text.\n Final Answer:\n "}	{"role": "assistant"	"content": " 1"}]}
{"messages": [{"role": "system"	"content": "You are a medical expert."}	{"role": "user"	"content": "\n You are a medical expert. Analyze the following test results to determine whether the person likely has Parkinson's disease (Answer: 1) or is a healthy control (Answer: 0). \n Compare the provided values with typical ranges observed in Parkinson's disease patients and healthy individuals. \n The values in parentheses represent the weighted average SHAP values of four tree-based mod…	where higher values indicate greater variable importance.\n \n Test Explanations:\n 1. updrs3_score (0.819): Represents the MDS-UPDRS Part III score	which evaluates motor function through clinical assessments. A higher score indicates more severe motor symptoms.\n 2. con_putamen (0.487): Indicates the dopamine signal intensity ratio between the left and right putamen regions. Parkinson's disease often shows significant asymmetry.\n 3. updrs_totscore (0.345): Refers to the total MDS-UPDRS score	reflecting overall severity. A higher score suggests greater disease severity.\n 4. updrs2_score (0.296): Evaluates difficulties in daily activities reported by patients. A higher score indicates greater difficulty.\n 5. lowput_expected (0.186): Represents the lower expected limit of dopamine signal intensity in the putamen. Below-threshold values suggest dopamine depletion.\n 6. upsit_pctl (0.13…	a biomarker for Parkinson's.\n 7. mean_putamen (0.105): Average dopamine signal intensity across both putamen regions	reflecting dopamine deficiency.\n 8. DATSCAN_PUTAMEN_L (0.093): Dopamine signal intensity in the left putamen. Asymmetry is a hallmark of Parkinson's.\n 9. con_striatum (0.035): Overall dopamine signal intensity in the striatum (including putamen and caudate).\n 10. DATSCAN_PUTAMEN_R (0.031): Dopamine signal intensity in the right putamen. Early Parkinson's often shows left-right asymmetry.\n \n …	respond with `1` if the subject is likely to have Parkinson's disease or `0` if they are healthy.\n \n Information of subject:\n 1. updrs3_score: 20.0\n 2. con_putamen: 0.73\n 3. updrs_totscore: 25.0\n 4. updrs2_score: 4.0\n 5. lowput_expected: 0.3683739012379133\n 6. upsit_pctl: 5.0\n 7. mean_putamen: 0.92\n 8. DATSCAN_PUTAMEN_L: 1.11\n 9. con_striatum: 2.62\n 10. DATSCAN_PUTAMEN_R: 0.73\n\n Bas…	respond with `1` for Parkinson's disease or `0` for healthy control.\n Your response should contain only the number `1` or `0`	with no additional text.\n Final Answer:\n "}	{"role": "assistant"	"content": " 1"}]}
{"messages": [{"role": "system"	"content": "You are a medical expert."}	{"role": "user"	"content": "\n You are a medical expert. Analyze the following test results to determine whether the person likely has Parkinson's disease (Answer: 1) or is a healthy control (Answer: 0). \n Compare the provided values with typical ranges observed in Parkinson's disease patients and healthy individuals. \n The values in parentheses represent the weighted average SHAP values of four tree-based mod…	where higher values indicate greater variable importance.\n \n Test Explanations:\n 1. updrs3_score (0.819): Represents the MDS-UPDRS Part III score	which evaluates motor function through clinical assessments. A higher score indicates more severe motor symptoms.\n 2. con_putamen (0.487): Indicates the dopamine signal intensity ratio between the left and right putamen regions. Parkinson's disease often shows significant asymmetry.\n 3. updrs_totscore (0.345): Refers to the total MDS-UPDRS score	reflecting overall severity. A higher score suggests greater disease severity.\n 4. updrs2_score (0.296): Evaluates difficulties in daily activities reported by patients. A higher score indicates greater difficulty.\n 5. lowput_expected (0.186): Represents the lower expected limit of dopamine signal intensity in the putamen. Below-threshold values suggest dopamine depletion.\n 6. upsit_pctl (0.13…	a biomarker for Parkinson's.\n 7. mean_putamen (0.105): Average dopamine signal intensity across both putamen regions	reflecting dopamine deficiency.\n 8. DATSCAN_PUTAMEN_L (0.093): Dopamine signal intensity in the left putamen. Asymmetry is a hallmark of Parkinson's.\n 9. con_striatum (0.035): Overall dopamine signal intensity in the striatum (including putamen and caudate).\n 10. DATSCAN_PUTAMEN_R (0.031): Dopamine signal intensity in the right putamen. Early Parkinson's often shows left-right asymmetry.\n \n …	respond with `1` if the subject is likely to have Parkinson's disease or `0` if they are healthy.\n \n Information of subject:\n 1. updrs3_score: 23.0\n 2. con_putamen: 1.68\n 3. updrs_totscore: 32.7741935483871\n 4. updrs2_score: 7.0\n 5. lowput_expected: 0.9164598292655662\n 6. upsit_pctl: 7.0\n 7. mean_putamen: 1.885\n 8. DATSCAN_PUTAMEN_L: 2.09\n 9. con_striatum: 4.56\n 10. DATSCAN_PUTAMEN_R:…	respond with `1` for Parkinson's disease or `0` for healthy control.\n Your response should contain only the number `1` or `0`	with no additional text.\n Final Answer:\n "}	{"role": "assistant"	"content": " 1"}]}
{"messages": [{"role": "system"	"content": "You are a medical expert."}	{"role": "user"	"content": "\n You are a medical expert. Analyze the following test results to determine whether the person likely has Parkinson's disease (Answer: 1) or is a healthy control (Answer: 0). \n Compare the provided values with typical ranges observed in Parkinson's disease patients and healthy individuals. \n The values in parentheses represent the weighted average SHAP values of four tree-based mod…	where higher values indicate greater variable importance.\n \n Test Explanations:\n 1. updrs3_score (0.819): Represents the MDS-UPDRS Part III score	which evaluates motor function through clinical assessments. A higher score indicates more severe motor symptoms.\n 2. con_putamen (0.487): Indicates the dopamine signal intensity ratio between the left and right putamen regions. Parkinson's disease often shows significant asymmetry.\n 3. updrs_totscore (0.345): Refers to the total MDS-UPDRS score	reflecting overall severity. A higher score suggests greater disease severity.\n 4. updrs2_score (0.296): Evaluates difficulties in daily activities reported by patients. A higher score indicates greater difficulty.\n 5. lowput_expected (0.186): Represents the lower expected limit of dopamine signal intensity in the putamen. Below-threshold values suggest dopamine depletion.\n 6. upsit_pctl (0.13…	a biomarker for Parkinson's.\n 7. mean_putamen (0.105): Average dopamine signal intensity across both putamen regions	reflecting dopamine deficiency.\n 8. DATSCAN_PUTAMEN_L (0.093): Dopamine signal intensity in the left putamen. Asymmetry is a hallmark of Parkinson's.\n 9. con_striatum (0.035): Overall dopamine signal intensity in the striatum (including putamen and caudate).\n 10. DATSCAN_PUTAMEN_R (0.031): Dopamine signal intensity in the right putamen. Early Parkinson's often shows left-right asymmetry.\n \n …	respond with `1` if the subject is likely to have Parkinson's disease or `0` if they are healthy.\n \n Information of subject:\n 1. updrs3_score: 22.0\n 2. con_putamen: 0.71\n 3. updrs_totscore: 28.0\n 4. updrs2_score: 3.0\n 5. lowput_expected: 0.3459666173119665\n 6. upsit_pctl: 1.0\n 7. mean_putamen: 0.9\n 8. DATSCAN_PUTAMEN_L: 0.71\n 9. con_striatum: 2.81\n 10. DATSCAN_PUTAMEN_R: 1.09\n\n Base…	respond with `1` for Parkinson's disease or `0` for healthy control.\n Your response should contain only the number `1` or `0`	with no additional text.\n Final Answer:\n "}	{"role": "assistant"	"content": " 1"}]}
{"messages": [{"role": "system"	"content": "You are a medical expert."}	{"role": "user"	"content": "\n You are a medical expert. Analyze the following test results to determine whether the person likely has Parkinson's disease (Answer: 1) or is a healthy control (Answer: 0). \n Compare the provided values with typical ranges observed in Parkinson's disease patients and healthy individuals. \n The values in parentheses represent the weighted average SHAP values of four tree-based mod…	where higher values indicate greater variable importance.\n \n Test Explanations:\n 1. updrs3_score (0.819): Represents the MDS-UPDRS Part III score	which evaluates motor function through clinical assessments. A higher score indicates more severe motor symptoms.\n 2. con_putamen (0.487): Indicates the dopamine signal intensity ratio between the left and right putamen regions. Parkinson's disease often shows significant asymmetry.\n 3. updrs_totscore (0.345): Refers to the total MDS-UPDRS score	reflecting overall severity. A higher score suggests greater disease severity.\n 4. updrs2_score (0.296): Evaluates difficulties in daily activities reported by patients. A higher score indicates greater difficulty.\n 5. lowput_expected (0.186): Represents the lower expected limit of dopamine signal intensity in the putamen. Below-threshold values suggest dopamine depletion.\n 6. upsit_pctl (0.13…	a biomarker for Parkinson's.\n 7. mean_putamen (0.105): Average dopamine signal intensity across both putamen regions	reflecting dopamine deficiency.\n 8. DATSCAN_PUTAMEN_L (0.093): Dopamine signal intensity in the left putamen. Asymmetry is a hallmark of Parkinson's.\n 9. con_striatum (0.035): Overall dopamine signal intensity in the striatum (including putamen and caudate).\n 10. DATSCAN_PUTAMEN_R (0.031): Dopamine signal intensity in the right putamen. Early Parkinson's often shows left-right asymmetry.\n \n …	respond with `1` if the subject is likely to have Parkinson's disease or `0` if they are healthy.\n \n Information of subject:\n 1. updrs3_score: 23.0\n 2. con_putamen: 0.45\n 3. updrs_totscore: 42.0\n 4. updrs2_score: 12.0\n 5. lowput_expected: 0.2132039510943236\n 6. upsit_pctl: 15.68686868686869\n 7. mean_putamen: 0.7\n 8. DATSCAN_PUTAMEN_L: 0.95\n 9. con_striatum: 1.98\n 10. DATSCAN_PUTAMEN_R…	respond with `1` for Parkinson's disease or `0` for healthy control.\n Your response should contain only the number `1` or `0`	with no additional text.\n Final Answer:\n "}	{"role": "assistant"	"content": " 1"}]}
{"messages": [{"role": "system"	"content": "You are a medical expert."}	{"role": "user"	"content": "\n You are a medical expert. Analyze the following test results to determine whether the person likely has Parkinson's disease (Answer: 1) or is a healthy control (Answer: 0). \n Compare the provided values with typical ranges observed in Parkinson's disease patients and healthy individuals. \n The values in parentheses represent the weighted average SHAP values of four tree-based mod…	where higher values indicate greater variable importance.\n \n Test Explanations:\n 1. updrs3_score (0.819): Represents the MDS-UPDRS Part III score	which evaluates motor function through clinical assessments. A higher score indicates more severe motor symptoms.\n 2. con_putamen (0.487): Indicates the dopamine signal intensity ratio between the left and right putamen regions. Parkinson's disease often shows significant asymmetry.\n 3. updrs_totscore (0.345): Refers to the total MDS-UPDRS score	reflecting overall severity. A higher score suggests greater disease severity.\n 4. updrs2_score (0.296): Evaluates difficulties in daily activities reported by patients. A higher score indicates greater difficulty.\n 5. lowput_expected (0.186): Represents the lower expected limit of dopamine signal intensity in the putamen. Below-threshold values suggest dopamine depletion.\n 6. upsit_pctl (0.13…	a biomarker for Parkinson's.\n 7. mean_putamen (0.105): Average dopamine signal intensity across both putamen regions	reflecting dopamine deficiency.\n 8. DATSCAN_PUTAMEN_L (0.093): Dopamine signal intensity in the left putamen. Asymmetry is a hallmark of Parkinson's.\n 9. con_striatum (0.035): Overall dopamine signal intensity in the striatum (including putamen and caudate).\n 10. DATSCAN_PUTAMEN_R (0.031): Dopamine signal intensity in the right putamen. Early Parkinson's often shows left-right asymmetry.\n \n …	respond with `1` if the subject is likely to have Parkinson's disease or `0` if they are healthy.\n \n Information of subject:\n 1. updrs3_score: 0.0\n 2. con_putamen: 1.75\n 3. updrs_totscore: 3.0\n 4. updrs2_score: 0.0\n 5. lowput_expected: 0.8842656332145193\n 6. upsit_pctl: 99.0\n 7. mean_putamen: 1.75\n 8. DATSCAN_PUTAMEN_L: 1.6\n 9. con_striatum: 3.905\n 10. DATSCAN_PUTAMEN_R: 1.9\n\n Based…	respond with `1` for Parkinson's disease or `0` for healthy control.\n Your response should contain only the number `1` or `0`	with no additional text.\n Final Answer:\n "}	{"role": "assistant"	"content": " 0"}]}
{"messages": [{"role": "system"	"content": "You are a medical expert."}	{"role": "user"	"content": "\n You are a medical expert. Analyze the following test results to determine whether the person likely has Parkinson's disease (Answer: 1) or is a healthy control (Answer: 0). \n Compare the provided values with typical ranges observed in Parkinson's disease patients and healthy individuals. \n The values in parentheses represent the weighted average SHAP values of four tree-based mod…	where higher values indicate greater variable importance.\n \n Test Explanations:\n 1. updrs3_score (0.819): Represents the MDS-UPDRS Part III score	which evaluates motor function through clinical assessments. A higher score indicates more severe motor symptoms.\n 2. con_putamen (0.487): Indicates the dopamine signal intensity ratio between the left and right putamen regions. Parkinson's disease often shows significant asymmetry.\n 3. updrs_totscore (0.345): Refers to the total MDS-UPDRS score	reflecting overall severity. A higher score suggests greater disease severity.\n 4. updrs2_score (0.296): Evaluates difficulties in daily activities reported by patients. A higher score indicates greater difficulty.\n 5. lowput_expected (0.186): Represents the lower expected limit of dopamine signal intensity in the putamen. Below-threshold values suggest dopamine depletion.\n 6. upsit_pctl (0.13…	a biomarker for Parkinson's.\n 7. mean_putamen (0.105): Average dopamine signal intensity across both putamen regions	reflecting dopamine deficiency.\n 8. DATSCAN_PUTAMEN_L (0.093): Dopamine signal intensity in the left putamen. Asymmetry is a hallmark of Parkinson's.\n 9. con_striatum (0.035): Overall dopamine signal intensity in the striatum (including putamen and caudate).\n 10. DATSCAN_PUTAMEN_R (0.031): Dopamine signal intensity in the right putamen. Early Parkinson's often shows left-right asymmetry.\n \n …	respond with `1` if the subject is likely to have Parkinson's disease or `0` if they are healthy.\n \n Information of subject:\n 1. updrs3_score: 32.0\n 2. con_putamen: 0.83\n 3. updrs_totscore: 48.0\n 4. updrs2_score: 12.0\n 5. lowput_expected: 0.4494342017276402\n 6. upsit_pctl: 17.5\n 7. mean_putamen: 1.02\n 8. DATSCAN_PUTAMEN_L: 0.83\n 9. con_striatum: 3.1\n 10. DATSCAN_PUTAMEN_R: 1.21\n\n Ba…	respond with `1` for Parkinson's disease or `0` for healthy control.\n Your response should contain only the number `1` or `0`	with no additional text.\n Final Answer:\n "}	{"role": "assistant"	"content": " 1"}]}
{"messages": [{"role": "system"	"content": "You are a medical expert."}	{"role": "user"	"content": "\n You are a medical expert. Analyze the following test results to determine whether the person likely has Parkinson's disease (Answer: 1) or is a healthy control (Answer: 0). \n Compare the provided values with typical ranges observed in Parkinson's disease patients and healthy individuals. \n The values in parentheses represent the weighted average SHAP values of four tree-based mod…	where higher values indicate greater variable importance.\n \n Test Explanations:\n 1. updrs3_score (0.819): Represents the MDS-UPDRS Part III score	which evaluates motor function through clinical assessments. A higher score indicates more severe motor symptoms.\n 2. con_putamen (0.487): Indicates the dopamine signal intensity ratio between the left and right putamen regions. Parkinson's disease often shows significant asymmetry.\n 3. updrs_totscore (0.345): Refers to the total MDS-UPDRS score	reflecting overall severity. A higher score suggests greater disease severity.\n 4. updrs2_score (0.296): Evaluates difficulties in daily activities reported by patients. A higher score indicates greater difficulty.\n 5. lowput_expected (0.186): Represents the lower expected limit of dopamine signal intensity in the putamen. Below-threshold values suggest dopamine depletion.\n 6. upsit_pctl (0.13…	a biomarker for Parkinson's.\n 7. mean_putamen (0.105): Average dopamine signal intensity across both putamen regions	reflecting dopamine deficiency.\n 8. DATSCAN_PUTAMEN_L (0.093): Dopamine signal intensity in the left putamen. Asymmetry is a hallmark of Parkinson's.\n 9. con_striatum (0.035): Overall dopamine signal intensity in the striatum (including putamen and caudate).\n 10. DATSCAN_PUTAMEN_R (0.031): Dopamine signal intensity in the right putamen. Early Parkinson's often shows left-right asymmetry.\n \n …	respond with `1` if the subject is likely to have Parkinson's disease or `0` if they are healthy.\n \n Information of subject:\n 1. updrs3_score: 0.0\n 2. con_putamen: 2.155\n 3. updrs_totscore: 0.0\n 4. updrs2_score: 0.0\n 5. lowput_expected: 1.054030869082188\n 6. upsit_pctl: 62.0\n 7. mean_putamen: 2.155\n 8. DATSCAN_PUTAMEN_L: 2.08\n 9. con_striatum: 5.105\n 10. DATSCAN_PUTAMEN_R: 2.23\n\n Ba…	respond with `1` for Parkinson's disease or `0` for healthy control.\n Your response should contain only the number `1` or `0`	with no additional text.\n Final Answer:\n "}	{"role": "assistant"	"content": " 0"}]}
{"messages": [{"role": "system"	"content": "You are a medical expert."}	{"role": "user"	"content": "\n You are a medical expert. Analyze the following test results to determine whether the person likely has Parkinson's disease (Answer: 1) or is a healthy control (Answer: 0). \n Compare the provided values with typical ranges observed in Parkinson's disease patients and healthy individuals. \n The values in parentheses represent the weighted average SHAP values of four tree-based mod…	where higher values indicate greater variable importance.\n \n Test Explanations:\n 1. updrs3_score (0.819): Represents the MDS-UPDRS Part III score	which evaluates motor function through clinical assessments. A higher score indicates more severe motor symptoms.\n 2. con_putamen (0.487): Indicates the dopamine signal intensity ratio between the left and right putamen regions. Parkinson's disease often shows significant asymmetry.\n 3. updrs_totscore (0.345): Refers to the total MDS-UPDRS score	reflecting overall severity. A higher score suggests greater disease severity.\n 4. updrs2_score (0.296): Evaluates difficulties in daily activities reported by patients. A higher score indicates greater difficulty.\n 5. lowput_expected (0.186): Represents the lower expected limit of dopamine signal intensity in the putamen. Below-threshold values suggest dopamine depletion.\n 6. upsit_pctl (0.13…	a biomarker for Parkinson's.\n 7. mean_putamen (0.105): Average dopamine signal intensity across both putamen regions	reflecting dopamine deficiency.\n 8. DATSCAN_PUTAMEN_L (0.093): Dopamine signal intensity in the left putamen. Asymmetry is a hallmark of Parkinson's.\n 9. con_striatum (0.035): Overall dopamine signal intensity in the striatum (including putamen and caudate).\n 10. DATSCAN_PUTAMEN_R (0.031): Dopamine signal intensity in the right putamen. Early Parkinson's often shows left-right asymmetry.\n \n …	respond with `1` if the subject is likely to have Parkinson's disease or `0` if they are healthy.\n \n Information of subject:\n 1. updrs3_score: 0.0\n 2. con_putamen: 1.42\n 3. updrs_totscore: 7.0\n 4. updrs2_score: 0.0\n 5. lowput_expected: 0.8082547532345951\n 6. upsit_pctl: 78.5\n 7. mean_putamen: 1.42\n 8. DATSCAN_PUTAMEN_L: 1.37\n 9. con_striatum: 4.28\n 10. DATSCAN_PUTAMEN_R: 1.47\n\n Base…	respond with `1` for Parkinson's disease or `0` for healthy control.\n Your response should contain only the number `1` or `0`	with no additional text.\n Final Answer:\n "}	{"role": "assistant"	"content": " 0"}]}
{"messages": [{"role": "system"	"content": "You are a medical expert."}	{"role": "user"	"content": "\n You are a medical expert. Analyze the following test results to determine whether the person likely has Parkinson's disease (Answer: 1) or is a healthy control (Answer: 0). \n Compare the provided values with typical ranges observed in Parkinson's disease patients and healthy individuals. \n The values in parentheses represent the weighted average SHAP values of four tree-based mod…	where higher values indicate greater variable importance.\n \n Test Explanations:\n 1. updrs3_score (0.819): Represents the MDS-UPDRS Part III score	which evaluates motor function through clinical assessments. A higher score indicates more severe motor symptoms.\n 2. con_putamen (0.487): Indicates the dopamine signal intensity ratio between the left and right putamen regions. Parkinson's disease often shows significant asymmetry.\n 3. updrs_totscore (0.345): Refers to the total MDS-UPDRS score	reflecting overall severity. A higher score suggests greater disease severity.\n 4. updrs2_score (0.296): Evaluates difficulties in daily activities reported by patients. A higher score indicates greater difficulty.\n 5. lowput_expected (0.186): Represents the lower expected limit of dopamine signal intensity in the putamen. Below-threshold values suggest dopamine depletion.\n 6. upsit_pctl (0.13…	a biomarker for Parkinson's.\n 7. mean_putamen (0.105): Average dopamine signal intensity across both putamen regions	reflecting dopamine deficiency.\n 8. DATSCAN_PUTAMEN_L (0.093): Dopamine signal intensity in the left putamen. Asymmetry is a hallmark of Parkinson's.\n 9. con_striatum (0.035): Overall dopamine signal intensity in the striatum (including putamen and caudate).\n 10. DATSCAN_PUTAMEN_R (0.031): Dopamine signal intensity in the right putamen. Early Parkinson's often shows left-right asymmetry.\n \n …	respond with `1` if the subject is likely to have Parkinson's disease or `0` if they are healthy.\n \n Information of subject:\n 1. updrs3_score: 16.0\n 2. con_putamen: 0.44\n 3. updrs_totscore: 29.0\n 4. updrs2_score: 6.0\n 5. lowput_expected: 0.1243588602301264\n 6. upsit_pctl: 20.5\n 7. mean_putamen: 0.345\n 8. DATSCAN_PUTAMEN_L: 0.44\n 9. con_striatum: 1.42\n 10. DATSCAN_PUTAMEN_R: 0.25\n\n B…	respond with `1` for Parkinson's disease or `0` for healthy control.\n Your response should contain only the number `1` or `0`	with no additional text.\n Final Answer:\n "}	{"role": "assistant"	"content": " 1"}]}
{"messages": [{"role": "system"	"content": "You are a medical expert."}	{"role": "user"	"content": "\n You are a medical expert. Analyze the following test results to determine whether the person likely has Parkinson's disease (Answer: 1) or is a healthy control (Answer: 0). \n Compare the provided values with typical ranges observed in Parkinson's disease patients and healthy individuals. \n The values in parentheses represent the weighted average SHAP values of four tree-based mod…	where higher values indicate greater variable importance.\n \n Test Explanations:\n 1. updrs3_score (0.819): Represents the MDS-UPDRS Part III score	which evaluates motor function through clinical assessments. A higher score indicates more severe motor symptoms.\n 2. con_putamen (0.487): Indicates the dopamine signal intensity ratio between the left and right putamen regions. Parkinson's disease often shows significant asymmetry.\n 3. updrs_totscore (0.345): Refers to the total MDS-UPDRS score	reflecting overall severity. A higher score suggests greater disease severity.\n 4. updrs2_score (0.296): Evaluates difficulties in daily activities reported by patients. A higher score indicates greater difficulty.\n 5. lowput_expected (0.186): Represents the lower expected limit of dopamine signal intensity in the putamen. Below-threshold values suggest dopamine depletion.\n 6. upsit_pctl (0.13…	a biomarker for Parkinson's.\n 7. mean_putamen (0.105): Average dopamine signal intensity across both putamen regions	reflecting dopamine deficiency.\n 8. DATSCAN_PUTAMEN_L (0.093): Dopamine signal intensity in the left putamen. Asymmetry is a hallmark of Parkinson's.\n 9. con_striatum (0.035): Overall dopamine signal intensity in the striatum (including putamen and caudate).\n 10. DATSCAN_PUTAMEN_R (0.031): Dopamine signal intensity in the right putamen. Early Parkinson's often shows left-right asymmetry.\n \n …	respond with `1` if the subject is likely to have Parkinson's disease or `0` if they are healthy.\n \n Information of subject:\n 1. updrs3_score: 24.0\n 2. con_putamen: 0.79\n 3. updrs_totscore: 42.0\n 4. updrs2_score: 9.0\n 5. lowput_expected: 0.3797172943838423\n 6. upsit_pctl: 11.0\n 7. mean_putamen: 0.865\n 8. DATSCAN_PUTAMEN_L: 0.94\n 9. con_striatum: 2.3\n 10. DATSCAN_PUTAMEN_R: 0.79\n\n Ba…	respond with `1` for Parkinson's disease or `0` for healthy control.\n Your response should contain only the number `1` or `0`	with no additional text.\n Final Answer:\n "}	{"role": "assistant"	"content": " 1"}]}
{"messages": [{"role": "system"	"content": "You are a medical expert."}	{"role": "user"	"content": "\n You are a medical expert. Analyze the following test results to determine whether the person likely has Parkinson's disease (Answer: 1) or is a healthy control (Answer: 0). \n Compare the provided values with typical ranges observed in Parkinson's disease patients and healthy individuals. \n The values in parentheses represent the weighted average SHAP values of four tree-based mod…	where higher values indicate greater variable importance.\n \n Test Explanations:\n 1. updrs3_score (0.819): Represents the MDS-UPDRS Part III score	which evaluates motor function through clinical assessments. A higher score indicates more severe motor symptoms.\n 2. con_putamen (0.487): Indicates the dopamine signal intensity ratio between the left and right putamen regions. Parkinson's disease often shows significant asymmetry.\n 3. updrs_totscore (0.345): Refers to the total MDS-UPDRS score	reflecting overall severity. A higher score suggests greater disease severity.\n 4. updrs2_score (0.296): Evaluates difficulties in daily activities reported by patients. A higher score indicates greater difficulty.\n 5. lowput_expected (0.186): Represents the lower expected limit of dopamine signal intensity in the putamen. Below-threshold values suggest dopamine depletion.\n 6. upsit_pctl (0.13…	a biomarker for Parkinson's.\n 7. mean_putamen (0.105): Average dopamine signal intensity across both putamen regions	reflecting dopamine deficiency.\n 8. DATSCAN_PUTAMEN_L (0.093): Dopamine signal intensity in the left putamen. Asymmetry is a hallmark of Parkinson's.\n 9. con_striatum (0.035): Overall dopamine signal intensity in the striatum (including putamen and caudate).\n 10. DATSCAN_PUTAMEN_R (0.031): Dopamine signal intensity in the right putamen. Early Parkinson's often shows left-right asymmetry.\n \n …	respond with `1` if the subject is likely to have Parkinson's disease or `0` if they are healthy.\n \n Information of subject:\n 1. updrs3_score: 22.0\n 2. con_putamen: 0.79\n 3. updrs_totscore: 27.0\n 4. updrs2_score: 2.0\n 5. lowput_expected: 0.4183416837002895\n 6. upsit_pctl: 97.5\n 7. mean_putamen: 1.06\n 8. DATSCAN_PUTAMEN_L: 0.79\n 9. con_striatum: 2.6\n 10. DATSCAN_PUTAMEN_R: 1.33\n\n Bas…	respond with `1` for Parkinson's disease or `0` for healthy control.\n Your response should contain only the number `1` or `0`	with no additional text.\n Final Answer:\n "}	{"role": "assistant"	"content": " 1"}]}
{"messages": [{"role": "system"	"content": "You are a medical expert."}	{"role": "user"	"content": "\n You are a medical expert. Analyze the following test results to determine whether the person likely has Parkinson's disease (Answer: 1) or is a healthy control (Answer: 0). \n Compare the provided values with typical ranges observed in Parkinson's disease patients and healthy individuals. \n The values in parentheses represent the weighted average SHAP values of four tree-based mod…	where higher values indicate greater variable importance.\n \n Test Explanations:\n 1. updrs3_score (0.819): Represents the MDS-UPDRS Part III score	which evaluates motor function through clinical assessments. A higher score indicates more severe motor symptoms.\n 2. con_putamen (0.487): Indicates the dopamine signal intensity ratio between the left and right putamen regions. Parkinson's disease often shows significant asymmetry.\n 3. updrs_totscore (0.345): Refers to the total MDS-UPDRS score	reflecting overall severity. A higher score suggests greater disease severity.\n 4. updrs2_score (0.296): Evaluates difficulties in daily activities reported by patients. A higher score indicates greater difficulty.\n 5. lowput_expected (0.186): Represents the lower expected limit of dopamine signal intensity in the putamen. Below-threshold values suggest dopamine depletion.\n 6. upsit_pctl (0.13…	a biomarker for Parkinson's.\n 7. mean_putamen (0.105): Average dopamine signal intensity across both putamen regions	reflecting dopamine deficiency.\n 8. DATSCAN_PUTAMEN_L (0.093): Dopamine signal intensity in the left putamen. Asymmetry is a hallmark of Parkinson's.\n 9. con_striatum (0.035): Overall dopamine signal intensity in the striatum (including putamen and caudate).\n 10. DATSCAN_PUTAMEN_R (0.031): Dopamine signal intensity in the right putamen. Early Parkinson's often shows left-right asymmetry.\n \n …	respond with `1` if the subject is likely to have Parkinson's disease or `0` if they are healthy.\n \n Information of subject:\n 1. updrs3_score: 2.0\n 2. con_putamen: 3.255\n 3. updrs_totscore: 4.0\n 4. updrs2_score: 0.0\n 5. lowput_expected: 1.505326422685523\n 6. upsit_pctl: 74.0\n 7. mean_putamen: 3.255\n 8. DATSCAN_PUTAMEN_L: 2.97\n 9. con_striatum: 8.45\n 10. DATSCAN_PUTAMEN_R: 3.54\n\n Bas…	respond with `1` for Parkinson's disease or `0` for healthy control.\n Your response should contain only the number `1` or `0`	with no additional text.\n Final Answer:\n "}	{"role": "assistant"	"content": " 0"}]}
{"messages": [{"role": "system"	"content": "You are a medical expert."}	{"role": "user"	"content": "\n You are a medical expert. Analyze the following test results to determine whether the person likely has Parkinson's disease (Answer: 1) or is a healthy control (Answer: 0). \n Compare the provided values with typical ranges observed in Parkinson's disease patients and healthy individuals. \n The values in parentheses represent the weighted average SHAP values of four tree-based mod…	where higher values indicate greater variable importance.\n \n Test Explanations:\n 1. updrs3_score (0.819): Represents the MDS-UPDRS Part III score	which evaluates motor function through clinical assessments. A higher score indicates more severe motor symptoms.\n 2. con_putamen (0.487): Indicates the dopamine signal intensity ratio between the left and right putamen regions. Parkinson's disease often shows significant asymmetry.\n 3. updrs_totscore (0.345): Refers to the total MDS-UPDRS score	reflecting overall severity. A higher score suggests greater disease severity.\n 4. updrs2_score (0.296): Evaluates difficulties in daily activities reported by patients. A higher score indicates greater difficulty.\n 5. lowput_expected (0.186): Represents the lower expected limit of dopamine signal intensity in the putamen. Below-threshold values suggest dopamine depletion.\n 6. upsit_pctl (0.13…	a biomarker for Parkinson's.\n 7. mean_putamen (0.105): Average dopamine signal intensity across both putamen regions	reflecting dopamine deficiency.\n 8. DATSCAN_PUTAMEN_L (0.093): Dopamine signal intensity in the left putamen. Asymmetry is a hallmark of Parkinson's.\n 9. con_striatum (0.035): Overall dopamine signal intensity in the striatum (including putamen and caudate).\n 10. DATSCAN_PUTAMEN_R (0.031): Dopamine signal intensity in the right putamen. Early Parkinson's often shows left-right asymmetry.\n \n …	respond with `1` if the subject is likely to have Parkinson's disease or `0` if they are healthy.\n \n Information of subject:\n 1. updrs3_score: 30.0\n 2. con_putamen: 0.69\n 3. updrs_totscore: 56.0\n 4. updrs2_score: 8.0\n 5. lowput_expected: 0.3000936839465203\n 6. upsit_pctl: 4.0\n 7. mean_putamen: 0.635\n 8. DATSCAN_PUTAMEN_L: 0.58\n 9. con_striatum: 2.33\n 10. DATSCAN_PUTAMEN_R: 0.69\n\n Ba…	respond with `1` for Parkinson's disease or `0` for healthy control.\n Your response should contain only the number `1` or `0`	with no additional text.\n Final Answer:\n "}	{"role": "assistant"	"content": " 1"}]}
{"messages": [{"role": "system"	"content": "You are a medical expert."}	{"role": "user"	"content": "\n You are a medical expert. Analyze the following test results to determine whether the person likely has Parkinson's disease (Answer: 1) or is a healthy control (Answer: 0). \n Compare the provided values with typical ranges observed in Parkinson's disease patients and healthy individuals. \n The values in parentheses represent the weighted average SHAP values of four tree-based mod…	where higher values indicate greater variable importance.\n \n Test Explanations:\n 1. updrs3_score (0.819): Represents the MDS-UPDRS Part III score	which evaluates motor function through clinical assessments. A higher score indicates more severe motor symptoms.\n 2. con_putamen (0.487): Indicates the dopamine signal intensity ratio between the left and right putamen regions. Parkinson's disease often shows significant asymmetry.\n 3. updrs_totscore (0.345): Refers to the total MDS-UPDRS score	reflecting overall severity. A higher score suggests greater disease severity.\n 4. updrs2_score (0.296): Evaluates difficulties in daily activities reported by patients. A higher score indicates greater difficulty.\n 5. lowput_expected (0.186): Represents the lower expected limit of dopamine signal intensity in the putamen. Below-threshold values suggest dopamine depletion.\n 6. upsit_pctl (0.13…	a biomarker for Parkinson's.\n 7. mean_putamen (0.105): Average dopamine signal intensity across both putamen regions	reflecting dopamine deficiency.\n 8. DATSCAN_PUTAMEN_L (0.093): Dopamine signal intensity in the left putamen. Asymmetry is a hallmark of Parkinson's.\n 9. con_striatum (0.035): Overall dopamine signal intensity in the striatum (including putamen and caudate).\n 10. DATSCAN_PUTAMEN_R (0.031): Dopamine signal intensity in the right putamen. Early Parkinson's often shows left-right asymmetry.\n \n …	respond with `1` if the subject is likely to have Parkinson's disease or `0` if they are healthy.\n \n Information of subject:\n 1. updrs3_score: 20.0\n 2. con_putamen: 1.15\n 3. updrs_totscore: 29.0\n 4. updrs2_score: 7.0\n 5. lowput_expected: 0.5246997255036041\n 6. upsit_pctl: 7.0\n 7. mean_putamen: 1.225\n 8. DATSCAN_PUTAMEN_L: 1.3\n 9. con_striatum: 3.12\n 10. DATSCAN_PUTAMEN_R: 1.15\n\n Bas…	respond with `1` for Parkinson's disease or `0` for healthy control.\n Your response should contain only the number `1` or `0`	with no additional text.\n Final Answer:\n "}	{"role": "assistant"	"content": " 1"}]}
{"messages": [{"role": "system"	"content": "You are a medical expert."}	{"role": "user"	"content": "\n You are a medical expert. Analyze the following test results to determine whether the person likely has Parkinson's disease (Answer: 1) or is a healthy control (Answer: 0). \n Compare the provided values with typical ranges observed in Parkinson's disease patients and healthy individuals. \n The values in parentheses represent the weighted average SHAP values of four tree-based mod…	where higher values indicate greater variable importance.\n \n Test Explanations:\n 1. updrs3_score (0.819): Represents the MDS-UPDRS Part III score	which evaluates motor function through clinical assessments. A higher score indicates more severe motor symptoms.\n 2. con_putamen (0.487): Indicates the dopamine signal intensity ratio between the left and right putamen regions. Parkinson's disease often shows significant asymmetry.\n 3. updrs_totscore (0.345): Refers to the total MDS-UPDRS score	reflecting overall severity. A higher score suggests greater disease severity.\n 4. updrs2_score (0.296): Evaluates difficulties in daily activities reported by patients. A higher score indicates greater difficulty.\n 5. lowput_expected (0.186): Represents the lower expected limit of dopamine signal intensity in the putamen. Below-threshold values suggest dopamine depletion.\n 6. upsit_pctl (0.13…	a biomarker for Parkinson's.\n 7. mean_putamen (0.105): Average dopamine signal intensity across both putamen regions	reflecting dopamine deficiency.\n 8. DATSCAN_PUTAMEN_L (0.093): Dopamine signal intensity in the left putamen. Asymmetry is a hallmark of Parkinson's.\n 9. con_striatum (0.035): Overall dopamine signal intensity in the striatum (including putamen and caudate).\n 10. DATSCAN_PUTAMEN_R (0.031): Dopamine signal intensity in the right putamen. Early Parkinson's often shows left-right asymmetry.\n \n …	respond with `1` if the subject is likely to have Parkinson's disease or `0` if they are healthy.\n \n Information of subject:\n 1. updrs3_score: 19.0\n 2. con_putamen: 0.63\n 3. updrs_totscore: 29.0\n 4. updrs2_score: 2.0\n 5. lowput_expected: 0.3583599205901221\n 6. upsit_pctl: 6.0\n 7. mean_putamen: 0.845\n 8. DATSCAN_PUTAMEN_L: 0.63\n 9. con_striatum: 2.57\n 10. DATSCAN_PUTAMEN_R: 1.06\n\n Ba…	respond with `1` for Parkinson's disease or `0` for healthy control.\n Your response should contain only the number `1` or `0`	with no additional text.\n Final Answer:\n "}	{"role": "assistant"	"content": " 1"}]}
{"messages": [{"role": "system"	"content": "You are a medical expert."}	{"role": "user"	"content": "\n You are a medical expert. Analyze the following test results to determine whether the person likely has Parkinson's disease (Answer: 1) or is a healthy control (Answer: 0). \n Compare the provided values with typical ranges observed in Parkinson's disease patients and healthy individuals. \n The values in parentheses represent the weighted average SHAP values of four tree-based mod…	where higher values indicate greater variable importance.\n \n Test Explanations:\n 1. updrs3_score (0.819): Represents the MDS-UPDRS Part III score	which evaluates motor function through clinical assessments. A higher score indicates more severe motor symptoms.\n 2. con_putamen (0.487): Indicates the dopamine signal intensity ratio between the left and right putamen regions. Parkinson's disease often shows significant asymmetry.\n 3. updrs_totscore (0.345): Refers to the total MDS-UPDRS score	reflecting overall severity. A higher score suggests greater disease severity.\n 4. updrs2_score (0.296): Evaluates difficulties in daily activities reported by patients. A higher score indicates greater difficulty.\n 5. lowput_expected (0.186): Represents the lower expected limit of dopamine signal intensity in the putamen. Below-threshold values suggest dopamine depletion.\n 6. upsit_pctl (0.13…	a biomarker for Parkinson's.\n 7. mean_putamen (0.105): Average dopamine signal intensity across both putamen regions	reflecting dopamine deficiency.\n 8. DATSCAN_PUTAMEN_L (0.093): Dopamine signal intensity in the left putamen. Asymmetry is a hallmark of Parkinson's.\n 9. con_striatum (0.035): Overall dopamine signal intensity in the striatum (including putamen and caudate).\n 10. DATSCAN_PUTAMEN_R (0.031): Dopamine signal intensity in the right putamen. Early Parkinson's often shows left-right asymmetry.\n \n …	respond with `1` if the subject is likely to have Parkinson's disease or `0` if they are healthy.\n \n Information of subject:\n 1. updrs3_score: 0.0\n 2. con_putamen: 2.16\n 3. updrs_totscore: 0.0\n 4. updrs2_score: 0.0\n 5. lowput_expected: 0.9435030403915349\n 6. upsit_pctl: 31.0\n 7. mean_putamen: 2.16\n 8. DATSCAN_PUTAMEN_L: 2.21\n 9. con_striatum: 4.614999999999999\n 10. DATSCAN_PUTAMEN_R: …	respond with `1` for Parkinson's disease or `0` for healthy control.\n Your response should contain only the number `1` or `0`	with no additional text.\n Final Answer:\n "}	{"role": "assistant"	"content": " 0"}]}
{"messages": [{"role": "system"	"content": "You are a medical expert."}	{"role": "user"	"content": "\n You are a medical expert. Analyze the following test results to determine whether the person likely has Parkinson's disease (Answer: 1) or is a healthy control (Answer: 0). \n Compare the provided values with typical ranges observed in Parkinson's disease patients and healthy individuals. \n The values in parentheses represent the weighted average SHAP values of four tree-based mod…	where higher values indicate greater variable importance.\n \n Test Explanations:\n 1. updrs3_score (0.819): Represents the MDS-UPDRS Part III score	which evaluates motor function through clinical assessments. A higher score indicates more severe motor symptoms.\n 2. con_putamen (0.487): Indicates the dopamine signal intensity ratio between the left and right putamen regions. Parkinson's disease often shows significant asymmetry.\n 3. updrs_totscore (0.345): Refers to the total MDS-UPDRS score	reflecting overall severity. A higher score suggests greater disease severity.\n 4. updrs2_score (0.296): Evaluates difficulties in daily activities reported by patients. A higher score indicates greater difficulty.\n 5. lowput_expected (0.186): Represents the lower expected limit of dopamine signal intensity in the putamen. Below-threshold values suggest dopamine depletion.\n 6. upsit_pctl (0.13…	a biomarker for Parkinson's.\n 7. mean_putamen (0.105): Average dopamine signal intensity across both putamen regions	reflecting dopamine deficiency.\n 8. DATSCAN_PUTAMEN_L (0.093): Dopamine signal intensity in the left putamen. Asymmetry is a hallmark of Parkinson's.\n 9. con_striatum (0.035): Overall dopamine signal intensity in the striatum (including putamen and caudate).\n 10. DATSCAN_PUTAMEN_R (0.031): Dopamine signal intensity in the right putamen. Early Parkinson's often shows left-right asymmetry.\n \n …	respond with `1` if the subject is likely to have Parkinson's disease or `0` if they are healthy.\n \n Information of subject:\n 1. updrs3_score: 46.0\n 2. con_putamen: 0.75\n 3. updrs_totscore: 67.0\n 4. updrs2_score: 13.0\n 5. lowput_expected: 0.3347153316715313\n 6. upsit_pctl: 1.0\n 7. mean_putamen: 0.8\n 8. DATSCAN_PUTAMEN_L: 0.75\n 9. con_striatum: 2.73\n 10. DATSCAN_PUTAMEN_R: 0.85\n\n Bas…	respond with `1` for Parkinson's disease or `0` for healthy control.\n Your response should contain only the number `1` or `0`	with no additional text.\n Final Answer:\n "}	{"role": "assistant"	"content": " 1"}]}
{"messages": [{"role": "system"	"content": "You are a medical expert."}	{"role": "user"	"content": "\n You are a medical expert. Analyze the following test results to determine whether the person likely has Parkinson's disease (Answer: 1) or is a healthy control (Answer: 0). \n Compare the provided values with typical ranges observed in Parkinson's disease patients and healthy individuals. \n The values in parentheses represent the weighted average SHAP values of four tree-based mod…	where higher values indicate greater variable importance.\n \n Test Explanations:\n 1. updrs3_score (0.819): Represents the MDS-UPDRS Part III score	which evaluates motor function through clinical assessments. A higher score indicates more severe motor symptoms.\n 2. con_putamen (0.487): Indicates the dopamine signal intensity ratio between the left and right putamen regions. Parkinson's disease often shows significant asymmetry.\n 3. updrs_totscore (0.345): Refers to the total MDS-UPDRS score	reflecting overall severity. A higher score suggests greater disease severity.\n 4. updrs2_score (0.296): Evaluates difficulties in daily activities reported by patients. A higher score indicates greater difficulty.\n 5. lowput_expected (0.186): Represents the lower expected limit of dopamine signal intensity in the putamen. Below-threshold values suggest dopamine depletion.\n 6. upsit_pctl (0.13…	a biomarker for Parkinson's.\n 7. mean_putamen (0.105): Average dopamine signal intensity across both putamen regions	reflecting dopamine deficiency.\n 8. DATSCAN_PUTAMEN_L (0.093): Dopamine signal intensity in the left putamen. Asymmetry is a hallmark of Parkinson's.\n 9. con_striatum (0.035): Overall dopamine signal intensity in the striatum (including putamen and caudate).\n 10. DATSCAN_PUTAMEN_R (0.031): Dopamine signal intensity in the right putamen. Early Parkinson's often shows left-right asymmetry.\n \n …	respond with `1` if the subject is likely to have Parkinson's disease or `0` if they are healthy.\n \n Information of subject:\n 1. updrs3_score: 0.0\n 2. con_putamen: 2.755\n 3. updrs_totscore: 3.0\n 4. updrs2_score: 0.0\n 5. lowput_expected: 1.085583093491055\n 6. upsit_pctl: 4.0\n 7. mean_putamen: 2.755\n 8. DATSCAN_PUTAMEN_L: 2.72\n 9. con_striatum: 6.49\n 10. DATSCAN_PUTAMEN_R: 2.79\n\n Base…	respond with `1` for Parkinson's disease or `0` for healthy control.\n Your response should contain only the number `1` or `0`	with no additional text.\n Final Answer:\n "}	{"role": "assistant"	"content": " 0"}]}
{"messages": [{"role": "system"	"content": "You are a medical expert."}	{"role": "user"	"content": "\n You are a medical expert. Analyze the following test results to determine whether the person likely has Parkinson's disease (Answer: 1) or is a healthy control (Answer: 0). \n Compare the provided values with typical ranges observed in Parkinson's disease patients and healthy individuals. \n The values in parentheses represent the weighted average SHAP values of four tree-based mod…	where higher values indicate greater variable importance.\n \n Test Explanations:\n 1. updrs3_score (0.819): Represents the MDS-UPDRS Part III score	which evaluates motor function through clinical assessments. A higher score indicates more severe motor symptoms.\n 2. con_putamen (0.487): Indicates the dopamine signal intensity ratio between the left and right putamen regions. Parkinson's disease often shows significant asymmetry.\n 3. updrs_totscore (0.345): Refers to the total MDS-UPDRS score	reflecting overall severity. A higher score suggests greater disease severity.\n 4. updrs2_score (0.296): Evaluates difficulties in daily activities reported by patients. A higher score indicates greater difficulty.\n 5. lowput_expected (0.186): Represents the lower expected limit of dopamine signal intensity in the putamen. Below-threshold values suggest dopamine depletion.\n 6. upsit_pctl (0.13…	a biomarker for Parkinson's.\n 7. mean_putamen (0.105): Average dopamine signal intensity across both putamen regions	reflecting dopamine deficiency.\n 8. DATSCAN_PUTAMEN_L (0.093): Dopamine signal intensity in the left putamen. Asymmetry is a hallmark of Parkinson's.\n 9. con_striatum (0.035): Overall dopamine signal intensity in the striatum (including putamen and caudate).\n 10. DATSCAN_PUTAMEN_R (0.031): Dopamine signal intensity in the right putamen. Early Parkinson's often shows left-right asymmetry.\n \n …	respond with `1` if the subject is likely to have Parkinson's disease or `0` if they are healthy.\n \n Information of subject:\n 1. updrs3_score: 9.0\n 2. con_putamen: 0.62\n 3. updrs_totscore: 11.0\n 4. updrs2_score: 2.0\n 5. lowput_expected: 0.2906784669193775\n 6. upsit_pctl: 1.0\n 7. mean_putamen: 1.035\n 8. DATSCAN_PUTAMEN_L: 0.62\n 9. con_striatum: 2.6\n 10. DATSCAN_PUTAMEN_R: 1.45\n\n Base…	respond with `1` for Parkinson's disease or `0` for healthy control.\n Your response should contain only the number `1` or `0`	with no additional text.\n Final Answer:\n "}	{"role": "assistant"	"content": " 1"}]}
{"messages": [{"role": "system"	"content": "You are a medical expert."}	{"role": "user"	"content": "\n You are a medical expert. Analyze the following test results to determine whether the person likely has Parkinson's disease (Answer: 1) or is a healthy control (Answer: 0). \n Compare the provided values with typical ranges observed in Parkinson's disease patients and healthy individuals. \n The values in parentheses represent the weighted average SHAP values of four tree-based mod…	where higher values indicate greater variable importance.\n \n Test Explanations:\n 1. updrs3_score (0.819): Represents the MDS-UPDRS Part III score	which evaluates motor function through clinical assessments. A higher score indicates more severe motor symptoms.\n 2. con_putamen (0.487): Indicates the dopamine signal intensity ratio between the left and right putamen regions. Parkinson's disease often shows significant asymmetry.\n 3. updrs_totscore (0.345): Refers to the total MDS-UPDRS score	reflecting overall severity. A higher score suggests greater disease severity.\n 4. updrs2_score (0.296): Evaluates difficulties in daily activities reported by patients. A higher score indicates greater difficulty.\n 5. lowput_expected (0.186): Represents the lower expected limit of dopamine signal intensity in the putamen. Below-threshold values suggest dopamine depletion.\n 6. upsit_pctl (0.13…	a biomarker for Parkinson's.\n 7. mean_putamen (0.105): Average dopamine signal intensity across both putamen regions	reflecting dopamine deficiency.\n 8. DATSCAN_PUTAMEN_L (0.093): Dopamine signal intensity in the left putamen. Asymmetry is a hallmark of Parkinson's.\n 9. con_striatum (0.035): Overall dopamine signal intensity in the striatum (including putamen and caudate).\n 10. DATSCAN_PUTAMEN_R (0.031): Dopamine signal intensity in the right putamen. Early Parkinson's often shows left-right asymmetry.\n \n …	respond with `1` if the subject is likely to have Parkinson's disease or `0` if they are healthy.\n \n Information of subject:\n 1. updrs3_score: 16.0\n 2. con_putamen: 0.14\n 3. updrs_totscore: 33.0\n 4. updrs2_score: 12.0\n 5. lowput_expected: 0.07378844854689608\n 6. upsit_pctl: 16.5\n 7. mean_putamen: 0.305\n 8. DATSCAN_PUTAMEN_L: 0.47\n 9. con_striatum: 1.3\n 10. DATSCAN_PUTAMEN_R: 0.14\n\n …	respond with `1` for Parkinson's disease or `0` for healthy control.\n Your response should contain only the number `1` or `0`	with no additional text.\n Final Answer:\n "}	{"role": "assistant"	"content": " 1"}]}
{"messages": [{"role": "system"	"content": "You are a medical expert."}	{"role": "user"	"content": "\n You are a medical expert. Analyze the following test results to determine whether the person likely has Parkinson's disease (Answer: 1) or is a healthy control (Answer: 0). \n Compare the provided values with typical ranges observed in Parkinson's disease patients and healthy individuals. \n The values in parentheses represent the weighted average SHAP values of four tree-based mod…	where higher values indicate greater variable importance.\n \n Test Explanations:\n 1. updrs3_score (0.819): Represents the MDS-UPDRS Part III score	which evaluates motor function through clinical assessments. A higher score indicates more severe motor symptoms.\n 2. con_putamen (0.487): Indicates the dopamine signal intensity ratio between the left and right putamen regions. Parkinson's disease often shows significant asymmetry.\n 3. updrs_totscore (0.345): Refers to the total MDS-UPDRS score	reflecting overall severity. A higher score suggests greater disease severity.\n 4. updrs2_score (0.296): Evaluates difficulties in daily activities reported by patients. A higher score indicates greater difficulty.\n 5. lowput_expected (0.186): Represents the lower expected limit of dopamine signal intensity in the putamen. Below-threshold values suggest dopamine depletion.\n 6. upsit_pctl (0.13…	a biomarker for Parkinson's.\n 7. mean_putamen (0.105): Average dopamine signal intensity across both putamen regions	reflecting dopamine deficiency.\n 8. DATSCAN_PUTAMEN_L (0.093): Dopamine signal intensity in the left putamen. Asymmetry is a hallmark of Parkinson's.\n 9. con_striatum (0.035): Overall dopamine signal intensity in the striatum (including putamen and caudate).\n 10. DATSCAN_PUTAMEN_R (0.031): Dopamine signal intensity in the right putamen. Early Parkinson's often shows left-right asymmetry.\n \n …	respond with `1` if the subject is likely to have Parkinson's disease or `0` if they are healthy.\n \n Information of subject:\n 1. updrs3_score: 4.0\n 2. con_putamen: 1.11\n 3. updrs_totscore: 31.0\n 4. updrs2_score: 14.0\n 5. lowput_expected: 0.6049875794250585\n 6. upsit_pctl: 10.0\n 7. mean_putamen: 1.455\n 8. DATSCAN_PUTAMEN_L: 1.11\n 9. con_striatum: 3.69\n 10. DATSCAN_PUTAMEN_R: 1.8\n\n Ba…	respond with `1` for Parkinson's disease or `0` for healthy control.\n Your response should contain only the number `1` or `0`	with no additional text.\n Final Answer:\n "}	{"role": "assistant"	"content": " 1"}]}
{"messages": [{"role": "system"	"content": "You are a medical expert."}	{"role": "user"	"content": "\n You are a medical expert. Analyze the following test results to determine whether the person likely has Parkinson's disease (Answer: 1) or is a healthy control (Answer: 0). \n Compare the provided values with typical ranges observed in Parkinson's disease patients and healthy individuals. \n The values in parentheses represent the weighted average SHAP values of four tree-based mod…	where higher values indicate greater variable importance.\n \n Test Explanations:\n 1. updrs3_score (0.819): Represents the MDS-UPDRS Part III score	which evaluates motor function through clinical assessments. A higher score indicates more severe motor symptoms.\n 2. con_putamen (0.487): Indicates the dopamine signal intensity ratio between the left and right putamen regions. Parkinson's disease often shows significant asymmetry.\n 3. updrs_totscore (0.345): Refers to the total MDS-UPDRS score	reflecting overall severity. A higher score suggests greater disease severity.\n 4. updrs2_score (0.296): Evaluates difficulties in daily activities reported by patients. A higher score indicates greater difficulty.\n 5. lowput_expected (0.186): Represents the lower expected limit of dopamine signal intensity in the putamen. Below-threshold values suggest dopamine depletion.\n 6. upsit_pctl (0.13…	a biomarker for Parkinson's.\n 7. mean_putamen (0.105): Average dopamine signal intensity across both putamen regions	reflecting dopamine deficiency.\n 8. DATSCAN_PUTAMEN_L (0.093): Dopamine signal intensity in the left putamen. Asymmetry is a hallmark of Parkinson's.\n 9. con_striatum (0.035): Overall dopamine signal intensity in the striatum (including putamen and caudate).\n 10. DATSCAN_PUTAMEN_R (0.031): Dopamine signal intensity in the right putamen. Early Parkinson's often shows left-right asymmetry.\n \n …	respond with `1` if the subject is likely to have Parkinson's disease or `0` if they are healthy.\n \n Information of subject:\n 1. updrs3_score: 41.0\n 2. con_putamen: 0.88\n 3. updrs_totscore: 71.0\n 4. updrs2_score: 15.0\n 5. lowput_expected: 0.4663909964815358\n 6. upsit_pctl: 13.0\n 7. mean_putamen: 1.22\n 8. DATSCAN_PUTAMEN_L: 0.88\n 9. con_striatum: 3.25\n 10. DATSCAN_PUTAMEN_R: 1.56\n\n B…	respond with `1` for Parkinson's disease or `0` for healthy control.\n Your response should contain only the number `1` or `0`	with no additional text.\n Final Answer:\n "}	{"role": "assistant"	"content": " 1"}]}
{"messages": [{"role": "system"	"content": "You are a medical expert."}	{"role": "user"	"content": "\n You are a medical expert. Analyze the following test results to determine whether the person likely has Parkinson's disease (Answer: 1) or is a healthy control (Answer: 0). \n Compare the provided values with typical ranges observed in Parkinson's disease patients and healthy individuals. \n The values in parentheses represent the weighted average SHAP values of four tree-based mod…	where higher values indicate greater variable importance.\n \n Test Explanations:\n 1. updrs3_score (0.819): Represents the MDS-UPDRS Part III score	which evaluates motor function through clinical assessments. A higher score indicates more severe motor symptoms.\n 2. con_putamen (0.487): Indicates the dopamine signal intensity ratio between the left and right putamen regions. Parkinson's disease often shows significant asymmetry.\n 3. updrs_totscore (0.345): Refers to the total MDS-UPDRS score	reflecting overall severity. A higher score suggests greater disease severity.\n 4. updrs2_score (0.296): Evaluates difficulties in daily activities reported by patients. A higher score indicates greater difficulty.\n 5. lowput_expected (0.186): Represents the lower expected limit of dopamine signal intensity in the putamen. Below-threshold values suggest dopamine depletion.\n 6. upsit_pctl (0.13…	a biomarker for Parkinson's.\n 7. mean_putamen (0.105): Average dopamine signal intensity across both putamen regions	reflecting dopamine deficiency.\n 8. DATSCAN_PUTAMEN_L (0.093): Dopamine signal intensity in the left putamen. Asymmetry is a hallmark of Parkinson's.\n 9. con_striatum (0.035): Overall dopamine signal intensity in the striatum (including putamen and caudate).\n 10. DATSCAN_PUTAMEN_R (0.031): Dopamine signal intensity in the right putamen. Early Parkinson's often shows left-right asymmetry.\n \n …	respond with `1` if the subject is likely to have Parkinson's disease or `0` if they are healthy.\n \n Information of subject:\n 1. updrs3_score: 13.0\n 2. con_putamen: 0.74\n 3. updrs_totscore: 17.0\n 4. updrs2_score: 2.0\n 5. lowput_expected: 0.3639995913932761\n 6. upsit_pctl: 9.0\n 7. mean_putamen: 1.025\n 8. DATSCAN_PUTAMEN_L: 0.74\n 9. con_striatum: 2.33\n 10. DATSCAN_PUTAMEN_R: 1.31\n\n Ba…	respond with `1` for Parkinson's disease or `0` for healthy control.\n Your response should contain only the number `1` or `0`	with no additional text.\n Final Answer:\n "}	{"role": "assistant"	"content": " 1"}]}
{"messages": [{"role": "system"	"content": "You are a medical expert."}	{"role": "user"	"content": "\n You are a medical expert. Analyze the following test results to determine whether the person likely has Parkinson's disease (Answer: 1) or is a healthy control (Answer: 0). \n Compare the provided values with typical ranges observed in Parkinson's disease patients and healthy individuals. \n The values in parentheses represent the weighted average SHAP values of four tree-based mod…	where higher values indicate greater variable importance.\n \n Test Explanations:\n 1. updrs3_score (0.819): Represents the MDS-UPDRS Part III score	which evaluates motor function through clinical assessments. A higher score indicates more severe motor symptoms.\n 2. con_putamen (0.487): Indicates the dopamine signal intensity ratio between the left and right putamen regions. Parkinson's disease often shows significant asymmetry.\n 3. updrs_totscore (0.345): Refers to the total MDS-UPDRS score	reflecting overall severity. A higher score suggests greater disease severity.\n 4. updrs2_score (0.296): Evaluates difficulties in daily activities reported by patients. A higher score indicates greater difficulty.\n 5. lowput_expected (0.186): Represents the lower expected limit of dopamine signal intensity in the putamen. Below-threshold values suggest dopamine depletion.\n 6. upsit_pctl (0.13…	a biomarker for Parkinson's.\n 7. mean_putamen (0.105): Average dopamine signal intensity across both putamen regions	reflecting dopamine deficiency.\n 8. DATSCAN_PUTAMEN_L (0.093): Dopamine signal intensity in the left putamen. Asymmetry is a hallmark of Parkinson's.\n 9. con_striatum (0.035): Overall dopamine signal intensity in the striatum (including putamen and caudate).\n 10. DATSCAN_PUTAMEN_R (0.031): Dopamine signal intensity in the right putamen. Early Parkinson's often shows left-right asymmetry.\n \n …	respond with `1` if the subject is likely to have Parkinson's disease or `0` if they are healthy.\n \n Information of subject:\n 1. updrs3_score: 14.0\n 2. con_putamen: 0.79\n 3. updrs_totscore: 22.0\n 4. updrs2_score: 3.0\n 5. lowput_expected: 0.3850009864356816\n 6. upsit_pctl: 3.0\n 7. mean_putamen: 0.8500000000000001\n 8. DATSCAN_PUTAMEN_L: 0.79\n 9. con_striatum: 2.53\n 10. DATSCAN_PUTAMEN_R…	respond with `1` for Parkinson's disease or `0` for healthy control.\n Your response should contain only the number `1` or `0`	with no additional text.\n Final Answer:\n "}	{"role": "assistant"	"content": " 1"}]}
{"messages": [{"role": "system"	"content": "You are a medical expert."}	{"role": "user"	"content": "\n You are a medical expert. Analyze the following test results to determine whether the person likely has Parkinson's disease (Answer: 1) or is a healthy control (Answer: 0). \n Compare the provided values with typical ranges observed in Parkinson's disease patients and healthy individuals. \n The values in parentheses represent the weighted average SHAP values of four tree-based mod…	where higher values indicate greater variable importance.\n \n Test Explanations:\n 1. updrs3_score (0.819): Represents the MDS-UPDRS Part III score	which evaluates motor function through clinical assessments. A higher score indicates more severe motor symptoms.\n 2. con_putamen (0.487): Indicates the dopamine signal intensity ratio between the left and right putamen regions. Parkinson's disease often shows significant asymmetry.\n 3. updrs_totscore (0.345): Refers to the total MDS-UPDRS score	reflecting overall severity. A higher score suggests greater disease severity.\n 4. updrs2_score (0.296): Evaluates difficulties in daily activities reported by patients. A higher score indicates greater difficulty.\n 5. lowput_expected (0.186): Represents the lower expected limit of dopamine signal intensity in the putamen. Below-threshold values suggest dopamine depletion.\n 6. upsit_pctl (0.13…	a biomarker for Parkinson's.\n 7. mean_putamen (0.105): Average dopamine signal intensity across both putamen regions	reflecting dopamine deficiency.\n 8. DATSCAN_PUTAMEN_L (0.093): Dopamine signal intensity in the left putamen. Asymmetry is a hallmark of Parkinson's.\n 9. con_striatum (0.035): Overall dopamine signal intensity in the striatum (including putamen and caudate).\n 10. DATSCAN_PUTAMEN_R (0.031): Dopamine signal intensity in the right putamen. Early Parkinson's often shows left-right asymmetry.\n \n …	respond with `1` if the subject is likely to have Parkinson's disease or `0` if they are healthy.\n \n Information of subject:\n 1. updrs3_score: 28.0\n 2. con_putamen: 0.54\n 3. updrs_totscore: 36.0\n 4. updrs2_score: 7.0\n 5. lowput_expected: 0.2714942335988454\n 6. upsit_pctl: 5.0\n 7. mean_putamen: 0.655\n 8. DATSCAN_PUTAMEN_L: 0.77\n 9. con_striatum: 2.65\n 10. DATSCAN_PUTAMEN_R: 0.54\n\n Ba…	respond with `1` for Parkinson's disease or `0` for healthy control.\n Your response should contain only the number `1` or `0`	with no additional text.\n Final Answer:\n "}	{"role": "assistant"	"content": " 1"}]}
{"messages": [{"role": "system"	"content": "You are a medical expert."}	{"role": "user"	"content": "\n You are a medical expert. Analyze the following test results to determine whether the person likely has Parkinson's disease (Answer: 1) or is a healthy control (Answer: 0). \n Compare the provided values with typical ranges observed in Parkinson's disease patients and healthy individuals. \n The values in parentheses represent the weighted average SHAP values of four tree-based mod…	where higher values indicate greater variable importance.\n \n Test Explanations:\n 1. updrs3_score (0.819): Represents the MDS-UPDRS Part III score	which evaluates motor function through clinical assessments. A higher score indicates more severe motor symptoms.\n 2. con_putamen (0.487): Indicates the dopamine signal intensity ratio between the left and right putamen regions. Parkinson's disease often shows significant asymmetry.\n 3. updrs_totscore (0.345): Refers to the total MDS-UPDRS score	reflecting overall severity. A higher score suggests greater disease severity.\n 4. updrs2_score (0.296): Evaluates difficulties in daily activities reported by patients. A higher score indicates greater difficulty.\n 5. lowput_expected (0.186): Represents the lower expected limit of dopamine signal intensity in the putamen. Below-threshold values suggest dopamine depletion.\n 6. upsit_pctl (0.13…	a biomarker for Parkinson's.\n 7. mean_putamen (0.105): Average dopamine signal intensity across both putamen regions	reflecting dopamine deficiency.\n 8. DATSCAN_PUTAMEN_L (0.093): Dopamine signal intensity in the left putamen. Asymmetry is a hallmark of Parkinson's.\n 9. con_striatum (0.035): Overall dopamine signal intensity in the striatum (including putamen and caudate).\n 10. DATSCAN_PUTAMEN_R (0.031): Dopamine signal intensity in the right putamen. Early Parkinson's often shows left-right asymmetry.\n \n …	respond with `1` if the subject is likely to have Parkinson's disease or `0` if they are healthy.\n \n Information of subject:\n 1. updrs3_score: 14.0\n 2. con_putamen: 0.66\n 3. updrs_totscore: 43.0\n 4. updrs2_score: 11.0\n 5. lowput_expected: 0.3424148946186535\n 6. upsit_pctl: 13.0\n 7. mean_putamen: 0.74\n 8. DATSCAN_PUTAMEN_L: 0.66\n 9. con_striatum: 2.38\n 10. DATSCAN_PUTAMEN_R: 0.82\n\n B…	respond with `1` for Parkinson's disease or `0` for healthy control.\n Your response should contain only the number `1` or `0`	with no additional text.\n Final Answer:\n "}	{"role": "assistant"	"content": " 1"}]}
{"messages": [{"role": "system"	"content": "You are a medical expert."}	{"role": "user"	"content": "\n You are a medical expert. Analyze the following test results to determine whether the person likely has Parkinson's disease (Answer: 1) or is a healthy control (Answer: 0). \n Compare the provided values with typical ranges observed in Parkinson's disease patients and healthy individuals. \n The values in parentheses represent the weighted average SHAP values of four tree-based mod…	where higher values indicate greater variable importance.\n \n Test Explanations:\n 1. updrs3_score (0.819): Represents the MDS-UPDRS Part III score	which evaluates motor function through clinical assessments. A higher score indicates more severe motor symptoms.\n 2. con_putamen (0.487): Indicates the dopamine signal intensity ratio between the left and right putamen regions. Parkinson's disease often shows significant asymmetry.\n 3. updrs_totscore (0.345): Refers to the total MDS-UPDRS score	reflecting overall severity. A higher score suggests greater disease severity.\n 4. updrs2_score (0.296): Evaluates difficulties in daily activities reported by patients. A higher score indicates greater difficulty.\n 5. lowput_expected (0.186): Represents the lower expected limit of dopamine signal intensity in the putamen. Below-threshold values suggest dopamine depletion.\n 6. upsit_pctl (0.13…	a biomarker for Parkinson's.\n 7. mean_putamen (0.105): Average dopamine signal intensity across both putamen regions	reflecting dopamine deficiency.\n 8. DATSCAN_PUTAMEN_L (0.093): Dopamine signal intensity in the left putamen. Asymmetry is a hallmark of Parkinson's.\n 9. con_striatum (0.035): Overall dopamine signal intensity in the striatum (including putamen and caudate).\n 10. DATSCAN_PUTAMEN_R (0.031): Dopamine signal intensity in the right putamen. Early Parkinson's often shows left-right asymmetry.\n \n …	respond with `1` if the subject is likely to have Parkinson's disease or `0` if they are healthy.\n \n Information of subject:\n 1. updrs3_score: 35.0\n 2. con_putamen: 0.93\n 3. updrs_totscore: 59.0\n 4. updrs2_score: 15.0\n 5. lowput_expected: 0.4262303143996616\n 6. upsit_pctl: 6.0\n 7. mean_putamen: 0.905\n 8. DATSCAN_PUTAMEN_L: 0.93\n 9. con_striatum: 2.89\n 10. DATSCAN_PUTAMEN_R: 0.88\n\n B…	respond with `1` for Parkinson's disease or `0` for healthy control.\n Your response should contain only the number `1` or `0`	with no additional text.\n Final Answer:\n "}	{"role": "assistant"	"content": " 1"}]}
{"messages": [{"role": "system"	"content": "You are a medical expert."}	{"role": "user"	"content": "\n You are a medical expert. Analyze the following test results to determine whether the person likely has Parkinson's disease (Answer: 1) or is a healthy control (Answer: 0). \n Compare the provided values with typical ranges observed in Parkinson's disease patients and healthy individuals. \n The values in parentheses represent the weighted average SHAP values of four tree-based mod…	where higher values indicate greater variable importance.\n \n Test Explanations:\n 1. updrs3_score (0.819): Represents the MDS-UPDRS Part III score	which evaluates motor function through clinical assessments. A higher score indicates more severe motor symptoms.\n 2. con_putamen (0.487): Indicates the dopamine signal intensity ratio between the left and right putamen regions. Parkinson's disease often shows significant asymmetry.\n 3. updrs_totscore (0.345): Refers to the total MDS-UPDRS score	reflecting overall severity. A higher score suggests greater disease severity.\n 4. updrs2_score (0.296): Evaluates difficulties in daily activities reported by patients. A higher score indicates greater difficulty.\n 5. lowput_expected (0.186): Represents the lower expected limit of dopamine signal intensity in the putamen. Below-threshold values suggest dopamine depletion.\n 6. upsit_pctl (0.13…	a biomarker for Parkinson's.\n 7. mean_putamen (0.105): Average dopamine signal intensity across both putamen regions	reflecting dopamine deficiency.\n 8. DATSCAN_PUTAMEN_L (0.093): Dopamine signal intensity in the left putamen. Asymmetry is a hallmark of Parkinson's.\n 9. con_striatum (0.035): Overall dopamine signal intensity in the striatum (including putamen and caudate).\n 10. DATSCAN_PUTAMEN_R (0.031): Dopamine signal intensity in the right putamen. Early Parkinson's often shows left-right asymmetry.\n \n …	respond with `1` if the subject is likely to have Parkinson's disease or `0` if they are healthy.\n \n Information of subject:\n 1. updrs3_score: 23.0\n 2. con_putamen: 0.5\n 3. updrs_totscore: 35.0\n 4. updrs2_score: 4.0\n 5. lowput_expected: 0.2447076342466416\n 6. upsit_pctl: 4.0\n 7. mean_putamen: 0.655\n 8. DATSCAN_PUTAMEN_L: 0.81\n 9. con_striatum: 1.83\n 10. DATSCAN_PUTAMEN_R: 0.5\n\n Base…	respond with `1` for Parkinson's disease or `0` for healthy control.\n Your response should contain only the number `1` or `0`	with no additional text.\n Final Answer:\n "}	{"role": "assistant"	"content": " 1"}]}
{"messages": [{"role": "system"	"content": "You are a medical expert."}	{"role": "user"	"content": "\n You are a medical expert. Analyze the following test results to determine whether the person likely has Parkinson's disease (Answer: 1) or is a healthy control (Answer: 0). \n Compare the provided values with typical ranges observed in Parkinson's disease patients and healthy individuals. \n The values in parentheses represent the weighted average SHAP values of four tree-based mod…	where higher values indicate greater variable importance.\n \n Test Explanations:\n 1. updrs3_score (0.819): Represents the MDS-UPDRS Part III score	which evaluates motor function through clinical assessments. A higher score indicates more severe motor symptoms.\n 2. con_putamen (0.487): Indicates the dopamine signal intensity ratio between the left and right putamen regions. Parkinson's disease often shows significant asymmetry.\n 3. updrs_totscore (0.345): Refers to the total MDS-UPDRS score	reflecting overall severity. A higher score suggests greater disease severity.\n 4. updrs2_score (0.296): Evaluates difficulties in daily activities reported by patients. A higher score indicates greater difficulty.\n 5. lowput_expected (0.186): Represents the lower expected limit of dopamine signal intensity in the putamen. Below-threshold values suggest dopamine depletion.\n 6. upsit_pctl (0.13…	a biomarker for Parkinson's.\n 7. mean_putamen (0.105): Average dopamine signal intensity across both putamen regions	reflecting dopamine deficiency.\n 8. DATSCAN_PUTAMEN_L (0.093): Dopamine signal intensity in the left putamen. Asymmetry is a hallmark of Parkinson's.\n 9. con_striatum (0.035): Overall dopamine signal intensity in the striatum (including putamen and caudate).\n 10. DATSCAN_PUTAMEN_R (0.031): Dopamine signal intensity in the right putamen. Early Parkinson's often shows left-right asymmetry.\n \n …	respond with `1` if the subject is likely to have Parkinson's disease or `0` if they are healthy.\n \n Information of subject:\n 1. updrs3_score: 20.0\n 2. con_putamen: 0.57\n 3. updrs_totscore: 25.0\n 4. updrs2_score: 3.0\n 5. lowput_expected: 0.2503974103576067\n 6. upsit_pctl: 1.0\n 7. mean_putamen: 0.7849999999999999\n 8. DATSCAN_PUTAMEN_L: 0.57\n 9. con_striatum: 2.57\n 10. DATSCAN_PUTAMEN_R…	respond with `1` for Parkinson's disease or `0` for healthy control.\n Your response should contain only the number `1` or `0`	with no additional text.\n Final Answer:\n "}	{"role": "assistant"	"content": " 1"}]}
{"messages": [{"role": "system"	"content": "You are a medical expert."}	{"role": "user"	"content": "\n You are a medical expert. Analyze the following test results to determine whether the person likely has Parkinson's disease (Answer: 1) or is a healthy control (Answer: 0). \n Compare the provided values with typical ranges observed in Parkinson's disease patients and healthy individuals. \n The values in parentheses represent the weighted average SHAP values of four tree-based mod…	where higher values indicate greater variable importance.\n \n Test Explanations:\n 1. updrs3_score (0.819): Represents the MDS-UPDRS Part III score	which evaluates motor function through clinical assessments. A higher score indicates more severe motor symptoms.\n 2. con_putamen (0.487): Indicates the dopamine signal intensity ratio between the left and right putamen regions. Parkinson's disease often shows significant asymmetry.\n 3. updrs_totscore (0.345): Refers to the total MDS-UPDRS score	reflecting overall severity. A higher score suggests greater disease severity.\n 4. updrs2_score (0.296): Evaluates difficulties in daily activities reported by patients. A higher score indicates greater difficulty.\n 5. lowput_expected (0.186): Represents the lower expected limit of dopamine signal intensity in the putamen. Below-threshold values suggest dopamine depletion.\n 6. upsit_pctl (0.13…	a biomarker for Parkinson's.\n 7. mean_putamen (0.105): Average dopamine signal intensity across both putamen regions	reflecting dopamine deficiency.\n 8. DATSCAN_PUTAMEN_L (0.093): Dopamine signal intensity in the left putamen. Asymmetry is a hallmark of Parkinson's.\n 9. con_striatum (0.035): Overall dopamine signal intensity in the striatum (including putamen and caudate).\n 10. DATSCAN_PUTAMEN_R (0.031): Dopamine signal intensity in the right putamen. Early Parkinson's often shows left-right asymmetry.\n \n …	respond with `1` if the subject is likely to have Parkinson's disease or `0` if they are healthy.\n \n Information of subject:\n 1. updrs3_score: 36.0\n 2. con_putamen: 0.28\n 3. updrs_totscore: 68.0\n 4. updrs2_score: 20.0\n 5. lowput_expected: 0.1446379424298815\n 6. upsit_pctl: 11.0\n 7. mean_putamen: 0.53\n 8. DATSCAN_PUTAMEN_L: 0.28\n 9. con_striatum: 1.24\n 10. DATSCAN_PUTAMEN_R: 0.78\n\n B…	respond with `1` for Parkinson's disease or `0` for healthy control.\n Your response should contain only the number `1` or `0`	with no additional text.\n Final Answer:\n "}	{"role": "assistant"	"content": " 1"}]}
{"messages": [{"role": "system"	"content": "You are a medical expert."}	{"role": "user"	"content": "\n You are a medical expert. Analyze the following test results to determine whether the person likely has Parkinson's disease (Answer: 1) or is a healthy control (Answer: 0). \n Compare the provided values with typical ranges observed in Parkinson's disease patients and healthy individuals. \n The values in parentheses represent the weighted average SHAP values of four tree-based mod…	where higher values indicate greater variable importance.\n \n Test Explanations:\n 1. updrs3_score (0.819): Represents the MDS-UPDRS Part III score	which evaluates motor function through clinical assessments. A higher score indicates more severe motor symptoms.\n 2. con_putamen (0.487): Indicates the dopamine signal intensity ratio between the left and right putamen regions. Parkinson's disease often shows significant asymmetry.\n 3. updrs_totscore (0.345): Refers to the total MDS-UPDRS score	reflecting overall severity. A higher score suggests greater disease severity.\n 4. updrs2_score (0.296): Evaluates difficulties in daily activities reported by patients. A higher score indicates greater difficulty.\n 5. lowput_expected (0.186): Represents the lower expected limit of dopamine signal intensity in the putamen. Below-threshold values suggest dopamine depletion.\n 6. upsit_pctl (0.13…	a biomarker for Parkinson's.\n 7. mean_putamen (0.105): Average dopamine signal intensity across both putamen regions	reflecting dopamine deficiency.\n 8. DATSCAN_PUTAMEN_L (0.093): Dopamine signal intensity in the left putamen. Asymmetry is a hallmark of Parkinson's.\n 9. con_striatum (0.035): Overall dopamine signal intensity in the striatum (including putamen and caudate).\n 10. DATSCAN_PUTAMEN_R (0.031): Dopamine signal intensity in the right putamen. Early Parkinson's often shows left-right asymmetry.\n \n …	respond with `1` if the subject is likely to have Parkinson's disease or `0` if they are healthy.\n \n Information of subject:\n 1. updrs3_score: 6.0\n 2. con_putamen: 1.07\n 3. updrs_totscore: 11.0\n 4. updrs2_score: 2.0\n 5. lowput_expected: 0.5188029023206583\n 6. upsit_pctl: 6.0\n 7. mean_putamen: 1.39\n 8. DATSCAN_PUTAMEN_L: 1.07\n 9. con_striatum: 3.58\n 10. DATSCAN_PUTAMEN_R: 1.71\n\n Base…	respond with `1` for Parkinson's disease or `0` for healthy control.\n Your response should contain only the number `1` or `0`	with no additional text.\n Final Answer:\n "}	{"role": "assistant"	"content": " 1"}]}
{"messages": [{"role": "system"	"content": "You are a medical expert."}	{"role": "user"	"content": "\n You are a medical expert. Analyze the following test results to determine whether the person likely has Parkinson's disease (Answer: 1) or is a healthy control (Answer: 0). \n Compare the provided values with typical ranges observed in Parkinson's disease patients and healthy individuals. \n The values in parentheses represent the weighted average SHAP values of four tree-based mod…	where higher values indicate greater variable importance.\n \n Test Explanations:\n 1. updrs3_score (0.819): Represents the MDS-UPDRS Part III score	which evaluates motor function through clinical assessments. A higher score indicates more severe motor symptoms.\n 2. con_putamen (0.487): Indicates the dopamine signal intensity ratio between the left and right putamen regions. Parkinson's disease often shows significant asymmetry.\n 3. updrs_totscore (0.345): Refers to the total MDS-UPDRS score	reflecting overall severity. A higher score suggests greater disease severity.\n 4. updrs2_score (0.296): Evaluates difficulties in daily activities reported by patients. A higher score indicates greater difficulty.\n 5. lowput_expected (0.186): Represents the lower expected limit of dopamine signal intensity in the putamen. Below-threshold values suggest dopamine depletion.\n 6. upsit_pctl (0.13…	a biomarker for Parkinson's.\n 7. mean_putamen (0.105): Average dopamine signal intensity across both putamen regions	reflecting dopamine deficiency.\n 8. DATSCAN_PUTAMEN_L (0.093): Dopamine signal intensity in the left putamen. Asymmetry is a hallmark of Parkinson's.\n 9. con_striatum (0.035): Overall dopamine signal intensity in the striatum (including putamen and caudate).\n 10. DATSCAN_PUTAMEN_R (0.031): Dopamine signal intensity in the right putamen. Early Parkinson's often shows left-right asymmetry.\n \n …	respond with `1` if the subject is likely to have Parkinson's disease or `0` if they are healthy.\n \n Information of subject:\n 1. updrs3_score: 39.0\n 2. con_putamen: 0.66\n 3. updrs_totscore: 55.0\n 4. updrs2_score: 7.0\n 5. lowput_expected: 0.2208040910917802\n 6. upsit_pctl: 15.68686868686869\n 7. mean_putamen: 0.575\n 8. DATSCAN_PUTAMEN_L: 0.66\n 9. con_striatum: 2.81\n 10. DATSCAN_PUTAMEN_…	respond with `1` for Parkinson's disease or `0` for healthy control.\n Your response should contain only the number `1` or `0`	with no additional text.\n Final Answer:\n "}	{"role": "assistant"	"content": " 1"}]}
{"messages": [{"role": "system"	"content": "You are a medical expert."}	{"role": "user"	"content": "\n You are a medical expert. Analyze the following test results to determine whether the person likely has Parkinson's disease (Answer: 1) or is a healthy control (Answer: 0). \n Compare the provided values with typical ranges observed in Parkinson's disease patients and healthy individuals. \n The values in parentheses represent the weighted average SHAP values of four tree-based mod…	where higher values indicate greater variable importance.\n \n Test Explanations:\n 1. updrs3_score (0.819): Represents the MDS-UPDRS Part III score	which evaluates motor function through clinical assessments. A higher score indicates more severe motor symptoms.\n 2. con_putamen (0.487): Indicates the dopamine signal intensity ratio between the left and right putamen regions. Parkinson's disease often shows significant asymmetry.\n 3. updrs_totscore (0.345): Refers to the total MDS-UPDRS score	reflecting overall severity. A higher score suggests greater disease severity.\n 4. updrs2_score (0.296): Evaluates difficulties in daily activities reported by patients. A higher score indicates greater difficulty.\n 5. lowput_expected (0.186): Represents the lower expected limit of dopamine signal intensity in the putamen. Below-threshold values suggest dopamine depletion.\n 6. upsit_pctl (0.13…	a biomarker for Parkinson's.\n 7. mean_putamen (0.105): Average dopamine signal intensity across both putamen regions	reflecting dopamine deficiency.\n 8. DATSCAN_PUTAMEN_L (0.093): Dopamine signal intensity in the left putamen. Asymmetry is a hallmark of Parkinson's.\n 9. con_striatum (0.035): Overall dopamine signal intensity in the striatum (including putamen and caudate).\n 10. DATSCAN_PUTAMEN_R (0.031): Dopamine signal intensity in the right putamen. Early Parkinson's often shows left-right asymmetry.\n \n …	respond with `1` if the subject is likely to have Parkinson's disease or `0` if they are healthy.\n \n Information of subject:\n 1. updrs3_score: 0.0\n 2. con_putamen: 2.94\n 3. updrs_totscore: 8.0\n 4. updrs2_score: 0.0\n 5. lowput_expected: 1.346196687674631\n 6. upsit_pctl: 88.5\n 7. mean_putamen: 2.94\n 8. DATSCAN_PUTAMEN_L: 2.76\n 9. con_striatum: 6.375\n 10. DATSCAN_PUTAMEN_R: 3.12\n\n Base…	respond with `1` for Parkinson's disease or `0` for healthy control.\n Your response should contain only the number `1` or `0`	with no additional text.\n Final Answer:\n "}	{"role": "assistant"	"content": " 0"}]}
{"messages": [{"role": "system"	"content": "You are a medical expert."}	{"role": "user"	"content": "\n You are a medical expert. Analyze the following test results to determine whether the person likely has Parkinson's disease (Answer: 1) or is a healthy control (Answer: 0). \n Compare the provided values with typical ranges observed in Parkinson's disease patients and healthy individuals. \n The values in parentheses represent the weighted average SHAP values of four tree-based mod…	where higher values indicate greater variable importance.\n \n Test Explanations:\n 1. updrs3_score (0.819): Represents the MDS-UPDRS Part III score	which evaluates motor function through clinical assessments. A higher score indicates more severe motor symptoms.\n 2. con_putamen (0.487): Indicates the dopamine signal intensity ratio between the left and right putamen regions. Parkinson's disease often shows significant asymmetry.\n 3. updrs_totscore (0.345): Refers to the total MDS-UPDRS score	reflecting overall severity. A higher score suggests greater disease severity.\n 4. updrs2_score (0.296): Evaluates difficulties in daily activities reported by patients. A higher score indicates greater difficulty.\n 5. lowput_expected (0.186): Represents the lower expected limit of dopamine signal intensity in the putamen. Below-threshold values suggest dopamine depletion.\n 6. upsit_pctl (0.13…	a biomarker for Parkinson's.\n 7. mean_putamen (0.105): Average dopamine signal intensity across both putamen regions	reflecting dopamine deficiency.\n 8. DATSCAN_PUTAMEN_L (0.093): Dopamine signal intensity in the left putamen. Asymmetry is a hallmark of Parkinson's.\n 9. con_striatum (0.035): Overall dopamine signal intensity in the striatum (including putamen and caudate).\n 10. DATSCAN_PUTAMEN_R (0.031): Dopamine signal intensity in the right putamen. Early Parkinson's often shows left-right asymmetry.\n \n …	respond with `1` if the subject is likely to have Parkinson's disease or `0` if they are healthy.\n \n Information of subject:\n 1. updrs3_score: 31.0\n 2. con_putamen: 0.49\n 3. updrs_totscore: 35.0\n 4. updrs2_score: 3.0\n 5. lowput_expected: 0.2682754091199989\n 6. upsit_pctl: 1.0\n 7. mean_putamen: 0.645\n 8. DATSCAN_PUTAMEN_L: 0.49\n 9. con_striatum: 1.78\n 10. DATSCAN_PUTAMEN_R: 0.8\n\n Bas…	respond with `1` for Parkinson's disease or `0` for healthy control.\n Your response should contain only the number `1` or `0`	with no additional text.\n Final Answer:\n "}	{"role": "assistant"	"content": " 1"}]}
{"messages": [{"role": "system"	"content": "You are a medical expert."}	{"role": "user"	"content": "\n You are a medical expert. Analyze the following test results to determine whether the person likely has Parkinson's disease (Answer: 1) or is a healthy control (Answer: 0). \n Compare the provided values with typical ranges observed in Parkinson's disease patients and healthy individuals. \n The values in parentheses represent the weighted average SHAP values of four tree-based mod…	where higher values indicate greater variable importance.\n \n Test Explanations:\n 1. updrs3_score (0.819): Represents the MDS-UPDRS Part III score	which evaluates motor function through clinical assessments. A higher score indicates more severe motor symptoms.\n 2. con_putamen (0.487): Indicates the dopamine signal intensity ratio between the left and right putamen regions. Parkinson's disease often shows significant asymmetry.\n 3. updrs_totscore (0.345): Refers to the total MDS-UPDRS score	reflecting overall severity. A higher score suggests greater disease severity.\n 4. updrs2_score (0.296): Evaluates difficulties in daily activities reported by patients. A higher score indicates greater difficulty.\n 5. lowput_expected (0.186): Represents the lower expected limit of dopamine signal intensity in the putamen. Below-threshold values suggest dopamine depletion.\n 6. upsit_pctl (0.13…	a biomarker for Parkinson's.\n 7. mean_putamen (0.105): Average dopamine signal intensity across both putamen regions	reflecting dopamine deficiency.\n 8. DATSCAN_PUTAMEN_L (0.093): Dopamine signal intensity in the left putamen. Asymmetry is a hallmark of Parkinson's.\n 9. con_striatum (0.035): Overall dopamine signal intensity in the striatum (including putamen and caudate).\n 10. DATSCAN_PUTAMEN_R (0.031): Dopamine signal intensity in the right putamen. Early Parkinson's often shows left-right asymmetry.\n \n …	respond with `1` if the subject is likely to have Parkinson's disease or `0` if they are healthy.\n \n Information of subject:\n 1. updrs3_score: 41.0\n 2. con_putamen: 0.665\n 3. updrs_totscore: 64.0\n 4. updrs2_score: 12.0\n 5. lowput_expected: 0.3599104782417619\n 6. upsit_pctl: 1.0\n 7. mean_putamen: 0.665\n 8. DATSCAN_PUTAMEN_L: 0.68\n 9. con_striatum: 1.665\n 10. DATSCAN_PUTAMEN_R: 0.65\n\n…	respond with `1` for Parkinson's disease or `0` for healthy control.\n Your response should contain only the number `1` or `0`	with no additional text.\n Final Answer:\n "}	{"role": "assistant"	"content": " 1"}]}
{"messages": [{"role": "system"	"content": "You are a medical expert."}	{"role": "user"	"content": "\n You are a medical expert. Analyze the following test results to determine whether the person likely has Parkinson's disease (Answer: 1) or is a healthy control (Answer: 0). \n Compare the provided values with typical ranges observed in Parkinson's disease patients and healthy individuals. \n The values in parentheses represent the weighted average SHAP values of four tree-based mod…	where higher values indicate greater variable importance.\n \n Test Explanations:\n 1. updrs3_score (0.819): Represents the MDS-UPDRS Part III score	which evaluates motor function through clinical assessments. A higher score indicates more severe motor symptoms.\n 2. con_putamen (0.487): Indicates the dopamine signal intensity ratio between the left and right putamen regions. Parkinson's disease often shows significant asymmetry.\n 3. updrs_totscore (0.345): Refers to the total MDS-UPDRS score	reflecting overall severity. A higher score suggests greater disease severity.\n 4. updrs2_score (0.296): Evaluates difficulties in daily activities reported by patients. A higher score indicates greater difficulty.\n 5. lowput_expected (0.186): Represents the lower expected limit of dopamine signal intensity in the putamen. Below-threshold values suggest dopamine depletion.\n 6. upsit_pctl (0.13…	a biomarker for Parkinson's.\n 7. mean_putamen (0.105): Average dopamine signal intensity across both putamen regions	reflecting dopamine deficiency.\n 8. DATSCAN_PUTAMEN_L (0.093): Dopamine signal intensity in the left putamen. Asymmetry is a hallmark of Parkinson's.\n 9. con_striatum (0.035): Overall dopamine signal intensity in the striatum (including putamen and caudate).\n 10. DATSCAN_PUTAMEN_R (0.031): Dopamine signal intensity in the right putamen. Early Parkinson's often shows left-right asymmetry.\n \n …	respond with `1` if the subject is likely to have Parkinson's disease or `0` if they are healthy.\n \n Information of subject:\n 1. updrs3_score: 0.0\n 2. con_putamen: 1.455\n 3. updrs_totscore: 0.0\n 4. updrs2_score: 0.0\n 5. lowput_expected: 0.6976721050868536\n 6. upsit_pctl: 55.5\n 7. mean_putamen: 1.455\n 8. DATSCAN_PUTAMEN_L: 1.32\n 9. con_striatum: 3.815\n 10. DATSCAN_PUTAMEN_R: 1.59\n\n B…	respond with `1` for Parkinson's disease or `0` for healthy control.\n Your response should contain only the number `1` or `0`	with no additional text.\n Final Answer:\n "}	{"role": "assistant"	"content": " 0"}]}
{"messages": [{"role": "system"	"content": "You are a medical expert."}	{"role": "user"	"content": "\n You are a medical expert. Analyze the following test results to determine whether the person likely has Parkinson's disease (Answer: 1) or is a healthy control (Answer: 0). \n Compare the provided values with typical ranges observed in Parkinson's disease patients and healthy individuals. \n The values in parentheses represent the weighted average SHAP values of four tree-based mod…	where higher values indicate greater variable importance.\n \n Test Explanations:\n 1. updrs3_score (0.819): Represents the MDS-UPDRS Part III score	which evaluates motor function through clinical assessments. A higher score indicates more severe motor symptoms.\n 2. con_putamen (0.487): Indicates the dopamine signal intensity ratio between the left and right putamen regions. Parkinson's disease often shows significant asymmetry.\n 3. updrs_totscore (0.345): Refers to the total MDS-UPDRS score	reflecting overall severity. A higher score suggests greater disease severity.\n 4. updrs2_score (0.296): Evaluates difficulties in daily activities reported by patients. A higher score indicates greater difficulty.\n 5. lowput_expected (0.186): Represents the lower expected limit of dopamine signal intensity in the putamen. Below-threshold values suggest dopamine depletion.\n 6. upsit_pctl (0.13…	a biomarker for Parkinson's.\n 7. mean_putamen (0.105): Average dopamine signal intensity across both putamen regions	reflecting dopamine deficiency.\n 8. DATSCAN_PUTAMEN_L (0.093): Dopamine signal intensity in the left putamen. Asymmetry is a hallmark of Parkinson's.\n 9. con_striatum (0.035): Overall dopamine signal intensity in the striatum (including putamen and caudate).\n 10. DATSCAN_PUTAMEN_R (0.031): Dopamine signal intensity in the right putamen. Early Parkinson's often shows left-right asymmetry.\n \n …	respond with `1` if the subject is likely to have Parkinson's disease or `0` if they are healthy.\n \n Information of subject:\n 1. updrs3_score: 11.0\n 2. con_putamen: 0.87\n 3. updrs_totscore: 12.0\n 4. updrs2_score: 1.0\n 5. lowput_expected: 0.4244533857753032\n 6. upsit_pctl: 1.0\n 7. mean_putamen: 1.19\n 8. DATSCAN_PUTAMEN_L: 1.51\n 9. con_striatum: 2.99\n 10. DATSCAN_PUTAMEN_R: 0.87\n\n Bas…	respond with `1` for Parkinson's disease or `0` for healthy control.\n Your response should contain only the number `1` or `0`	with no additional text.\n Final Answer:\n "}	{"role": "assistant"	"content": " 1"}]}
{"messages": [{"role": "system"	"content": "You are a medical expert."}	{"role": "user"	"content": "\n You are a medical expert. Analyze the following test results to determine whether the person likely has Parkinson's disease (Answer: 1) or is a healthy control (Answer: 0). \n Compare the provided values with typical ranges observed in Parkinson's disease patients and healthy individuals. \n The values in parentheses represent the weighted average SHAP values of four tree-based mod…	where higher values indicate greater variable importance.\n \n Test Explanations:\n 1. updrs3_score (0.819): Represents the MDS-UPDRS Part III score	which evaluates motor function through clinical assessments. A higher score indicates more severe motor symptoms.\n 2. con_putamen (0.487): Indicates the dopamine signal intensity ratio between the left and right putamen regions. Parkinson's disease often shows significant asymmetry.\n 3. updrs_totscore (0.345): Refers to the total MDS-UPDRS score	reflecting overall severity. A higher score suggests greater disease severity.\n 4. updrs2_score (0.296): Evaluates difficulties in daily activities reported by patients. A higher score indicates greater difficulty.\n 5. lowput_expected (0.186): Represents the lower expected limit of dopamine signal intensity in the putamen. Below-threshold values suggest dopamine depletion.\n 6. upsit_pctl (0.13…	a biomarker for Parkinson's.\n 7. mean_putamen (0.105): Average dopamine signal intensity across both putamen regions	reflecting dopamine deficiency.\n 8. DATSCAN_PUTAMEN_L (0.093): Dopamine signal intensity in the left putamen. Asymmetry is a hallmark of Parkinson's.\n 9. con_striatum (0.035): Overall dopamine signal intensity in the striatum (including putamen and caudate).\n 10. DATSCAN_PUTAMEN_R (0.031): Dopamine signal intensity in the right putamen. Early Parkinson's often shows left-right asymmetry.\n \n …	respond with `1` if the subject is likely to have Parkinson's disease or `0` if they are healthy.\n \n Information of subject:\n 1. updrs3_score: 18.0\n 2. con_putamen: 0.55\n 3. updrs_totscore: 28.0\n 4. updrs2_score: 5.0\n 5. lowput_expected: 0.249532680912996\n 6. upsit_pctl: 4.0\n 7. mean_putamen: 0.9450000000000001\n 8. DATSCAN_PUTAMEN_L: 1.34\n 9. con_striatum: 1.62\n 10. DATSCAN_PUTAMEN_R:…	respond with `1` for Parkinson's disease or `0` for healthy control.\n Your response should contain only the number `1` or `0`	with no additional text.\n Final Answer:\n "}	{"role": "assistant"	"content": " 1"}]}
{"messages": [{"role": "system"	"content": "You are a medical expert."}	{"role": "user"	"content": "\n You are a medical expert. Analyze the following test results to determine whether the person likely has Parkinson's disease (Answer: 1) or is a healthy control (Answer: 0). \n Compare the provided values with typical ranges observed in Parkinson's disease patients and healthy individuals. \n The values in parentheses represent the weighted average SHAP values of four tree-based mod…	where higher values indicate greater variable importance.\n \n Test Explanations:\n 1. updrs3_score (0.819): Represents the MDS-UPDRS Part III score	which evaluates motor function through clinical assessments. A higher score indicates more severe motor symptoms.\n 2. con_putamen (0.487): Indicates the dopamine signal intensity ratio between the left and right putamen regions. Parkinson's disease often shows significant asymmetry.\n 3. updrs_totscore (0.345): Refers to the total MDS-UPDRS score	reflecting overall severity. A higher score suggests greater disease severity.\n 4. updrs2_score (0.296): Evaluates difficulties in daily activities reported by patients. A higher score indicates greater difficulty.\n 5. lowput_expected (0.186): Represents the lower expected limit of dopamine signal intensity in the putamen. Below-threshold values suggest dopamine depletion.\n 6. upsit_pctl (0.13…	a biomarker for Parkinson's.\n 7. mean_putamen (0.105): Average dopamine signal intensity across both putamen regions	reflecting dopamine deficiency.\n 8. DATSCAN_PUTAMEN_L (0.093): Dopamine signal intensity in the left putamen. Asymmetry is a hallmark of Parkinson's.\n 9. con_striatum (0.035): Overall dopamine signal intensity in the striatum (including putamen and caudate).\n 10. DATSCAN_PUTAMEN_R (0.031): Dopamine signal intensity in the right putamen. Early Parkinson's often shows left-right asymmetry.\n \n …	respond with `1` if the subject is likely to have Parkinson's disease or `0` if they are healthy.\n \n Information of subject:\n 1. updrs3_score: 15.0\n 2. con_putamen: 0.77\n 3. updrs_totscore: 18.0\n 4. updrs2_score: 1.0\n 5. lowput_expected: 0.3472653437996715\n 6. upsit_pctl: 2.0\n 7. mean_putamen: 1.04\n 8. DATSCAN_PUTAMEN_L: 1.31\n 9. con_striatum: 2.77\n 10. DATSCAN_PUTAMEN_R: 0.77\n\n Bas…	respond with `1` for Parkinson's disease or `0` for healthy control.\n Your response should contain only the number `1` or `0`	with no additional text.\n Final Answer:\n "}	{"role": "assistant"	"content": " 1"}]}
{"messages": [{"role": "system"	"content": "You are a medical expert."}	{"role": "user"	"content": "\n You are a medical expert. Analyze the following test results to determine whether the person likely has Parkinson's disease (Answer: 1) or is a healthy control (Answer: 0). \n Compare the provided values with typical ranges observed in Parkinson's disease patients and healthy individuals. \n The values in parentheses represent the weighted average SHAP values of four tree-based mod…	where higher values indicate greater variable importance.\n \n Test Explanations:\n 1. updrs3_score (0.819): Represents the MDS-UPDRS Part III score	which evaluates motor function through clinical assessments. A higher score indicates more severe motor symptoms.\n 2. con_putamen (0.487): Indicates the dopamine signal intensity ratio between the left and right putamen regions. Parkinson's disease often shows significant asymmetry.\n 3. updrs_totscore (0.345): Refers to the total MDS-UPDRS score	reflecting overall severity. A higher score suggests greater disease severity.\n 4. updrs2_score (0.296): Evaluates difficulties in daily activities reported by patients. A higher score indicates greater difficulty.\n 5. lowput_expected (0.186): Represents the lower expected limit of dopamine signal intensity in the putamen. Below-threshold values suggest dopamine depletion.\n 6. upsit_pctl (0.13…	a biomarker for Parkinson's.\n 7. mean_putamen (0.105): Average dopamine signal intensity across both putamen regions	reflecting dopamine deficiency.\n 8. DATSCAN_PUTAMEN_L (0.093): Dopamine signal intensity in the left putamen. Asymmetry is a hallmark of Parkinson's.\n 9. con_striatum (0.035): Overall dopamine signal intensity in the striatum (including putamen and caudate).\n 10. DATSCAN_PUTAMEN_R (0.031): Dopamine signal intensity in the right putamen. Early Parkinson's often shows left-right asymmetry.\n \n …	respond with `1` if the subject is likely to have Parkinson's disease or `0` if they are healthy.\n \n Information of subject:\n 1. updrs3_score: 6.0\n 2. con_putamen: 2.03\n 3. updrs_totscore: 32.7741935483871\n 4. updrs2_score: 1.0\n 5. lowput_expected: 0.7880724586252714\n 6. upsit_pctl: 15.0\n 7. mean_putamen: 1.92\n 8. DATSCAN_PUTAMEN_L: 2.03\n 9. con_striatum: 4.8\n 10. DATSCAN_PUTAMEN_R: 1…	respond with `1` for Parkinson's disease or `0` for healthy control.\n Your response should contain only the number `1` or `0`	with no additional text.\n Final Answer:\n "}	{"role": "assistant"	"content": " 1"}]}
{"messages": [{"role": "system"	"content": "You are a medical expert."}	{"role": "user"	"content": "\n You are a medical expert. Analyze the following test results to determine whether the person likely has Parkinson's disease (Answer: 1) or is a healthy control (Answer: 0). \n Compare the provided values with typical ranges observed in Parkinson's disease patients and healthy individuals. \n The values in parentheses represent the weighted average SHAP values of four tree-based mod…	where higher values indicate greater variable importance.\n \n Test Explanations:\n 1. updrs3_score (0.819): Represents the MDS-UPDRS Part III score	which evaluates motor function through clinical assessments. A higher score indicates more severe motor symptoms.\n 2. con_putamen (0.487): Indicates the dopamine signal intensity ratio between the left and right putamen regions. Parkinson's disease often shows significant asymmetry.\n 3. updrs_totscore (0.345): Refers to the total MDS-UPDRS score	reflecting overall severity. A higher score suggests greater disease severity.\n 4. updrs2_score (0.296): Evaluates difficulties in daily activities reported by patients. A higher score indicates greater difficulty.\n 5. lowput_expected (0.186): Represents the lower expected limit of dopamine signal intensity in the putamen. Below-threshold values suggest dopamine depletion.\n 6. upsit_pctl (0.13…	a biomarker for Parkinson's.\n 7. mean_putamen (0.105): Average dopamine signal intensity across both putamen regions	reflecting dopamine deficiency.\n 8. DATSCAN_PUTAMEN_L (0.093): Dopamine signal intensity in the left putamen. Asymmetry is a hallmark of Parkinson's.\n 9. con_striatum (0.035): Overall dopamine signal intensity in the striatum (including putamen and caudate).\n 10. DATSCAN_PUTAMEN_R (0.031): Dopamine signal intensity in the right putamen. Early Parkinson's often shows left-right asymmetry.\n \n …	respond with `1` if the subject is likely to have Parkinson's disease or `0` if they are healthy.\n \n Information of subject:\n 1. updrs3_score: 29.0\n 2. con_putamen: 0.4\n 3. updrs_totscore: 45.0\n 4. updrs2_score: 12.0\n 5. lowput_expected: 0.2116684218231535\n 6. upsit_pctl: 85.0\n 7. mean_putamen: 0.5549999999999999\n 8. DATSCAN_PUTAMEN_L: 0.71\n 9. con_striatum: 2.21\n 10. DATSCAN_PUTAMEN_…	respond with `1` for Parkinson's disease or `0` for healthy control.\n Your response should contain only the number `1` or `0`	with no additional text.\n Final Answer:\n "}	{"role": "assistant"	"content": " 1"}]}
{"messages": [{"role": "system"	"content": "You are a medical expert."}	{"role": "user"	"content": "\n You are a medical expert. Analyze the following test results to determine whether the person likely has Parkinson's disease (Answer: 1) or is a healthy control (Answer: 0). \n Compare the provided values with typical ranges observed in Parkinson's disease patients and healthy individuals. \n The values in parentheses represent the weighted average SHAP values of four tree-based mod…	where higher values indicate greater variable importance.\n \n Test Explanations:\n 1. updrs3_score (0.819): Represents the MDS-UPDRS Part III score	which evaluates motor function through clinical assessments. A higher score indicates more severe motor symptoms.\n 2. con_putamen (0.487): Indicates the dopamine signal intensity ratio between the left and right putamen regions. Parkinson's disease often shows significant asymmetry.\n 3. updrs_totscore (0.345): Refers to the total MDS-UPDRS score	reflecting overall severity. A higher score suggests greater disease severity.\n 4. updrs2_score (0.296): Evaluates difficulties in daily activities reported by patients. A higher score indicates greater difficulty.\n 5. lowput_expected (0.186): Represents the lower expected limit of dopamine signal intensity in the putamen. Below-threshold values suggest dopamine depletion.\n 6. upsit_pctl (0.13…	a biomarker for Parkinson's.\n 7. mean_putamen (0.105): Average dopamine signal intensity across both putamen regions	reflecting dopamine deficiency.\n 8. DATSCAN_PUTAMEN_L (0.093): Dopamine signal intensity in the left putamen. Asymmetry is a hallmark of Parkinson's.\n 9. con_striatum (0.035): Overall dopamine signal intensity in the striatum (including putamen and caudate).\n 10. DATSCAN_PUTAMEN_R (0.031): Dopamine signal intensity in the right putamen. Early Parkinson's often shows left-right asymmetry.\n \n …	respond with `1` if the subject is likely to have Parkinson's disease or `0` if they are healthy.\n \n Information of subject:\n 1. updrs3_score: 30.0\n 2. con_putamen: 0.44\n 3. updrs_totscore: 44.0\n 4. updrs2_score: 13.0\n 5. lowput_expected: 0.2383777842591995\n 6. upsit_pctl: 85.0\n 7. mean_putamen: 0.66\n 8. DATSCAN_PUTAMEN_L: 0.44\n 9. con_striatum: 2.09\n 10. DATSCAN_PUTAMEN_R: 0.88\n\n B…	respond with `1` for Parkinson's disease or `0` for healthy control.\n Your response should contain only the number `1` or `0`	with no additional text.\n Final Answer:\n "}	{"role": "assistant"	"content": " 1"}]}
{"messages": [{"role": "system"	"content": "You are a medical expert."}	{"role": "user"	"content": "\n You are a medical expert. Analyze the following test results to determine whether the person likely has Parkinson's disease (Answer: 1) or is a healthy control (Answer: 0). \n Compare the provided values with typical ranges observed in Parkinson's disease patients and healthy individuals. \n The values in parentheses represent the weighted average SHAP values of four tree-based mod…	where higher values indicate greater variable importance.\n \n Test Explanations:\n 1. updrs3_score (0.819): Represents the MDS-UPDRS Part III score	which evaluates motor function through clinical assessments. A higher score indicates more severe motor symptoms.\n 2. con_putamen (0.487): Indicates the dopamine signal intensity ratio between the left and right putamen regions. Parkinson's disease often shows significant asymmetry.\n 3. updrs_totscore (0.345): Refers to the total MDS-UPDRS score	reflecting overall severity. A higher score suggests greater disease severity.\n 4. updrs2_score (0.296): Evaluates difficulties in daily activities reported by patients. A higher score indicates greater difficulty.\n 5. lowput_expected (0.186): Represents the lower expected limit of dopamine signal intensity in the putamen. Below-threshold values suggest dopamine depletion.\n 6. upsit_pctl (0.13…	a biomarker for Parkinson's.\n 7. mean_putamen (0.105): Average dopamine signal intensity across both putamen regions	reflecting dopamine deficiency.\n 8. DATSCAN_PUTAMEN_L (0.093): Dopamine signal intensity in the left putamen. Asymmetry is a hallmark of Parkinson's.\n 9. con_striatum (0.035): Overall dopamine signal intensity in the striatum (including putamen and caudate).\n 10. DATSCAN_PUTAMEN_R (0.031): Dopamine signal intensity in the right putamen. Early Parkinson's often shows left-right asymmetry.\n \n …	respond with `1` if the subject is likely to have Parkinson's disease or `0` if they are healthy.\n \n Information of subject:\n 1. updrs3_score: 23.0\n 2. con_putamen: 0.75\n 3. updrs_totscore: 28.0\n 4. updrs2_score: 2.0\n 5. lowput_expected: 0.3516478242736629\n 6. upsit_pctl: 8.0\n 7. mean_putamen: 0.895\n 8. DATSCAN_PUTAMEN_L: 1.04\n 9. con_striatum: 2.04\n 10. DATSCAN_PUTAMEN_R: 0.75\n\n Ba…	respond with `1` for Parkinson's disease or `0` for healthy control.\n Your response should contain only the number `1` or `0`	with no additional text.\n Final Answer:\n "}	{"role": "assistant"	"content": " 1"}]}
{"messages": [{"role": "system"	"content": "You are a medical expert."}	{"role": "user"	"content": "\n You are a medical expert. Analyze the following test results to determine whether the person likely has Parkinson's disease (Answer: 1) or is a healthy control (Answer: 0). \n Compare the provided values with typical ranges observed in Parkinson's disease patients and healthy individuals. \n The values in parentheses represent the weighted average SHAP values of four tree-based mod…	where higher values indicate greater variable importance.\n \n Test Explanations:\n 1. updrs3_score (0.819): Represents the MDS-UPDRS Part III score	which evaluates motor function through clinical assessments. A higher score indicates more severe motor symptoms.\n 2. con_putamen (0.487): Indicates the dopamine signal intensity ratio between the left and right putamen regions. Parkinson's disease often shows significant asymmetry.\n 3. updrs_totscore (0.345): Refers to the total MDS-UPDRS score	reflecting overall severity. A higher score suggests greater disease severity.\n 4. updrs2_score (0.296): Evaluates difficulties in daily activities reported by patients. A higher score indicates greater difficulty.\n 5. lowput_expected (0.186): Represents the lower expected limit of dopamine signal intensity in the putamen. Below-threshold values suggest dopamine depletion.\n 6. upsit_pctl (0.13…	a biomarker for Parkinson's.\n 7. mean_putamen (0.105): Average dopamine signal intensity across both putamen regions	reflecting dopamine deficiency.\n 8. DATSCAN_PUTAMEN_L (0.093): Dopamine signal intensity in the left putamen. Asymmetry is a hallmark of Parkinson's.\n 9. con_striatum (0.035): Overall dopamine signal intensity in the striatum (including putamen and caudate).\n 10. DATSCAN_PUTAMEN_R (0.031): Dopamine signal intensity in the right putamen. Early Parkinson's often shows left-right asymmetry.\n \n …	respond with `1` if the subject is likely to have Parkinson's disease or `0` if they are healthy.\n \n Information of subject:\n 1. updrs3_score: 2.0\n 2. con_putamen: 1.57\n 3. updrs_totscore: 8.0\n 4. updrs2_score: 3.0\n 5. lowput_expected: 0.7915194295205031\n 6. upsit_pctl: 81.0\n 7. mean_putamen: 1.57\n 8. DATSCAN_PUTAMEN_L: 1.7\n 9. con_striatum: 3.885\n 10. DATSCAN_PUTAMEN_R: 1.44\n\n Base…	respond with `1` for Parkinson's disease or `0` for healthy control.\n Your response should contain only the number `1` or `0`	with no additional text.\n Final Answer:\n "}	{"role": "assistant"	"content": " 0"}]}
{"messages": [{"role": "system"	"content": "You are a medical expert."}	{"role": "user"	"content": "\n You are a medical expert. Analyze the following test results to determine whether the person likely has Parkinson's disease (Answer: 1) or is a healthy control (Answer: 0). \n Compare the provided values with typical ranges observed in Parkinson's disease patients and healthy individuals. \n The values in parentheses represent the weighted average SHAP values of four tree-based mod…	where higher values indicate greater variable importance.\n \n Test Explanations:\n 1. updrs3_score (0.819): Represents the MDS-UPDRS Part III score	which evaluates motor function through clinical assessments. A higher score indicates more severe motor symptoms.\n 2. con_putamen (0.487): Indicates the dopamine signal intensity ratio between the left and right putamen regions. Parkinson's disease often shows significant asymmetry.\n 3. updrs_totscore (0.345): Refers to the total MDS-UPDRS score	reflecting overall severity. A higher score suggests greater disease severity.\n 4. updrs2_score (0.296): Evaluates difficulties in daily activities reported by patients. A higher score indicates greater difficulty.\n 5. lowput_expected (0.186): Represents the lower expected limit of dopamine signal intensity in the putamen. Below-threshold values suggest dopamine depletion.\n 6. upsit_pctl (0.13…	a biomarker for Parkinson's.\n 7. mean_putamen (0.105): Average dopamine signal intensity across both putamen regions	reflecting dopamine deficiency.\n 8. DATSCAN_PUTAMEN_L (0.093): Dopamine signal intensity in the left putamen. Asymmetry is a hallmark of Parkinson's.\n 9. con_striatum (0.035): Overall dopamine signal intensity in the striatum (including putamen and caudate).\n 10. DATSCAN_PUTAMEN_R (0.031): Dopamine signal intensity in the right putamen. Early Parkinson's often shows left-right asymmetry.\n \n …	respond with `1` if the subject is likely to have Parkinson's disease or `0` if they are healthy.\n \n Information of subject:\n 1. updrs3_score: 20.0\n 2. con_putamen: 0.38\n 3. updrs_totscore: 63.0\n 4. updrs2_score: 23.0\n 5. lowput_expected: 0.1554027076996216\n 6. upsit_pctl: 5.0\n 7. mean_putamen: 0.355\n 8. DATSCAN_PUTAMEN_L: 0.33\n 9. con_striatum: 1.28\n 10. DATSCAN_PUTAMEN_R: 0.38\n\n B…	respond with `1` for Parkinson's disease or `0` for healthy control.\n Your response should contain only the number `1` or `0`	with no additional text.\n Final Answer:\n "}	{"role": "assistant"	"content": " 1"}]}
{"messages": [{"role": "system"	"content": "You are a medical expert."}	{"role": "user"	"content": "\n You are a medical expert. Analyze the following test results to determine whether the person likely has Parkinson's disease (Answer: 1) or is a healthy control (Answer: 0). \n Compare the provided values with typical ranges observed in Parkinson's disease patients and healthy individuals. \n The values in parentheses represent the weighted average SHAP values of four tree-based mod…	where higher values indicate greater variable importance.\n \n Test Explanations:\n 1. updrs3_score (0.819): Represents the MDS-UPDRS Part III score	which evaluates motor function through clinical assessments. A higher score indicates more severe motor symptoms.\n 2. con_putamen (0.487): Indicates the dopamine signal intensity ratio between the left and right putamen regions. Parkinson's disease often shows significant asymmetry.\n 3. updrs_totscore (0.345): Refers to the total MDS-UPDRS score	reflecting overall severity. A higher score suggests greater disease severity.\n 4. updrs2_score (0.296): Evaluates difficulties in daily activities reported by patients. A higher score indicates greater difficulty.\n 5. lowput_expected (0.186): Represents the lower expected limit of dopamine signal intensity in the putamen. Below-threshold values suggest dopamine depletion.\n 6. upsit_pctl (0.13…	a biomarker for Parkinson's.\n 7. mean_putamen (0.105): Average dopamine signal intensity across both putamen regions	reflecting dopamine deficiency.\n 8. DATSCAN_PUTAMEN_L (0.093): Dopamine signal intensity in the left putamen. Asymmetry is a hallmark of Parkinson's.\n 9. con_striatum (0.035): Overall dopamine signal intensity in the striatum (including putamen and caudate).\n 10. DATSCAN_PUTAMEN_R (0.031): Dopamine signal intensity in the right putamen. Early Parkinson's often shows left-right asymmetry.\n \n …	respond with `1` if the subject is likely to have Parkinson's disease or `0` if they are healthy.\n \n Information of subject:\n 1. updrs3_score: 25.0\n 2. con_putamen: 0.47\n 3. updrs_totscore: 46.0\n 4. updrs2_score: 13.0\n 5. lowput_expected: 0.2520955488419879\n 6. upsit_pctl: 12.0\n 7. mean_putamen: 0.685\n 8. DATSCAN_PUTAMEN_L: 0.47\n 9. con_striatum: 2.08\n 10. DATSCAN_PUTAMEN_R: 0.9\n\n B…	respond with `1` for Parkinson's disease or `0` for healthy control.\n Your response should contain only the number `1` or `0`	with no additional text.\n Final Answer:\n "}	{"role": "assistant"	"content": " 1"}]}
{"messages": [{"role": "system"	"content": "You are a medical expert."}	{"role": "user"	"content": "\n You are a medical expert. Analyze the following test results to determine whether the person likely has Parkinson's disease (Answer: 1) or is a healthy control (Answer: 0). \n Compare the provided values with typical ranges observed in Parkinson's disease patients and healthy individuals. \n The values in parentheses represent the weighted average SHAP values of four tree-based mod…	where higher values indicate greater variable importance.\n \n Test Explanations:\n 1. updrs3_score (0.819): Represents the MDS-UPDRS Part III score	which evaluates motor function through clinical assessments. A higher score indicates more severe motor symptoms.\n 2. con_putamen (0.487): Indicates the dopamine signal intensity ratio between the left and right putamen regions. Parkinson's disease often shows significant asymmetry.\n 3. updrs_totscore (0.345): Refers to the total MDS-UPDRS score	reflecting overall severity. A higher score suggests greater disease severity.\n 4. updrs2_score (0.296): Evaluates difficulties in daily activities reported by patients. A higher score indicates greater difficulty.\n 5. lowput_expected (0.186): Represents the lower expected limit of dopamine signal intensity in the putamen. Below-threshold values suggest dopamine depletion.\n 6. upsit_pctl (0.13…	a biomarker for Parkinson's.\n 7. mean_putamen (0.105): Average dopamine signal intensity across both putamen regions	reflecting dopamine deficiency.\n 8. DATSCAN_PUTAMEN_L (0.093): Dopamine signal intensity in the left putamen. Asymmetry is a hallmark of Parkinson's.\n 9. con_striatum (0.035): Overall dopamine signal intensity in the striatum (including putamen and caudate).\n 10. DATSCAN_PUTAMEN_R (0.031): Dopamine signal intensity in the right putamen. Early Parkinson's often shows left-right asymmetry.\n \n …	respond with `1` if the subject is likely to have Parkinson's disease or `0` if they are healthy.\n \n Information of subject:\n 1. updrs3_score: 23.0\n 2. con_putamen: 0.68\n 3. updrs_totscore: 34.0\n 4. updrs2_score: 2.0\n 5. lowput_expected: 0.3674344205429654\n 6. upsit_pctl: 13.5\n 7. mean_putamen: 0.81\n 8. DATSCAN_PUTAMEN_L: 0.68\n 9. con_striatum: 3.72\n 10. DATSCAN_PUTAMEN_R: 0.94\n\n Ba…	respond with `1` for Parkinson's disease or `0` for healthy control.\n Your response should contain only the number `1` or `0`	with no additional text.\n Final Answer:\n "}	{"role": "assistant"	"content": " 1"}]}
{"messages": [{"role": "system"	"content": "You are a medical expert."}	{"role": "user"	"content": "\n You are a medical expert. Analyze the following test results to determine whether the person likely has Parkinson's disease (Answer: 1) or is a healthy control (Answer: 0). \n Compare the provided values with typical ranges observed in Parkinson's disease patients and healthy individuals. \n The values in parentheses represent the weighted average SHAP values of four tree-based mod…	where higher values indicate greater variable importance.\n \n Test Explanations:\n 1. updrs3_score (0.819): Represents the MDS-UPDRS Part III score	which evaluates motor function through clinical assessments. A higher score indicates more severe motor symptoms.\n 2. con_putamen (0.487): Indicates the dopamine signal intensity ratio between the left and right putamen regions. Parkinson's disease often shows significant asymmetry.\n 3. updrs_totscore (0.345): Refers to the total MDS-UPDRS score	reflecting overall severity. A higher score suggests greater disease severity.\n 4. updrs2_score (0.296): Evaluates difficulties in daily activities reported by patients. A higher score indicates greater difficulty.\n 5. lowput_expected (0.186): Represents the lower expected limit of dopamine signal intensity in the putamen. Below-threshold values suggest dopamine depletion.\n 6. upsit_pctl (0.13…	a biomarker for Parkinson's.\n 7. mean_putamen (0.105): Average dopamine signal intensity across both putamen regions	reflecting dopamine deficiency.\n 8. DATSCAN_PUTAMEN_L (0.093): Dopamine signal intensity in the left putamen. Asymmetry is a hallmark of Parkinson's.\n 9. con_striatum (0.035): Overall dopamine signal intensity in the striatum (including putamen and caudate).\n 10. DATSCAN_PUTAMEN_R (0.031): Dopamine signal intensity in the right putamen. Early Parkinson's often shows left-right asymmetry.\n \n …	respond with `1` if the subject is likely to have Parkinson's disease or `0` if they are healthy.\n \n Information of subject:\n 1. updrs3_score: 29.0\n 2. con_putamen: 0.8\n 3. updrs_totscore: 49.0\n 4. updrs2_score: 12.0\n 5. lowput_expected: 0.3795299003808939\n 6. upsit_pctl: 7.0\n 7. mean_putamen: 0.74\n 8. DATSCAN_PUTAMEN_L: 0.8\n 9. con_striatum: 2.52\n 10. DATSCAN_PUTAMEN_R: 0.68\n\n Base…	respond with `1` for Parkinson's disease or `0` for healthy control.\n Your response should contain only the number `1` or `0`	with no additional text.\n Final Answer:\n "}	{"role": "assistant"	"content": " 1"}]}
{"messages": [{"role": "system"	"content": "You are a medical expert."}	{"role": "user"	"content": "\n You are a medical expert. Analyze the following test results to determine whether the person likely has Parkinson's disease (Answer: 1) or is a healthy control (Answer: 0). \n Compare the provided values with typical ranges observed in Parkinson's disease patients and healthy individuals. \n The values in parentheses represent the weighted average SHAP values of four tree-based mod…	where higher values indicate greater variable importance.\n \n Test Explanations:\n 1. updrs3_score (0.819): Represents the MDS-UPDRS Part III score	which evaluates motor function through clinical assessments. A higher score indicates more severe motor symptoms.\n 2. con_putamen (0.487): Indicates the dopamine signal intensity ratio between the left and right putamen regions. Parkinson's disease often shows significant asymmetry.\n 3. updrs_totscore (0.345): Refers to the total MDS-UPDRS score	reflecting overall severity. A higher score suggests greater disease severity.\n 4. updrs2_score (0.296): Evaluates difficulties in daily activities reported by patients. A higher score indicates greater difficulty.\n 5. lowput_expected (0.186): Represents the lower expected limit of dopamine signal intensity in the putamen. Below-threshold values suggest dopamine depletion.\n 6. upsit_pctl (0.13…	a biomarker for Parkinson's.\n 7. mean_putamen (0.105): Average dopamine signal intensity across both putamen regions	reflecting dopamine deficiency.\n 8. DATSCAN_PUTAMEN_L (0.093): Dopamine signal intensity in the left putamen. Asymmetry is a hallmark of Parkinson's.\n 9. con_striatum (0.035): Overall dopamine signal intensity in the striatum (including putamen and caudate).\n 10. DATSCAN_PUTAMEN_R (0.031): Dopamine signal intensity in the right putamen. Early Parkinson's often shows left-right asymmetry.\n \n …	respond with `1` if the subject is likely to have Parkinson's disease or `0` if they are healthy.\n \n Information of subject:\n 1. updrs3_score: 0.0\n 2. con_putamen: 2.26\n 3. updrs_totscore: 0.0\n 4. updrs2_score: 0.0\n 5. lowput_expected: 0.8106117052330234\n 6. upsit_pctl: 91.5\n 7. mean_putamen: 2.26\n 8. DATSCAN_PUTAMEN_L: 1.93\n 9. con_striatum: 5.21\n 10. DATSCAN_PUTAMEN_R: 2.59\n\n Base…	respond with `1` for Parkinson's disease or `0` for healthy control.\n Your response should contain only the number `1` or `0`	with no additional text.\n Final Answer:\n "}	{"role": "assistant"	"content": " 0"}]}
{"messages": [{"role": "system"	"content": "You are a medical expert."}	{"role": "user"	"content": "\n You are a medical expert. Analyze the following test results to determine whether the person likely has Parkinson's disease (Answer: 1) or is a healthy control (Answer: 0). \n Compare the provided values with typical ranges observed in Parkinson's disease patients and healthy individuals. \n The values in parentheses represent the weighted average SHAP values of four tree-based mod…	where higher values indicate greater variable importance.\n \n Test Explanations:\n 1. updrs3_score (0.819): Represents the MDS-UPDRS Part III score	which evaluates motor function through clinical assessments. A higher score indicates more severe motor symptoms.\n 2. con_putamen (0.487): Indicates the dopamine signal intensity ratio between the left and right putamen regions. Parkinson's disease often shows significant asymmetry.\n 3. updrs_totscore (0.345): Refers to the total MDS-UPDRS score	reflecting overall severity. A higher score suggests greater disease severity.\n 4. updrs2_score (0.296): Evaluates difficulties in daily activities reported by patients. A higher score indicates greater difficulty.\n 5. lowput_expected (0.186): Represents the lower expected limit of dopamine signal intensity in the putamen. Below-threshold values suggest dopamine depletion.\n 6. upsit_pctl (0.13…	a biomarker for Parkinson's.\n 7. mean_putamen (0.105): Average dopamine signal intensity across both putamen regions	reflecting dopamine deficiency.\n 8. DATSCAN_PUTAMEN_L (0.093): Dopamine signal intensity in the left putamen. Asymmetry is a hallmark of Parkinson's.\n 9. con_striatum (0.035): Overall dopamine signal intensity in the striatum (including putamen and caudate).\n 10. DATSCAN_PUTAMEN_R (0.031): Dopamine signal intensity in the right putamen. Early Parkinson's often shows left-right asymmetry.\n \n …	respond with `1` if the subject is likely to have Parkinson's disease or `0` if they are healthy.\n \n Information of subject:\n 1. updrs3_score: 44.0\n 2. con_putamen: 0.41\n 3. updrs_totscore: 59.0\n 4. updrs2_score: 12.0\n 5. lowput_expected: 0.2245741674608674\n 6. upsit_pctl: 6.0\n 7. mean_putamen: 0.51\n 8. DATSCAN_PUTAMEN_L: 0.61\n 9. con_striatum: 1.34\n 10. DATSCAN_PUTAMEN_R: 0.41\n\n Ba…	respond with `1` for Parkinson's disease or `0` for healthy control.\n Your response should contain only the number `1` or `0`	with no additional text.\n Final Answer:\n "}	{"role": "assistant"	"content": " 1"}]}
{"messages": [{"role": "system"	"content": "You are a medical expert."}	{"role": "user"	"content": "\n You are a medical expert. Analyze the following test results to determine whether the person likely has Parkinson's disease (Answer: 1) or is a healthy control (Answer: 0). \n Compare the provided values with typical ranges observed in Parkinson's disease patients and healthy individuals. \n The values in parentheses represent the weighted average SHAP values of four tree-based mod…	where higher values indicate greater variable importance.\n \n Test Explanations:\n 1. updrs3_score (0.819): Represents the MDS-UPDRS Part III score	which evaluates motor function through clinical assessments. A higher score indicates more severe motor symptoms.\n 2. con_putamen (0.487): Indicates the dopamine signal intensity ratio between the left and right putamen regions. Parkinson's disease often shows significant asymmetry.\n 3. updrs_totscore (0.345): Refers to the total MDS-UPDRS score	reflecting overall severity. A higher score suggests greater disease severity.\n 4. updrs2_score (0.296): Evaluates difficulties in daily activities reported by patients. A higher score indicates greater difficulty.\n 5. lowput_expected (0.186): Represents the lower expected limit of dopamine signal intensity in the putamen. Below-threshold values suggest dopamine depletion.\n 6. upsit_pctl (0.13…	a biomarker for Parkinson's.\n 7. mean_putamen (0.105): Average dopamine signal intensity across both putamen regions	reflecting dopamine deficiency.\n 8. DATSCAN_PUTAMEN_L (0.093): Dopamine signal intensity in the left putamen. Asymmetry is a hallmark of Parkinson's.\n 9. con_striatum (0.035): Overall dopamine signal intensity in the striatum (including putamen and caudate).\n 10. DATSCAN_PUTAMEN_R (0.031): Dopamine signal intensity in the right putamen. Early Parkinson's often shows left-right asymmetry.\n \n …	respond with `1` if the subject is likely to have Parkinson's disease or `0` if they are healthy.\n \n Information of subject:\n 1. updrs3_score: 8.0\n 2. con_putamen: 1.08\n 3. updrs_totscore: 19.0\n 4. updrs2_score: 5.0\n 5. lowput_expected: 0.5211851793286217\n 6. upsit_pctl: 30.0\n 7. mean_putamen: 1.16\n 8. DATSCAN_PUTAMEN_L: 1.24\n 9. con_striatum: 2.79\n 10. DATSCAN_PUTAMEN_R: 1.08\n\n Bas…	respond with `1` for Parkinson's disease or `0` for healthy control.\n Your response should contain only the number `1` or `0`	with no additional text.\n Final Answer:\n "}	{"role": "assistant"	"content": " 1"}]}
{"messages": [{"role": "system"	"content": "You are a medical expert."}	{"role": "user"	"content": "\n You are a medical expert. Analyze the following test results to determine whether the person likely has Parkinson's disease (Answer: 1) or is a healthy control (Answer: 0). \n Compare the provided values with typical ranges observed in Parkinson's disease patients and healthy individuals. \n The values in parentheses represent the weighted average SHAP values of four tree-based mod…	where higher values indicate greater variable importance.\n \n Test Explanations:\n 1. updrs3_score (0.819): Represents the MDS-UPDRS Part III score	which evaluates motor function through clinical assessments. A higher score indicates more severe motor symptoms.\n 2. con_putamen (0.487): Indicates the dopamine signal intensity ratio between the left and right putamen regions. Parkinson's disease often shows significant asymmetry.\n 3. updrs_totscore (0.345): Refers to the total MDS-UPDRS score	reflecting overall severity. A higher score suggests greater disease severity.\n 4. updrs2_score (0.296): Evaluates difficulties in daily activities reported by patients. A higher score indicates greater difficulty.\n 5. lowput_expected (0.186): Represents the lower expected limit of dopamine signal intensity in the putamen. Below-threshold values suggest dopamine depletion.\n 6. upsit_pctl (0.13…	a biomarker for Parkinson's.\n 7. mean_putamen (0.105): Average dopamine signal intensity across both putamen regions	reflecting dopamine deficiency.\n 8. DATSCAN_PUTAMEN_L (0.093): Dopamine signal intensity in the left putamen. Asymmetry is a hallmark of Parkinson's.\n 9. con_striatum (0.035): Overall dopamine signal intensity in the striatum (including putamen and caudate).\n 10. DATSCAN_PUTAMEN_R (0.031): Dopamine signal intensity in the right putamen. Early Parkinson's often shows left-right asymmetry.\n \n …	respond with `1` if the subject is likely to have Parkinson's disease or `0` if they are healthy.\n \n Information of subject:\n 1. updrs3_score: 15.0\n 2. con_putamen: 0.98\n 3. updrs_totscore: 37.0\n 4. updrs2_score: 8.0\n 5. lowput_expected: 0.5047458812623202\n 6. upsit_pctl: 2.0\n 7. mean_putamen: 1.6\n 8. DATSCAN_PUTAMEN_L: 0.98\n 9. con_striatum: 3.39\n 10. DATSCAN_PUTAMEN_R: 2.22\n\n Base…	respond with `1` for Parkinson's disease or `0` for healthy control.\n Your response should contain only the number `1` or `0`	with no additional text.\n Final Answer:\n "}	{"role": "assistant"	"content": " 1"}]}
{"messages": [{"role": "system"	"content": "You are a medical expert."}	{"role": "user"	"content": "\n You are a medical expert. Analyze the following test results to determine whether the person likely has Parkinson's disease (Answer: 1) or is a healthy control (Answer: 0). \n Compare the provided values with typical ranges observed in Parkinson's disease patients and healthy individuals. \n The values in parentheses represent the weighted average SHAP values of four tree-based mod…	where higher values indicate greater variable importance.\n \n Test Explanations:\n 1. updrs3_score (0.819): Represents the MDS-UPDRS Part III score	which evaluates motor function through clinical assessments. A higher score indicates more severe motor symptoms.\n 2. con_putamen (0.487): Indicates the dopamine signal intensity ratio between the left and right putamen regions. Parkinson's disease often shows significant asymmetry.\n 3. updrs_totscore (0.345): Refers to the total MDS-UPDRS score	reflecting overall severity. A higher score suggests greater disease severity.\n 4. updrs2_score (0.296): Evaluates difficulties in daily activities reported by patients. A higher score indicates greater difficulty.\n 5. lowput_expected (0.186): Represents the lower expected limit of dopamine signal intensity in the putamen. Below-threshold values suggest dopamine depletion.\n 6. upsit_pctl (0.13…	a biomarker for Parkinson's.\n 7. mean_putamen (0.105): Average dopamine signal intensity across both putamen regions	reflecting dopamine deficiency.\n 8. DATSCAN_PUTAMEN_L (0.093): Dopamine signal intensity in the left putamen. Asymmetry is a hallmark of Parkinson's.\n 9. con_striatum (0.035): Overall dopamine signal intensity in the striatum (including putamen and caudate).\n 10. DATSCAN_PUTAMEN_R (0.031): Dopamine signal intensity in the right putamen. Early Parkinson's often shows left-right asymmetry.\n \n …	respond with `1` if the subject is likely to have Parkinson's disease or `0` if they are healthy.\n \n Information of subject:\n 1. updrs3_score: 42.0\n 2. con_putamen: 0.5549999999999999\n 3. updrs_totscore: 72.0\n 4. updrs2_score: 14.0\n 5. lowput_expected: 0.1408198268829208\n 6. upsit_pctl: 3.0\n 7. mean_putamen: 0.5549999999999999\n 8. DATSCAN_PUTAMEN_L: 0.27\n 9. con_striatum: 1.835\n 10. D…	respond with `1` for Parkinson's disease or `0` for healthy control.\n Your response should contain only the number `1` or `0`	with no additional text.\n Final Answer:\n "}	{"role": "assistant"	"content": " 1"}]}
{"messages": [{"role": "system"	"content": "You are a medical expert."}	{"role": "user"	"content": "\n You are a medical expert. Analyze the following test results to determine whether the person likely has Parkinson's disease (Answer: 1) or is a healthy control (Answer: 0). \n Compare the provided values with typical ranges observed in Parkinson's disease patients and healthy individuals. \n The values in parentheses represent the weighted average SHAP values of four tree-based mod…	where higher values indicate greater variable importance.\n \n Test Explanations:\n 1. updrs3_score (0.819): Represents the MDS-UPDRS Part III score	which evaluates motor function through clinical assessments. A higher score indicates more severe motor symptoms.\n 2. con_putamen (0.487): Indicates the dopamine signal intensity ratio between the left and right putamen regions. Parkinson's disease often shows significant asymmetry.\n 3. updrs_totscore (0.345): Refers to the total MDS-UPDRS score	reflecting overall severity. A higher score suggests greater disease severity.\n 4. updrs2_score (0.296): Evaluates difficulties in daily activities reported by patients. A higher score indicates greater difficulty.\n 5. lowput_expected (0.186): Represents the lower expected limit of dopamine signal intensity in the putamen. Below-threshold values suggest dopamine depletion.\n 6. upsit_pctl (0.13…	a biomarker for Parkinson's.\n 7. mean_putamen (0.105): Average dopamine signal intensity across both putamen regions	reflecting dopamine deficiency.\n 8. DATSCAN_PUTAMEN_L (0.093): Dopamine signal intensity in the left putamen. Asymmetry is a hallmark of Parkinson's.\n 9. con_striatum (0.035): Overall dopamine signal intensity in the striatum (including putamen and caudate).\n 10. DATSCAN_PUTAMEN_R (0.031): Dopamine signal intensity in the right putamen. Early Parkinson's often shows left-right asymmetry.\n \n …	respond with `1` if the subject is likely to have Parkinson's disease or `0` if they are healthy.\n \n Information of subject:\n 1. updrs3_score: 0.0\n 2. con_putamen: 1.965\n 3. updrs_totscore: 4.0\n 4. updrs2_score: 0.0\n 5. lowput_expected: 0.8290093222567352\n 6. upsit_pctl: 81.0\n 7. mean_putamen: 1.965\n 8. DATSCAN_PUTAMEN_L: 2.09\n 9. con_striatum: 4.83\n 10. DATSCAN_PUTAMEN_R: 1.84\n\n Ba…	respond with `1` for Parkinson's disease or `0` for healthy control.\n Your response should contain only the number `1` or `0`	with no additional text.\n Final Answer:\n "}	{"role": "assistant"	"content": " 0"}]}
{"messages": [{"role": "system"	"content": "You are a medical expert."}	{"role": "user"	"content": "\n You are a medical expert. Analyze the following test results to determine whether the person likely has Parkinson's disease (Answer: 1) or is a healthy control (Answer: 0). \n Compare the provided values with typical ranges observed in Parkinson's disease patients and healthy individuals. \n The values in parentheses represent the weighted average SHAP values of four tree-based mod…	where higher values indicate greater variable importance.\n \n Test Explanations:\n 1. updrs3_score (0.819): Represents the MDS-UPDRS Part III score	which evaluates motor function through clinical assessments. A higher score indicates more severe motor symptoms.\n 2. con_putamen (0.487): Indicates the dopamine signal intensity ratio between the left and right putamen regions. Parkinson's disease often shows significant asymmetry.\n 3. updrs_totscore (0.345): Refers to the total MDS-UPDRS score	reflecting overall severity. A higher score suggests greater disease severity.\n 4. updrs2_score (0.296): Evaluates difficulties in daily activities reported by patients. A higher score indicates greater difficulty.\n 5. lowput_expected (0.186): Represents the lower expected limit of dopamine signal intensity in the putamen. Below-threshold values suggest dopamine depletion.\n 6. upsit_pctl (0.13…	a biomarker for Parkinson's.\n 7. mean_putamen (0.105): Average dopamine signal intensity across both putamen regions	reflecting dopamine deficiency.\n 8. DATSCAN_PUTAMEN_L (0.093): Dopamine signal intensity in the left putamen. Asymmetry is a hallmark of Parkinson's.\n 9. con_striatum (0.035): Overall dopamine signal intensity in the striatum (including putamen and caudate).\n 10. DATSCAN_PUTAMEN_R (0.031): Dopamine signal intensity in the right putamen. Early Parkinson's often shows left-right asymmetry.\n \n …	respond with `1` if the subject is likely to have Parkinson's disease or `0` if they are healthy.\n \n Information of subject:\n 1. updrs3_score: 0.0\n 2. con_putamen: 2.42\n 3. updrs_totscore: 7.0\n 4. updrs2_score: 1.0\n 5. lowput_expected: 1.076888543321829\n 6. upsit_pctl: 84.0\n 7. mean_putamen: 2.42\n 8. DATSCAN_PUTAMEN_L: 2.34\n 9. con_striatum: 5.555\n 10. DATSCAN_PUTAMEN_R: 2.5\n\n Based…	respond with `1` for Parkinson's disease or `0` for healthy control.\n Your response should contain only the number `1` or `0`	with no additional text.\n Final Answer:\n "}	{"role": "assistant"	"content": " 0"}]}
{"messages": [{"role": "system"	"content": "You are a medical expert."}	{"role": "user"	"content": "\n You are a medical expert. Analyze the following test results to determine whether the person likely has Parkinson's disease (Answer: 1) or is a healthy control (Answer: 0). \n Compare the provided values with typical ranges observed in Parkinson's disease patients and healthy individuals. \n The values in parentheses represent the weighted average SHAP values of four tree-based mod…	where higher values indicate greater variable importance.\n \n Test Explanations:\n 1. updrs3_score (0.819): Represents the MDS-UPDRS Part III score	which evaluates motor function through clinical assessments. A higher score indicates more severe motor symptoms.\n 2. con_putamen (0.487): Indicates the dopamine signal intensity ratio between the left and right putamen regions. Parkinson's disease often shows significant asymmetry.\n 3. updrs_totscore (0.345): Refers to the total MDS-UPDRS score	reflecting overall severity. A higher score suggests greater disease severity.\n 4. updrs2_score (0.296): Evaluates difficulties in daily activities reported by patients. A higher score indicates greater difficulty.\n 5. lowput_expected (0.186): Represents the lower expected limit of dopamine signal intensity in the putamen. Below-threshold values suggest dopamine depletion.\n 6. upsit_pctl (0.13…	a biomarker for Parkinson's.\n 7. mean_putamen (0.105): Average dopamine signal intensity across both putamen regions	reflecting dopamine deficiency.\n 8. DATSCAN_PUTAMEN_L (0.093): Dopamine signal intensity in the left putamen. Asymmetry is a hallmark of Parkinson's.\n 9. con_striatum (0.035): Overall dopamine signal intensity in the striatum (including putamen and caudate).\n 10. DATSCAN_PUTAMEN_R (0.031): Dopamine signal intensity in the right putamen. Early Parkinson's often shows left-right asymmetry.\n \n …	respond with `1` if the subject is likely to have Parkinson's disease or `0` if they are healthy.\n \n Information of subject:\n 1. updrs3_score: 12.0\n 2. con_putamen: 0.65\n 3. updrs_totscore: 15.0\n 4. updrs2_score: 2.0\n 5. lowput_expected: 0.2998381265896476\n 6. upsit_pctl: 7.0\n 7. mean_putamen: 0.81\n 8. DATSCAN_PUTAMEN_L: 0.65\n 9. con_striatum: 2.89\n 10. DATSCAN_PUTAMEN_R: 0.97\n\n Bas…	respond with `1` for Parkinson's disease or `0` for healthy control.\n Your response should contain only the number `1` or `0`	with no additional text.\n Final Answer:\n "}	{"role": "assistant"	"content": " 1"}]}
{"messages": [{"role": "system"	"content": "You are a medical expert."}	{"role": "user"	"content": "\n You are a medical expert. Analyze the following test results to determine whether the person likely has Parkinson's disease (Answer: 1) or is a healthy control (Answer: 0). \n Compare the provided values with typical ranges observed in Parkinson's disease patients and healthy individuals. \n The values in parentheses represent the weighted average SHAP values of four tree-based mod…	where higher values indicate greater variable importance.\n \n Test Explanations:\n 1. updrs3_score (0.819): Represents the MDS-UPDRS Part III score	which evaluates motor function through clinical assessments. A higher score indicates more severe motor symptoms.\n 2. con_putamen (0.487): Indicates the dopamine signal intensity ratio between the left and right putamen regions. Parkinson's disease often shows significant asymmetry.\n 3. updrs_totscore (0.345): Refers to the total MDS-UPDRS score	reflecting overall severity. A higher score suggests greater disease severity.\n 4. updrs2_score (0.296): Evaluates difficulties in daily activities reported by patients. A higher score indicates greater difficulty.\n 5. lowput_expected (0.186): Represents the lower expected limit of dopamine signal intensity in the putamen. Below-threshold values suggest dopamine depletion.\n 6. upsit_pctl (0.13…	a biomarker for Parkinson's.\n 7. mean_putamen (0.105): Average dopamine signal intensity across both putamen regions	reflecting dopamine deficiency.\n 8. DATSCAN_PUTAMEN_L (0.093): Dopamine signal intensity in the left putamen. Asymmetry is a hallmark of Parkinson's.\n 9. con_striatum (0.035): Overall dopamine signal intensity in the striatum (including putamen and caudate).\n 10. DATSCAN_PUTAMEN_R (0.031): Dopamine signal intensity in the right putamen. Early Parkinson's often shows left-right asymmetry.\n \n …	respond with `1` if the subject is likely to have Parkinson's disease or `0` if they are healthy.\n \n Information of subject:\n 1. updrs3_score: 15.0\n 2. con_putamen: 0.72\n 3. updrs_totscore: 25.0\n 4. updrs2_score: 5.0\n 5. lowput_expected: 0.3541284293642808\n 6. upsit_pctl: 1.0\n 7. mean_putamen: 0.825\n 8. DATSCAN_PUTAMEN_L: 0.72\n 9. con_striatum: 2.86\n 10. DATSCAN_PUTAMEN_R: 0.93\n\n Ba…	respond with `1` for Parkinson's disease or `0` for healthy control.\n Your response should contain only the number `1` or `0`	with no additional text.\n Final Answer:\n "}	{"role": "assistant"	"content": " 1"}]}
{"messages": [{"role": "system"	"content": "You are a medical expert."}	{"role": "user"	"content": "\n You are a medical expert. Analyze the following test results to determine whether the person likely has Parkinson's disease (Answer: 1) or is a healthy control (Answer: 0). \n Compare the provided values with typical ranges observed in Parkinson's disease patients and healthy individuals. \n The values in parentheses represent the weighted average SHAP values of four tree-based mod…	where higher values indicate greater variable importance.\n \n Test Explanations:\n 1. updrs3_score (0.819): Represents the MDS-UPDRS Part III score	which evaluates motor function through clinical assessments. A higher score indicates more severe motor symptoms.\n 2. con_putamen (0.487): Indicates the dopamine signal intensity ratio between the left and right putamen regions. Parkinson's disease often shows significant asymmetry.\n 3. updrs_totscore (0.345): Refers to the total MDS-UPDRS score	reflecting overall severity. A higher score suggests greater disease severity.\n 4. updrs2_score (0.296): Evaluates difficulties in daily activities reported by patients. A higher score indicates greater difficulty.\n 5. lowput_expected (0.186): Represents the lower expected limit of dopamine signal intensity in the putamen. Below-threshold values suggest dopamine depletion.\n 6. upsit_pctl (0.13…	a biomarker for Parkinson's.\n 7. mean_putamen (0.105): Average dopamine signal intensity across both putamen regions	reflecting dopamine deficiency.\n 8. DATSCAN_PUTAMEN_L (0.093): Dopamine signal intensity in the left putamen. Asymmetry is a hallmark of Parkinson's.\n 9. con_striatum (0.035): Overall dopamine signal intensity in the striatum (including putamen and caudate).\n 10. DATSCAN_PUTAMEN_R (0.031): Dopamine signal intensity in the right putamen. Early Parkinson's often shows left-right asymmetry.\n \n …	respond with `1` if the subject is likely to have Parkinson's disease or `0` if they are healthy.\n \n Information of subject:\n 1. updrs3_score: 19.0\n 2. con_putamen: 0.76\n 3. updrs_totscore: 24.0\n 4. updrs2_score: 5.0\n 5. lowput_expected: 0.4040850875588582\n 6. upsit_pctl: 8.0\n 7. mean_putamen: 0.91\n 8. DATSCAN_PUTAMEN_L: 0.76\n 9. con_striatum: 2.73\n 10. DATSCAN_PUTAMEN_R: 1.06\n\n Bas…	respond with `1` for Parkinson's disease or `0` for healthy control.\n Your response should contain only the number `1` or `0`	with no additional text.\n Final Answer:\n "}	{"role": "assistant"	"content": " 1"}]}
{"messages": [{"role": "system"	"content": "You are a medical expert."}	{"role": "user"	"content": "\n You are a medical expert. Analyze the following test results to determine whether the person likely has Parkinson's disease (Answer: 1) or is a healthy control (Answer: 0). \n Compare the provided values with typical ranges observed in Parkinson's disease patients and healthy individuals. \n The values in parentheses represent the weighted average SHAP values of four tree-based mod…	where higher values indicate greater variable importance.\n \n Test Explanations:\n 1. updrs3_score (0.819): Represents the MDS-UPDRS Part III score	which evaluates motor function through clinical assessments. A higher score indicates more severe motor symptoms.\n 2. con_putamen (0.487): Indicates the dopamine signal intensity ratio between the left and right putamen regions. Parkinson's disease often shows significant asymmetry.\n 3. updrs_totscore (0.345): Refers to the total MDS-UPDRS score	reflecting overall severity. A higher score suggests greater disease severity.\n 4. updrs2_score (0.296): Evaluates difficulties in daily activities reported by patients. A higher score indicates greater difficulty.\n 5. lowput_expected (0.186): Represents the lower expected limit of dopamine signal intensity in the putamen. Below-threshold values suggest dopamine depletion.\n 6. upsit_pctl (0.13…	a biomarker for Parkinson's.\n 7. mean_putamen (0.105): Average dopamine signal intensity across both putamen regions	reflecting dopamine deficiency.\n 8. DATSCAN_PUTAMEN_L (0.093): Dopamine signal intensity in the left putamen. Asymmetry is a hallmark of Parkinson's.\n 9. con_striatum (0.035): Overall dopamine signal intensity in the striatum (including putamen and caudate).\n 10. DATSCAN_PUTAMEN_R (0.031): Dopamine signal intensity in the right putamen. Early Parkinson's often shows left-right asymmetry.\n \n …	respond with `1` if the subject is likely to have Parkinson's disease or `0` if they are healthy.\n \n Information of subject:\n 1. updrs3_score: 8.0\n 2. con_putamen: 0.87\n 3. updrs_totscore: 13.0\n 4. updrs2_score: 3.0\n 5. lowput_expected: 0.4277785299956272\n 6. upsit_pctl: 5.0\n 7. mean_putamen: 1.35\n 8. DATSCAN_PUTAMEN_L: 0.87\n 9. con_striatum: 3.68\n 10. DATSCAN_PUTAMEN_R: 1.83\n\n Base…	respond with `1` for Parkinson's disease or `0` for healthy control.\n Your response should contain only the number `1` or `0`	with no additional text.\n Final Answer:\n "}	{"role": "assistant"	"content": " 1"}]}
{"messages": [{"role": "system"	"content": "You are a medical expert."}	{"role": "user"	"content": "\n You are a medical expert. Analyze the following test results to determine whether the person likely has Parkinson's disease (Answer: 1) or is a healthy control (Answer: 0). \n Compare the provided values with typical ranges observed in Parkinson's disease patients and healthy individuals. \n The values in parentheses represent the weighted average SHAP values of four tree-based mod…	where higher values indicate greater variable importance.\n \n Test Explanations:\n 1. updrs3_score (0.819): Represents the MDS-UPDRS Part III score	which evaluates motor function through clinical assessments. A higher score indicates more severe motor symptoms.\n 2. con_putamen (0.487): Indicates the dopamine signal intensity ratio between the left and right putamen regions. Parkinson's disease often shows significant asymmetry.\n 3. updrs_totscore (0.345): Refers to the total MDS-UPDRS score	reflecting overall severity. A higher score suggests greater disease severity.\n 4. updrs2_score (0.296): Evaluates difficulties in daily activities reported by patients. A higher score indicates greater difficulty.\n 5. lowput_expected (0.186): Represents the lower expected limit of dopamine signal intensity in the putamen. Below-threshold values suggest dopamine depletion.\n 6. upsit_pctl (0.13…	a biomarker for Parkinson's.\n 7. mean_putamen (0.105): Average dopamine signal intensity across both putamen regions	reflecting dopamine deficiency.\n 8. DATSCAN_PUTAMEN_L (0.093): Dopamine signal intensity in the left putamen. Asymmetry is a hallmark of Parkinson's.\n 9. con_striatum (0.035): Overall dopamine signal intensity in the striatum (including putamen and caudate).\n 10. DATSCAN_PUTAMEN_R (0.031): Dopamine signal intensity in the right putamen. Early Parkinson's often shows left-right asymmetry.\n \n …	respond with `1` if the subject is likely to have Parkinson's disease or `0` if they are healthy.\n \n Information of subject:\n 1. updrs3_score: 26.0\n 2. con_putamen: 0.53\n 3. updrs_totscore: 52.0\n 4. updrs2_score: 10.0\n 5. lowput_expected: 0.2387095209054876\n 6. upsit_pctl: 2.0\n 7. mean_putamen: 0.585\n 8. DATSCAN_PUTAMEN_L: 0.64\n 9. con_striatum: 2.47\n 10. DATSCAN_PUTAMEN_R: 0.53\n\n B…	respond with `1` for Parkinson's disease or `0` for healthy control.\n Your response should contain only the number `1` or `0`	with no additional text.\n Final Answer:\n "}	{"role": "assistant"	"content": " 1"}]}
{"messages": [{"role": "system"	"content": "You are a medical expert."}	{"role": "user"	"content": "\n You are a medical expert. Analyze the following test results to determine whether the person likely has Parkinson's disease (Answer: 1) or is a healthy control (Answer: 0). \n Compare the provided values with typical ranges observed in Parkinson's disease patients and healthy individuals. \n The values in parentheses represent the weighted average SHAP values of four tree-based mod…	where higher values indicate greater variable importance.\n \n Test Explanations:\n 1. updrs3_score (0.819): Represents the MDS-UPDRS Part III score	which evaluates motor function through clinical assessments. A higher score indicates more severe motor symptoms.\n 2. con_putamen (0.487): Indicates the dopamine signal intensity ratio between the left and right putamen regions. Parkinson's disease often shows significant asymmetry.\n 3. updrs_totscore (0.345): Refers to the total MDS-UPDRS score	reflecting overall severity. A higher score suggests greater disease severity.\n 4. updrs2_score (0.296): Evaluates difficulties in daily activities reported by patients. A higher score indicates greater difficulty.\n 5. lowput_expected (0.186): Represents the lower expected limit of dopamine signal intensity in the putamen. Below-threshold values suggest dopamine depletion.\n 6. upsit_pctl (0.13…	a biomarker for Parkinson's.\n 7. mean_putamen (0.105): Average dopamine signal intensity across both putamen regions	reflecting dopamine deficiency.\n 8. DATSCAN_PUTAMEN_L (0.093): Dopamine signal intensity in the left putamen. Asymmetry is a hallmark of Parkinson's.\n 9. con_striatum (0.035): Overall dopamine signal intensity in the striatum (including putamen and caudate).\n 10. DATSCAN_PUTAMEN_R (0.031): Dopamine signal intensity in the right putamen. Early Parkinson's often shows left-right asymmetry.\n \n …	respond with `1` if the subject is likely to have Parkinson's disease or `0` if they are healthy.\n \n Information of subject:\n 1. updrs3_score: 35.0\n 2. con_putamen: 0.92\n 3. updrs_totscore: 37.0\n 4. updrs2_score: 1.0\n 5. lowput_expected: 0.4779319681634117\n 6. upsit_pctl: 3.0\n 7. mean_putamen: 0.9850000000000001\n 8. DATSCAN_PUTAMEN_L: 1.05\n 9. con_striatum: 2.99\n 10. DATSCAN_PUTAMEN_R…	respond with `1` for Parkinson's disease or `0` for healthy control.\n Your response should contain only the number `1` or `0`	with no additional text.\n Final Answer:\n "}	{"role": "assistant"	"content": " 1"}]}
{"messages": [{"role": "system"	"content": "You are a medical expert."}	{"role": "user"	"content": "\n You are a medical expert. Analyze the following test results to determine whether the person likely has Parkinson's disease (Answer: 1) or is a healthy control (Answer: 0). \n Compare the provided values with typical ranges observed in Parkinson's disease patients and healthy individuals. \n The values in parentheses represent the weighted average SHAP values of four tree-based mod…	where higher values indicate greater variable importance.\n \n Test Explanations:\n 1. updrs3_score (0.819): Represents the MDS-UPDRS Part III score	which evaluates motor function through clinical assessments. A higher score indicates more severe motor symptoms.\n 2. con_putamen (0.487): Indicates the dopamine signal intensity ratio between the left and right putamen regions. Parkinson's disease often shows significant asymmetry.\n 3. updrs_totscore (0.345): Refers to the total MDS-UPDRS score	reflecting overall severity. A higher score suggests greater disease severity.\n 4. updrs2_score (0.296): Evaluates difficulties in daily activities reported by patients. A higher score indicates greater difficulty.\n 5. lowput_expected (0.186): Represents the lower expected limit of dopamine signal intensity in the putamen. Below-threshold values suggest dopamine depletion.\n 6. upsit_pctl (0.13…	a biomarker for Parkinson's.\n 7. mean_putamen (0.105): Average dopamine signal intensity across both putamen regions	reflecting dopamine deficiency.\n 8. DATSCAN_PUTAMEN_L (0.093): Dopamine signal intensity in the left putamen. Asymmetry is a hallmark of Parkinson's.\n 9. con_striatum (0.035): Overall dopamine signal intensity in the striatum (including putamen and caudate).\n 10. DATSCAN_PUTAMEN_R (0.031): Dopamine signal intensity in the right putamen. Early Parkinson's often shows left-right asymmetry.\n \n …	respond with `1` if the subject is likely to have Parkinson's disease or `0` if they are healthy.\n \n Information of subject:\n 1. updrs3_score: 32.0\n 2. con_putamen: 0.89\n 3. updrs_totscore: 69.0\n 4. updrs2_score: 21.0\n 5. lowput_expected: 0.359092802358682\n 6. upsit_pctl: 1.0\n 7. mean_putamen: 0.935\n 8. DATSCAN_PUTAMEN_L: 0.89\n 9. con_striatum: 2.7\n 10. DATSCAN_PUTAMEN_R: 0.98\n\n Bas…	respond with `1` for Parkinson's disease or `0` for healthy control.\n Your response should contain only the number `1` or `0`	with no additional text.\n Final Answer:\n "}	{"role": "assistant"	"content": " 1"}]}
{"messages": [{"role": "system"	"content": "You are a medical expert."}	{"role": "user"	"content": "\n You are a medical expert. Analyze the following test results to determine whether the person likely has Parkinson's disease (Answer: 1) or is a healthy control (Answer: 0). \n Compare the provided values with typical ranges observed in Parkinson's disease patients and healthy individuals. \n The values in parentheses represent the weighted average SHAP values of four tree-based mod…	where higher values indicate greater variable importance.\n \n Test Explanations:\n 1. updrs3_score (0.819): Represents the MDS-UPDRS Part III score	which evaluates motor function through clinical assessments. A higher score indicates more severe motor symptoms.\n 2. con_putamen (0.487): Indicates the dopamine signal intensity ratio between the left and right putamen regions. Parkinson's disease often shows significant asymmetry.\n 3. updrs_totscore (0.345): Refers to the total MDS-UPDRS score	reflecting overall severity. A higher score suggests greater disease severity.\n 4. updrs2_score (0.296): Evaluates difficulties in daily activities reported by patients. A higher score indicates greater difficulty.\n 5. lowput_expected (0.186): Represents the lower expected limit of dopamine signal intensity in the putamen. Below-threshold values suggest dopamine depletion.\n 6. upsit_pctl (0.13…	a biomarker for Parkinson's.\n 7. mean_putamen (0.105): Average dopamine signal intensity across both putamen regions	reflecting dopamine deficiency.\n 8. DATSCAN_PUTAMEN_L (0.093): Dopamine signal intensity in the left putamen. Asymmetry is a hallmark of Parkinson's.\n 9. con_striatum (0.035): Overall dopamine signal intensity in the striatum (including putamen and caudate).\n 10. DATSCAN_PUTAMEN_R (0.031): Dopamine signal intensity in the right putamen. Early Parkinson's often shows left-right asymmetry.\n \n …	respond with `1` if the subject is likely to have Parkinson's disease or `0` if they are healthy.\n \n Information of subject:\n 1. updrs3_score: 17.0\n 2. con_putamen: 0.53\n 3. updrs_totscore: 27.0\n 4. updrs2_score: 7.0\n 5. lowput_expected: 0.2421787620780633\n 6. upsit_pctl: 1.0\n 7. mean_putamen: 0.76\n 8. DATSCAN_PUTAMEN_L: 0.53\n 9. con_striatum: 1.89\n 10. DATSCAN_PUTAMEN_R: 0.99\n\n Bas…	respond with `1` for Parkinson's disease or `0` for healthy control.\n Your response should contain only the number `1` or `0`	with no additional text.\n Final Answer:\n "}	{"role": "assistant"	"content": " 1"}]}
{"messages": [{"role": "system"	"content": "You are a medical expert."}	{"role": "user"	"content": "\n You are a medical expert. Analyze the following test results to determine whether the person likely has Parkinson's disease (Answer: 1) or is a healthy control (Answer: 0). \n Compare the provided values with typical ranges observed in Parkinson's disease patients and healthy individuals. \n The values in parentheses represent the weighted average SHAP values of four tree-based mod…	where higher values indicate greater variable importance.\n \n Test Explanations:\n 1. updrs3_score (0.819): Represents the MDS-UPDRS Part III score	which evaluates motor function through clinical assessments. A higher score indicates more severe motor symptoms.\n 2. con_putamen (0.487): Indicates the dopamine signal intensity ratio between the left and right putamen regions. Parkinson's disease often shows significant asymmetry.\n 3. updrs_totscore (0.345): Refers to the total MDS-UPDRS score	reflecting overall severity. A higher score suggests greater disease severity.\n 4. updrs2_score (0.296): Evaluates difficulties in daily activities reported by patients. A higher score indicates greater difficulty.\n 5. lowput_expected (0.186): Represents the lower expected limit of dopamine signal intensity in the putamen. Below-threshold values suggest dopamine depletion.\n 6. upsit_pctl (0.13…	a biomarker for Parkinson's.\n 7. mean_putamen (0.105): Average dopamine signal intensity across both putamen regions	reflecting dopamine deficiency.\n 8. DATSCAN_PUTAMEN_L (0.093): Dopamine signal intensity in the left putamen. Asymmetry is a hallmark of Parkinson's.\n 9. con_striatum (0.035): Overall dopamine signal intensity in the striatum (including putamen and caudate).\n 10. DATSCAN_PUTAMEN_R (0.031): Dopamine signal intensity in the right putamen. Early Parkinson's often shows left-right asymmetry.\n \n …	respond with `1` if the subject is likely to have Parkinson's disease or `0` if they are healthy.\n \n Information of subject:\n 1. updrs3_score: 31.0\n 2. con_putamen: 0.52\n 3. updrs_totscore: 40.0\n 4. updrs2_score: 8.0\n 5. lowput_expected: 0.249879487125644\n 6. upsit_pctl: 1.0\n 7. mean_putamen: 0.73\n 8. DATSCAN_PUTAMEN_L: 0.52\n 9. con_striatum: 1.99\n 10. DATSCAN_PUTAMEN_R: 0.94\n\n Base…	respond with `1` for Parkinson's disease or `0` for healthy control.\n Your response should contain only the number `1` or `0`	with no additional text.\n Final Answer:\n "}	{"role": "assistant"	"content": " 1"}]}
{"messages": [{"role": "system"	"content": "You are a medical expert."}	{"role": "user"	"content": "\n You are a medical expert. Analyze the following test results to determine whether the person likely has Parkinson's disease (Answer: 1) or is a healthy control (Answer: 0). \n Compare the provided values with typical ranges observed in Parkinson's disease patients and healthy individuals. \n The values in parentheses represent the weighted average SHAP values of four tree-based mod…	where higher values indicate greater variable importance.\n \n Test Explanations:\n 1. updrs3_score (0.819): Represents the MDS-UPDRS Part III score	which evaluates motor function through clinical assessments. A higher score indicates more severe motor symptoms.\n 2. con_putamen (0.487): Indicates the dopamine signal intensity ratio between the left and right putamen regions. Parkinson's disease often shows significant asymmetry.\n 3. updrs_totscore (0.345): Refers to the total MDS-UPDRS score	reflecting overall severity. A higher score suggests greater disease severity.\n 4. updrs2_score (0.296): Evaluates difficulties in daily activities reported by patients. A higher score indicates greater difficulty.\n 5. lowput_expected (0.186): Represents the lower expected limit of dopamine signal intensity in the putamen. Below-threshold values suggest dopamine depletion.\n 6. upsit_pctl (0.13…	a biomarker for Parkinson's.\n 7. mean_putamen (0.105): Average dopamine signal intensity across both putamen regions	reflecting dopamine deficiency.\n 8. DATSCAN_PUTAMEN_L (0.093): Dopamine signal intensity in the left putamen. Asymmetry is a hallmark of Parkinson's.\n 9. con_striatum (0.035): Overall dopamine signal intensity in the striatum (including putamen and caudate).\n 10. DATSCAN_PUTAMEN_R (0.031): Dopamine signal intensity in the right putamen. Early Parkinson's often shows left-right asymmetry.\n \n …	respond with `1` if the subject is likely to have Parkinson's disease or `0` if they are healthy.\n \n Information of subject:\n 1. updrs3_score: 15.0\n 2. con_putamen: 0.55\n 3. updrs_totscore: 36.0\n 4. updrs2_score: 11.0\n 5. lowput_expected: 0.2638152524193534\n 6. upsit_pctl: 1.0\n 7. mean_putamen: 0.67\n 8. DATSCAN_PUTAMEN_L: 0.55\n 9. con_striatum: 2.14\n 10. DATSCAN_PUTAMEN_R: 0.79\n\n Ba…	respond with `1` for Parkinson's disease or `0` for healthy control.\n Your response should contain only the number `1` or `0`	with no additional text.\n Final Answer:\n "}	{"role": "assistant"	"content": " 1"}]}
{"messages": [{"role": "system"	"content": "You are a medical expert."}	{"role": "user"	"content": "\n You are a medical expert. Analyze the following test results to determine whether the person likely has Parkinson's disease (Answer: 1) or is a healthy control (Answer: 0). \n Compare the provided values with typical ranges observed in Parkinson's disease patients and healthy individuals. \n The values in parentheses represent the weighted average SHAP values of four tree-based mod…	where higher values indicate greater variable importance.\n \n Test Explanations:\n 1. updrs3_score (0.819): Represents the MDS-UPDRS Part III score	which evaluates motor function through clinical assessments. A higher score indicates more severe motor symptoms.\n 2. con_putamen (0.487): Indicates the dopamine signal intensity ratio between the left and right putamen regions. Parkinson's disease often shows significant asymmetry.\n 3. updrs_totscore (0.345): Refers to the total MDS-UPDRS score	reflecting overall severity. A higher score suggests greater disease severity.\n 4. updrs2_score (0.296): Evaluates difficulties in daily activities reported by patients. A higher score indicates greater difficulty.\n 5. lowput_expected (0.186): Represents the lower expected limit of dopamine signal intensity in the putamen. Below-threshold values suggest dopamine depletion.\n 6. upsit_pctl (0.13…	a biomarker for Parkinson's.\n 7. mean_putamen (0.105): Average dopamine signal intensity across both putamen regions	reflecting dopamine deficiency.\n 8. DATSCAN_PUTAMEN_L (0.093): Dopamine signal intensity in the left putamen. Asymmetry is a hallmark of Parkinson's.\n 9. con_striatum (0.035): Overall dopamine signal intensity in the striatum (including putamen and caudate).\n 10. DATSCAN_PUTAMEN_R (0.031): Dopamine signal intensity in the right putamen. Early Parkinson's often shows left-right asymmetry.\n \n …	respond with `1` if the subject is likely to have Parkinson's disease or `0` if they are healthy.\n \n Information of subject:\n 1. updrs3_score: 24.0\n 2. con_putamen: 0.69\n 3. updrs_totscore: 27.0\n 4. updrs2_score: 1.0\n 5. lowput_expected: 0.3150288854657042\n 6. upsit_pctl: 1.0\n 7. mean_putamen: 1.06\n 8. DATSCAN_PUTAMEN_L: 0.69\n 9. con_striatum: 2.27\n 10. DATSCAN_PUTAMEN_R: 1.43\n\n Bas…	respond with `1` for Parkinson's disease or `0` for healthy control.\n Your response should contain only the number `1` or `0`	with no additional text.\n Final Answer:\n "}	{"role": "assistant"	"content": " 1"}]}
{"messages": [{"role": "system"	"content": "You are a medical expert."}	{"role": "user"	"content": "\n You are a medical expert. Analyze the following test results to determine whether the person likely has Parkinson's disease (Answer: 1) or is a healthy control (Answer: 0). \n Compare the provided values with typical ranges observed in Parkinson's disease patients and healthy individuals. \n The values in parentheses represent the weighted average SHAP values of four tree-based mod…	where higher values indicate greater variable importance.\n \n Test Explanations:\n 1. updrs3_score (0.819): Represents the MDS-UPDRS Part III score	which evaluates motor function through clinical assessments. A higher score indicates more severe motor symptoms.\n 2. con_putamen (0.487): Indicates the dopamine signal intensity ratio between the left and right putamen regions. Parkinson's disease often shows significant asymmetry.\n 3. updrs_totscore (0.345): Refers to the total MDS-UPDRS score	reflecting overall severity. A higher score suggests greater disease severity.\n 4. updrs2_score (0.296): Evaluates difficulties in daily activities reported by patients. A higher score indicates greater difficulty.\n 5. lowput_expected (0.186): Represents the lower expected limit of dopamine signal intensity in the putamen. Below-threshold values suggest dopamine depletion.\n 6. upsit_pctl (0.13…	a biomarker for Parkinson's.\n 7. mean_putamen (0.105): Average dopamine signal intensity across both putamen regions	reflecting dopamine deficiency.\n 8. DATSCAN_PUTAMEN_L (0.093): Dopamine signal intensity in the left putamen. Asymmetry is a hallmark of Parkinson's.\n 9. con_striatum (0.035): Overall dopamine signal intensity in the striatum (including putamen and caudate).\n 10. DATSCAN_PUTAMEN_R (0.031): Dopamine signal intensity in the right putamen. Early Parkinson's often shows left-right asymmetry.\n \n …	respond with `1` if the subject is likely to have Parkinson's disease or `0` if they are healthy.\n \n Information of subject:\n 1. updrs3_score: 28.0\n 2. con_putamen: 0.27\n 3. updrs_totscore: 34.0\n 4. updrs2_score: 6.0\n 5. lowput_expected: 0.1407720553742842\n 6. upsit_pctl: 9.0\n 7. mean_putamen: 0.355\n 8. DATSCAN_PUTAMEN_L: 0.44\n 9. con_striatum: 1.01\n 10. DATSCAN_PUTAMEN_R: 0.27\n\n Ba…	respond with `1` for Parkinson's disease or `0` for healthy control.\n Your response should contain only the number `1` or `0`	with no additional text.\n Final Answer:\n "}	{"role": "assistant"	"content": " 1"}]}
{"messages": [{"role": "system"	"content": "You are a medical expert."}	{"role": "user"	"content": "\n You are a medical expert. Analyze the following test results to determine whether the person likely has Parkinson's disease (Answer: 1) or is a healthy control (Answer: 0). \n Compare the provided values with typical ranges observed in Parkinson's disease patients and healthy individuals. \n The values in parentheses represent the weighted average SHAP values of four tree-based mod…	where higher values indicate greater variable importance.\n \n Test Explanations:\n 1. updrs3_score (0.819): Represents the MDS-UPDRS Part III score	which evaluates motor function through clinical assessments. A higher score indicates more severe motor symptoms.\n 2. con_putamen (0.487): Indicates the dopamine signal intensity ratio between the left and right putamen regions. Parkinson's disease often shows significant asymmetry.\n 3. updrs_totscore (0.345): Refers to the total MDS-UPDRS score	reflecting overall severity. A higher score suggests greater disease severity.\n 4. updrs2_score (0.296): Evaluates difficulties in daily activities reported by patients. A higher score indicates greater difficulty.\n 5. lowput_expected (0.186): Represents the lower expected limit of dopamine signal intensity in the putamen. Below-threshold values suggest dopamine depletion.\n 6. upsit_pctl (0.13…	a biomarker for Parkinson's.\n 7. mean_putamen (0.105): Average dopamine signal intensity across both putamen regions	reflecting dopamine deficiency.\n 8. DATSCAN_PUTAMEN_L (0.093): Dopamine signal intensity in the left putamen. Asymmetry is a hallmark of Parkinson's.\n 9. con_striatum (0.035): Overall dopamine signal intensity in the striatum (including putamen and caudate).\n 10. DATSCAN_PUTAMEN_R (0.031): Dopamine signal intensity in the right putamen. Early Parkinson's often shows left-right asymmetry.\n \n …	respond with `1` if the subject is likely to have Parkinson's disease or `0` if they are healthy.\n \n Information of subject:\n 1. updrs3_score: 18.0\n 2. con_putamen: 0.71\n 3. updrs_totscore: 32.0\n 4. updrs2_score: 7.0\n 5. lowput_expected: 0.3381113254012229\n 6. upsit_pctl: 10.0\n 7. mean_putamen: 0.985\n 8. DATSCAN_PUTAMEN_L: 1.26\n 9. con_striatum: 2.31\n 10. DATSCAN_PUTAMEN_R: 0.71\n\n B…	respond with `1` for Parkinson's disease or `0` for healthy control.\n Your response should contain only the number `1` or `0`	with no additional text.\n Final Answer:\n "}	{"role": "assistant"	"content": " 1"}]}
{"messages": [{"role": "system"	"content": "You are a medical expert."}	{"role": "user"	"content": "\n You are a medical expert. Analyze the following test results to determine whether the person likely has Parkinson's disease (Answer: 1) or is a healthy control (Answer: 0). \n Compare the provided values with typical ranges observed in Parkinson's disease patients and healthy individuals. \n The values in parentheses represent the weighted average SHAP values of four tree-based mod…	where higher values indicate greater variable importance.\n \n Test Explanations:\n 1. updrs3_score (0.819): Represents the MDS-UPDRS Part III score	which evaluates motor function through clinical assessments. A higher score indicates more severe motor symptoms.\n 2. con_putamen (0.487): Indicates the dopamine signal intensity ratio between the left and right putamen regions. Parkinson's disease often shows significant asymmetry.\n 3. updrs_totscore (0.345): Refers to the total MDS-UPDRS score	reflecting overall severity. A higher score suggests greater disease severity.\n 4. updrs2_score (0.296): Evaluates difficulties in daily activities reported by patients. A higher score indicates greater difficulty.\n 5. lowput_expected (0.186): Represents the lower expected limit of dopamine signal intensity in the putamen. Below-threshold values suggest dopamine depletion.\n 6. upsit_pctl (0.13…	a biomarker for Parkinson's.\n 7. mean_putamen (0.105): Average dopamine signal intensity across both putamen regions	reflecting dopamine deficiency.\n 8. DATSCAN_PUTAMEN_L (0.093): Dopamine signal intensity in the left putamen. Asymmetry is a hallmark of Parkinson's.\n 9. con_striatum (0.035): Overall dopamine signal intensity in the striatum (including putamen and caudate).\n 10. DATSCAN_PUTAMEN_R (0.031): Dopamine signal intensity in the right putamen. Early Parkinson's often shows left-right asymmetry.\n \n …	respond with `1` if the subject is likely to have Parkinson's disease or `0` if they are healthy.\n \n Information of subject:\n 1. updrs3_score: 19.0\n 2. con_putamen: 0.9520000000000001\n 3. updrs_totscore: 32.0\n 4. updrs2_score: 5.0\n 5. lowput_expected: 0.3662452446035711\n 6. upsit_pctl: 4.0\n 7. mean_putamen: 0.755\n 8. DATSCAN_PUTAMEN_L: 0.68\n 9. con_striatum: 2.941714285714286\n 10. DAT…	respond with `1` for Parkinson's disease or `0` for healthy control.\n Your response should contain only the number `1` or `0`	with no additional text.\n Final Answer:\n "}	{"role": "assistant"	"content": " 1"}]}
{"messages": [{"role": "system"	"content": "You are a medical expert."}	{"role": "user"	"content": "\n You are a medical expert. Analyze the following test results to determine whether the person likely has Parkinson's disease (Answer: 1) or is a healthy control (Answer: 0). \n Compare the provided values with typical ranges observed in Parkinson's disease patients and healthy individuals. \n The values in parentheses represent the weighted average SHAP values of four tree-based mod…	where higher values indicate greater variable importance.\n \n Test Explanations:\n 1. updrs3_score (0.819): Represents the MDS-UPDRS Part III score	which evaluates motor function through clinical assessments. A higher score indicates more severe motor symptoms.\n 2. con_putamen (0.487): Indicates the dopamine signal intensity ratio between the left and right putamen regions. Parkinson's disease often shows significant asymmetry.\n 3. updrs_totscore (0.345): Refers to the total MDS-UPDRS score	reflecting overall severity. A higher score suggests greater disease severity.\n 4. updrs2_score (0.296): Evaluates difficulties in daily activities reported by patients. A higher score indicates greater difficulty.\n 5. lowput_expected (0.186): Represents the lower expected limit of dopamine signal intensity in the putamen. Below-threshold values suggest dopamine depletion.\n 6. upsit_pctl (0.13…	a biomarker for Parkinson's.\n 7. mean_putamen (0.105): Average dopamine signal intensity across both putamen regions	reflecting dopamine deficiency.\n 8. DATSCAN_PUTAMEN_L (0.093): Dopamine signal intensity in the left putamen. Asymmetry is a hallmark of Parkinson's.\n 9. con_striatum (0.035): Overall dopamine signal intensity in the striatum (including putamen and caudate).\n 10. DATSCAN_PUTAMEN_R (0.031): Dopamine signal intensity in the right putamen. Early Parkinson's often shows left-right asymmetry.\n \n …	respond with `1` if the subject is likely to have Parkinson's disease or `0` if they are healthy.\n \n Information of subject:\n 1. updrs3_score: 7.0\n 2. con_putamen: 1.39\n 3. updrs_totscore: 11.0\n 4. updrs2_score: 2.0\n 5. lowput_expected: 0.603017484836368\n 6. upsit_pctl: 2.0\n 7. mean_putamen: 1.36\n 8. DATSCAN_PUTAMEN_L: 1.39\n 9. con_striatum: 4.7\n 10. DATSCAN_PUTAMEN_R: 1.33\n\n Based …	respond with `1` for Parkinson's disease or `0` for healthy control.\n Your response should contain only the number `1` or `0`	with no additional text.\n Final Answer:\n "}	{"role": "assistant"	"content": " 1"}]}
{"messages": [{"role": "system"	"content": "You are a medical expert."}	{"role": "user"	"content": "\n You are a medical expert. Analyze the following test results to determine whether the person likely has Parkinson's disease (Answer: 1) or is a healthy control (Answer: 0). \n Compare the provided values with typical ranges observed in Parkinson's disease patients and healthy individuals. \n The values in parentheses represent the weighted average SHAP values of four tree-based mod…	where higher values indicate greater variable importance.\n \n Test Explanations:\n 1. updrs3_score (0.819): Represents the MDS-UPDRS Part III score	which evaluates motor function through clinical assessments. A higher score indicates more severe motor symptoms.\n 2. con_putamen (0.487): Indicates the dopamine signal intensity ratio between the left and right putamen regions. Parkinson's disease often shows significant asymmetry.\n 3. updrs_totscore (0.345): Refers to the total MDS-UPDRS score	reflecting overall severity. A higher score suggests greater disease severity.\n 4. updrs2_score (0.296): Evaluates difficulties in daily activities reported by patients. A higher score indicates greater difficulty.\n 5. lowput_expected (0.186): Represents the lower expected limit of dopamine signal intensity in the putamen. Below-threshold values suggest dopamine depletion.\n 6. upsit_pctl (0.13…	a biomarker for Parkinson's.\n 7. mean_putamen (0.105): Average dopamine signal intensity across both putamen regions	reflecting dopamine deficiency.\n 8. DATSCAN_PUTAMEN_L (0.093): Dopamine signal intensity in the left putamen. Asymmetry is a hallmark of Parkinson's.\n 9. con_striatum (0.035): Overall dopamine signal intensity in the striatum (including putamen and caudate).\n 10. DATSCAN_PUTAMEN_R (0.031): Dopamine signal intensity in the right putamen. Early Parkinson's often shows left-right asymmetry.\n \n …	respond with `1` if the subject is likely to have Parkinson's disease or `0` if they are healthy.\n \n Information of subject:\n 1. updrs3_score: 1.0\n 2. con_putamen: 3.565\n 3. updrs_totscore: 15.0\n 4. updrs2_score: 3.0\n 5. lowput_expected: 1.596615112930501\n 6. upsit_pctl: 18.5\n 7. mean_putamen: 3.565\n 8. DATSCAN_PUTAMEN_L: 3.66\n 9. con_striatum: 8.434999999999999\n 10. DATSCAN_PUTAMEN_R…	respond with `1` for Parkinson's disease or `0` for healthy control.\n Your response should contain only the number `1` or `0`	with no additional text.\n Final Answer:\n "}	{"role": "assistant"	"content": " 0"}]}
{"messages": [{"role": "system"	"content": "You are a medical expert."}	{"role": "user"	"content": "\n You are a medical expert. Analyze the following test results to determine whether the person likely has Parkinson's disease (Answer: 1) or is a healthy control (Answer: 0). \n Compare the provided values with typical ranges observed in Parkinson's disease patients and healthy individuals. \n The values in parentheses represent the weighted average SHAP values of four tree-based mod…	where higher values indicate greater variable importance.\n \n Test Explanations:\n 1. updrs3_score (0.819): Represents the MDS-UPDRS Part III score	which evaluates motor function through clinical assessments. A higher score indicates more severe motor symptoms.\n 2. con_putamen (0.487): Indicates the dopamine signal intensity ratio between the left and right putamen regions. Parkinson's disease often shows significant asymmetry.\n 3. updrs_totscore (0.345): Refers to the total MDS-UPDRS score	reflecting overall severity. A higher score suggests greater disease severity.\n 4. updrs2_score (0.296): Evaluates difficulties in daily activities reported by patients. A higher score indicates greater difficulty.\n 5. lowput_expected (0.186): Represents the lower expected limit of dopamine signal intensity in the putamen. Below-threshold values suggest dopamine depletion.\n 6. upsit_pctl (0.13…	a biomarker for Parkinson's.\n 7. mean_putamen (0.105): Average dopamine signal intensity across both putamen regions	reflecting dopamine deficiency.\n 8. DATSCAN_PUTAMEN_L (0.093): Dopamine signal intensity in the left putamen. Asymmetry is a hallmark of Parkinson's.\n 9. con_striatum (0.035): Overall dopamine signal intensity in the striatum (including putamen and caudate).\n 10. DATSCAN_PUTAMEN_R (0.031): Dopamine signal intensity in the right putamen. Early Parkinson's often shows left-right asymmetry.\n \n …	respond with `1` if the subject is likely to have Parkinson's disease or `0` if they are healthy.\n \n Information of subject:\n 1. updrs3_score: 11.0\n 2. con_putamen: 0.89\n 3. updrs_totscore: 18.0\n 4. updrs2_score: 1.0\n 5. lowput_expected: 0.3888448160857386\n 6. upsit_pctl: 3.0\n 7. mean_putamen: 1.0\n 8. DATSCAN_PUTAMEN_L: 0.89\n 9. con_striatum: 3.42\n 10. DATSCAN_PUTAMEN_R: 1.11\n\n Base…	respond with `1` for Parkinson's disease or `0` for healthy control.\n Your response should contain only the number `1` or `0`	with no additional text.\n Final Answer:\n "}	{"role": "assistant"	"content": " 1"}]}
{"messages": [{"role": "system"	"content": "You are a medical expert."}	{"role": "user"	"content": "\n You are a medical expert. Analyze the following test results to determine whether the person likely has Parkinson's disease (Answer: 1) or is a healthy control (Answer: 0). \n Compare the provided values with typical ranges observed in Parkinson's disease patients and healthy individuals. \n The values in parentheses represent the weighted average SHAP values of four tree-based mod…	where higher values indicate greater variable importance.\n \n Test Explanations:\n 1. updrs3_score (0.819): Represents the MDS-UPDRS Part III score	which evaluates motor function through clinical assessments. A higher score indicates more severe motor symptoms.\n 2. con_putamen (0.487): Indicates the dopamine signal intensity ratio between the left and right putamen regions. Parkinson's disease often shows significant asymmetry.\n 3. updrs_totscore (0.345): Refers to the total MDS-UPDRS score	reflecting overall severity. A higher score suggests greater disease severity.\n 4. updrs2_score (0.296): Evaluates difficulties in daily activities reported by patients. A higher score indicates greater difficulty.\n 5. lowput_expected (0.186): Represents the lower expected limit of dopamine signal intensity in the putamen. Below-threshold values suggest dopamine depletion.\n 6. upsit_pctl (0.13…	a biomarker for Parkinson's.\n 7. mean_putamen (0.105): Average dopamine signal intensity across both putamen regions	reflecting dopamine deficiency.\n 8. DATSCAN_PUTAMEN_L (0.093): Dopamine signal intensity in the left putamen. Asymmetry is a hallmark of Parkinson's.\n 9. con_striatum (0.035): Overall dopamine signal intensity in the striatum (including putamen and caudate).\n 10. DATSCAN_PUTAMEN_R (0.031): Dopamine signal intensity in the right putamen. Early Parkinson's often shows left-right asymmetry.\n \n …	respond with `1` if the subject is likely to have Parkinson's disease or `0` if they are healthy.\n \n Information of subject:\n 1. updrs3_score: 39.0\n 2. con_putamen: 0.49\n 3. updrs_totscore: 50.0\n 4. updrs2_score: 7.0\n 5. lowput_expected: 0.2800964408770913\n 6. upsit_pctl: 6.0\n 7. mean_putamen: 0.565\n 8. DATSCAN_PUTAMEN_L: 0.64\n 9. con_striatum: 1.55\n 10. DATSCAN_PUTAMEN_R: 0.49\n\n Ba…	respond with `1` for Parkinson's disease or `0` for healthy control.\n Your response should contain only the number `1` or `0`	with no additional text.\n Final Answer:\n "}	{"role": "assistant"	"content": " 1"}]}
{"messages": [{"role": "system"	"content": "You are a medical expert."}	{"role": "user"	"content": "\n You are a medical expert. Analyze the following test results to determine whether the person likely has Parkinson's disease (Answer: 1) or is a healthy control (Answer: 0). \n Compare the provided values with typical ranges observed in Parkinson's disease patients and healthy individuals. \n The values in parentheses represent the weighted average SHAP values of four tree-based mod…	where higher values indicate greater variable importance.\n \n Test Explanations:\n 1. updrs3_score (0.819): Represents the MDS-UPDRS Part III score	which evaluates motor function through clinical assessments. A higher score indicates more severe motor symptoms.\n 2. con_putamen (0.487): Indicates the dopamine signal intensity ratio between the left and right putamen regions. Parkinson's disease often shows significant asymmetry.\n 3. updrs_totscore (0.345): Refers to the total MDS-UPDRS score	reflecting overall severity. A higher score suggests greater disease severity.\n 4. updrs2_score (0.296): Evaluates difficulties in daily activities reported by patients. A higher score indicates greater difficulty.\n 5. lowput_expected (0.186): Represents the lower expected limit of dopamine signal intensity in the putamen. Below-threshold values suggest dopamine depletion.\n 6. upsit_pctl (0.13…	a biomarker for Parkinson's.\n 7. mean_putamen (0.105): Average dopamine signal intensity across both putamen regions	reflecting dopamine deficiency.\n 8. DATSCAN_PUTAMEN_L (0.093): Dopamine signal intensity in the left putamen. Asymmetry is a hallmark of Parkinson's.\n 9. con_striatum (0.035): Overall dopamine signal intensity in the striatum (including putamen and caudate).\n 10. DATSCAN_PUTAMEN_R (0.031): Dopamine signal intensity in the right putamen. Early Parkinson's often shows left-right asymmetry.\n \n …	respond with `1` if the subject is likely to have Parkinson's disease or `0` if they are healthy.\n \n Information of subject:\n 1. updrs3_score: 10.0\n 2. con_putamen: 0.49\n 3. updrs_totscore: 13.0\n 4. updrs2_score: 2.0\n 5. lowput_expected: 0.229261887475625\n 6. upsit_pctl: 5.0\n 7. mean_putamen: 0.79\n 8. DATSCAN_PUTAMEN_L: 1.09\n 9. con_striatum: 2.09\n 10. DATSCAN_PUTAMEN_R: 0.49\n\n Base…	respond with `1` for Parkinson's disease or `0` for healthy control.\n Your response should contain only the number `1` or `0`	with no additional text.\n Final Answer:\n "}	{"role": "assistant"	"content": " 1"}]}
{"messages": [{"role": "system"	"content": "You are a medical expert."}	{"role": "user"	"content": "\n You are a medical expert. Analyze the following test results to determine whether the person likely has Parkinson's disease (Answer: 1) or is a healthy control (Answer: 0). \n Compare the provided values with typical ranges observed in Parkinson's disease patients and healthy individuals. \n The values in parentheses represent the weighted average SHAP values of four tree-based mod…	where higher values indicate greater variable importance.\n \n Test Explanations:\n 1. updrs3_score (0.819): Represents the MDS-UPDRS Part III score	which evaluates motor function through clinical assessments. A higher score indicates more severe motor symptoms.\n 2. con_putamen (0.487): Indicates the dopamine signal intensity ratio between the left and right putamen regions. Parkinson's disease often shows significant asymmetry.\n 3. updrs_totscore (0.345): Refers to the total MDS-UPDRS score	reflecting overall severity. A higher score suggests greater disease severity.\n 4. updrs2_score (0.296): Evaluates difficulties in daily activities reported by patients. A higher score indicates greater difficulty.\n 5. lowput_expected (0.186): Represents the lower expected limit of dopamine signal intensity in the putamen. Below-threshold values suggest dopamine depletion.\n 6. upsit_pctl (0.13…	a biomarker for Parkinson's.\n 7. mean_putamen (0.105): Average dopamine signal intensity across both putamen regions	reflecting dopamine deficiency.\n 8. DATSCAN_PUTAMEN_L (0.093): Dopamine signal intensity in the left putamen. Asymmetry is a hallmark of Parkinson's.\n 9. con_striatum (0.035): Overall dopamine signal intensity in the striatum (including putamen and caudate).\n 10. DATSCAN_PUTAMEN_R (0.031): Dopamine signal intensity in the right putamen. Early Parkinson's often shows left-right asymmetry.\n \n …	respond with `1` if the subject is likely to have Parkinson's disease or `0` if they are healthy.\n \n Information of subject:\n 1. updrs3_score: 12.0\n 2. con_putamen: 0.46\n 3. updrs_totscore: 25.0\n 4. updrs2_score: 5.0\n 5. lowput_expected: 0.216700071690424\n 6. upsit_pctl: 1.0\n 7. mean_putamen: 0.61\n 8. DATSCAN_PUTAMEN_L: 0.46\n 9. con_striatum: 1.41\n 10. DATSCAN_PUTAMEN_R: 0.76\n\n Base…	respond with `1` for Parkinson's disease or `0` for healthy control.\n Your response should contain only the number `1` or `0`	with no additional text.\n Final Answer:\n "}	{"role": "assistant"	"content": " 1"}]}
{"messages": [{"role": "system"	"content": "You are a medical expert."}	{"role": "user"	"content": "\n You are a medical expert. Analyze the following test results to determine whether the person likely has Parkinson's disease (Answer: 1) or is a healthy control (Answer: 0). \n Compare the provided values with typical ranges observed in Parkinson's disease patients and healthy individuals. \n The values in parentheses represent the weighted average SHAP values of four tree-based mod…	where higher values indicate greater variable importance.\n \n Test Explanations:\n 1. updrs3_score (0.819): Represents the MDS-UPDRS Part III score	which evaluates motor function through clinical assessments. A higher score indicates more severe motor symptoms.\n 2. con_putamen (0.487): Indicates the dopamine signal intensity ratio between the left and right putamen regions. Parkinson's disease often shows significant asymmetry.\n 3. updrs_totscore (0.345): Refers to the total MDS-UPDRS score	reflecting overall severity. A higher score suggests greater disease severity.\n 4. updrs2_score (0.296): Evaluates difficulties in daily activities reported by patients. A higher score indicates greater difficulty.\n 5. lowput_expected (0.186): Represents the lower expected limit of dopamine signal intensity in the putamen. Below-threshold values suggest dopamine depletion.\n 6. upsit_pctl (0.13…	a biomarker for Parkinson's.\n 7. mean_putamen (0.105): Average dopamine signal intensity across both putamen regions	reflecting dopamine deficiency.\n 8. DATSCAN_PUTAMEN_L (0.093): Dopamine signal intensity in the left putamen. Asymmetry is a hallmark of Parkinson's.\n 9. con_striatum (0.035): Overall dopamine signal intensity in the striatum (including putamen and caudate).\n 10. DATSCAN_PUTAMEN_R (0.031): Dopamine signal intensity in the right putamen. Early Parkinson's often shows left-right asymmetry.\n \n …	respond with `1` if the subject is likely to have Parkinson's disease or `0` if they are healthy.\n \n Information of subject:\n 1. updrs3_score: 10.0\n 2. con_putamen: 1.02\n 3. updrs_totscore: 20.0\n 4. updrs2_score: 9.0\n 5. lowput_expected: 0.4309923383847611\n 6. upsit_pctl: 1.0\n 7. mean_putamen: 1.095\n 8. DATSCAN_PUTAMEN_L: 1.02\n 9. con_striatum: 4.09\n 10. DATSCAN_PUTAMEN_R: 1.17\n\n Ba…	respond with `1` for Parkinson's disease or `0` for healthy control.\n Your response should contain only the number `1` or `0`	with no additional text.\n Final Answer:\n "}	{"role": "assistant"	"content": " 1"}]}
{"messages": [{"role": "system"	"content": "You are a medical expert."}	{"role": "user"	"content": "\n You are a medical expert. Analyze the following test results to determine whether the person likely has Parkinson's disease (Answer: 1) or is a healthy control (Answer: 0). \n Compare the provided values with typical ranges observed in Parkinson's disease patients and healthy individuals. \n The values in parentheses represent the weighted average SHAP values of four tree-based mod…	where higher values indicate greater variable importance.\n \n Test Explanations:\n 1. updrs3_score (0.819): Represents the MDS-UPDRS Part III score	which evaluates motor function through clinical assessments. A higher score indicates more severe motor symptoms.\n 2. con_putamen (0.487): Indicates the dopamine signal intensity ratio between the left and right putamen regions. Parkinson's disease often shows significant asymmetry.\n 3. updrs_totscore (0.345): Refers to the total MDS-UPDRS score	reflecting overall severity. A higher score suggests greater disease severity.\n 4. updrs2_score (0.296): Evaluates difficulties in daily activities reported by patients. A higher score indicates greater difficulty.\n 5. lowput_expected (0.186): Represents the lower expected limit of dopamine signal intensity in the putamen. Below-threshold values suggest dopamine depletion.\n 6. upsit_pctl (0.13…	a biomarker for Parkinson's.\n 7. mean_putamen (0.105): Average dopamine signal intensity across both putamen regions	reflecting dopamine deficiency.\n 8. DATSCAN_PUTAMEN_L (0.093): Dopamine signal intensity in the left putamen. Asymmetry is a hallmark of Parkinson's.\n 9. con_striatum (0.035): Overall dopamine signal intensity in the striatum (including putamen and caudate).\n 10. DATSCAN_PUTAMEN_R (0.031): Dopamine signal intensity in the right putamen. Early Parkinson's often shows left-right asymmetry.\n \n …	respond with `1` if the subject is likely to have Parkinson's disease or `0` if they are healthy.\n \n Information of subject:\n 1. updrs3_score: 0.0\n 2. con_putamen: 1.785\n 3. updrs_totscore: 1.0\n 4. updrs2_score: 0.0\n 5. lowput_expected: 0.6856332899352168\n 6. upsit_pctl: 97.5\n 7. mean_putamen: 1.785\n 8. DATSCAN_PUTAMEN_L: 2.0\n 9. con_striatum: 4.56\n 10. DATSCAN_PUTAMEN_R: 1.57\n\n Bas…	respond with `1` for Parkinson's disease or `0` for healthy control.\n Your response should contain only the number `1` or `0`	with no additional text.\n Final Answer:\n "}	{"role": "assistant"	"content": " 0"}]}
{"messages": [{"role": "system"	"content": "You are a medical expert."}	{"role": "user"	"content": "\n You are a medical expert. Analyze the following test results to determine whether the person likely has Parkinson's disease (Answer: 1) or is a healthy control (Answer: 0). \n Compare the provided values with typical ranges observed in Parkinson's disease patients and healthy individuals. \n The values in parentheses represent the weighted average SHAP values of four tree-based mod…	where higher values indicate greater variable importance.\n \n Test Explanations:\n 1. updrs3_score (0.819): Represents the MDS-UPDRS Part III score	which evaluates motor function through clinical assessments. A higher score indicates more severe motor symptoms.\n 2. con_putamen (0.487): Indicates the dopamine signal intensity ratio between the left and right putamen regions. Parkinson's disease often shows significant asymmetry.\n 3. updrs_totscore (0.345): Refers to the total MDS-UPDRS score	reflecting overall severity. A higher score suggests greater disease severity.\n 4. updrs2_score (0.296): Evaluates difficulties in daily activities reported by patients. A higher score indicates greater difficulty.\n 5. lowput_expected (0.186): Represents the lower expected limit of dopamine signal intensity in the putamen. Below-threshold values suggest dopamine depletion.\n 6. upsit_pctl (0.13…	a biomarker for Parkinson's.\n 7. mean_putamen (0.105): Average dopamine signal intensity across both putamen regions	reflecting dopamine deficiency.\n 8. DATSCAN_PUTAMEN_L (0.093): Dopamine signal intensity in the left putamen. Asymmetry is a hallmark of Parkinson's.\n 9. con_striatum (0.035): Overall dopamine signal intensity in the striatum (including putamen and caudate).\n 10. DATSCAN_PUTAMEN_R (0.031): Dopamine signal intensity in the right putamen. Early Parkinson's often shows left-right asymmetry.\n \n …	respond with `1` if the subject is likely to have Parkinson's disease or `0` if they are healthy.\n \n Information of subject:\n 1. updrs3_score: 24.0\n 2. con_putamen: 0.69\n 3. updrs_totscore: 43.0\n 4. updrs2_score: 13.0\n 5. lowput_expected: 0.3590629513414882\n 6. upsit_pctl: 19.0\n 7. mean_putamen: 0.7749999999999999\n 8. DATSCAN_PUTAMEN_L: 0.69\n 9. con_striatum: 2.62\n 10. DATSCAN_PUTAMEN…	respond with `1` for Parkinson's disease or `0` for healthy control.\n Your response should contain only the number `1` or `0`	with no additional text.\n Final Answer:\n "}	{"role": "assistant"	"content": " 1"}]}
{"messages": [{"role": "system"	"content": "You are a medical expert."}	{"role": "user"	"content": "\n You are a medical expert. Analyze the following test results to determine whether the person likely has Parkinson's disease (Answer: 1) or is a healthy control (Answer: 0). \n Compare the provided values with typical ranges observed in Parkinson's disease patients and healthy individuals. \n The values in parentheses represent the weighted average SHAP values of four tree-based mod…	where higher values indicate greater variable importance.\n \n Test Explanations:\n 1. updrs3_score (0.819): Represents the MDS-UPDRS Part III score	which evaluates motor function through clinical assessments. A higher score indicates more severe motor symptoms.\n 2. con_putamen (0.487): Indicates the dopamine signal intensity ratio between the left and right putamen regions. Parkinson's disease often shows significant asymmetry.\n 3. updrs_totscore (0.345): Refers to the total MDS-UPDRS score	reflecting overall severity. A higher score suggests greater disease severity.\n 4. updrs2_score (0.296): Evaluates difficulties in daily activities reported by patients. A higher score indicates greater difficulty.\n 5. lowput_expected (0.186): Represents the lower expected limit of dopamine signal intensity in the putamen. Below-threshold values suggest dopamine depletion.\n 6. upsit_pctl (0.13…	a biomarker for Parkinson's.\n 7. mean_putamen (0.105): Average dopamine signal intensity across both putamen regions	reflecting dopamine deficiency.\n 8. DATSCAN_PUTAMEN_L (0.093): Dopamine signal intensity in the left putamen. Asymmetry is a hallmark of Parkinson's.\n 9. con_striatum (0.035): Overall dopamine signal intensity in the striatum (including putamen and caudate).\n 10. DATSCAN_PUTAMEN_R (0.031): Dopamine signal intensity in the right putamen. Early Parkinson's often shows left-right asymmetry.\n \n …	respond with `1` if the subject is likely to have Parkinson's disease or `0` if they are healthy.\n \n Information of subject:\n 1. updrs3_score: 0.0\n 2. con_putamen: 2.2\n 3. updrs_totscore: 0.0\n 4. updrs2_score: 0.0\n 5. lowput_expected: 1.167467847897495\n 6. upsit_pctl: 47.0\n 7. mean_putamen: 2.2\n 8. DATSCAN_PUTAMEN_L: 2.21\n 9. con_striatum: 5.42\n 10. DATSCAN_PUTAMEN_R: 2.19\n\n Based o…	respond with `1` for Parkinson's disease or `0` for healthy control.\n Your response should contain only the number `1` or `0`	with no additional text.\n Final Answer:\n "}	{"role": "assistant"	"content": " 0"}]}
{"messages": [{"role": "system"	"content": "You are a medical expert."}	{"role": "user"	"content": "\n You are a medical expert. Analyze the following test results to determine whether the person likely has Parkinson's disease (Answer: 1) or is a healthy control (Answer: 0). \n Compare the provided values with typical ranges observed in Parkinson's disease patients and healthy individuals. \n The values in parentheses represent the weighted average SHAP values of four tree-based mod…	where higher values indicate greater variable importance.\n \n Test Explanations:\n 1. updrs3_score (0.819): Represents the MDS-UPDRS Part III score	which evaluates motor function through clinical assessments. A higher score indicates more severe motor symptoms.\n 2. con_putamen (0.487): Indicates the dopamine signal intensity ratio between the left and right putamen regions. Parkinson's disease often shows significant asymmetry.\n 3. updrs_totscore (0.345): Refers to the total MDS-UPDRS score	reflecting overall severity. A higher score suggests greater disease severity.\n 4. updrs2_score (0.296): Evaluates difficulties in daily activities reported by patients. A higher score indicates greater difficulty.\n 5. lowput_expected (0.186): Represents the lower expected limit of dopamine signal intensity in the putamen. Below-threshold values suggest dopamine depletion.\n 6. upsit_pctl (0.13…	a biomarker for Parkinson's.\n 7. mean_putamen (0.105): Average dopamine signal intensity across both putamen regions	reflecting dopamine deficiency.\n 8. DATSCAN_PUTAMEN_L (0.093): Dopamine signal intensity in the left putamen. Asymmetry is a hallmark of Parkinson's.\n 9. con_striatum (0.035): Overall dopamine signal intensity in the striatum (including putamen and caudate).\n 10. DATSCAN_PUTAMEN_R (0.031): Dopamine signal intensity in the right putamen. Early Parkinson's often shows left-right asymmetry.\n \n …	respond with `1` if the subject is likely to have Parkinson's disease or `0` if they are healthy.\n \n Information of subject:\n 1. updrs3_score: 8.0\n 2. con_putamen: 2.02\n 3. updrs_totscore: 12.0\n 4. updrs2_score: 0.0\n 5. lowput_expected: 0.8460347574257385\n 6. upsit_pctl: 32.0\n 7. mean_putamen: 2.02\n 8. DATSCAN_PUTAMEN_L: 1.8\n 9. con_striatum: 4.865\n 10. DATSCAN_PUTAMEN_R: 2.24\n\n Bas…	respond with `1` for Parkinson's disease or `0` for healthy control.\n Your response should contain only the number `1` or `0`	with no additional text.\n Final Answer:\n "}	{"role": "assistant"	"content": " 0"}]}
{"messages": [{"role": "system"	"content": "You are a medical expert."}	{"role": "user"	"content": "\n You are a medical expert. Analyze the following test results to determine whether the person likely has Parkinson's disease (Answer: 1) or is a healthy control (Answer: 0). \n Compare the provided values with typical ranges observed in Parkinson's disease patients and healthy individuals. \n The values in parentheses represent the weighted average SHAP values of four tree-based mod…	where higher values indicate greater variable importance.\n \n Test Explanations:\n 1. updrs3_score (0.819): Represents the MDS-UPDRS Part III score	which evaluates motor function through clinical assessments. A higher score indicates more severe motor symptoms.\n 2. con_putamen (0.487): Indicates the dopamine signal intensity ratio between the left and right putamen regions. Parkinson's disease often shows significant asymmetry.\n 3. updrs_totscore (0.345): Refers to the total MDS-UPDRS score	reflecting overall severity. A higher score suggests greater disease severity.\n 4. updrs2_score (0.296): Evaluates difficulties in daily activities reported by patients. A higher score indicates greater difficulty.\n 5. lowput_expected (0.186): Represents the lower expected limit of dopamine signal intensity in the putamen. Below-threshold values suggest dopamine depletion.\n 6. upsit_pctl (0.13…	a biomarker for Parkinson's.\n 7. mean_putamen (0.105): Average dopamine signal intensity across both putamen regions	reflecting dopamine deficiency.\n 8. DATSCAN_PUTAMEN_L (0.093): Dopamine signal intensity in the left putamen. Asymmetry is a hallmark of Parkinson's.\n 9. con_striatum (0.035): Overall dopamine signal intensity in the striatum (including putamen and caudate).\n 10. DATSCAN_PUTAMEN_R (0.031): Dopamine signal intensity in the right putamen. Early Parkinson's often shows left-right asymmetry.\n \n …	respond with `1` if the subject is likely to have Parkinson's disease or `0` if they are healthy.\n \n Information of subject:\n 1. updrs3_score: 30.0\n 2. con_putamen: 0.45\n 3. updrs_totscore: 52.0\n 4. updrs2_score: 17.0\n 5. lowput_expected: 0.1930344837506921\n 6. upsit_pctl: 2.0\n 7. mean_putamen: 0.675\n 8. DATSCAN_PUTAMEN_L: 0.9\n 9. con_striatum: 1.98\n 10. DATSCAN_PUTAMEN_R: 0.45\n\n Ba…	respond with `1` for Parkinson's disease or `0` for healthy control.\n Your response should contain only the number `1` or `0`	with no additional text.\n Final Answer:\n "}	{"role": "assistant"	"content": " 1"}]}
{"messages": [{"role": "system"	"content": "You are a medical expert."}	{"role": "user"	"content": "\n You are a medical expert. Analyze the following test results to determine whether the person likely has Parkinson's disease (Answer: 1) or is a healthy control (Answer: 0). \n Compare the provided values with typical ranges observed in Parkinson's disease patients and healthy individuals. \n The values in parentheses represent the weighted average SHAP values of four tree-based mod…	where higher values indicate greater variable importance.\n \n Test Explanations:\n 1. updrs3_score (0.819): Represents the MDS-UPDRS Part III score	which evaluates motor function through clinical assessments. A higher score indicates more severe motor symptoms.\n 2. con_putamen (0.487): Indicates the dopamine signal intensity ratio between the left and right putamen regions. Parkinson's disease often shows significant asymmetry.\n 3. updrs_totscore (0.345): Refers to the total MDS-UPDRS score	reflecting overall severity. A higher score suggests greater disease severity.\n 4. updrs2_score (0.296): Evaluates difficulties in daily activities reported by patients. A higher score indicates greater difficulty.\n 5. lowput_expected (0.186): Represents the lower expected limit of dopamine signal intensity in the putamen. Below-threshold values suggest dopamine depletion.\n 6. upsit_pctl (0.13…	a biomarker for Parkinson's.\n 7. mean_putamen (0.105): Average dopamine signal intensity across both putamen regions	reflecting dopamine deficiency.\n 8. DATSCAN_PUTAMEN_L (0.093): Dopamine signal intensity in the left putamen. Asymmetry is a hallmark of Parkinson's.\n 9. con_striatum (0.035): Overall dopamine signal intensity in the striatum (including putamen and caudate).\n 10. DATSCAN_PUTAMEN_R (0.031): Dopamine signal intensity in the right putamen. Early Parkinson's often shows left-right asymmetry.\n \n …	respond with `1` if the subject is likely to have Parkinson's disease or `0` if they are healthy.\n \n Information of subject:\n 1. updrs3_score: 33.0\n 2. con_putamen: 1.42\n 3. updrs_totscore: 39.0\n 4. updrs2_score: 2.0\n 5. lowput_expected: 0.6941764847615337\n 6. upsit_pctl: 4.0\n 7. mean_putamen: 1.49\n 8. DATSCAN_PUTAMEN_L: 1.56\n 9. con_striatum: 4.6\n 10. DATSCAN_PUTAMEN_R: 1.42\n\n Base…	respond with `1` for Parkinson's disease or `0` for healthy control.\n Your response should contain only the number `1` or `0`	with no additional text.\n Final Answer:\n "}	{"role": "assistant"	"content": " 1"}]}
{"messages": [{"role": "system"	"content": "You are a medical expert."}	{"role": "user"	"content": "\n You are a medical expert. Analyze the following test results to determine whether the person likely has Parkinson's disease (Answer: 1) or is a healthy control (Answer: 0). \n Compare the provided values with typical ranges observed in Parkinson's disease patients and healthy individuals. \n The values in parentheses represent the weighted average SHAP values of four tree-based mod…	where higher values indicate greater variable importance.\n \n Test Explanations:\n 1. updrs3_score (0.819): Represents the MDS-UPDRS Part III score	which evaluates motor function through clinical assessments. A higher score indicates more severe motor symptoms.\n 2. con_putamen (0.487): Indicates the dopamine signal intensity ratio between the left and right putamen regions. Parkinson's disease often shows significant asymmetry.\n 3. updrs_totscore (0.345): Refers to the total MDS-UPDRS score	reflecting overall severity. A higher score suggests greater disease severity.\n 4. updrs2_score (0.296): Evaluates difficulties in daily activities reported by patients. A higher score indicates greater difficulty.\n 5. lowput_expected (0.186): Represents the lower expected limit of dopamine signal intensity in the putamen. Below-threshold values suggest dopamine depletion.\n 6. upsit_pctl (0.13…	a biomarker for Parkinson's.\n 7. mean_putamen (0.105): Average dopamine signal intensity across both putamen regions	reflecting dopamine deficiency.\n 8. DATSCAN_PUTAMEN_L (0.093): Dopamine signal intensity in the left putamen. Asymmetry is a hallmark of Parkinson's.\n 9. con_striatum (0.035): Overall dopamine signal intensity in the striatum (including putamen and caudate).\n 10. DATSCAN_PUTAMEN_R (0.031): Dopamine signal intensity in the right putamen. Early Parkinson's often shows left-right asymmetry.\n \n …	respond with `1` if the subject is likely to have Parkinson's disease or `0` if they are healthy.\n \n Information of subject:\n 1. updrs3_score: 16.0\n 2. con_putamen: 0.74\n 3. updrs_totscore: 19.0\n 4. updrs2_score: 1.0\n 5. lowput_expected: 0.3676192924263661\n 6. upsit_pctl: 16.5\n 7. mean_putamen: 0.84\n 8. DATSCAN_PUTAMEN_L: 0.74\n 9. con_striatum: 2.74\n 10. DATSCAN_PUTAMEN_R: 0.94\n\n Ba…	respond with `1` for Parkinson's disease or `0` for healthy control.\n Your response should contain only the number `1` or `0`	with no additional text.\n Final Answer:\n "}	{"role": "assistant"	"content": " 1"}]}
{"messages": [{"role": "system"	"content": "You are a medical expert."}	{"role": "user"	"content": "\n You are a medical expert. Analyze the following test results to determine whether the person likely has Parkinson's disease (Answer: 1) or is a healthy control (Answer: 0). \n Compare the provided values with typical ranges observed in Parkinson's disease patients and healthy individuals. \n The values in parentheses represent the weighted average SHAP values of four tree-based mod…	where higher values indicate greater variable importance.\n \n Test Explanations:\n 1. updrs3_score (0.819): Represents the MDS-UPDRS Part III score	which evaluates motor function through clinical assessments. A higher score indicates more severe motor symptoms.\n 2. con_putamen (0.487): Indicates the dopamine signal intensity ratio between the left and right putamen regions. Parkinson's disease often shows significant asymmetry.\n 3. updrs_totscore (0.345): Refers to the total MDS-UPDRS score	reflecting overall severity. A higher score suggests greater disease severity.\n 4. updrs2_score (0.296): Evaluates difficulties in daily activities reported by patients. A higher score indicates greater difficulty.\n 5. lowput_expected (0.186): Represents the lower expected limit of dopamine signal intensity in the putamen. Below-threshold values suggest dopamine depletion.\n 6. upsit_pctl (0.13…	a biomarker for Parkinson's.\n 7. mean_putamen (0.105): Average dopamine signal intensity across both putamen regions	reflecting dopamine deficiency.\n 8. DATSCAN_PUTAMEN_L (0.093): Dopamine signal intensity in the left putamen. Asymmetry is a hallmark of Parkinson's.\n 9. con_striatum (0.035): Overall dopamine signal intensity in the striatum (including putamen and caudate).\n 10. DATSCAN_PUTAMEN_R (0.031): Dopamine signal intensity in the right putamen. Early Parkinson's often shows left-right asymmetry.\n \n …	respond with `1` if the subject is likely to have Parkinson's disease or `0` if they are healthy.\n \n Information of subject:\n 1. updrs3_score: 28.0\n 2. con_putamen: 0.46\n 3. updrs_totscore: 37.0\n 4. updrs2_score: 3.0\n 5. lowput_expected: 0.2530008401014198\n 6. upsit_pctl: 7.0\n 7. mean_putamen: 0.625\n 8. DATSCAN_PUTAMEN_L: 0.79\n 9. con_striatum: 1.94\n 10. DATSCAN_PUTAMEN_R: 0.46\n\n Ba…	respond with `1` for Parkinson's disease or `0` for healthy control.\n Your response should contain only the number `1` or `0`	with no additional text.\n Final Answer:\n "}	{"role": "assistant"	"content": " 1"}]}
{"messages": [{"role": "system"	"content": "You are a medical expert."}	{"role": "user"	"content": "\n You are a medical expert. Analyze the following test results to determine whether the person likely has Parkinson's disease (Answer: 1) or is a healthy control (Answer: 0). \n Compare the provided values with typical ranges observed in Parkinson's disease patients and healthy individuals. \n The values in parentheses represent the weighted average SHAP values of four tree-based mod…	where higher values indicate greater variable importance.\n \n Test Explanations:\n 1. updrs3_score (0.819): Represents the MDS-UPDRS Part III score	which evaluates motor function through clinical assessments. A higher score indicates more severe motor symptoms.\n 2. con_putamen (0.487): Indicates the dopamine signal intensity ratio between the left and right putamen regions. Parkinson's disease often shows significant asymmetry.\n 3. updrs_totscore (0.345): Refers to the total MDS-UPDRS score	reflecting overall severity. A higher score suggests greater disease severity.\n 4. updrs2_score (0.296): Evaluates difficulties in daily activities reported by patients. A higher score indicates greater difficulty.\n 5. lowput_expected (0.186): Represents the lower expected limit of dopamine signal intensity in the putamen. Below-threshold values suggest dopamine depletion.\n 6. upsit_pctl (0.13…	a biomarker for Parkinson's.\n 7. mean_putamen (0.105): Average dopamine signal intensity across both putamen regions	reflecting dopamine deficiency.\n 8. DATSCAN_PUTAMEN_L (0.093): Dopamine signal intensity in the left putamen. Asymmetry is a hallmark of Parkinson's.\n 9. con_striatum (0.035): Overall dopamine signal intensity in the striatum (including putamen and caudate).\n 10. DATSCAN_PUTAMEN_R (0.031): Dopamine signal intensity in the right putamen. Early Parkinson's often shows left-right asymmetry.\n \n …	respond with `1` if the subject is likely to have Parkinson's disease or `0` if they are healthy.\n \n Information of subject:\n 1. updrs3_score: 17.0\n 2. con_putamen: 0.71\n 3. updrs_totscore: 37.0\n 4. updrs2_score: 9.0\n 5. lowput_expected: 0.3119929512587672\n 6. upsit_pctl: 15.0\n 7. mean_putamen: 0.825\n 8. DATSCAN_PUTAMEN_L: 0.94\n 9. con_striatum: 2.81\n 10. DATSCAN_PUTAMEN_R: 0.71\n\n B…	respond with `1` for Parkinson's disease or `0` for healthy control.\n Your response should contain only the number `1` or `0`	with no additional text.\n Final Answer:\n "}	{"role": "assistant"	"content": " 1"}]}
{"messages": [{"role": "system"	"content": "You are a medical expert."}	{"role": "user"	"content": "\n You are a medical expert. Analyze the following test results to determine whether the person likely has Parkinson's disease (Answer: 1) or is a healthy control (Answer: 0). \n Compare the provided values with typical ranges observed in Parkinson's disease patients and healthy individuals. \n The values in parentheses represent the weighted average SHAP values of four tree-based mod…	where higher values indicate greater variable importance.\n \n Test Explanations:\n 1. updrs3_score (0.819): Represents the MDS-UPDRS Part III score	which evaluates motor function through clinical assessments. A higher score indicates more severe motor symptoms.\n 2. con_putamen (0.487): Indicates the dopamine signal intensity ratio between the left and right putamen regions. Parkinson's disease often shows significant asymmetry.\n 3. updrs_totscore (0.345): Refers to the total MDS-UPDRS score	reflecting overall severity. A higher score suggests greater disease severity.\n 4. updrs2_score (0.296): Evaluates difficulties in daily activities reported by patients. A higher score indicates greater difficulty.\n 5. lowput_expected (0.186): Represents the lower expected limit of dopamine signal intensity in the putamen. Below-threshold values suggest dopamine depletion.\n 6. upsit_pctl (0.13…	a biomarker for Parkinson's.\n 7. mean_putamen (0.105): Average dopamine signal intensity across both putamen regions	reflecting dopamine deficiency.\n 8. DATSCAN_PUTAMEN_L (0.093): Dopamine signal intensity in the left putamen. Asymmetry is a hallmark of Parkinson's.\n 9. con_striatum (0.035): Overall dopamine signal intensity in the striatum (including putamen and caudate).\n 10. DATSCAN_PUTAMEN_R (0.031): Dopamine signal intensity in the right putamen. Early Parkinson's often shows left-right asymmetry.\n \n …	respond with `1` if the subject is likely to have Parkinson's disease or `0` if they are healthy.\n \n Information of subject:\n 1. updrs3_score: 2.0\n 2. con_putamen: 1.97\n 3. updrs_totscore: 11.0\n 4. updrs2_score: 0.0\n 5. lowput_expected: 0.7935305536938322\n 6. upsit_pctl: 38.0\n 7. mean_putamen: 1.97\n 8. DATSCAN_PUTAMEN_L: 1.85\n 9. con_striatum: 4.640000000000001\n 10. DATSCAN_PUTAMEN_R:…	respond with `1` for Parkinson's disease or `0` for healthy control.\n Your response should contain only the number `1` or `0`	with no additional text.\n Final Answer:\n "}	{"role": "assistant"	"content": " 0"}]}
{"messages": [{"role": "system"	"content": "You are a medical expert."}	{"role": "user"	"content": "\n You are a medical expert. Analyze the following test results to determine whether the person likely has Parkinson's disease (Answer: 1) or is a healthy control (Answer: 0). \n Compare the provided values with typical ranges observed in Parkinson's disease patients and healthy individuals. \n The values in parentheses represent the weighted average SHAP values of four tree-based mod…	where higher values indicate greater variable importance.\n \n Test Explanations:\n 1. updrs3_score (0.819): Represents the MDS-UPDRS Part III score	which evaluates motor function through clinical assessments. A higher score indicates more severe motor symptoms.\n 2. con_putamen (0.487): Indicates the dopamine signal intensity ratio between the left and right putamen regions. Parkinson's disease often shows significant asymmetry.\n 3. updrs_totscore (0.345): Refers to the total MDS-UPDRS score	reflecting overall severity. A higher score suggests greater disease severity.\n 4. updrs2_score (0.296): Evaluates difficulties in daily activities reported by patients. A higher score indicates greater difficulty.\n 5. lowput_expected (0.186): Represents the lower expected limit of dopamine signal intensity in the putamen. Below-threshold values suggest dopamine depletion.\n 6. upsit_pctl (0.13…	a biomarker for Parkinson's.\n 7. mean_putamen (0.105): Average dopamine signal intensity across both putamen regions	reflecting dopamine deficiency.\n 8. DATSCAN_PUTAMEN_L (0.093): Dopamine signal intensity in the left putamen. Asymmetry is a hallmark of Parkinson's.\n 9. con_striatum (0.035): Overall dopamine signal intensity in the striatum (including putamen and caudate).\n 10. DATSCAN_PUTAMEN_R (0.031): Dopamine signal intensity in the right putamen. Early Parkinson's often shows left-right asymmetry.\n \n …	respond with `1` if the subject is likely to have Parkinson's disease or `0` if they are healthy.\n \n Information of subject:\n 1. updrs3_score: 0.0\n 2. con_putamen: 2.635\n 3. updrs_totscore: 5.0\n 4. updrs2_score: 2.0\n 5. lowput_expected: 1.337449312169432\n 6. upsit_pctl: 18.5\n 7. mean_putamen: 2.635\n 8. DATSCAN_PUTAMEN_L: 2.69\n 9. con_striatum: 6.140000000000001\n 10. DATSCAN_PUTAMEN_R:…	respond with `1` for Parkinson's disease or `0` for healthy control.\n Your response should contain only the number `1` or `0`	with no additional text.\n Final Answer:\n "}	{"role": "assistant"	"content": " 0"}]}
{"messages": [{"role": "system"	"content": "You are a medical expert."}	{"role": "user"	"content": "\n You are a medical expert. Analyze the following test results to determine whether the person likely has Parkinson's disease (Answer: 1) or is a healthy control (Answer: 0). \n Compare the provided values with typical ranges observed in Parkinson's disease patients and healthy individuals. \n The values in parentheses represent the weighted average SHAP values of four tree-based mod…	where higher values indicate greater variable importance.\n \n Test Explanations:\n 1. updrs3_score (0.819): Represents the MDS-UPDRS Part III score	which evaluates motor function through clinical assessments. A higher score indicates more severe motor symptoms.\n 2. con_putamen (0.487): Indicates the dopamine signal intensity ratio between the left and right putamen regions. Parkinson's disease often shows significant asymmetry.\n 3. updrs_totscore (0.345): Refers to the total MDS-UPDRS score	reflecting overall severity. A higher score suggests greater disease severity.\n 4. updrs2_score (0.296): Evaluates difficulties in daily activities reported by patients. A higher score indicates greater difficulty.\n 5. lowput_expected (0.186): Represents the lower expected limit of dopamine signal intensity in the putamen. Below-threshold values suggest dopamine depletion.\n 6. upsit_pctl (0.13…	a biomarker for Parkinson's.\n 7. mean_putamen (0.105): Average dopamine signal intensity across both putamen regions	reflecting dopamine deficiency.\n 8. DATSCAN_PUTAMEN_L (0.093): Dopamine signal intensity in the left putamen. Asymmetry is a hallmark of Parkinson's.\n 9. con_striatum (0.035): Overall dopamine signal intensity in the striatum (including putamen and caudate).\n 10. DATSCAN_PUTAMEN_R (0.031): Dopamine signal intensity in the right putamen. Early Parkinson's often shows left-right asymmetry.\n \n …	respond with `1` if the subject is likely to have Parkinson's disease or `0` if they are healthy.\n \n Information of subject:\n 1. updrs3_score: 1.0\n 2. con_putamen: 2.1\n 3. updrs_totscore: 1.0\n 4. updrs2_score: 0.0\n 5. lowput_expected: 1.164081053133851\n 6. upsit_pctl: 70.5\n 7. mean_putamen: 2.1\n 8. DATSCAN_PUTAMEN_L: 2.18\n 9. con_striatum: 5.22\n 10. DATSCAN_PUTAMEN_R: 2.02\n\n Based o…	respond with `1` for Parkinson's disease or `0` for healthy control.\n Your response should contain only the number `1` or `0`	with no additional text.\n Final Answer:\n "}	{"role": "assistant"	"content": " 0"}]}
{"messages": [{"role": "system"	"content": "You are a medical expert."}	{"role": "user"	"content": "\n You are a medical expert. Analyze the following test results to determine whether the person likely has Parkinson's disease (Answer: 1) or is a healthy control (Answer: 0). \n Compare the provided values with typical ranges observed in Parkinson's disease patients and healthy individuals. \n The values in parentheses represent the weighted average SHAP values of four tree-based mod…	where higher values indicate greater variable importance.\n \n Test Explanations:\n 1. updrs3_score (0.819): Represents the MDS-UPDRS Part III score	which evaluates motor function through clinical assessments. A higher score indicates more severe motor symptoms.\n 2. con_putamen (0.487): Indicates the dopamine signal intensity ratio between the left and right putamen regions. Parkinson's disease often shows significant asymmetry.\n 3. updrs_totscore (0.345): Refers to the total MDS-UPDRS score	reflecting overall severity. A higher score suggests greater disease severity.\n 4. updrs2_score (0.296): Evaluates difficulties in daily activities reported by patients. A higher score indicates greater difficulty.\n 5. lowput_expected (0.186): Represents the lower expected limit of dopamine signal intensity in the putamen. Below-threshold values suggest dopamine depletion.\n 6. upsit_pctl (0.13…	a biomarker for Parkinson's.\n 7. mean_putamen (0.105): Average dopamine signal intensity across both putamen regions	reflecting dopamine deficiency.\n 8. DATSCAN_PUTAMEN_L (0.093): Dopamine signal intensity in the left putamen. Asymmetry is a hallmark of Parkinson's.\n 9. con_striatum (0.035): Overall dopamine signal intensity in the striatum (including putamen and caudate).\n 10. DATSCAN_PUTAMEN_R (0.031): Dopamine signal intensity in the right putamen. Early Parkinson's often shows left-right asymmetry.\n \n …	respond with `1` if the subject is likely to have Parkinson's disease or `0` if they are healthy.\n \n Information of subject:\n 1. updrs3_score: 26.0\n 2. con_putamen: 0.66\n 3. updrs_totscore: 35.0\n 4. updrs2_score: 7.0\n 5. lowput_expected: 0.3606929761024508\n 6. upsit_pctl: 2.0\n 7. mean_putamen: 0.73\n 8. DATSCAN_PUTAMEN_L: 0.66\n 9. con_striatum: 1.81\n 10. DATSCAN_PUTAMEN_R: 0.8\n\n Base…	respond with `1` for Parkinson's disease or `0` for healthy control.\n Your response should contain only the number `1` or `0`	with no additional text.\n Final Answer:\n "}	{"role": "assistant"	"content": " 1"}]}
{"messages": [{"role": "system"	"content": "You are a medical expert."}	{"role": "user"	"content": "\n You are a medical expert. Analyze the following test results to determine whether the person likely has Parkinson's disease (Answer: 1) or is a healthy control (Answer: 0). \n Compare the provided values with typical ranges observed in Parkinson's disease patients and healthy individuals. \n The values in parentheses represent the weighted average SHAP values of four tree-based mod…	where higher values indicate greater variable importance.\n \n Test Explanations:\n 1. updrs3_score (0.819): Represents the MDS-UPDRS Part III score	which evaluates motor function through clinical assessments. A higher score indicates more severe motor symptoms.\n 2. con_putamen (0.487): Indicates the dopamine signal intensity ratio between the left and right putamen regions. Parkinson's disease often shows significant asymmetry.\n 3. updrs_totscore (0.345): Refers to the total MDS-UPDRS score	reflecting overall severity. A higher score suggests greater disease severity.\n 4. updrs2_score (0.296): Evaluates difficulties in daily activities reported by patients. A higher score indicates greater difficulty.\n 5. lowput_expected (0.186): Represents the lower expected limit of dopamine signal intensity in the putamen. Below-threshold values suggest dopamine depletion.\n 6. upsit_pctl (0.13…	a biomarker for Parkinson's.\n 7. mean_putamen (0.105): Average dopamine signal intensity across both putamen regions	reflecting dopamine deficiency.\n 8. DATSCAN_PUTAMEN_L (0.093): Dopamine signal intensity in the left putamen. Asymmetry is a hallmark of Parkinson's.\n 9. con_striatum (0.035): Overall dopamine signal intensity in the striatum (including putamen and caudate).\n 10. DATSCAN_PUTAMEN_R (0.031): Dopamine signal intensity in the right putamen. Early Parkinson's often shows left-right asymmetry.\n \n …	respond with `1` if the subject is likely to have Parkinson's disease or `0` if they are healthy.\n \n Information of subject:\n 1. updrs3_score: 36.0\n 2. con_putamen: 0.82\n 3. updrs_totscore: 41.0\n 4. updrs2_score: 3.0\n 5. lowput_expected: 0.3824300322342646\n 6. upsit_pctl: 2.0\n 7. mean_putamen: 1.185\n 8. DATSCAN_PUTAMEN_L: 0.82\n 9. con_striatum: 2.62\n 10. DATSCAN_PUTAMEN_R: 1.55\n\n Ba…	respond with `1` for Parkinson's disease or `0` for healthy control.\n Your response should contain only the number `1` or `0`	with no additional text.\n Final Answer:\n "}	{"role": "assistant"	"content": " 1"}]}
{"messages": [{"role": "system"	"content": "You are a medical expert."}	{"role": "user"	"content": "\n You are a medical expert. Analyze the following test results to determine whether the person likely has Parkinson's disease (Answer: 1) or is a healthy control (Answer: 0). \n Compare the provided values with typical ranges observed in Parkinson's disease patients and healthy individuals. \n The values in parentheses represent the weighted average SHAP values of four tree-based mod…	where higher values indicate greater variable importance.\n \n Test Explanations:\n 1. updrs3_score (0.819): Represents the MDS-UPDRS Part III score	which evaluates motor function through clinical assessments. A higher score indicates more severe motor symptoms.\n 2. con_putamen (0.487): Indicates the dopamine signal intensity ratio between the left and right putamen regions. Parkinson's disease often shows significant asymmetry.\n 3. updrs_totscore (0.345): Refers to the total MDS-UPDRS score	reflecting overall severity. A higher score suggests greater disease severity.\n 4. updrs2_score (0.296): Evaluates difficulties in daily activities reported by patients. A higher score indicates greater difficulty.\n 5. lowput_expected (0.186): Represents the lower expected limit of dopamine signal intensity in the putamen. Below-threshold values suggest dopamine depletion.\n 6. upsit_pctl (0.13…	a biomarker for Parkinson's.\n 7. mean_putamen (0.105): Average dopamine signal intensity across both putamen regions	reflecting dopamine deficiency.\n 8. DATSCAN_PUTAMEN_L (0.093): Dopamine signal intensity in the left putamen. Asymmetry is a hallmark of Parkinson's.\n 9. con_striatum (0.035): Overall dopamine signal intensity in the striatum (including putamen and caudate).\n 10. DATSCAN_PUTAMEN_R (0.031): Dopamine signal intensity in the right putamen. Early Parkinson's often shows left-right asymmetry.\n \n …	respond with `1` if the subject is likely to have Parkinson's disease or `0` if they are healthy.\n \n Information of subject:\n 1. updrs3_score: 0.0\n 2. con_putamen: 1.665\n 3. updrs_totscore: 0.0\n 4. updrs2_score: 0.0\n 5. lowput_expected: 0.7294639094912339\n 6. upsit_pctl: 84.0\n 7. mean_putamen: 1.665\n 8. DATSCAN_PUTAMEN_L: 1.56\n 9. con_striatum: 4.285\n 10. DATSCAN_PUTAMEN_R: 1.77\n\n B…	respond with `1` for Parkinson's disease or `0` for healthy control.\n Your response should contain only the number `1` or `0`	with no additional text.\n Final Answer:\n "}	{"role": "assistant"	"content": " 0"}]}
{"messages": [{"role": "system"	"content": "You are a medical expert."}	{"role": "user"	"content": "\n You are a medical expert. Analyze the following test results to determine whether the person likely has Parkinson's disease (Answer: 1) or is a healthy control (Answer: 0). \n Compare the provided values with typical ranges observed in Parkinson's disease patients and healthy individuals. \n The values in parentheses represent the weighted average SHAP values of four tree-based mod…	where higher values indicate greater variable importance.\n \n Test Explanations:\n 1. updrs3_score (0.819): Represents the MDS-UPDRS Part III score	which evaluates motor function through clinical assessments. A higher score indicates more severe motor symptoms.\n 2. con_putamen (0.487): Indicates the dopamine signal intensity ratio between the left and right putamen regions. Parkinson's disease often shows significant asymmetry.\n 3. updrs_totscore (0.345): Refers to the total MDS-UPDRS score	reflecting overall severity. A higher score suggests greater disease severity.\n 4. updrs2_score (0.296): Evaluates difficulties in daily activities reported by patients. A higher score indicates greater difficulty.\n 5. lowput_expected (0.186): Represents the lower expected limit of dopamine signal intensity in the putamen. Below-threshold values suggest dopamine depletion.\n 6. upsit_pctl (0.13…	a biomarker for Parkinson's.\n 7. mean_putamen (0.105): Average dopamine signal intensity across both putamen regions	reflecting dopamine deficiency.\n 8. DATSCAN_PUTAMEN_L (0.093): Dopamine signal intensity in the left putamen. Asymmetry is a hallmark of Parkinson's.\n 9. con_striatum (0.035): Overall dopamine signal intensity in the striatum (including putamen and caudate).\n 10. DATSCAN_PUTAMEN_R (0.031): Dopamine signal intensity in the right putamen. Early Parkinson's often shows left-right asymmetry.\n \n …	respond with `1` if the subject is likely to have Parkinson's disease or `0` if they are healthy.\n \n Information of subject:\n 1. updrs3_score: 18.0\n 2. con_putamen: 0.76\n 3. updrs_totscore: 25.0\n 4. updrs2_score: 4.0\n 5. lowput_expected: 0.3303088757114619\n 6. upsit_pctl: 1.0\n 7. mean_putamen: 0.9400000000000001\n 8. DATSCAN_PUTAMEN_L: 0.76\n 9. con_striatum: 2.33\n 10. DATSCAN_PUTAMEN_R…	respond with `1` for Parkinson's disease or `0` for healthy control.\n Your response should contain only the number `1` or `0`	with no additional text.\n Final Answer:\n "}	{"role": "assistant"	"content": " 1"}]}
{"messages": [{"role": "system"	"content": "You are a medical expert."}	{"role": "user"	"content": "\n You are a medical expert. Analyze the following test results to determine whether the person likely has Parkinson's disease (Answer: 1) or is a healthy control (Answer: 0). \n Compare the provided values with typical ranges observed in Parkinson's disease patients and healthy individuals. \n The values in parentheses represent the weighted average SHAP values of four tree-based mod…	where higher values indicate greater variable importance.\n \n Test Explanations:\n 1. updrs3_score (0.819): Represents the MDS-UPDRS Part III score	which evaluates motor function through clinical assessments. A higher score indicates more severe motor symptoms.\n 2. con_putamen (0.487): Indicates the dopamine signal intensity ratio between the left and right putamen regions. Parkinson's disease often shows significant asymmetry.\n 3. updrs_totscore (0.345): Refers to the total MDS-UPDRS score	reflecting overall severity. A higher score suggests greater disease severity.\n 4. updrs2_score (0.296): Evaluates difficulties in daily activities reported by patients. A higher score indicates greater difficulty.\n 5. lowput_expected (0.186): Represents the lower expected limit of dopamine signal intensity in the putamen. Below-threshold values suggest dopamine depletion.\n 6. upsit_pctl (0.13…	a biomarker for Parkinson's.\n 7. mean_putamen (0.105): Average dopamine signal intensity across both putamen regions	reflecting dopamine deficiency.\n 8. DATSCAN_PUTAMEN_L (0.093): Dopamine signal intensity in the left putamen. Asymmetry is a hallmark of Parkinson's.\n 9. con_striatum (0.035): Overall dopamine signal intensity in the striatum (including putamen and caudate).\n 10. DATSCAN_PUTAMEN_R (0.031): Dopamine signal intensity in the right putamen. Early Parkinson's often shows left-right asymmetry.\n \n …	respond with `1` if the subject is likely to have Parkinson's disease or `0` if they are healthy.\n \n Information of subject:\n 1. updrs3_score: 29.0\n 2. con_putamen: 0.9520000000000001\n 3. updrs_totscore: 44.0\n 4. updrs2_score: 4.0\n 5. lowput_expected: 0.3368879202025508\n 6. upsit_pctl: 65.0\n 7. mean_putamen: 0.7\n 8. DATSCAN_PUTAMEN_L: 0.78\n 9. con_striatum: 2.941714285714286\n 10. DATS…	respond with `1` for Parkinson's disease or `0` for healthy control.\n Your response should contain only the number `1` or `0`	with no additional text.\n Final Answer:\n "}	{"role": "assistant"	"content": " 1"}]}
{"messages": [{"role": "system"	"content": "You are a medical expert."}	{"role": "user"	"content": "\n You are a medical expert. Analyze the following test results to determine whether the person likely has Parkinson's disease (Answer: 1) or is a healthy control (Answer: 0). \n Compare the provided values with typical ranges observed in Parkinson's disease patients and healthy individuals. \n The values in parentheses represent the weighted average SHAP values of four tree-based mod…	where higher values indicate greater variable importance.\n \n Test Explanations:\n 1. updrs3_score (0.819): Represents the MDS-UPDRS Part III score	which evaluates motor function through clinical assessments. A higher score indicates more severe motor symptoms.\n 2. con_putamen (0.487): Indicates the dopamine signal intensity ratio between the left and right putamen regions. Parkinson's disease often shows significant asymmetry.\n 3. updrs_totscore (0.345): Refers to the total MDS-UPDRS score	reflecting overall severity. A higher score suggests greater disease severity.\n 4. updrs2_score (0.296): Evaluates difficulties in daily activities reported by patients. A higher score indicates greater difficulty.\n 5. lowput_expected (0.186): Represents the lower expected limit of dopamine signal intensity in the putamen. Below-threshold values suggest dopamine depletion.\n 6. upsit_pctl (0.13…	a biomarker for Parkinson's.\n 7. mean_putamen (0.105): Average dopamine signal intensity across both putamen regions	reflecting dopamine deficiency.\n 8. DATSCAN_PUTAMEN_L (0.093): Dopamine signal intensity in the left putamen. Asymmetry is a hallmark of Parkinson's.\n 9. con_striatum (0.035): Overall dopamine signal intensity in the striatum (including putamen and caudate).\n 10. DATSCAN_PUTAMEN_R (0.031): Dopamine signal intensity in the right putamen. Early Parkinson's often shows left-right asymmetry.\n \n …	respond with `1` if the subject is likely to have Parkinson's disease or `0` if they are healthy.\n \n Information of subject:\n 1. updrs3_score: 5.0\n 2. con_putamen: 2.025\n 3. updrs_totscore: 13.0\n 4. updrs2_score: 0.0\n 5. lowput_expected: 1.070365232885456\n 6. upsit_pctl: 47.5\n 7. mean_putamen: 2.025\n 8. DATSCAN_PUTAMEN_L: 2.09\n 9. con_striatum: 4.62\n 10. DATSCAN_PUTAMEN_R: 1.96\n\n Ba…	respond with `1` for Parkinson's disease or `0` for healthy control.\n Your response should contain only the number `1` or `0`	with no additional text.\n Final Answer:\n "}	{"role": "assistant"	"content": " 0"}]}
{"messages": [{"role": "system"	"content": "You are a medical expert."}	{"role": "user"	"content": "\n You are a medical expert. Analyze the following test results to determine whether the person likely has Parkinson's disease (Answer: 1) or is a healthy control (Answer: 0). \n Compare the provided values with typical ranges observed in Parkinson's disease patients and healthy individuals. \n The values in parentheses represent the weighted average SHAP values of four tree-based mod…	where higher values indicate greater variable importance.\n \n Test Explanations:\n 1. updrs3_score (0.819): Represents the MDS-UPDRS Part III score	which evaluates motor function through clinical assessments. A higher score indicates more severe motor symptoms.\n 2. con_putamen (0.487): Indicates the dopamine signal intensity ratio between the left and right putamen regions. Parkinson's disease often shows significant asymmetry.\n 3. updrs_totscore (0.345): Refers to the total MDS-UPDRS score	reflecting overall severity. A higher score suggests greater disease severity.\n 4. updrs2_score (0.296): Evaluates difficulties in daily activities reported by patients. A higher score indicates greater difficulty.\n 5. lowput_expected (0.186): Represents the lower expected limit of dopamine signal intensity in the putamen. Below-threshold values suggest dopamine depletion.\n 6. upsit_pctl (0.13…	a biomarker for Parkinson's.\n 7. mean_putamen (0.105): Average dopamine signal intensity across both putamen regions	reflecting dopamine deficiency.\n 8. DATSCAN_PUTAMEN_L (0.093): Dopamine signal intensity in the left putamen. Asymmetry is a hallmark of Parkinson's.\n 9. con_striatum (0.035): Overall dopamine signal intensity in the striatum (including putamen and caudate).\n 10. DATSCAN_PUTAMEN_R (0.031): Dopamine signal intensity in the right putamen. Early Parkinson's often shows left-right asymmetry.\n \n …	respond with `1` if the subject is likely to have Parkinson's disease or `0` if they are healthy.\n \n Information of subject:\n 1. updrs3_score: 24.0\n 2. con_putamen: 0.27\n 3. updrs_totscore: 51.0\n 4. updrs2_score: 14.0\n 5. lowput_expected: 0.1329608540579572\n 6. upsit_pctl: 62.0\n 7. mean_putamen: 0.315\n 8. DATSCAN_PUTAMEN_L: 0.27\n 9. con_striatum: 0.84\n 10. DATSCAN_PUTAMEN_R: 0.36\n\n …	respond with `1` for Parkinson's disease or `0` for healthy control.\n Your response should contain only the number `1` or `0`	with no additional text.\n Final Answer:\n "}	{"role": "assistant"	"content": " 1"}]}
{"messages": [{"role": "system"	"content": "You are a medical expert."}	{"role": "user"	"content": "\n You are a medical expert. Analyze the following test results to determine whether the person likely has Parkinson's disease (Answer: 1) or is a healthy control (Answer: 0). \n Compare the provided values with typical ranges observed in Parkinson's disease patients and healthy individuals. \n The values in parentheses represent the weighted average SHAP values of four tree-based mod…	where higher values indicate greater variable importance.\n \n Test Explanations:\n 1. updrs3_score (0.819): Represents the MDS-UPDRS Part III score	which evaluates motor function through clinical assessments. A higher score indicates more severe motor symptoms.\n 2. con_putamen (0.487): Indicates the dopamine signal intensity ratio between the left and right putamen regions. Parkinson's disease often shows significant asymmetry.\n 3. updrs_totscore (0.345): Refers to the total MDS-UPDRS score	reflecting overall severity. A higher score suggests greater disease severity.\n 4. updrs2_score (0.296): Evaluates difficulties in daily activities reported by patients. A higher score indicates greater difficulty.\n 5. lowput_expected (0.186): Represents the lower expected limit of dopamine signal intensity in the putamen. Below-threshold values suggest dopamine depletion.\n 6. upsit_pctl (0.13…	a biomarker for Parkinson's.\n 7. mean_putamen (0.105): Average dopamine signal intensity across both putamen regions	reflecting dopamine deficiency.\n 8. DATSCAN_PUTAMEN_L (0.093): Dopamine signal intensity in the left putamen. Asymmetry is a hallmark of Parkinson's.\n 9. con_striatum (0.035): Overall dopamine signal intensity in the striatum (including putamen and caudate).\n 10. DATSCAN_PUTAMEN_R (0.031): Dopamine signal intensity in the right putamen. Early Parkinson's often shows left-right asymmetry.\n \n …	respond with `1` if the subject is likely to have Parkinson's disease or `0` if they are healthy.\n \n Information of subject:\n 1. updrs3_score: 15.0\n 2. con_putamen: 0.67\n 3. updrs_totscore: 26.0\n 4. updrs2_score: 1.0\n 5. lowput_expected: 0.3157650059652535\n 6. upsit_pctl: 1.0\n 7. mean_putamen: 0.765\n 8. DATSCAN_PUTAMEN_L: 0.86\n 9. con_striatum: 2.26\n 10. DATSCAN_PUTAMEN_R: 0.67\n\n Ba…	respond with `1` for Parkinson's disease or `0` for healthy control.\n Your response should contain only the number `1` or `0`	with no additional text.\n Final Answer:\n "}	{"role": "assistant"	"content": " 1"}]}
{"messages": [{"role": "system"	"content": "You are a medical expert."}	{"role": "user"	"content": "\n You are a medical expert. Analyze the following test results to determine whether the person likely has Parkinson's disease (Answer: 1) or is a healthy control (Answer: 0). \n Compare the provided values with typical ranges observed in Parkinson's disease patients and healthy individuals. \n The values in parentheses represent the weighted average SHAP values of four tree-based mod…	where higher values indicate greater variable importance.\n \n Test Explanations:\n 1. updrs3_score (0.819): Represents the MDS-UPDRS Part III score	which evaluates motor function through clinical assessments. A higher score indicates more severe motor symptoms.\n 2. con_putamen (0.487): Indicates the dopamine signal intensity ratio between the left and right putamen regions. Parkinson's disease often shows significant asymmetry.\n 3. updrs_totscore (0.345): Refers to the total MDS-UPDRS score	reflecting overall severity. A higher score suggests greater disease severity.\n 4. updrs2_score (0.296): Evaluates difficulties in daily activities reported by patients. A higher score indicates greater difficulty.\n 5. lowput_expected (0.186): Represents the lower expected limit of dopamine signal intensity in the putamen. Below-threshold values suggest dopamine depletion.\n 6. upsit_pctl (0.13…	a biomarker for Parkinson's.\n 7. mean_putamen (0.105): Average dopamine signal intensity across both putamen regions	reflecting dopamine deficiency.\n 8. DATSCAN_PUTAMEN_L (0.093): Dopamine signal intensity in the left putamen. Asymmetry is a hallmark of Parkinson's.\n 9. con_striatum (0.035): Overall dopamine signal intensity in the striatum (including putamen and caudate).\n 10. DATSCAN_PUTAMEN_R (0.031): Dopamine signal intensity in the right putamen. Early Parkinson's often shows left-right asymmetry.\n \n …	respond with `1` if the subject is likely to have Parkinson's disease or `0` if they are healthy.\n \n Information of subject:\n 1. updrs3_score: 18.0\n 2. con_putamen: 0.9520000000000001\n 3. updrs_totscore: 20.0\n 4. updrs2_score: 1.0\n 5. lowput_expected: 0.4531662442376283\n 6. upsit_pctl: 6.0\n 7. mean_putamen: 1.039652173913043\n 8. DATSCAN_PUTAMEN_L: 1.040782608695652\n 9. con_striatum: 2.…	respond with `1` for Parkinson's disease or `0` for healthy control.\n Your response should contain only the number `1` or `0`	with no additional text.\n Final Answer:\n "}	{"role": "assistant"	"content": " 1"}]}
{"messages": [{"role": "system"	"content": "You are a medical expert."}	{"role": "user"	"content": "\n You are a medical expert. Analyze the following test results to determine whether the person likely has Parkinson's disease (Answer: 1) or is a healthy control (Answer: 0). \n Compare the provided values with typical ranges observed in Parkinson's disease patients and healthy individuals. \n The values in parentheses represent the weighted average SHAP values of four tree-based mod…	where higher values indicate greater variable importance.\n \n Test Explanations:\n 1. updrs3_score (0.819): Represents the MDS-UPDRS Part III score	which evaluates motor function through clinical assessments. A higher score indicates more severe motor symptoms.\n 2. con_putamen (0.487): Indicates the dopamine signal intensity ratio between the left and right putamen regions. Parkinson's disease often shows significant asymmetry.\n 3. updrs_totscore (0.345): Refers to the total MDS-UPDRS score	reflecting overall severity. A higher score suggests greater disease severity.\n 4. updrs2_score (0.296): Evaluates difficulties in daily activities reported by patients. A higher score indicates greater difficulty.\n 5. lowput_expected (0.186): Represents the lower expected limit of dopamine signal intensity in the putamen. Below-threshold values suggest dopamine depletion.\n 6. upsit_pctl (0.13…	a biomarker for Parkinson's.\n 7. mean_putamen (0.105): Average dopamine signal intensity across both putamen regions	reflecting dopamine deficiency.\n 8. DATSCAN_PUTAMEN_L (0.093): Dopamine signal intensity in the left putamen. Asymmetry is a hallmark of Parkinson's.\n 9. con_striatum (0.035): Overall dopamine signal intensity in the striatum (including putamen and caudate).\n 10. DATSCAN_PUTAMEN_R (0.031): Dopamine signal intensity in the right putamen. Early Parkinson's often shows left-right asymmetry.\n \n …	respond with `1` if the subject is likely to have Parkinson's disease or `0` if they are healthy.\n \n Information of subject:\n 1. updrs3_score: 0.0\n 2. con_putamen: 1.63\n 3. updrs_totscore: 2.0\n 4. updrs2_score: 0.0\n 5. lowput_expected: 0.8860295874492959\n 6. upsit_pctl: 55.0\n 7. mean_putamen: 1.63\n 8. DATSCAN_PUTAMEN_L: 1.67\n 9. con_striatum: 3.935\n 10. DATSCAN_PUTAMEN_R: 1.59\n\n Bas…	respond with `1` for Parkinson's disease or `0` for healthy control.\n Your response should contain only the number `1` or `0`	with no additional text.\n Final Answer:\n "}	{"role": "assistant"	"content": " 0"}]}
{"messages": [{"role": "system"	"content": "You are a medical expert."}	{"role": "user"	"content": "\n You are a medical expert. Analyze the following test results to determine whether the person likely has Parkinson's disease (Answer: 1) or is a healthy control (Answer: 0). \n Compare the provided values with typical ranges observed in Parkinson's disease patients and healthy individuals. \n The values in parentheses represent the weighted average SHAP values of four tree-based mod…	where higher values indicate greater variable importance.\n \n Test Explanations:\n 1. updrs3_score (0.819): Represents the MDS-UPDRS Part III score	which evaluates motor function through clinical assessments. A higher score indicates more severe motor symptoms.\n 2. con_putamen (0.487): Indicates the dopamine signal intensity ratio between the left and right putamen regions. Parkinson's disease often shows significant asymmetry.\n 3. updrs_totscore (0.345): Refers to the total MDS-UPDRS score	reflecting overall severity. A higher score suggests greater disease severity.\n 4. updrs2_score (0.296): Evaluates difficulties in daily activities reported by patients. A higher score indicates greater difficulty.\n 5. lowput_expected (0.186): Represents the lower expected limit of dopamine signal intensity in the putamen. Below-threshold values suggest dopamine depletion.\n 6. upsit_pctl (0.13…	a biomarker for Parkinson's.\n 7. mean_putamen (0.105): Average dopamine signal intensity across both putamen regions	reflecting dopamine deficiency.\n 8. DATSCAN_PUTAMEN_L (0.093): Dopamine signal intensity in the left putamen. Asymmetry is a hallmark of Parkinson's.\n 9. con_striatum (0.035): Overall dopamine signal intensity in the striatum (including putamen and caudate).\n 10. DATSCAN_PUTAMEN_R (0.031): Dopamine signal intensity in the right putamen. Early Parkinson's often shows left-right asymmetry.\n \n …	respond with `1` if the subject is likely to have Parkinson's disease or `0` if they are healthy.\n \n Information of subject:\n 1. updrs3_score: 25.0\n 2. con_putamen: 0.98\n 3. updrs_totscore: 33.0\n 4. updrs2_score: 5.0\n 5. lowput_expected: 0.4788727554919765\n 6. upsit_pctl: 8.0\n 7. mean_putamen: 0.965\n 8. DATSCAN_PUTAMEN_L: 0.98\n 9. con_striatum: 2.95\n 10. DATSCAN_PUTAMEN_R: 0.95\n\n Ba…	respond with `1` for Parkinson's disease or `0` for healthy control.\n Your response should contain only the number `1` or `0`	with no additional text.\n Final Answer:\n "}	{"role": "assistant"	"content": " 1"}]}
{"messages": [{"role": "system"	"content": "You are a medical expert."}	{"role": "user"	"content": "\n You are a medical expert. Analyze the following test results to determine whether the person likely has Parkinson's disease (Answer: 1) or is a healthy control (Answer: 0). \n Compare the provided values with typical ranges observed in Parkinson's disease patients and healthy individuals. \n The values in parentheses represent the weighted average SHAP values of four tree-based mod…	where higher values indicate greater variable importance.\n \n Test Explanations:\n 1. updrs3_score (0.819): Represents the MDS-UPDRS Part III score	which evaluates motor function through clinical assessments. A higher score indicates more severe motor symptoms.\n 2. con_putamen (0.487): Indicates the dopamine signal intensity ratio between the left and right putamen regions. Parkinson's disease often shows significant asymmetry.\n 3. updrs_totscore (0.345): Refers to the total MDS-UPDRS score	reflecting overall severity. A higher score suggests greater disease severity.\n 4. updrs2_score (0.296): Evaluates difficulties in daily activities reported by patients. A higher score indicates greater difficulty.\n 5. lowput_expected (0.186): Represents the lower expected limit of dopamine signal intensity in the putamen. Below-threshold values suggest dopamine depletion.\n 6. upsit_pctl (0.13…	a biomarker for Parkinson's.\n 7. mean_putamen (0.105): Average dopamine signal intensity across both putamen regions	reflecting dopamine deficiency.\n 8. DATSCAN_PUTAMEN_L (0.093): Dopamine signal intensity in the left putamen. Asymmetry is a hallmark of Parkinson's.\n 9. con_striatum (0.035): Overall dopamine signal intensity in the striatum (including putamen and caudate).\n 10. DATSCAN_PUTAMEN_R (0.031): Dopamine signal intensity in the right putamen. Early Parkinson's often shows left-right asymmetry.\n \n …	respond with `1` if the subject is likely to have Parkinson's disease or `0` if they are healthy.\n \n Information of subject:\n 1. updrs3_score: 18.0\n 2. con_putamen: 0.83\n 3. updrs_totscore: 46.0\n 4. updrs2_score: 15.0\n 5. lowput_expected: 0.3600433097814658\n 6. upsit_pctl: 1.0\n 7. mean_putamen: 0.96\n 8. DATSCAN_PUTAMEN_L: 0.83\n 9. con_striatum: 2.67\n 10. DATSCAN_PUTAMEN_R: 1.09\n\n Ba…	respond with `1` for Parkinson's disease or `0` for healthy control.\n Your response should contain only the number `1` or `0`	with no additional text.\n Final Answer:\n "}	{"role": "assistant"	"content": " 1"}]}
{"messages": [{"role": "system"	"content": "You are a medical expert."}	{"role": "user"	"content": "\n You are a medical expert. Analyze the following test results to determine whether the person likely has Parkinson's disease (Answer: 1) or is a healthy control (Answer: 0). \n Compare the provided values with typical ranges observed in Parkinson's disease patients and healthy individuals. \n The values in parentheses represent the weighted average SHAP values of four tree-based mod…	where higher values indicate greater variable importance.\n \n Test Explanations:\n 1. updrs3_score (0.819): Represents the MDS-UPDRS Part III score	which evaluates motor function through clinical assessments. A higher score indicates more severe motor symptoms.\n 2. con_putamen (0.487): Indicates the dopamine signal intensity ratio between the left and right putamen regions. Parkinson's disease often shows significant asymmetry.\n 3. updrs_totscore (0.345): Refers to the total MDS-UPDRS score	reflecting overall severity. A higher score suggests greater disease severity.\n 4. updrs2_score (0.296): Evaluates difficulties in daily activities reported by patients. A higher score indicates greater difficulty.\n 5. lowput_expected (0.186): Represents the lower expected limit of dopamine signal intensity in the putamen. Below-threshold values suggest dopamine depletion.\n 6. upsit_pctl (0.13…	a biomarker for Parkinson's.\n 7. mean_putamen (0.105): Average dopamine signal intensity across both putamen regions	reflecting dopamine deficiency.\n 8. DATSCAN_PUTAMEN_L (0.093): Dopamine signal intensity in the left putamen. Asymmetry is a hallmark of Parkinson's.\n 9. con_striatum (0.035): Overall dopamine signal intensity in the striatum (including putamen and caudate).\n 10. DATSCAN_PUTAMEN_R (0.031): Dopamine signal intensity in the right putamen. Early Parkinson's often shows left-right asymmetry.\n \n …	respond with `1` if the subject is likely to have Parkinson's disease or `0` if they are healthy.\n \n Information of subject:\n 1. updrs3_score: 10.0\n 2. con_putamen: 0.94\n 3. updrs_totscore: 43.0\n 4. updrs2_score: 12.0\n 5. lowput_expected: 0.482280608428685\n 6. upsit_pctl: 1.0\n 7. mean_putamen: 1.485\n 8. DATSCAN_PUTAMEN_L: 2.03\n 9. con_striatum: 3.48\n 10. DATSCAN_PUTAMEN_R: 0.94\n\n Ba…	respond with `1` for Parkinson's disease or `0` for healthy control.\n Your response should contain only the number `1` or `0`	with no additional text.\n Final Answer:\n "}	{"role": "assistant"	"content": " 1"}]}
{"messages": [{"role": "system"	"content": "You are a medical expert."}	{"role": "user"	"content": "\n You are a medical expert. Analyze the following test results to determine whether the person likely has Parkinson's disease (Answer: 1) or is a healthy control (Answer: 0). \n Compare the provided values with typical ranges observed in Parkinson's disease patients and healthy individuals. \n The values in parentheses represent the weighted average SHAP values of four tree-based mod…	where higher values indicate greater variable importance.\n \n Test Explanations:\n 1. updrs3_score (0.819): Represents the MDS-UPDRS Part III score	which evaluates motor function through clinical assessments. A higher score indicates more severe motor symptoms.\n 2. con_putamen (0.487): Indicates the dopamine signal intensity ratio between the left and right putamen regions. Parkinson's disease often shows significant asymmetry.\n 3. updrs_totscore (0.345): Refers to the total MDS-UPDRS score	reflecting overall severity. A higher score suggests greater disease severity.\n 4. updrs2_score (0.296): Evaluates difficulties in daily activities reported by patients. A higher score indicates greater difficulty.\n 5. lowput_expected (0.186): Represents the lower expected limit of dopamine signal intensity in the putamen. Below-threshold values suggest dopamine depletion.\n 6. upsit_pctl (0.13…	a biomarker for Parkinson's.\n 7. mean_putamen (0.105): Average dopamine signal intensity across both putamen regions	reflecting dopamine deficiency.\n 8. DATSCAN_PUTAMEN_L (0.093): Dopamine signal intensity in the left putamen. Asymmetry is a hallmark of Parkinson's.\n 9. con_striatum (0.035): Overall dopamine signal intensity in the striatum (including putamen and caudate).\n 10. DATSCAN_PUTAMEN_R (0.031): Dopamine signal intensity in the right putamen. Early Parkinson's often shows left-right asymmetry.\n \n …	respond with `1` if the subject is likely to have Parkinson's disease or `0` if they are healthy.\n \n Information of subject:\n 1. updrs3_score: 6.0\n 2. con_putamen: 0.73\n 3. updrs_totscore: 7.0\n 4. updrs2_score: 1.0\n 5. lowput_expected: 0.3525513257570545\n 6. upsit_pctl: 50.0\n 7. mean_putamen: 1.045\n 8. DATSCAN_PUTAMEN_L: 0.73\n 9. con_striatum: 2.56\n 10. DATSCAN_PUTAMEN_R: 1.36\n\n Bas…	respond with `1` for Parkinson's disease or `0` for healthy control.\n Your response should contain only the number `1` or `0`	with no additional text.\n Final Answer:\n "}	{"role": "assistant"	"content": " 1"}]}
{"messages": [{"role": "system"	"content": "You are a medical expert."}	{"role": "user"	"content": "\n You are a medical expert. Analyze the following test results to determine whether the person likely has Parkinson's disease (Answer: 1) or is a healthy control (Answer: 0). \n Compare the provided values with typical ranges observed in Parkinson's disease patients and healthy individuals. \n The values in parentheses represent the weighted average SHAP values of four tree-based mod…	where higher values indicate greater variable importance.\n \n Test Explanations:\n 1. updrs3_score (0.819): Represents the MDS-UPDRS Part III score	which evaluates motor function through clinical assessments. A higher score indicates more severe motor symptoms.\n 2. con_putamen (0.487): Indicates the dopamine signal intensity ratio between the left and right putamen regions. Parkinson's disease often shows significant asymmetry.\n 3. updrs_totscore (0.345): Refers to the total MDS-UPDRS score	reflecting overall severity. A higher score suggests greater disease severity.\n 4. updrs2_score (0.296): Evaluates difficulties in daily activities reported by patients. A higher score indicates greater difficulty.\n 5. lowput_expected (0.186): Represents the lower expected limit of dopamine signal intensity in the putamen. Below-threshold values suggest dopamine depletion.\n 6. upsit_pctl (0.13…	a biomarker for Parkinson's.\n 7. mean_putamen (0.105): Average dopamine signal intensity across both putamen regions	reflecting dopamine deficiency.\n 8. DATSCAN_PUTAMEN_L (0.093): Dopamine signal intensity in the left putamen. Asymmetry is a hallmark of Parkinson's.\n 9. con_striatum (0.035): Overall dopamine signal intensity in the striatum (including putamen and caudate).\n 10. DATSCAN_PUTAMEN_R (0.031): Dopamine signal intensity in the right putamen. Early Parkinson's often shows left-right asymmetry.\n \n …	respond with `1` if the subject is likely to have Parkinson's disease or `0` if they are healthy.\n \n Information of subject:\n 1. updrs3_score: 15.0\n 2. con_putamen: 0.88\n 3. updrs_totscore: 29.0\n 4. updrs2_score: 5.0\n 5. lowput_expected: 0.3909031339843371\n 6. upsit_pctl: 1.0\n 7. mean_putamen: 1.25\n 8. DATSCAN_PUTAMEN_L: 0.88\n 9. con_striatum: 3.82\n 10. DATSCAN_PUTAMEN_R: 1.62\n\n Bas…	respond with `1` for Parkinson's disease or `0` for healthy control.\n Your response should contain only the number `1` or `0`	with no additional text.\n Final Answer:\n "}	{"role": "assistant"	"content": " 1"}]}
{"messages": [{"role": "system"	"content": "You are a medical expert."}	{"role": "user"	"content": "\n You are a medical expert. Analyze the following test results to determine whether the person likely has Parkinson's disease (Answer: 1) or is a healthy control (Answer: 0). \n Compare the provided values with typical ranges observed in Parkinson's disease patients and healthy individuals. \n The values in parentheses represent the weighted average SHAP values of four tree-based mod…	where higher values indicate greater variable importance.\n \n Test Explanations:\n 1. updrs3_score (0.819): Represents the MDS-UPDRS Part III score	which evaluates motor function through clinical assessments. A higher score indicates more severe motor symptoms.\n 2. con_putamen (0.487): Indicates the dopamine signal intensity ratio between the left and right putamen regions. Parkinson's disease often shows significant asymmetry.\n 3. updrs_totscore (0.345): Refers to the total MDS-UPDRS score	reflecting overall severity. A higher score suggests greater disease severity.\n 4. updrs2_score (0.296): Evaluates difficulties in daily activities reported by patients. A higher score indicates greater difficulty.\n 5. lowput_expected (0.186): Represents the lower expected limit of dopamine signal intensity in the putamen. Below-threshold values suggest dopamine depletion.\n 6. upsit_pctl (0.13…	a biomarker for Parkinson's.\n 7. mean_putamen (0.105): Average dopamine signal intensity across both putamen regions	reflecting dopamine deficiency.\n 8. DATSCAN_PUTAMEN_L (0.093): Dopamine signal intensity in the left putamen. Asymmetry is a hallmark of Parkinson's.\n 9. con_striatum (0.035): Overall dopamine signal intensity in the striatum (including putamen and caudate).\n 10. DATSCAN_PUTAMEN_R (0.031): Dopamine signal intensity in the right putamen. Early Parkinson's often shows left-right asymmetry.\n \n …	respond with `1` if the subject is likely to have Parkinson's disease or `0` if they are healthy.\n \n Information of subject:\n 1. updrs3_score: 20.98496240601504\n 2. con_putamen: 1.055\n 3. updrs_totscore: 32.7741935483871\n 4. updrs2_score: 2.0\n 5. lowput_expected: 0.4518993116868262\n 6. upsit_pctl: 10.5\n 7. mean_putamen: 1.055\n 8. DATSCAN_PUTAMEN_L: 1.09\n 9. con_striatum: 3.205\n 10. DA…	respond with `1` for Parkinson's disease or `0` for healthy control.\n Your response should contain only the number `1` or `0`	with no additional text.\n Final Answer:\n "}	{"role": "assistant"	"content": " 0"}]}
{"messages": [{"role": "system"	"content": "You are a medical expert."}	{"role": "user"	"content": "\n You are a medical expert. Analyze the following test results to determine whether the person likely has Parkinson's disease (Answer: 1) or is a healthy control (Answer: 0). \n Compare the provided values with typical ranges observed in Parkinson's disease patients and healthy individuals. \n The values in parentheses represent the weighted average SHAP values of four tree-based mod…	where higher values indicate greater variable importance.\n \n Test Explanations:\n 1. updrs3_score (0.819): Represents the MDS-UPDRS Part III score	which evaluates motor function through clinical assessments. A higher score indicates more severe motor symptoms.\n 2. con_putamen (0.487): Indicates the dopamine signal intensity ratio between the left and right putamen regions. Parkinson's disease often shows significant asymmetry.\n 3. updrs_totscore (0.345): Refers to the total MDS-UPDRS score	reflecting overall severity. A higher score suggests greater disease severity.\n 4. updrs2_score (0.296): Evaluates difficulties in daily activities reported by patients. A higher score indicates greater difficulty.\n 5. lowput_expected (0.186): Represents the lower expected limit of dopamine signal intensity in the putamen. Below-threshold values suggest dopamine depletion.\n 6. upsit_pctl (0.13…	a biomarker for Parkinson's.\n 7. mean_putamen (0.105): Average dopamine signal intensity across both putamen regions	reflecting dopamine deficiency.\n 8. DATSCAN_PUTAMEN_L (0.093): Dopamine signal intensity in the left putamen. Asymmetry is a hallmark of Parkinson's.\n 9. con_striatum (0.035): Overall dopamine signal intensity in the striatum (including putamen and caudate).\n 10. DATSCAN_PUTAMEN_R (0.031): Dopamine signal intensity in the right putamen. Early Parkinson's often shows left-right asymmetry.\n \n …	respond with `1` if the subject is likely to have Parkinson's disease or `0` if they are healthy.\n \n Information of subject:\n 1. updrs3_score: 18.0\n 2. con_putamen: 0.49\n 3. updrs_totscore: 31.0\n 4. updrs2_score: 7.0\n 5. lowput_expected: 0.2601103784244601\n 6. upsit_pctl: 11.0\n 7. mean_putamen: 0.625\n 8. DATSCAN_PUTAMEN_L: 0.49\n 9. con_striatum: 1.79\n 10. DATSCAN_PUTAMEN_R: 0.76\n\n B…	respond with `1` for Parkinson's disease or `0` for healthy control.\n Your response should contain only the number `1` or `0`	with no additional text.\n Final Answer:\n "}	{"role": "assistant"	"content": " 1"}]}
{"messages": [{"role": "system"	"content": "You are a medical expert."}	{"role": "user"	"content": "\n You are a medical expert. Analyze the following test results to determine whether the person likely has Parkinson's disease (Answer: 1) or is a healthy control (Answer: 0). \n Compare the provided values with typical ranges observed in Parkinson's disease patients and healthy individuals. \n The values in parentheses represent the weighted average SHAP values of four tree-based mod…	where higher values indicate greater variable importance.\n \n Test Explanations:\n 1. updrs3_score (0.819): Represents the MDS-UPDRS Part III score	which evaluates motor function through clinical assessments. A higher score indicates more severe motor symptoms.\n 2. con_putamen (0.487): Indicates the dopamine signal intensity ratio between the left and right putamen regions. Parkinson's disease often shows significant asymmetry.\n 3. updrs_totscore (0.345): Refers to the total MDS-UPDRS score	reflecting overall severity. A higher score suggests greater disease severity.\n 4. updrs2_score (0.296): Evaluates difficulties in daily activities reported by patients. A higher score indicates greater difficulty.\n 5. lowput_expected (0.186): Represents the lower expected limit of dopamine signal intensity in the putamen. Below-threshold values suggest dopamine depletion.\n 6. upsit_pctl (0.13…	a biomarker for Parkinson's.\n 7. mean_putamen (0.105): Average dopamine signal intensity across both putamen regions	reflecting dopamine deficiency.\n 8. DATSCAN_PUTAMEN_L (0.093): Dopamine signal intensity in the left putamen. Asymmetry is a hallmark of Parkinson's.\n 9. con_striatum (0.035): Overall dopamine signal intensity in the striatum (including putamen and caudate).\n 10. DATSCAN_PUTAMEN_R (0.031): Dopamine signal intensity in the right putamen. Early Parkinson's often shows left-right asymmetry.\n \n …	respond with `1` if the subject is likely to have Parkinson's disease or `0` if they are healthy.\n \n Information of subject:\n 1. updrs3_score: 2.0\n 2. con_putamen: 1.885\n 3. updrs_totscore: 6.0\n 4. updrs2_score: 2.0\n 5. lowput_expected: 0.8818901558538631\n 6. upsit_pctl: 40.0\n 7. mean_putamen: 1.885\n 8. DATSCAN_PUTAMEN_L: 1.84\n 9. con_striatum: 4.76\n 10. DATSCAN_PUTAMEN_R: 1.93\n\n Ba…	respond with `1` for Parkinson's disease or `0` for healthy control.\n Your response should contain only the number `1` or `0`	with no additional text.\n Final Answer:\n "}	{"role": "assistant"	"content": " 0"}]}
{"messages": [{"role": "system"	"content": "You are a medical expert."}	{"role": "user"	"content": "\n You are a medical expert. Analyze the following test results to determine whether the person likely has Parkinson's disease (Answer: 1) or is a healthy control (Answer: 0). \n Compare the provided values with typical ranges observed in Parkinson's disease patients and healthy individuals. \n The values in parentheses represent the weighted average SHAP values of four tree-based mod…	where higher values indicate greater variable importance.\n \n Test Explanations:\n 1. updrs3_score (0.819): Represents the MDS-UPDRS Part III score	which evaluates motor function through clinical assessments. A higher score indicates more severe motor symptoms.\n 2. con_putamen (0.487): Indicates the dopamine signal intensity ratio between the left and right putamen regions. Parkinson's disease often shows significant asymmetry.\n 3. updrs_totscore (0.345): Refers to the total MDS-UPDRS score	reflecting overall severity. A higher score suggests greater disease severity.\n 4. updrs2_score (0.296): Evaluates difficulties in daily activities reported by patients. A higher score indicates greater difficulty.\n 5. lowput_expected (0.186): Represents the lower expected limit of dopamine signal intensity in the putamen. Below-threshold values suggest dopamine depletion.\n 6. upsit_pctl (0.13…	a biomarker for Parkinson's.\n 7. mean_putamen (0.105): Average dopamine signal intensity across both putamen regions	reflecting dopamine deficiency.\n 8. DATSCAN_PUTAMEN_L (0.093): Dopamine signal intensity in the left putamen. Asymmetry is a hallmark of Parkinson's.\n 9. con_striatum (0.035): Overall dopamine signal intensity in the striatum (including putamen and caudate).\n 10. DATSCAN_PUTAMEN_R (0.031): Dopamine signal intensity in the right putamen. Early Parkinson's often shows left-right asymmetry.\n \n …	respond with `1` if the subject is likely to have Parkinson's disease or `0` if they are healthy.\n \n Information of subject:\n 1. updrs3_score: 15.0\n 2. con_putamen: 0.8\n 3. updrs_totscore: 16.0\n 4. updrs2_score: 1.0\n 5. lowput_expected: 0.3569000071172218\n 6. upsit_pctl: 6.0\n 7. mean_putamen: 0.965\n 8. DATSCAN_PUTAMEN_L: 1.13\n 9. con_striatum: 2.51\n 10. DATSCAN_PUTAMEN_R: 0.8\n\n Base…	respond with `1` for Parkinson's disease or `0` for healthy control.\n Your response should contain only the number `1` or `0`	with no additional text.\n Final Answer:\n "}	{"role": "assistant"	"content": " 1"}]}
{"messages": [{"role": "system"	"content": "You are a medical expert."}	{"role": "user"	"content": "\n You are a medical expert. Analyze the following test results to determine whether the person likely has Parkinson's disease (Answer: 1) or is a healthy control (Answer: 0). \n Compare the provided values with typical ranges observed in Parkinson's disease patients and healthy individuals. \n The values in parentheses represent the weighted average SHAP values of four tree-based mod…	where higher values indicate greater variable importance.\n \n Test Explanations:\n 1. updrs3_score (0.819): Represents the MDS-UPDRS Part III score	which evaluates motor function through clinical assessments. A higher score indicates more severe motor symptoms.\n 2. con_putamen (0.487): Indicates the dopamine signal intensity ratio between the left and right putamen regions. Parkinson's disease often shows significant asymmetry.\n 3. updrs_totscore (0.345): Refers to the total MDS-UPDRS score	reflecting overall severity. A higher score suggests greater disease severity.\n 4. updrs2_score (0.296): Evaluates difficulties in daily activities reported by patients. A higher score indicates greater difficulty.\n 5. lowput_expected (0.186): Represents the lower expected limit of dopamine signal intensity in the putamen. Below-threshold values suggest dopamine depletion.\n 6. upsit_pctl (0.13…	a biomarker for Parkinson's.\n 7. mean_putamen (0.105): Average dopamine signal intensity across both putamen regions	reflecting dopamine deficiency.\n 8. DATSCAN_PUTAMEN_L (0.093): Dopamine signal intensity in the left putamen. Asymmetry is a hallmark of Parkinson's.\n 9. con_striatum (0.035): Overall dopamine signal intensity in the striatum (including putamen and caudate).\n 10. DATSCAN_PUTAMEN_R (0.031): Dopamine signal intensity in the right putamen. Early Parkinson's often shows left-right asymmetry.\n \n …	respond with `1` if the subject is likely to have Parkinson's disease or `0` if they are healthy.\n \n Information of subject:\n 1. updrs3_score: 29.0\n 2. con_putamen: 0.395\n 3. updrs_totscore: 50.0\n 4. updrs2_score: 14.0\n 5. lowput_expected: 0.2184703063426063\n 6. upsit_pctl: 41.0\n 7. mean_putamen: 0.395\n 8. DATSCAN_PUTAMEN_L: 0.37\n 9. con_striatum: 1.165\n 10. DATSCAN_PUTAMEN_R: 0.42\n\…	respond with `1` for Parkinson's disease or `0` for healthy control.\n Your response should contain only the number `1` or `0`	with no additional text.\n Final Answer:\n "}	{"role": "assistant"	"content": " 1"}]}
{"messages": [{"role": "system"	"content": "You are a medical expert."}	{"role": "user"	"content": "\n You are a medical expert. Analyze the following test results to determine whether the person likely has Parkinson's disease (Answer: 1) or is a healthy control (Answer: 0). \n Compare the provided values with typical ranges observed in Parkinson's disease patients and healthy individuals. \n The values in parentheses represent the weighted average SHAP values of four tree-based mod…	where higher values indicate greater variable importance.\n \n Test Explanations:\n 1. updrs3_score (0.819): Represents the MDS-UPDRS Part III score	which evaluates motor function through clinical assessments. A higher score indicates more severe motor symptoms.\n 2. con_putamen (0.487): Indicates the dopamine signal intensity ratio between the left and right putamen regions. Parkinson's disease often shows significant asymmetry.\n 3. updrs_totscore (0.345): Refers to the total MDS-UPDRS score	reflecting overall severity. A higher score suggests greater disease severity.\n 4. updrs2_score (0.296): Evaluates difficulties in daily activities reported by patients. A higher score indicates greater difficulty.\n 5. lowput_expected (0.186): Represents the lower expected limit of dopamine signal intensity in the putamen. Below-threshold values suggest dopamine depletion.\n 6. upsit_pctl (0.13…	a biomarker for Parkinson's.\n 7. mean_putamen (0.105): Average dopamine signal intensity across both putamen regions	reflecting dopamine deficiency.\n 8. DATSCAN_PUTAMEN_L (0.093): Dopamine signal intensity in the left putamen. Asymmetry is a hallmark of Parkinson's.\n 9. con_striatum (0.035): Overall dopamine signal intensity in the striatum (including putamen and caudate).\n 10. DATSCAN_PUTAMEN_R (0.031): Dopamine signal intensity in the right putamen. Early Parkinson's often shows left-right asymmetry.\n \n …	respond with `1` if the subject is likely to have Parkinson's disease or `0` if they are healthy.\n \n Information of subject:\n 1. updrs3_score: 28.0\n 2. con_putamen: 1.08\n 3. updrs_totscore: 54.0\n 4. updrs2_score: 14.0\n 5. lowput_expected: 0.4647171683215015\n 6. upsit_pctl: 1.0\n 7. mean_putamen: 1.32\n 8. DATSCAN_PUTAMEN_L: 1.56\n 9. con_striatum: 3.2\n 10. DATSCAN_PUTAMEN_R: 1.08\n\n Bas…	respond with `1` for Parkinson's disease or `0` for healthy control.\n Your response should contain only the number `1` or `0`	with no additional text.\n Final Answer:\n "}	{"role": "assistant"	"content": " 1"}]}
{"messages": [{"role": "system"	"content": "You are a medical expert."}	{"role": "user"	"content": "\n You are a medical expert. Analyze the following test results to determine whether the person likely has Parkinson's disease (Answer: 1) or is a healthy control (Answer: 0). \n Compare the provided values with typical ranges observed in Parkinson's disease patients and healthy individuals. \n The values in parentheses represent the weighted average SHAP values of four tree-based mod…	where higher values indicate greater variable importance.\n \n Test Explanations:\n 1. updrs3_score (0.819): Represents the MDS-UPDRS Part III score	which evaluates motor function through clinical assessments. A higher score indicates more severe motor symptoms.\n 2. con_putamen (0.487): Indicates the dopamine signal intensity ratio between the left and right putamen regions. Parkinson's disease often shows significant asymmetry.\n 3. updrs_totscore (0.345): Refers to the total MDS-UPDRS score	reflecting overall severity. A higher score suggests greater disease severity.\n 4. updrs2_score (0.296): Evaluates difficulties in daily activities reported by patients. A higher score indicates greater difficulty.\n 5. lowput_expected (0.186): Represents the lower expected limit of dopamine signal intensity in the putamen. Below-threshold values suggest dopamine depletion.\n 6. upsit_pctl (0.13…	a biomarker for Parkinson's.\n 7. mean_putamen (0.105): Average dopamine signal intensity across both putamen regions	reflecting dopamine deficiency.\n 8. DATSCAN_PUTAMEN_L (0.093): Dopamine signal intensity in the left putamen. Asymmetry is a hallmark of Parkinson's.\n 9. con_striatum (0.035): Overall dopamine signal intensity in the striatum (including putamen and caudate).\n 10. DATSCAN_PUTAMEN_R (0.031): Dopamine signal intensity in the right putamen. Early Parkinson's often shows left-right asymmetry.\n \n …	respond with `1` if the subject is likely to have Parkinson's disease or `0` if they are healthy.\n \n Information of subject:\n 1. updrs3_score: 12.0\n 2. con_putamen: 0.87\n 3. updrs_totscore: 28.0\n 4. updrs2_score: 9.0\n 5. lowput_expected: 0.4199522091608776\n 6. upsit_pctl: 1.0\n 7. mean_putamen: 0.9299999999999999\n 8. DATSCAN_PUTAMEN_L: 0.87\n 9. con_striatum: 2.58\n 10. DATSCAN_PUTAMEN_R…	respond with `1` for Parkinson's disease or `0` for healthy control.\n Your response should contain only the number `1` or `0`	with no additional text.\n Final Answer:\n "}	{"role": "assistant"	"content": " 1"}]}
{"messages": [{"role": "system"	"content": "You are a medical expert."}	{"role": "user"	"content": "\n You are a medical expert. Analyze the following test results to determine whether the person likely has Parkinson's disease (Answer: 1) or is a healthy control (Answer: 0). \n Compare the provided values with typical ranges observed in Parkinson's disease patients and healthy individuals. \n The values in parentheses represent the weighted average SHAP values of four tree-based mod…	where higher values indicate greater variable importance.\n \n Test Explanations:\n 1. updrs3_score (0.819): Represents the MDS-UPDRS Part III score	which evaluates motor function through clinical assessments. A higher score indicates more severe motor symptoms.\n 2. con_putamen (0.487): Indicates the dopamine signal intensity ratio between the left and right putamen regions. Parkinson's disease often shows significant asymmetry.\n 3. updrs_totscore (0.345): Refers to the total MDS-UPDRS score	reflecting overall severity. A higher score suggests greater disease severity.\n 4. updrs2_score (0.296): Evaluates difficulties in daily activities reported by patients. A higher score indicates greater difficulty.\n 5. lowput_expected (0.186): Represents the lower expected limit of dopamine signal intensity in the putamen. Below-threshold values suggest dopamine depletion.\n 6. upsit_pctl (0.13…	a biomarker for Parkinson's.\n 7. mean_putamen (0.105): Average dopamine signal intensity across both putamen regions	reflecting dopamine deficiency.\n 8. DATSCAN_PUTAMEN_L (0.093): Dopamine signal intensity in the left putamen. Asymmetry is a hallmark of Parkinson's.\n 9. con_striatum (0.035): Overall dopamine signal intensity in the striatum (including putamen and caudate).\n 10. DATSCAN_PUTAMEN_R (0.031): Dopamine signal intensity in the right putamen. Early Parkinson's often shows left-right asymmetry.\n \n …	respond with `1` if the subject is likely to have Parkinson's disease or `0` if they are healthy.\n \n Information of subject:\n 1. updrs3_score: 25.0\n 2. con_putamen: 0.35\n 3. updrs_totscore: 35.0\n 4. updrs2_score: 5.0\n 5. lowput_expected: 0.1819232254083589\n 6. upsit_pctl: 1.0\n 7. mean_putamen: 0.365\n 8. DATSCAN_PUTAMEN_L: 0.35\n 9. con_striatum: 1.47\n 10. DATSCAN_PUTAMEN_R: 0.38\n\n Ba…	respond with `1` for Parkinson's disease or `0` for healthy control.\n Your response should contain only the number `1` or `0`	with no additional text.\n Final Answer:\n "}	{"role": "assistant"	"content": " 1"}]}
{"messages": [{"role": "system"	"content": "You are a medical expert."}	{"role": "user"	"content": "\n You are a medical expert. Analyze the following test results to determine whether the person likely has Parkinson's disease (Answer: 1) or is a healthy control (Answer: 0). \n Compare the provided values with typical ranges observed in Parkinson's disease patients and healthy individuals. \n The values in parentheses represent the weighted average SHAP values of four tree-based mod…	where higher values indicate greater variable importance.\n \n Test Explanations:\n 1. updrs3_score (0.819): Represents the MDS-UPDRS Part III score	which evaluates motor function through clinical assessments. A higher score indicates more severe motor symptoms.\n 2. con_putamen (0.487): Indicates the dopamine signal intensity ratio between the left and right putamen regions. Parkinson's disease often shows significant asymmetry.\n 3. updrs_totscore (0.345): Refers to the total MDS-UPDRS score	reflecting overall severity. A higher score suggests greater disease severity.\n 4. updrs2_score (0.296): Evaluates difficulties in daily activities reported by patients. A higher score indicates greater difficulty.\n 5. lowput_expected (0.186): Represents the lower expected limit of dopamine signal intensity in the putamen. Below-threshold values suggest dopamine depletion.\n 6. upsit_pctl (0.13…	a biomarker for Parkinson's.\n 7. mean_putamen (0.105): Average dopamine signal intensity across both putamen regions	reflecting dopamine deficiency.\n 8. DATSCAN_PUTAMEN_L (0.093): Dopamine signal intensity in the left putamen. Asymmetry is a hallmark of Parkinson's.\n 9. con_striatum (0.035): Overall dopamine signal intensity in the striatum (including putamen and caudate).\n 10. DATSCAN_PUTAMEN_R (0.031): Dopamine signal intensity in the right putamen. Early Parkinson's often shows left-right asymmetry.\n \n …	respond with `1` if the subject is likely to have Parkinson's disease or `0` if they are healthy.\n \n Information of subject:\n 1. updrs3_score: 23.0\n 2. con_putamen: 0.66\n 3. updrs_totscore: 39.0\n 4. updrs2_score: 10.0\n 5. lowput_expected: 0.3390286630368786\n 6. upsit_pctl: 5.0\n 7. mean_putamen: 0.94\n 8. DATSCAN_PUTAMEN_L: 0.66\n 9. con_striatum: 2.86\n 10. DATSCAN_PUTAMEN_R: 1.22\n\n Ba…	respond with `1` for Parkinson's disease or `0` for healthy control.\n Your response should contain only the number `1` or `0`	with no additional text.\n Final Answer:\n "}	{"role": "assistant"	"content": " 1"}]}
{"messages": [{"role": "system"	"content": "You are a medical expert."}	{"role": "user"	"content": "\n You are a medical expert. Analyze the following test results to determine whether the person likely has Parkinson's disease (Answer: 1) or is a healthy control (Answer: 0). \n Compare the provided values with typical ranges observed in Parkinson's disease patients and healthy individuals. \n The values in parentheses represent the weighted average SHAP values of four tree-based mod…	where higher values indicate greater variable importance.\n \n Test Explanations:\n 1. updrs3_score (0.819): Represents the MDS-UPDRS Part III score	which evaluates motor function through clinical assessments. A higher score indicates more severe motor symptoms.\n 2. con_putamen (0.487): Indicates the dopamine signal intensity ratio between the left and right putamen regions. Parkinson's disease often shows significant asymmetry.\n 3. updrs_totscore (0.345): Refers to the total MDS-UPDRS score	reflecting overall severity. A higher score suggests greater disease severity.\n 4. updrs2_score (0.296): Evaluates difficulties in daily activities reported by patients. A higher score indicates greater difficulty.\n 5. lowput_expected (0.186): Represents the lower expected limit of dopamine signal intensity in the putamen. Below-threshold values suggest dopamine depletion.\n 6. upsit_pctl (0.13…	a biomarker for Parkinson's.\n 7. mean_putamen (0.105): Average dopamine signal intensity across both putamen regions	reflecting dopamine deficiency.\n 8. DATSCAN_PUTAMEN_L (0.093): Dopamine signal intensity in the left putamen. Asymmetry is a hallmark of Parkinson's.\n 9. con_striatum (0.035): Overall dopamine signal intensity in the striatum (including putamen and caudate).\n 10. DATSCAN_PUTAMEN_R (0.031): Dopamine signal intensity in the right putamen. Early Parkinson's often shows left-right asymmetry.\n \n …	respond with `1` if the subject is likely to have Parkinson's disease or `0` if they are healthy.\n \n Information of subject:\n 1. updrs3_score: 21.0\n 2. con_putamen: 1.0\n 3. updrs_totscore: 29.0\n 4. updrs2_score: 4.0\n 5. lowput_expected: 0.4841437612505393\n 6. upsit_pctl: 2.0\n 7. mean_putamen: 1.185\n 8. DATSCAN_PUTAMEN_L: 1.37\n 9. con_striatum: 2.84\n 10. DATSCAN_PUTAMEN_R: 1.0\n\n Base…	respond with `1` for Parkinson's disease or `0` for healthy control.\n Your response should contain only the number `1` or `0`	with no additional text.\n Final Answer:\n "}	{"role": "assistant"	"content": " 1"}]}
{"messages": [{"role": "system"	"content": "You are a medical expert."}	{"role": "user"	"content": "\n You are a medical expert. Analyze the following test results to determine whether the person likely has Parkinson's disease (Answer: 1) or is a healthy control (Answer: 0). \n Compare the provided values with typical ranges observed in Parkinson's disease patients and healthy individuals. \n The values in parentheses represent the weighted average SHAP values of four tree-based mod…	where higher values indicate greater variable importance.\n \n Test Explanations:\n 1. updrs3_score (0.819): Represents the MDS-UPDRS Part III score	which evaluates motor function through clinical assessments. A higher score indicates more severe motor symptoms.\n 2. con_putamen (0.487): Indicates the dopamine signal intensity ratio between the left and right putamen regions. Parkinson's disease often shows significant asymmetry.\n 3. updrs_totscore (0.345): Refers to the total MDS-UPDRS score	reflecting overall severity. A higher score suggests greater disease severity.\n 4. updrs2_score (0.296): Evaluates difficulties in daily activities reported by patients. A higher score indicates greater difficulty.\n 5. lowput_expected (0.186): Represents the lower expected limit of dopamine signal intensity in the putamen. Below-threshold values suggest dopamine depletion.\n 6. upsit_pctl (0.13…	a biomarker for Parkinson's.\n 7. mean_putamen (0.105): Average dopamine signal intensity across both putamen regions	reflecting dopamine deficiency.\n 8. DATSCAN_PUTAMEN_L (0.093): Dopamine signal intensity in the left putamen. Asymmetry is a hallmark of Parkinson's.\n 9. con_striatum (0.035): Overall dopamine signal intensity in the striatum (including putamen and caudate).\n 10. DATSCAN_PUTAMEN_R (0.031): Dopamine signal intensity in the right putamen. Early Parkinson's often shows left-right asymmetry.\n \n …	respond with `1` if the subject is likely to have Parkinson's disease or `0` if they are healthy.\n \n Information of subject:\n 1. updrs3_score: 0.0\n 2. con_putamen: 3.015\n 3. updrs_totscore: 4.0\n 4. updrs2_score: 2.0\n 5. lowput_expected: 1.396376198816488\n 6. upsit_pctl: 10.0\n 7. mean_putamen: 3.015\n 8. DATSCAN_PUTAMEN_L: 2.94\n 9. con_striatum: 6.83\n 10. DATSCAN_PUTAMEN_R: 3.09\n\n Bas…	respond with `1` for Parkinson's disease or `0` for healthy control.\n Your response should contain only the number `1` or `0`	with no additional text.\n Final Answer:\n "}	{"role": "assistant"	"content": " 0"}]}
{"messages": [{"role": "system"	"content": "You are a medical expert."}	{"role": "user"	"content": "\n You are a medical expert. Analyze the following test results to determine whether the person likely has Parkinson's disease (Answer: 1) or is a healthy control (Answer: 0). \n Compare the provided values with typical ranges observed in Parkinson's disease patients and healthy individuals. \n The values in parentheses represent the weighted average SHAP values of four tree-based mod…	where higher values indicate greater variable importance.\n \n Test Explanations:\n 1. updrs3_score (0.819): Represents the MDS-UPDRS Part III score	which evaluates motor function through clinical assessments. A higher score indicates more severe motor symptoms.\n 2. con_putamen (0.487): Indicates the dopamine signal intensity ratio between the left and right putamen regions. Parkinson's disease often shows significant asymmetry.\n 3. updrs_totscore (0.345): Refers to the total MDS-UPDRS score	reflecting overall severity. A higher score suggests greater disease severity.\n 4. updrs2_score (0.296): Evaluates difficulties in daily activities reported by patients. A higher score indicates greater difficulty.\n 5. lowput_expected (0.186): Represents the lower expected limit of dopamine signal intensity in the putamen. Below-threshold values suggest dopamine depletion.\n 6. upsit_pctl (0.13…	a biomarker for Parkinson's.\n 7. mean_putamen (0.105): Average dopamine signal intensity across both putamen regions	reflecting dopamine deficiency.\n 8. DATSCAN_PUTAMEN_L (0.093): Dopamine signal intensity in the left putamen. Asymmetry is a hallmark of Parkinson's.\n 9. con_striatum (0.035): Overall dopamine signal intensity in the striatum (including putamen and caudate).\n 10. DATSCAN_PUTAMEN_R (0.031): Dopamine signal intensity in the right putamen. Early Parkinson's often shows left-right asymmetry.\n \n …	respond with `1` if the subject is likely to have Parkinson's disease or `0` if they are healthy.\n \n Information of subject:\n 1. updrs3_score: 36.0\n 2. con_putamen: 0.74\n 3. updrs_totscore: 50.0\n 4. updrs2_score: 9.0\n 5. lowput_expected: 0.3717972475220698\n 6. upsit_pctl: 4.0\n 7. mean_putamen: 0.78\n 8. DATSCAN_PUTAMEN_L: 0.74\n 9. con_striatum: 2.7\n 10. DATSCAN_PUTAMEN_R: 0.82\n\n Base…	respond with `1` for Parkinson's disease or `0` for healthy control.\n Your response should contain only the number `1` or `0`	with no additional text.\n Final Answer:\n "}	{"role": "assistant"	"content": " 1"}]}
{"messages": [{"role": "system"	"content": "You are a medical expert."}	{"role": "user"	"content": "\n You are a medical expert. Analyze the following test results to determine whether the person likely has Parkinson's disease (Answer: 1) or is a healthy control (Answer: 0). \n Compare the provided values with typical ranges observed in Parkinson's disease patients and healthy individuals. \n The values in parentheses represent the weighted average SHAP values of four tree-based mod…	where higher values indicate greater variable importance.\n \n Test Explanations:\n 1. updrs3_score (0.819): Represents the MDS-UPDRS Part III score	which evaluates motor function through clinical assessments. A higher score indicates more severe motor symptoms.\n 2. con_putamen (0.487): Indicates the dopamine signal intensity ratio between the left and right putamen regions. Parkinson's disease often shows significant asymmetry.\n 3. updrs_totscore (0.345): Refers to the total MDS-UPDRS score	reflecting overall severity. A higher score suggests greater disease severity.\n 4. updrs2_score (0.296): Evaluates difficulties in daily activities reported by patients. A higher score indicates greater difficulty.\n 5. lowput_expected (0.186): Represents the lower expected limit of dopamine signal intensity in the putamen. Below-threshold values suggest dopamine depletion.\n 6. upsit_pctl (0.13…	a biomarker for Parkinson's.\n 7. mean_putamen (0.105): Average dopamine signal intensity across both putamen regions	reflecting dopamine deficiency.\n 8. DATSCAN_PUTAMEN_L (0.093): Dopamine signal intensity in the left putamen. Asymmetry is a hallmark of Parkinson's.\n 9. con_striatum (0.035): Overall dopamine signal intensity in the striatum (including putamen and caudate).\n 10. DATSCAN_PUTAMEN_R (0.031): Dopamine signal intensity in the right putamen. Early Parkinson's often shows left-right asymmetry.\n \n …	respond with `1` if the subject is likely to have Parkinson's disease or `0` if they are healthy.\n \n Information of subject:\n 1. updrs3_score: 0.0\n 2. con_putamen: 2.885\n 3. updrs_totscore: 5.0\n 4. updrs2_score: 1.0\n 5. lowput_expected: 1.51615155734813\n 6. upsit_pctl: 47.0\n 7. mean_putamen: 2.885\n 8. DATSCAN_PUTAMEN_L: 2.88\n 9. con_striatum: 7.029999999999999\n 10. DATSCAN_PUTAMEN_R: …	respond with `1` for Parkinson's disease or `0` for healthy control.\n Your response should contain only the number `1` or `0`	with no additional text.\n Final Answer:\n "}	{"role": "assistant"	"content": " 0"}]}
{"messages": [{"role": "system"	"content": "You are a medical expert."}	{"role": "user"	"content": "\n You are a medical expert. Analyze the following test results to determine whether the person likely has Parkinson's disease (Answer: 1) or is a healthy control (Answer: 0). \n Compare the provided values with typical ranges observed in Parkinson's disease patients and healthy individuals. \n The values in parentheses represent the weighted average SHAP values of four tree-based mod…	where higher values indicate greater variable importance.\n \n Test Explanations:\n 1. updrs3_score (0.819): Represents the MDS-UPDRS Part III score	which evaluates motor function through clinical assessments. A higher score indicates more severe motor symptoms.\n 2. con_putamen (0.487): Indicates the dopamine signal intensity ratio between the left and right putamen regions. Parkinson's disease often shows significant asymmetry.\n 3. updrs_totscore (0.345): Refers to the total MDS-UPDRS score	reflecting overall severity. A higher score suggests greater disease severity.\n 4. updrs2_score (0.296): Evaluates difficulties in daily activities reported by patients. A higher score indicates greater difficulty.\n 5. lowput_expected (0.186): Represents the lower expected limit of dopamine signal intensity in the putamen. Below-threshold values suggest dopamine depletion.\n 6. upsit_pctl (0.13…	a biomarker for Parkinson's.\n 7. mean_putamen (0.105): Average dopamine signal intensity across both putamen regions	reflecting dopamine deficiency.\n 8. DATSCAN_PUTAMEN_L (0.093): Dopamine signal intensity in the left putamen. Asymmetry is a hallmark of Parkinson's.\n 9. con_striatum (0.035): Overall dopamine signal intensity in the striatum (including putamen and caudate).\n 10. DATSCAN_PUTAMEN_R (0.031): Dopamine signal intensity in the right putamen. Early Parkinson's often shows left-right asymmetry.\n \n …	respond with `1` if the subject is likely to have Parkinson's disease or `0` if they are healthy.\n \n Information of subject:\n 1. updrs3_score: 25.0\n 2. con_putamen: 0.9520000000000001\n 3. updrs_totscore: 41.0\n 4. updrs2_score: 5.0\n 5. lowput_expected: 0.4531662442376283\n 6. upsit_pctl: 15.68686868686869\n 7. mean_putamen: 1.039652173913043\n 8. DATSCAN_PUTAMEN_L: 1.040782608695652\n 9. co…	respond with `1` for Parkinson's disease or `0` for healthy control.\n Your response should contain only the number `1` or `0`	with no additional text.\n Final Answer:\n "}	{"role": "assistant"	"content": " 1"}]}
{"messages": [{"role": "system"	"content": "You are a medical expert."}	{"role": "user"	"content": "\n You are a medical expert. Analyze the following test results to determine whether the person likely has Parkinson's disease (Answer: 1) or is a healthy control (Answer: 0). \n Compare the provided values with typical ranges observed in Parkinson's disease patients and healthy individuals. \n The values in parentheses represent the weighted average SHAP values of four tree-based mod…	where higher values indicate greater variable importance.\n \n Test Explanations:\n 1. updrs3_score (0.819): Represents the MDS-UPDRS Part III score	which evaluates motor function through clinical assessments. A higher score indicates more severe motor symptoms.\n 2. con_putamen (0.487): Indicates the dopamine signal intensity ratio between the left and right putamen regions. Parkinson's disease often shows significant asymmetry.\n 3. updrs_totscore (0.345): Refers to the total MDS-UPDRS score	reflecting overall severity. A higher score suggests greater disease severity.\n 4. updrs2_score (0.296): Evaluates difficulties in daily activities reported by patients. A higher score indicates greater difficulty.\n 5. lowput_expected (0.186): Represents the lower expected limit of dopamine signal intensity in the putamen. Below-threshold values suggest dopamine depletion.\n 6. upsit_pctl (0.13…	a biomarker for Parkinson's.\n 7. mean_putamen (0.105): Average dopamine signal intensity across both putamen regions	reflecting dopamine deficiency.\n 8. DATSCAN_PUTAMEN_L (0.093): Dopamine signal intensity in the left putamen. Asymmetry is a hallmark of Parkinson's.\n 9. con_striatum (0.035): Overall dopamine signal intensity in the striatum (including putamen and caudate).\n 10. DATSCAN_PUTAMEN_R (0.031): Dopamine signal intensity in the right putamen. Early Parkinson's often shows left-right asymmetry.\n \n …	respond with `1` if the subject is likely to have Parkinson's disease or `0` if they are healthy.\n \n Information of subject:\n 1. updrs3_score: 0.0\n 2. con_putamen: 1.945\n 3. updrs_totscore: 2.0\n 4. updrs2_score: 0.0\n 5. lowput_expected: 0.987860748365115\n 6. upsit_pctl: 12.0\n 7. mean_putamen: 1.945\n 8. DATSCAN_PUTAMEN_L: 2.07\n 9. con_striatum: 4.52\n 10. DATSCAN_PUTAMEN_R: 1.82\n\n Bas…	respond with `1` for Parkinson's disease or `0` for healthy control.\n Your response should contain only the number `1` or `0`	with no additional text.\n Final Answer:\n "}	{"role": "assistant"	"content": " 0"}]}
{"messages": [{"role": "system"	"content": "You are a medical expert."}	{"role": "user"	"content": "\n You are a medical expert. Analyze the following test results to determine whether the person likely has Parkinson's disease (Answer: 1) or is a healthy control (Answer: 0). \n Compare the provided values with typical ranges observed in Parkinson's disease patients and healthy individuals. \n The values in parentheses represent the weighted average SHAP values of four tree-based mod…	where higher values indicate greater variable importance.\n \n Test Explanations:\n 1. updrs3_score (0.819): Represents the MDS-UPDRS Part III score	which evaluates motor function through clinical assessments. A higher score indicates more severe motor symptoms.\n 2. con_putamen (0.487): Indicates the dopamine signal intensity ratio between the left and right putamen regions. Parkinson's disease often shows significant asymmetry.\n 3. updrs_totscore (0.345): Refers to the total MDS-UPDRS score	reflecting overall severity. A higher score suggests greater disease severity.\n 4. updrs2_score (0.296): Evaluates difficulties in daily activities reported by patients. A higher score indicates greater difficulty.\n 5. lowput_expected (0.186): Represents the lower expected limit of dopamine signal intensity in the putamen. Below-threshold values suggest dopamine depletion.\n 6. upsit_pctl (0.13…	a biomarker for Parkinson's.\n 7. mean_putamen (0.105): Average dopamine signal intensity across both putamen regions	reflecting dopamine deficiency.\n 8. DATSCAN_PUTAMEN_L (0.093): Dopamine signal intensity in the left putamen. Asymmetry is a hallmark of Parkinson's.\n 9. con_striatum (0.035): Overall dopamine signal intensity in the striatum (including putamen and caudate).\n 10. DATSCAN_PUTAMEN_R (0.031): Dopamine signal intensity in the right putamen. Early Parkinson's often shows left-right asymmetry.\n \n …	respond with `1` if the subject is likely to have Parkinson's disease or `0` if they are healthy.\n \n Information of subject:\n 1. updrs3_score: 18.0\n 2. con_putamen: 0.64\n 3. updrs_totscore: 27.0\n 4. updrs2_score: 6.0\n 5. lowput_expected: 0.3051323429899143\n 6. upsit_pctl: 1.0\n 7. mean_putamen: 0.8049999999999999\n 8. DATSCAN_PUTAMEN_L: 0.64\n 9. con_striatum: 2.14\n 10. DATSCAN_PUTAMEN_R…	respond with `1` for Parkinson's disease or `0` for healthy control.\n Your response should contain only the number `1` or `0`	with no additional text.\n Final Answer:\n "}	{"role": "assistant"	"content": " 1"}]}
{"messages": [{"role": "system"	"content": "You are a medical expert."}	{"role": "user"	"content": "\n You are a medical expert. Analyze the following test results to determine whether the person likely has Parkinson's disease (Answer: 1) or is a healthy control (Answer: 0). \n Compare the provided values with typical ranges observed in Parkinson's disease patients and healthy individuals. \n The values in parentheses represent the weighted average SHAP values of four tree-based mod…	where higher values indicate greater variable importance.\n \n Test Explanations:\n 1. updrs3_score (0.819): Represents the MDS-UPDRS Part III score	which evaluates motor function through clinical assessments. A higher score indicates more severe motor symptoms.\n 2. con_putamen (0.487): Indicates the dopamine signal intensity ratio between the left and right putamen regions. Parkinson's disease often shows significant asymmetry.\n 3. updrs_totscore (0.345): Refers to the total MDS-UPDRS score	reflecting overall severity. A higher score suggests greater disease severity.\n 4. updrs2_score (0.296): Evaluates difficulties in daily activities reported by patients. A higher score indicates greater difficulty.\n 5. lowput_expected (0.186): Represents the lower expected limit of dopamine signal intensity in the putamen. Below-threshold values suggest dopamine depletion.\n 6. upsit_pctl (0.13…	a biomarker for Parkinson's.\n 7. mean_putamen (0.105): Average dopamine signal intensity across both putamen regions	reflecting dopamine deficiency.\n 8. DATSCAN_PUTAMEN_L (0.093): Dopamine signal intensity in the left putamen. Asymmetry is a hallmark of Parkinson's.\n 9. con_striatum (0.035): Overall dopamine signal intensity in the striatum (including putamen and caudate).\n 10. DATSCAN_PUTAMEN_R (0.031): Dopamine signal intensity in the right putamen. Early Parkinson's often shows left-right asymmetry.\n \n …	respond with `1` if the subject is likely to have Parkinson's disease or `0` if they are healthy.\n \n Information of subject:\n 1. updrs3_score: 39.0\n 2. con_putamen: 0.5\n 3. updrs_totscore: 55.0\n 4. updrs2_score: 8.0\n 5. lowput_expected: 0.2577185302359292\n 6. upsit_pctl: 6.0\n 7. mean_putamen: 0.49\n 8. DATSCAN_PUTAMEN_L: 0.5\n 9. con_striatum: 1.61\n 10. DATSCAN_PUTAMEN_R: 0.48\n\n Based…	respond with `1` for Parkinson's disease or `0` for healthy control.\n Your response should contain only the number `1` or `0`	with no additional text.\n Final Answer:\n "}	{"role": "assistant"	"content": " 1"}]}
{"messages": [{"role": "system"	"content": "You are a medical expert."}	{"role": "user"	"content": "\n You are a medical expert. Analyze the following test results to determine whether the person likely has Parkinson's disease (Answer: 1) or is a healthy control (Answer: 0). \n Compare the provided values with typical ranges observed in Parkinson's disease patients and healthy individuals. \n The values in parentheses represent the weighted average SHAP values of four tree-based mod…	where higher values indicate greater variable importance.\n \n Test Explanations:\n 1. updrs3_score (0.819): Represents the MDS-UPDRS Part III score	which evaluates motor function through clinical assessments. A higher score indicates more severe motor symptoms.\n 2. con_putamen (0.487): Indicates the dopamine signal intensity ratio between the left and right putamen regions. Parkinson's disease often shows significant asymmetry.\n 3. updrs_totscore (0.345): Refers to the total MDS-UPDRS score	reflecting overall severity. A higher score suggests greater disease severity.\n 4. updrs2_score (0.296): Evaluates difficulties in daily activities reported by patients. A higher score indicates greater difficulty.\n 5. lowput_expected (0.186): Represents the lower expected limit of dopamine signal intensity in the putamen. Below-threshold values suggest dopamine depletion.\n 6. upsit_pctl (0.13…	a biomarker for Parkinson's.\n 7. mean_putamen (0.105): Average dopamine signal intensity across both putamen regions	reflecting dopamine deficiency.\n 8. DATSCAN_PUTAMEN_L (0.093): Dopamine signal intensity in the left putamen. Asymmetry is a hallmark of Parkinson's.\n 9. con_striatum (0.035): Overall dopamine signal intensity in the striatum (including putamen and caudate).\n 10. DATSCAN_PUTAMEN_R (0.031): Dopamine signal intensity in the right putamen. Early Parkinson's often shows left-right asymmetry.\n \n …	respond with `1` if the subject is likely to have Parkinson's disease or `0` if they are healthy.\n \n Information of subject:\n 1. updrs3_score: 18.0\n 2. con_putamen: 0.9\n 3. updrs_totscore: 32.0\n 4. updrs2_score: 9.0\n 5. lowput_expected: 0.4144141857470232\n 6. upsit_pctl: 4.0\n 7. mean_putamen: 1.22\n 8. DATSCAN_PUTAMEN_L: 0.9\n 9. con_striatum: 3.93\n 10. DATSCAN_PUTAMEN_R: 1.54\n\n Based…	respond with `1` for Parkinson's disease or `0` for healthy control.\n Your response should contain only the number `1` or `0`	with no additional text.\n Final Answer:\n "}	{"role": "assistant"	"content": " 1"}]}
{"messages": [{"role": "system"	"content": "You are a medical expert."}	{"role": "user"	"content": "\n You are a medical expert. Analyze the following test results to determine whether the person likely has Parkinson's disease (Answer: 1) or is a healthy control (Answer: 0). \n Compare the provided values with typical ranges observed in Parkinson's disease patients and healthy individuals. \n The values in parentheses represent the weighted average SHAP values of four tree-based mod…	where higher values indicate greater variable importance.\n \n Test Explanations:\n 1. updrs3_score (0.819): Represents the MDS-UPDRS Part III score	which evaluates motor function through clinical assessments. A higher score indicates more severe motor symptoms.\n 2. con_putamen (0.487): Indicates the dopamine signal intensity ratio between the left and right putamen regions. Parkinson's disease often shows significant asymmetry.\n 3. updrs_totscore (0.345): Refers to the total MDS-UPDRS score	reflecting overall severity. A higher score suggests greater disease severity.\n 4. updrs2_score (0.296): Evaluates difficulties in daily activities reported by patients. A higher score indicates greater difficulty.\n 5. lowput_expected (0.186): Represents the lower expected limit of dopamine signal intensity in the putamen. Below-threshold values suggest dopamine depletion.\n 6. upsit_pctl (0.13…	a biomarker for Parkinson's.\n 7. mean_putamen (0.105): Average dopamine signal intensity across both putamen regions	reflecting dopamine deficiency.\n 8. DATSCAN_PUTAMEN_L (0.093): Dopamine signal intensity in the left putamen. Asymmetry is a hallmark of Parkinson's.\n 9. con_striatum (0.035): Overall dopamine signal intensity in the striatum (including putamen and caudate).\n 10. DATSCAN_PUTAMEN_R (0.031): Dopamine signal intensity in the right putamen. Early Parkinson's often shows left-right asymmetry.\n \n …	respond with `1` if the subject is likely to have Parkinson's disease or `0` if they are healthy.\n \n Information of subject:\n 1. updrs3_score: 19.0\n 2. con_putamen: 0.91\n 3. updrs_totscore: 48.0\n 4. updrs2_score: 13.0\n 5. lowput_expected: 0.5309236703594914\n 6. upsit_pctl: 27.5\n 7. mean_putamen: 1.255\n 8. DATSCAN_PUTAMEN_L: 0.91\n 9. con_striatum: 2.96\n 10. DATSCAN_PUTAMEN_R: 1.6\n\n B…	respond with `1` for Parkinson's disease or `0` for healthy control.\n Your response should contain only the number `1` or `0`	with no additional text.\n Final Answer:\n "}	{"role": "assistant"	"content": " 1"}]}
{"messages": [{"role": "system"	"content": "You are a medical expert."}	{"role": "user"	"content": "\n You are a medical expert. Analyze the following test results to determine whether the person likely has Parkinson's disease (Answer: 1) or is a healthy control (Answer: 0). \n Compare the provided values with typical ranges observed in Parkinson's disease patients and healthy individuals. \n The values in parentheses represent the weighted average SHAP values of four tree-based mod…	where higher values indicate greater variable importance.\n \n Test Explanations:\n 1. updrs3_score (0.819): Represents the MDS-UPDRS Part III score	which evaluates motor function through clinical assessments. A higher score indicates more severe motor symptoms.\n 2. con_putamen (0.487): Indicates the dopamine signal intensity ratio between the left and right putamen regions. Parkinson's disease often shows significant asymmetry.\n 3. updrs_totscore (0.345): Refers to the total MDS-UPDRS score	reflecting overall severity. A higher score suggests greater disease severity.\n 4. updrs2_score (0.296): Evaluates difficulties in daily activities reported by patients. A higher score indicates greater difficulty.\n 5. lowput_expected (0.186): Represents the lower expected limit of dopamine signal intensity in the putamen. Below-threshold values suggest dopamine depletion.\n 6. upsit_pctl (0.13…	a biomarker for Parkinson's.\n 7. mean_putamen (0.105): Average dopamine signal intensity across both putamen regions	reflecting dopamine deficiency.\n 8. DATSCAN_PUTAMEN_L (0.093): Dopamine signal intensity in the left putamen. Asymmetry is a hallmark of Parkinson's.\n 9. con_striatum (0.035): Overall dopamine signal intensity in the striatum (including putamen and caudate).\n 10. DATSCAN_PUTAMEN_R (0.031): Dopamine signal intensity in the right putamen. Early Parkinson's often shows left-right asymmetry.\n \n …	respond with `1` if the subject is likely to have Parkinson's disease or `0` if they are healthy.\n \n Information of subject:\n 1. updrs3_score: 16.0\n 2. con_putamen: 0.59\n 3. updrs_totscore: 24.0\n 4. updrs2_score: 2.0\n 5. lowput_expected: 0.2936490414380318\n 6. upsit_pctl: 5.0\n 7. mean_putamen: 0.665\n 8. DATSCAN_PUTAMEN_L: 0.74\n 9. con_striatum: 1.75\n 10. DATSCAN_PUTAMEN_R: 0.59\n\n Ba…	respond with `1` for Parkinson's disease or `0` for healthy control.\n Your response should contain only the number `1` or `0`	with no additional text.\n Final Answer:\n "}	{"role": "assistant"	"content": " 1"}]}
{"messages": [{"role": "system"	"content": "You are a medical expert."}	{"role": "user"	"content": "\n You are a medical expert. Analyze the following test results to determine whether the person likely has Parkinson's disease (Answer: 1) or is a healthy control (Answer: 0). \n Compare the provided values with typical ranges observed in Parkinson's disease patients and healthy individuals. \n The values in parentheses represent the weighted average SHAP values of four tree-based mod…	where higher values indicate greater variable importance.\n \n Test Explanations:\n 1. updrs3_score (0.819): Represents the MDS-UPDRS Part III score	which evaluates motor function through clinical assessments. A higher score indicates more severe motor symptoms.\n 2. con_putamen (0.487): Indicates the dopamine signal intensity ratio between the left and right putamen regions. Parkinson's disease often shows significant asymmetry.\n 3. updrs_totscore (0.345): Refers to the total MDS-UPDRS score	reflecting overall severity. A higher score suggests greater disease severity.\n 4. updrs2_score (0.296): Evaluates difficulties in daily activities reported by patients. A higher score indicates greater difficulty.\n 5. lowput_expected (0.186): Represents the lower expected limit of dopamine signal intensity in the putamen. Below-threshold values suggest dopamine depletion.\n 6. upsit_pctl (0.13…	a biomarker for Parkinson's.\n 7. mean_putamen (0.105): Average dopamine signal intensity across both putamen regions	reflecting dopamine deficiency.\n 8. DATSCAN_PUTAMEN_L (0.093): Dopamine signal intensity in the left putamen. Asymmetry is a hallmark of Parkinson's.\n 9. con_striatum (0.035): Overall dopamine signal intensity in the striatum (including putamen and caudate).\n 10. DATSCAN_PUTAMEN_R (0.031): Dopamine signal intensity in the right putamen. Early Parkinson's often shows left-right asymmetry.\n \n …	respond with `1` if the subject is likely to have Parkinson's disease or `0` if they are healthy.\n \n Information of subject:\n 1. updrs3_score: 27.0\n 2. con_putamen: 0.9520000000000001\n 3. updrs_totscore: 47.0\n 4. updrs2_score: 12.0\n 5. lowput_expected: 0.4531662442376283\n 6. upsit_pctl: 10.0\n 7. mean_putamen: 1.039652173913043\n 8. DATSCAN_PUTAMEN_L: 1.040782608695652\n 9. con_striatum: …	respond with `1` for Parkinson's disease or `0` for healthy control.\n Your response should contain only the number `1` or `0`	with no additional text.\n Final Answer:\n "}	{"role": "assistant"	"content": " 1"}]}
{"messages": [{"role": "system"	"content": "You are a medical expert."}	{"role": "user"	"content": "\n You are a medical expert. Analyze the following test results to determine whether the person likely has Parkinson's disease (Answer: 1) or is a healthy control (Answer: 0). \n Compare the provided values with typical ranges observed in Parkinson's disease patients and healthy individuals. \n The values in parentheses represent the weighted average SHAP values of four tree-based mod…	where higher values indicate greater variable importance.\n \n Test Explanations:\n 1. updrs3_score (0.819): Represents the MDS-UPDRS Part III score	which evaluates motor function through clinical assessments. A higher score indicates more severe motor symptoms.\n 2. con_putamen (0.487): Indicates the dopamine signal intensity ratio between the left and right putamen regions. Parkinson's disease often shows significant asymmetry.\n 3. updrs_totscore (0.345): Refers to the total MDS-UPDRS score	reflecting overall severity. A higher score suggests greater disease severity.\n 4. updrs2_score (0.296): Evaluates difficulties in daily activities reported by patients. A higher score indicates greater difficulty.\n 5. lowput_expected (0.186): Represents the lower expected limit of dopamine signal intensity in the putamen. Below-threshold values suggest dopamine depletion.\n 6. upsit_pctl (0.13…	a biomarker for Parkinson's.\n 7. mean_putamen (0.105): Average dopamine signal intensity across both putamen regions	reflecting dopamine deficiency.\n 8. DATSCAN_PUTAMEN_L (0.093): Dopamine signal intensity in the left putamen. Asymmetry is a hallmark of Parkinson's.\n 9. con_striatum (0.035): Overall dopamine signal intensity in the striatum (including putamen and caudate).\n 10. DATSCAN_PUTAMEN_R (0.031): Dopamine signal intensity in the right putamen. Early Parkinson's often shows left-right asymmetry.\n \n …	respond with `1` if the subject is likely to have Parkinson's disease or `0` if they are healthy.\n \n Information of subject:\n 1. updrs3_score: 38.0\n 2. con_putamen: 0.81\n 3. updrs_totscore: 93.0\n 4. updrs2_score: 26.0\n 5. lowput_expected: 0.3545640676462909\n 6. upsit_pctl: 78.5\n 7. mean_putamen: 1.1\n 8. DATSCAN_PUTAMEN_L: 0.81\n 9. con_striatum: 3.13\n 10. DATSCAN_PUTAMEN_R: 1.39\n\n Ba…	respond with `1` for Parkinson's disease or `0` for healthy control.\n Your response should contain only the number `1` or `0`	with no additional text.\n Final Answer:\n "}	{"role": "assistant"	"content": " 1"}]}
{"messages": [{"role": "system"	"content": "You are a medical expert."}	{"role": "user"	"content": "\n You are a medical expert. Analyze the following test results to determine whether the person likely has Parkinson's disease (Answer: 1) or is a healthy control (Answer: 0). \n Compare the provided values with typical ranges observed in Parkinson's disease patients and healthy individuals. \n The values in parentheses represent the weighted average SHAP values of four tree-based mod…	where higher values indicate greater variable importance.\n \n Test Explanations:\n 1. updrs3_score (0.819): Represents the MDS-UPDRS Part III score	which evaluates motor function through clinical assessments. A higher score indicates more severe motor symptoms.\n 2. con_putamen (0.487): Indicates the dopamine signal intensity ratio between the left and right putamen regions. Parkinson's disease often shows significant asymmetry.\n 3. updrs_totscore (0.345): Refers to the total MDS-UPDRS score	reflecting overall severity. A higher score suggests greater disease severity.\n 4. updrs2_score (0.296): Evaluates difficulties in daily activities reported by patients. A higher score indicates greater difficulty.\n 5. lowput_expected (0.186): Represents the lower expected limit of dopamine signal intensity in the putamen. Below-threshold values suggest dopamine depletion.\n 6. upsit_pctl (0.13…	a biomarker for Parkinson's.\n 7. mean_putamen (0.105): Average dopamine signal intensity across both putamen regions	reflecting dopamine deficiency.\n 8. DATSCAN_PUTAMEN_L (0.093): Dopamine signal intensity in the left putamen. Asymmetry is a hallmark of Parkinson's.\n 9. con_striatum (0.035): Overall dopamine signal intensity in the striatum (including putamen and caudate).\n 10. DATSCAN_PUTAMEN_R (0.031): Dopamine signal intensity in the right putamen. Early Parkinson's often shows left-right asymmetry.\n \n …	respond with `1` if the subject is likely to have Parkinson's disease or `0` if they are healthy.\n \n Information of subject:\n 1. updrs3_score: 16.0\n 2. con_putamen: 0.52\n 3. updrs_totscore: 25.0\n 4. updrs2_score: 3.0\n 5. lowput_expected: 0.278006772877753\n 6. upsit_pctl: 23.5\n 7. mean_putamen: 0.55\n 8. DATSCAN_PUTAMEN_L: 0.52\n 9. con_striatum: 2.11\n 10. DATSCAN_PUTAMEN_R: 0.58\n\n Bas…	respond with `1` for Parkinson's disease or `0` for healthy control.\n Your response should contain only the number `1` or `0`	with no additional text.\n Final Answer:\n "}	{"role": "assistant"	"content": " 1"}]}
{"messages": [{"role": "system"	"content": "You are a medical expert."}	{"role": "user"	"content": "\n You are a medical expert. Analyze the following test results to determine whether the person likely has Parkinson's disease (Answer: 1) or is a healthy control (Answer: 0). \n Compare the provided values with typical ranges observed in Parkinson's disease patients and healthy individuals. \n The values in parentheses represent the weighted average SHAP values of four tree-based mod…	where higher values indicate greater variable importance.\n \n Test Explanations:\n 1. updrs3_score (0.819): Represents the MDS-UPDRS Part III score	which evaluates motor function through clinical assessments. A higher score indicates more severe motor symptoms.\n 2. con_putamen (0.487): Indicates the dopamine signal intensity ratio between the left and right putamen regions. Parkinson's disease often shows significant asymmetry.\n 3. updrs_totscore (0.345): Refers to the total MDS-UPDRS score	reflecting overall severity. A higher score suggests greater disease severity.\n 4. updrs2_score (0.296): Evaluates difficulties in daily activities reported by patients. A higher score indicates greater difficulty.\n 5. lowput_expected (0.186): Represents the lower expected limit of dopamine signal intensity in the putamen. Below-threshold values suggest dopamine depletion.\n 6. upsit_pctl (0.13…	a biomarker for Parkinson's.\n 7. mean_putamen (0.105): Average dopamine signal intensity across both putamen regions	reflecting dopamine deficiency.\n 8. DATSCAN_PUTAMEN_L (0.093): Dopamine signal intensity in the left putamen. Asymmetry is a hallmark of Parkinson's.\n 9. con_striatum (0.035): Overall dopamine signal intensity in the striatum (including putamen and caudate).\n 10. DATSCAN_PUTAMEN_R (0.031): Dopamine signal intensity in the right putamen. Early Parkinson's often shows left-right asymmetry.\n \n …	respond with `1` if the subject is likely to have Parkinson's disease or `0` if they are healthy.\n \n Information of subject:\n 1. updrs3_score: 18.0\n 2. con_putamen: 0.33\n 3. updrs_totscore: 25.0\n 4. updrs2_score: 7.0\n 5. lowput_expected: 0.1371671641545497\n 6. upsit_pctl: 39.5\n 7. mean_putamen: 0.3\n 8. DATSCAN_PUTAMEN_L: 0.33\n 9. con_striatum: 0.99\n 10. DATSCAN_PUTAMEN_R: 0.27\n\n Bas…	respond with `1` for Parkinson's disease or `0` for healthy control.\n Your response should contain only the number `1` or `0`	with no additional text.\n Final Answer:\n "}	{"role": "assistant"	"content": " 1"}]}
{"messages": [{"role": "system"	"content": "You are a medical expert."}	{"role": "user"	"content": "\n You are a medical expert. Analyze the following test results to determine whether the person likely has Parkinson's disease (Answer: 1) or is a healthy control (Answer: 0). \n Compare the provided values with typical ranges observed in Parkinson's disease patients and healthy individuals. \n The values in parentheses represent the weighted average SHAP values of four tree-based mod…	where higher values indicate greater variable importance.\n \n Test Explanations:\n 1. updrs3_score (0.819): Represents the MDS-UPDRS Part III score	which evaluates motor function through clinical assessments. A higher score indicates more severe motor symptoms.\n 2. con_putamen (0.487): Indicates the dopamine signal intensity ratio between the left and right putamen regions. Parkinson's disease often shows significant asymmetry.\n 3. updrs_totscore (0.345): Refers to the total MDS-UPDRS score	reflecting overall severity. A higher score suggests greater disease severity.\n 4. updrs2_score (0.296): Evaluates difficulties in daily activities reported by patients. A higher score indicates greater difficulty.\n 5. lowput_expected (0.186): Represents the lower expected limit of dopamine signal intensity in the putamen. Below-threshold values suggest dopamine depletion.\n 6. upsit_pctl (0.13…	a biomarker for Parkinson's.\n 7. mean_putamen (0.105): Average dopamine signal intensity across both putamen regions	reflecting dopamine deficiency.\n 8. DATSCAN_PUTAMEN_L (0.093): Dopamine signal intensity in the left putamen. Asymmetry is a hallmark of Parkinson's.\n 9. con_striatum (0.035): Overall dopamine signal intensity in the striatum (including putamen and caudate).\n 10. DATSCAN_PUTAMEN_R (0.031): Dopamine signal intensity in the right putamen. Early Parkinson's often shows left-right asymmetry.\n \n …	respond with `1` if the subject is likely to have Parkinson's disease or `0` if they are healthy.\n \n Information of subject:\n 1. updrs3_score: 1.0\n 2. con_putamen: 1.995\n 3. updrs_totscore: 1.0\n 4. updrs2_score: 0.0\n 5. lowput_expected: 0.9350643657320248\n 6. upsit_pctl: 25.0\n 7. mean_putamen: 1.995\n 8. DATSCAN_PUTAMEN_L: 2.12\n 9. con_striatum: 4.725\n 10. DATSCAN_PUTAMEN_R: 1.87\n\n B…	respond with `1` for Parkinson's disease or `0` for healthy control.\n Your response should contain only the number `1` or `0`	with no additional text.\n Final Answer:\n "}	{"role": "assistant"	"content": " 0"}]}
{"messages": [{"role": "system"	"content": "You are a medical expert."}	{"role": "user"	"content": "\n You are a medical expert. Analyze the following test results to determine whether the person likely has Parkinson's disease (Answer: 1) or is a healthy control (Answer: 0). \n Compare the provided values with typical ranges observed in Parkinson's disease patients and healthy individuals. \n The values in parentheses represent the weighted average SHAP values of four tree-based mod…	where higher values indicate greater variable importance.\n \n Test Explanations:\n 1. updrs3_score (0.819): Represents the MDS-UPDRS Part III score	which evaluates motor function through clinical assessments. A higher score indicates more severe motor symptoms.\n 2. con_putamen (0.487): Indicates the dopamine signal intensity ratio between the left and right putamen regions. Parkinson's disease often shows significant asymmetry.\n 3. updrs_totscore (0.345): Refers to the total MDS-UPDRS score	reflecting overall severity. A higher score suggests greater disease severity.\n 4. updrs2_score (0.296): Evaluates difficulties in daily activities reported by patients. A higher score indicates greater difficulty.\n 5. lowput_expected (0.186): Represents the lower expected limit of dopamine signal intensity in the putamen. Below-threshold values suggest dopamine depletion.\n 6. upsit_pctl (0.13…	a biomarker for Parkinson's.\n 7. mean_putamen (0.105): Average dopamine signal intensity across both putamen regions	reflecting dopamine deficiency.\n 8. DATSCAN_PUTAMEN_L (0.093): Dopamine signal intensity in the left putamen. Asymmetry is a hallmark of Parkinson's.\n 9. con_striatum (0.035): Overall dopamine signal intensity in the striatum (including putamen and caudate).\n 10. DATSCAN_PUTAMEN_R (0.031): Dopamine signal intensity in the right putamen. Early Parkinson's often shows left-right asymmetry.\n \n …	respond with `1` if the subject is likely to have Parkinson's disease or `0` if they are healthy.\n \n Information of subject:\n 1. updrs3_score: 38.0\n 2. con_putamen: 0.46\n 3. updrs_totscore: 47.0\n 4. updrs2_score: 6.0\n 5. lowput_expected: 0.1974473247816102\n 6. upsit_pctl: 1.0\n 7. mean_putamen: 0.585\n 8. DATSCAN_PUTAMEN_L: 0.46\n 9. con_striatum: 1.81\n 10. DATSCAN_PUTAMEN_R: 0.71\n\n Ba…	respond with `1` for Parkinson's disease or `0` for healthy control.\n Your response should contain only the number `1` or `0`	with no additional text.\n Final Answer:\n "}	{"role": "assistant"	"content": " 1"}]}
{"messages": [{"role": "system"	"content": "You are a medical expert."}	{"role": "user"	"content": "\n You are a medical expert. Analyze the following test results to determine whether the person likely has Parkinson's disease (Answer: 1) or is a healthy control (Answer: 0). \n Compare the provided values with typical ranges observed in Parkinson's disease patients and healthy individuals. \n The values in parentheses represent the weighted average SHAP values of four tree-based mod…	where higher values indicate greater variable importance.\n \n Test Explanations:\n 1. updrs3_score (0.819): Represents the MDS-UPDRS Part III score	which evaluates motor function through clinical assessments. A higher score indicates more severe motor symptoms.\n 2. con_putamen (0.487): Indicates the dopamine signal intensity ratio between the left and right putamen regions. Parkinson's disease often shows significant asymmetry.\n 3. updrs_totscore (0.345): Refers to the total MDS-UPDRS score	reflecting overall severity. A higher score suggests greater disease severity.\n 4. updrs2_score (0.296): Evaluates difficulties in daily activities reported by patients. A higher score indicates greater difficulty.\n 5. lowput_expected (0.186): Represents the lower expected limit of dopamine signal intensity in the putamen. Below-threshold values suggest dopamine depletion.\n 6. upsit_pctl (0.13…	a biomarker for Parkinson's.\n 7. mean_putamen (0.105): Average dopamine signal intensity across both putamen regions	reflecting dopamine deficiency.\n 8. DATSCAN_PUTAMEN_L (0.093): Dopamine signal intensity in the left putamen. Asymmetry is a hallmark of Parkinson's.\n 9. con_striatum (0.035): Overall dopamine signal intensity in the striatum (including putamen and caudate).\n 10. DATSCAN_PUTAMEN_R (0.031): Dopamine signal intensity in the right putamen. Early Parkinson's often shows left-right asymmetry.\n \n …	respond with `1` if the subject is likely to have Parkinson's disease or `0` if they are healthy.\n \n Information of subject:\n 1. updrs3_score: 0.0\n 2. con_putamen: 2.395\n 3. updrs_totscore: 0.0\n 4. updrs2_score: 0.0\n 5. lowput_expected: 0.9227786393411733\n 6. upsit_pctl: 78.5\n 7. mean_putamen: 2.395\n 8. DATSCAN_PUTAMEN_L: 2.38\n 9. con_striatum: 5.725\n 10. DATSCAN_PUTAMEN_R: 2.41\n\n B…	respond with `1` for Parkinson's disease or `0` for healthy control.\n Your response should contain only the number `1` or `0`	with no additional text.\n Final Answer:\n "}	{"role": "assistant"	"content": " 0"}]}
{"messages": [{"role": "system"	"content": "You are a medical expert."}	{"role": "user"	"content": "\n You are a medical expert. Analyze the following test results to determine whether the person likely has Parkinson's disease (Answer: 1) or is a healthy control (Answer: 0). \n Compare the provided values with typical ranges observed in Parkinson's disease patients and healthy individuals. \n The values in parentheses represent the weighted average SHAP values of four tree-based mod…	where higher values indicate greater variable importance.\n \n Test Explanations:\n 1. updrs3_score (0.819): Represents the MDS-UPDRS Part III score	which evaluates motor function through clinical assessments. A higher score indicates more severe motor symptoms.\n 2. con_putamen (0.487): Indicates the dopamine signal intensity ratio between the left and right putamen regions. Parkinson's disease often shows significant asymmetry.\n 3. updrs_totscore (0.345): Refers to the total MDS-UPDRS score	reflecting overall severity. A higher score suggests greater disease severity.\n 4. updrs2_score (0.296): Evaluates difficulties in daily activities reported by patients. A higher score indicates greater difficulty.\n 5. lowput_expected (0.186): Represents the lower expected limit of dopamine signal intensity in the putamen. Below-threshold values suggest dopamine depletion.\n 6. upsit_pctl (0.13…	a biomarker for Parkinson's.\n 7. mean_putamen (0.105): Average dopamine signal intensity across both putamen regions	reflecting dopamine deficiency.\n 8. DATSCAN_PUTAMEN_L (0.093): Dopamine signal intensity in the left putamen. Asymmetry is a hallmark of Parkinson's.\n 9. con_striatum (0.035): Overall dopamine signal intensity in the striatum (including putamen and caudate).\n 10. DATSCAN_PUTAMEN_R (0.031): Dopamine signal intensity in the right putamen. Early Parkinson's often shows left-right asymmetry.\n \n …	respond with `1` if the subject is likely to have Parkinson's disease or `0` if they are healthy.\n \n Information of subject:\n 1. updrs3_score: 0.0\n 2. con_putamen: 3.28\n 3. updrs_totscore: 3.0\n 4. updrs2_score: 0.0\n 5. lowput_expected: 1.367497890153734\n 6. upsit_pctl: 21.0\n 7. mean_putamen: 3.28\n 8. DATSCAN_PUTAMEN_L: 3.4\n 9. con_striatum: 7.425\n 10. DATSCAN_PUTAMEN_R: 3.16\n\n Based…	respond with `1` for Parkinson's disease or `0` for healthy control.\n Your response should contain only the number `1` or `0`	with no additional text.\n Final Answer:\n "}	{"role": "assistant"	"content": " 0"}]}
{"messages": [{"role": "system"	"content": "You are a medical expert."}	{"role": "user"	"content": "\n You are a medical expert. Analyze the following test results to determine whether the person likely has Parkinson's disease (Answer: 1) or is a healthy control (Answer: 0). \n Compare the provided values with typical ranges observed in Parkinson's disease patients and healthy individuals. \n The values in parentheses represent the weighted average SHAP values of four tree-based mod…	where higher values indicate greater variable importance.\n \n Test Explanations:\n 1. updrs3_score (0.819): Represents the MDS-UPDRS Part III score	which evaluates motor function through clinical assessments. A higher score indicates more severe motor symptoms.\n 2. con_putamen (0.487): Indicates the dopamine signal intensity ratio between the left and right putamen regions. Parkinson's disease often shows significant asymmetry.\n 3. updrs_totscore (0.345): Refers to the total MDS-UPDRS score	reflecting overall severity. A higher score suggests greater disease severity.\n 4. updrs2_score (0.296): Evaluates difficulties in daily activities reported by patients. A higher score indicates greater difficulty.\n 5. lowput_expected (0.186): Represents the lower expected limit of dopamine signal intensity in the putamen. Below-threshold values suggest dopamine depletion.\n 6. upsit_pctl (0.13…	a biomarker for Parkinson's.\n 7. mean_putamen (0.105): Average dopamine signal intensity across both putamen regions	reflecting dopamine deficiency.\n 8. DATSCAN_PUTAMEN_L (0.093): Dopamine signal intensity in the left putamen. Asymmetry is a hallmark of Parkinson's.\n 9. con_striatum (0.035): Overall dopamine signal intensity in the striatum (including putamen and caudate).\n 10. DATSCAN_PUTAMEN_R (0.031): Dopamine signal intensity in the right putamen. Early Parkinson's often shows left-right asymmetry.\n \n …	respond with `1` if the subject is likely to have Parkinson's disease or `0` if they are healthy.\n \n Information of subject:\n 1. updrs3_score: 12.0\n 2. con_putamen: 0.55\n 3. updrs_totscore: 27.0\n 4. updrs2_score: 8.0\n 5. lowput_expected: 0.2646047508514363\n 6. upsit_pctl: 15.68686868686869\n 7. mean_putamen: 0.55\n 8. DATSCAN_PUTAMEN_L: 0.49\n 9. con_striatum: 2.445\n 10. DATSCAN_PUTAMEN_…	respond with `1` for Parkinson's disease or `0` for healthy control.\n Your response should contain only the number `1` or `0`	with no additional text.\n Final Answer:\n "}	{"role": "assistant"	"content": " 1"}]}
{"messages": [{"role": "system"	"content": "You are a medical expert."}	{"role": "user"	"content": "\n You are a medical expert. Analyze the following test results to determine whether the person likely has Parkinson's disease (Answer: 1) or is a healthy control (Answer: 0). \n Compare the provided values with typical ranges observed in Parkinson's disease patients and healthy individuals. \n The values in parentheses represent the weighted average SHAP values of four tree-based mod…	where higher values indicate greater variable importance.\n \n Test Explanations:\n 1. updrs3_score (0.819): Represents the MDS-UPDRS Part III score	which evaluates motor function through clinical assessments. A higher score indicates more severe motor symptoms.\n 2. con_putamen (0.487): Indicates the dopamine signal intensity ratio between the left and right putamen regions. Parkinson's disease often shows significant asymmetry.\n 3. updrs_totscore (0.345): Refers to the total MDS-UPDRS score	reflecting overall severity. A higher score suggests greater disease severity.\n 4. updrs2_score (0.296): Evaluates difficulties in daily activities reported by patients. A higher score indicates greater difficulty.\n 5. lowput_expected (0.186): Represents the lower expected limit of dopamine signal intensity in the putamen. Below-threshold values suggest dopamine depletion.\n 6. upsit_pctl (0.13…	a biomarker for Parkinson's.\n 7. mean_putamen (0.105): Average dopamine signal intensity across both putamen regions	reflecting dopamine deficiency.\n 8. DATSCAN_PUTAMEN_L (0.093): Dopamine signal intensity in the left putamen. Asymmetry is a hallmark of Parkinson's.\n 9. con_striatum (0.035): Overall dopamine signal intensity in the striatum (including putamen and caudate).\n 10. DATSCAN_PUTAMEN_R (0.031): Dopamine signal intensity in the right putamen. Early Parkinson's often shows left-right asymmetry.\n \n …	respond with `1` if the subject is likely to have Parkinson's disease or `0` if they are healthy.\n \n Information of subject:\n 1. updrs3_score: 18.0\n 2. con_putamen: 0.49\n 3. updrs_totscore: 29.0\n 4. updrs2_score: 7.0\n 5. lowput_expected: 0.2220207352842614\n 6. upsit_pctl: 7.0\n 7. mean_putamen: 0.725\n 8. DATSCAN_PUTAMEN_L: 0.49\n 9. con_striatum: 2.34\n 10. DATSCAN_PUTAMEN_R: 0.96\n\n Ba…	respond with `1` for Parkinson's disease or `0` for healthy control.\n Your response should contain only the number `1` or `0`	with no additional text.\n Final Answer:\n "}	{"role": "assistant"	"content": " 1"}]}
{"messages": [{"role": "system"	"content": "You are a medical expert."}	{"role": "user"	"content": "\n You are a medical expert. Analyze the following test results to determine whether the person likely has Parkinson's disease (Answer: 1) or is a healthy control (Answer: 0). \n Compare the provided values with typical ranges observed in Parkinson's disease patients and healthy individuals. \n The values in parentheses represent the weighted average SHAP values of four tree-based mod…	where higher values indicate greater variable importance.\n \n Test Explanations:\n 1. updrs3_score (0.819): Represents the MDS-UPDRS Part III score	which evaluates motor function through clinical assessments. A higher score indicates more severe motor symptoms.\n 2. con_putamen (0.487): Indicates the dopamine signal intensity ratio between the left and right putamen regions. Parkinson's disease often shows significant asymmetry.\n 3. updrs_totscore (0.345): Refers to the total MDS-UPDRS score	reflecting overall severity. A higher score suggests greater disease severity.\n 4. updrs2_score (0.296): Evaluates difficulties in daily activities reported by patients. A higher score indicates greater difficulty.\n 5. lowput_expected (0.186): Represents the lower expected limit of dopamine signal intensity in the putamen. Below-threshold values suggest dopamine depletion.\n 6. upsit_pctl (0.13…	a biomarker for Parkinson's.\n 7. mean_putamen (0.105): Average dopamine signal intensity across both putamen regions	reflecting dopamine deficiency.\n 8. DATSCAN_PUTAMEN_L (0.093): Dopamine signal intensity in the left putamen. Asymmetry is a hallmark of Parkinson's.\n 9. con_striatum (0.035): Overall dopamine signal intensity in the striatum (including putamen and caudate).\n 10. DATSCAN_PUTAMEN_R (0.031): Dopamine signal intensity in the right putamen. Early Parkinson's often shows left-right asymmetry.\n \n …	respond with `1` if the subject is likely to have Parkinson's disease or `0` if they are healthy.\n \n Information of subject:\n 1. updrs3_score: 24.0\n 2. con_putamen: 0.68\n 3. updrs_totscore: 32.0\n 4. updrs2_score: 5.0\n 5. lowput_expected: 0.2807891591762972\n 6. upsit_pctl: 1.0\n 7. mean_putamen: 0.8300000000000001\n 8. DATSCAN_PUTAMEN_L: 0.68\n 9. con_striatum: 2.69\n 10. DATSCAN_PUTAMEN_R…	respond with `1` for Parkinson's disease or `0` for healthy control.\n Your response should contain only the number `1` or `0`	with no additional text.\n Final Answer:\n "}	{"role": "assistant"	"content": " 1"}]}
{"messages": [{"role": "system"	"content": "You are a medical expert."}	{"role": "user"	"content": "\n You are a medical expert. Analyze the following test results to determine whether the person likely has Parkinson's disease (Answer: 1) or is a healthy control (Answer: 0). \n Compare the provided values with typical ranges observed in Parkinson's disease patients and healthy individuals. \n The values in parentheses represent the weighted average SHAP values of four tree-based mod…	where higher values indicate greater variable importance.\n \n Test Explanations:\n 1. updrs3_score (0.819): Represents the MDS-UPDRS Part III score	which evaluates motor function through clinical assessments. A higher score indicates more severe motor symptoms.\n 2. con_putamen (0.487): Indicates the dopamine signal intensity ratio between the left and right putamen regions. Parkinson's disease often shows significant asymmetry.\n 3. updrs_totscore (0.345): Refers to the total MDS-UPDRS score	reflecting overall severity. A higher score suggests greater disease severity.\n 4. updrs2_score (0.296): Evaluates difficulties in daily activities reported by patients. A higher score indicates greater difficulty.\n 5. lowput_expected (0.186): Represents the lower expected limit of dopamine signal intensity in the putamen. Below-threshold values suggest dopamine depletion.\n 6. upsit_pctl (0.13…	a biomarker for Parkinson's.\n 7. mean_putamen (0.105): Average dopamine signal intensity across both putamen regions	reflecting dopamine deficiency.\n 8. DATSCAN_PUTAMEN_L (0.093): Dopamine signal intensity in the left putamen. Asymmetry is a hallmark of Parkinson's.\n 9. con_striatum (0.035): Overall dopamine signal intensity in the striatum (including putamen and caudate).\n 10. DATSCAN_PUTAMEN_R (0.031): Dopamine signal intensity in the right putamen. Early Parkinson's often shows left-right asymmetry.\n \n …	respond with `1` if the subject is likely to have Parkinson's disease or `0` if they are healthy.\n \n Information of subject:\n 1. updrs3_score: 31.0\n 2. con_putamen: 0.76\n 3. updrs_totscore: 55.0\n 4. updrs2_score: 14.0\n 5. lowput_expected: 0.4520907502265098\n 6. upsit_pctl: 1.0\n 7. mean_putamen: 0.845\n 8. DATSCAN_PUTAMEN_L: 0.76\n 9. con_striatum: 2.35\n 10. DATSCAN_PUTAMEN_R: 0.93\n\n B…	respond with `1` for Parkinson's disease or `0` for healthy control.\n Your response should contain only the number `1` or `0`	with no additional text.\n Final Answer:\n "}	{"role": "assistant"	"content": " 1"}]}
{"messages": [{"role": "system"	"content": "You are a medical expert."}	{"role": "user"	"content": "\n You are a medical expert. Analyze the following test results to determine whether the person likely has Parkinson's disease (Answer: 1) or is a healthy control (Answer: 0). \n Compare the provided values with typical ranges observed in Parkinson's disease patients and healthy individuals. \n The values in parentheses represent the weighted average SHAP values of four tree-based mod…	where higher values indicate greater variable importance.\n \n Test Explanations:\n 1. updrs3_score (0.819): Represents the MDS-UPDRS Part III score	which evaluates motor function through clinical assessments. A higher score indicates more severe motor symptoms.\n 2. con_putamen (0.487): Indicates the dopamine signal intensity ratio between the left and right putamen regions. Parkinson's disease often shows significant asymmetry.\n 3. updrs_totscore (0.345): Refers to the total MDS-UPDRS score	reflecting overall severity. A higher score suggests greater disease severity.\n 4. updrs2_score (0.296): Evaluates difficulties in daily activities reported by patients. A higher score indicates greater difficulty.\n 5. lowput_expected (0.186): Represents the lower expected limit of dopamine signal intensity in the putamen. Below-threshold values suggest dopamine depletion.\n 6. upsit_pctl (0.13…	a biomarker for Parkinson's.\n 7. mean_putamen (0.105): Average dopamine signal intensity across both putamen regions	reflecting dopamine deficiency.\n 8. DATSCAN_PUTAMEN_L (0.093): Dopamine signal intensity in the left putamen. Asymmetry is a hallmark of Parkinson's.\n 9. con_striatum (0.035): Overall dopamine signal intensity in the striatum (including putamen and caudate).\n 10. DATSCAN_PUTAMEN_R (0.031): Dopamine signal intensity in the right putamen. Early Parkinson's often shows left-right asymmetry.\n \n …	respond with `1` if the subject is likely to have Parkinson's disease or `0` if they are healthy.\n \n Information of subject:\n 1. updrs3_score: 27.0\n 2. con_putamen: 0.52\n 3. updrs_totscore: 48.0\n 4. updrs2_score: 15.0\n 5. lowput_expected: 0.2762824889756664\n 6. upsit_pctl: 97.5\n 7. mean_putamen: 0.595\n 8. DATSCAN_PUTAMEN_L: 0.52\n 9. con_striatum: 1.65\n 10. DATSCAN_PUTAMEN_R: 0.67\n\n …	respond with `1` for Parkinson's disease or `0` for healthy control.\n Your response should contain only the number `1` or `0`	with no additional text.\n Final Answer:\n "}	{"role": "assistant"	"content": " 1"}]}
{"messages": [{"role": "system"	"content": "You are a medical expert."}	{"role": "user"	"content": "\n You are a medical expert. Analyze the following test results to determine whether the person likely has Parkinson's disease (Answer: 1) or is a healthy control (Answer: 0). \n Compare the provided values with typical ranges observed in Parkinson's disease patients and healthy individuals. \n The values in parentheses represent the weighted average SHAP values of four tree-based mod…	where higher values indicate greater variable importance.\n \n Test Explanations:\n 1. updrs3_score (0.819): Represents the MDS-UPDRS Part III score	which evaluates motor function through clinical assessments. A higher score indicates more severe motor symptoms.\n 2. con_putamen (0.487): Indicates the dopamine signal intensity ratio between the left and right putamen regions. Parkinson's disease often shows significant asymmetry.\n 3. updrs_totscore (0.345): Refers to the total MDS-UPDRS score	reflecting overall severity. A higher score suggests greater disease severity.\n 4. updrs2_score (0.296): Evaluates difficulties in daily activities reported by patients. A higher score indicates greater difficulty.\n 5. lowput_expected (0.186): Represents the lower expected limit of dopamine signal intensity in the putamen. Below-threshold values suggest dopamine depletion.\n 6. upsit_pctl (0.13…	a biomarker for Parkinson's.\n 7. mean_putamen (0.105): Average dopamine signal intensity across both putamen regions	reflecting dopamine deficiency.\n 8. DATSCAN_PUTAMEN_L (0.093): Dopamine signal intensity in the left putamen. Asymmetry is a hallmark of Parkinson's.\n 9. con_striatum (0.035): Overall dopamine signal intensity in the striatum (including putamen and caudate).\n 10. DATSCAN_PUTAMEN_R (0.031): Dopamine signal intensity in the right putamen. Early Parkinson's often shows left-right asymmetry.\n \n …	respond with `1` if the subject is likely to have Parkinson's disease or `0` if they are healthy.\n \n Information of subject:\n 1. updrs3_score: 52.0\n 2. con_putamen: 0.55\n 3. updrs_totscore: 78.0\n 4. updrs2_score: 12.0\n 5. lowput_expected: 0.3019162924107794\n 6. upsit_pctl: 9.0\n 7. mean_putamen: 0.7150000000000001\n 8. DATSCAN_PUTAMEN_L: 0.88\n 9. con_striatum: 1.78\n 10. DATSCAN_PUTAMEN_…	respond with `1` for Parkinson's disease or `0` for healthy control.\n Your response should contain only the number `1` or `0`	with no additional text.\n Final Answer:\n "}	{"role": "assistant"	"content": " 1"}]}
{"messages": [{"role": "system"	"content": "You are a medical expert."}	{"role": "user"	"content": "\n You are a medical expert. Analyze the following test results to determine whether the person likely has Parkinson's disease (Answer: 1) or is a healthy control (Answer: 0). \n Compare the provided values with typical ranges observed in Parkinson's disease patients and healthy individuals. \n The values in parentheses represent the weighted average SHAP values of four tree-based mod…	where higher values indicate greater variable importance.\n \n Test Explanations:\n 1. updrs3_score (0.819): Represents the MDS-UPDRS Part III score	which evaluates motor function through clinical assessments. A higher score indicates more severe motor symptoms.\n 2. con_putamen (0.487): Indicates the dopamine signal intensity ratio between the left and right putamen regions. Parkinson's disease often shows significant asymmetry.\n 3. updrs_totscore (0.345): Refers to the total MDS-UPDRS score	reflecting overall severity. A higher score suggests greater disease severity.\n 4. updrs2_score (0.296): Evaluates difficulties in daily activities reported by patients. A higher score indicates greater difficulty.\n 5. lowput_expected (0.186): Represents the lower expected limit of dopamine signal intensity in the putamen. Below-threshold values suggest dopamine depletion.\n 6. upsit_pctl (0.13…	a biomarker for Parkinson's.\n 7. mean_putamen (0.105): Average dopamine signal intensity across both putamen regions	reflecting dopamine deficiency.\n 8. DATSCAN_PUTAMEN_L (0.093): Dopamine signal intensity in the left putamen. Asymmetry is a hallmark of Parkinson's.\n 9. con_striatum (0.035): Overall dopamine signal intensity in the striatum (including putamen and caudate).\n 10. DATSCAN_PUTAMEN_R (0.031): Dopamine signal intensity in the right putamen. Early Parkinson's often shows left-right asymmetry.\n \n …	respond with `1` if the subject is likely to have Parkinson's disease or `0` if they are healthy.\n \n Information of subject:\n 1. updrs3_score: 23.0\n 2. con_putamen: 1.0\n 3. updrs_totscore: 29.0\n 4. updrs2_score: 4.0\n 5. lowput_expected: 0.5713939304290749\n 6. upsit_pctl: 21.5\n 7. mean_putamen: 1.0\n 8. DATSCAN_PUTAMEN_L: 0.98\n 9. con_striatum: 3.385\n 10. DATSCAN_PUTAMEN_R: 1.02\n\n Bas…	respond with `1` for Parkinson's disease or `0` for healthy control.\n Your response should contain only the number `1` or `0`	with no additional text.\n Final Answer:\n "}	{"role": "assistant"	"content": " 1"}]}
{"messages": [{"role": "system"	"content": "You are a medical expert."}	{"role": "user"	"content": "\n You are a medical expert. Analyze the following test results to determine whether the person likely has Parkinson's disease (Answer: 1) or is a healthy control (Answer: 0). \n Compare the provided values with typical ranges observed in Parkinson's disease patients and healthy individuals. \n The values in parentheses represent the weighted average SHAP values of four tree-based mod…	where higher values indicate greater variable importance.\n \n Test Explanations:\n 1. updrs3_score (0.819): Represents the MDS-UPDRS Part III score	which evaluates motor function through clinical assessments. A higher score indicates more severe motor symptoms.\n 2. con_putamen (0.487): Indicates the dopamine signal intensity ratio between the left and right putamen regions. Parkinson's disease often shows significant asymmetry.\n 3. updrs_totscore (0.345): Refers to the total MDS-UPDRS score	reflecting overall severity. A higher score suggests greater disease severity.\n 4. updrs2_score (0.296): Evaluates difficulties in daily activities reported by patients. A higher score indicates greater difficulty.\n 5. lowput_expected (0.186): Represents the lower expected limit of dopamine signal intensity in the putamen. Below-threshold values suggest dopamine depletion.\n 6. upsit_pctl (0.13…	a biomarker for Parkinson's.\n 7. mean_putamen (0.105): Average dopamine signal intensity across both putamen regions	reflecting dopamine deficiency.\n 8. DATSCAN_PUTAMEN_L (0.093): Dopamine signal intensity in the left putamen. Asymmetry is a hallmark of Parkinson's.\n 9. con_striatum (0.035): Overall dopamine signal intensity in the striatum (including putamen and caudate).\n 10. DATSCAN_PUTAMEN_R (0.031): Dopamine signal intensity in the right putamen. Early Parkinson's often shows left-right asymmetry.\n \n …	respond with `1` if the subject is likely to have Parkinson's disease or `0` if they are healthy.\n \n Information of subject:\n 1. updrs3_score: 6.0\n 2. con_putamen: 1.54\n 3. updrs_totscore: 12.0\n 4. updrs2_score: 3.0\n 5. lowput_expected: 0.8269149229736326\n 6. upsit_pctl: 11.0\n 7. mean_putamen: 1.93\n 8. DATSCAN_PUTAMEN_L: 2.32\n 9. con_striatum: 4.09\n 10. DATSCAN_PUTAMEN_R: 1.54\n\n Bas…	respond with `1` for Parkinson's disease or `0` for healthy control.\n Your response should contain only the number `1` or `0`	with no additional text.\n Final Answer:\n "}	{"role": "assistant"	"content": " 1"}]}
{"messages": [{"role": "system"	"content": "You are a medical expert."}	{"role": "user"	"content": "\n You are a medical expert. Analyze the following test results to determine whether the person likely has Parkinson's disease (Answer: 1) or is a healthy control (Answer: 0). \n Compare the provided values with typical ranges observed in Parkinson's disease patients and healthy individuals. \n The values in parentheses represent the weighted average SHAP values of four tree-based mod…	where higher values indicate greater variable importance.\n \n Test Explanations:\n 1. updrs3_score (0.819): Represents the MDS-UPDRS Part III score	which evaluates motor function through clinical assessments. A higher score indicates more severe motor symptoms.\n 2. con_putamen (0.487): Indicates the dopamine signal intensity ratio between the left and right putamen regions. Parkinson's disease often shows significant asymmetry.\n 3. updrs_totscore (0.345): Refers to the total MDS-UPDRS score	reflecting overall severity. A higher score suggests greater disease severity.\n 4. updrs2_score (0.296): Evaluates difficulties in daily activities reported by patients. A higher score indicates greater difficulty.\n 5. lowput_expected (0.186): Represents the lower expected limit of dopamine signal intensity in the putamen. Below-threshold values suggest dopamine depletion.\n 6. upsit_pctl (0.13…	a biomarker for Parkinson's.\n 7. mean_putamen (0.105): Average dopamine signal intensity across both putamen regions	reflecting dopamine deficiency.\n 8. DATSCAN_PUTAMEN_L (0.093): Dopamine signal intensity in the left putamen. Asymmetry is a hallmark of Parkinson's.\n 9. con_striatum (0.035): Overall dopamine signal intensity in the striatum (including putamen and caudate).\n 10. DATSCAN_PUTAMEN_R (0.031): Dopamine signal intensity in the right putamen. Early Parkinson's often shows left-right asymmetry.\n \n …	respond with `1` if the subject is likely to have Parkinson's disease or `0` if they are healthy.\n \n Information of subject:\n 1. updrs3_score: 0.0\n 2. con_putamen: 2.485\n 3. updrs_totscore: 0.0\n 4. updrs2_score: 0.0\n 5. lowput_expected: 1.025408132719188\n 6. upsit_pctl: 10.5\n 7. mean_putamen: 2.485\n 8. DATSCAN_PUTAMEN_L: 2.83\n 9. con_striatum: 6.28\n 10. DATSCAN_PUTAMEN_R: 2.14\n\n Bas…	respond with `1` for Parkinson's disease or `0` for healthy control.\n Your response should contain only the number `1` or `0`	with no additional text.\n Final Answer:\n "}	{"role": "assistant"	"content": " 0"}]}
{"messages": [{"role": "system"	"content": "You are a medical expert."}	{"role": "user"	"content": "\n You are a medical expert. Analyze the following test results to determine whether the person likely has Parkinson's disease (Answer: 1) or is a healthy control (Answer: 0). \n Compare the provided values with typical ranges observed in Parkinson's disease patients and healthy individuals. \n The values in parentheses represent the weighted average SHAP values of four tree-based mod…	where higher values indicate greater variable importance.\n \n Test Explanations:\n 1. updrs3_score (0.819): Represents the MDS-UPDRS Part III score	which evaluates motor function through clinical assessments. A higher score indicates more severe motor symptoms.\n 2. con_putamen (0.487): Indicates the dopamine signal intensity ratio between the left and right putamen regions. Parkinson's disease often shows significant asymmetry.\n 3. updrs_totscore (0.345): Refers to the total MDS-UPDRS score	reflecting overall severity. A higher score suggests greater disease severity.\n 4. updrs2_score (0.296): Evaluates difficulties in daily activities reported by patients. A higher score indicates greater difficulty.\n 5. lowput_expected (0.186): Represents the lower expected limit of dopamine signal intensity in the putamen. Below-threshold values suggest dopamine depletion.\n 6. upsit_pctl (0.13…	a biomarker for Parkinson's.\n 7. mean_putamen (0.105): Average dopamine signal intensity across both putamen regions	reflecting dopamine deficiency.\n 8. DATSCAN_PUTAMEN_L (0.093): Dopamine signal intensity in the left putamen. Asymmetry is a hallmark of Parkinson's.\n 9. con_striatum (0.035): Overall dopamine signal intensity in the striatum (including putamen and caudate).\n 10. DATSCAN_PUTAMEN_R (0.031): Dopamine signal intensity in the right putamen. Early Parkinson's often shows left-right asymmetry.\n \n …	respond with `1` if the subject is likely to have Parkinson's disease or `0` if they are healthy.\n \n Information of subject:\n 1. updrs3_score: 27.0\n 2. con_putamen: 0.56\n 3. updrs_totscore: 50.0\n 4. updrs2_score: 13.0\n 5. lowput_expected: 0.2401418368857955\n 6. upsit_pctl: 1.0\n 7. mean_putamen: 0.7050000000000001\n 8. DATSCAN_PUTAMEN_L: 0.85\n 9. con_striatum: 2.23\n 10. DATSCAN_PUTAMEN_…	respond with `1` for Parkinson's disease or `0` for healthy control.\n Your response should contain only the number `1` or `0`	with no additional text.\n Final Answer:\n "}	{"role": "assistant"	"content": " 1"}]}
{"messages": [{"role": "system"	"content": "You are a medical expert."}	{"role": "user"	"content": "\n You are a medical expert. Analyze the following test results to determine whether the person likely has Parkinson's disease (Answer: 1) or is a healthy control (Answer: 0). \n Compare the provided values with typical ranges observed in Parkinson's disease patients and healthy individuals. \n The values in parentheses represent the weighted average SHAP values of four tree-based mod…	where higher values indicate greater variable importance.\n \n Test Explanations:\n 1. updrs3_score (0.819): Represents the MDS-UPDRS Part III score	which evaluates motor function through clinical assessments. A higher score indicates more severe motor symptoms.\n 2. con_putamen (0.487): Indicates the dopamine signal intensity ratio between the left and right putamen regions. Parkinson's disease often shows significant asymmetry.\n 3. updrs_totscore (0.345): Refers to the total MDS-UPDRS score	reflecting overall severity. A higher score suggests greater disease severity.\n 4. updrs2_score (0.296): Evaluates difficulties in daily activities reported by patients. A higher score indicates greater difficulty.\n 5. lowput_expected (0.186): Represents the lower expected limit of dopamine signal intensity in the putamen. Below-threshold values suggest dopamine depletion.\n 6. upsit_pctl (0.13…	a biomarker for Parkinson's.\n 7. mean_putamen (0.105): Average dopamine signal intensity across both putamen regions	reflecting dopamine deficiency.\n 8. DATSCAN_PUTAMEN_L (0.093): Dopamine signal intensity in the left putamen. Asymmetry is a hallmark of Parkinson's.\n 9. con_striatum (0.035): Overall dopamine signal intensity in the striatum (including putamen and caudate).\n 10. DATSCAN_PUTAMEN_R (0.031): Dopamine signal intensity in the right putamen. Early Parkinson's often shows left-right asymmetry.\n \n …	respond with `1` if the subject is likely to have Parkinson's disease or `0` if they are healthy.\n \n Information of subject:\n 1. updrs3_score: 51.0\n 2. con_putamen: 0.87\n 3. updrs_totscore: 57.0\n 4. updrs2_score: 3.0\n 5. lowput_expected: 0.4794604242524929\n 6. upsit_pctl: 5.0\n 7. mean_putamen: 1.13\n 8. DATSCAN_PUTAMEN_L: 0.87\n 9. con_striatum: 3.17\n 10. DATSCAN_PUTAMEN_R: 1.39\n\n Bas…	respond with `1` for Parkinson's disease or `0` for healthy control.\n Your response should contain only the number `1` or `0`	with no additional text.\n Final Answer:\n "}	{"role": "assistant"	"content": " 1"}]}
{"messages": [{"role": "system"	"content": "You are a medical expert."}	{"role": "user"	"content": "\n You are a medical expert. Analyze the following test results to determine whether the person likely has Parkinson's disease (Answer: 1) or is a healthy control (Answer: 0). \n Compare the provided values with typical ranges observed in Parkinson's disease patients and healthy individuals. \n The values in parentheses represent the weighted average SHAP values of four tree-based mod…	where higher values indicate greater variable importance.\n \n Test Explanations:\n 1. updrs3_score (0.819): Represents the MDS-UPDRS Part III score	which evaluates motor function through clinical assessments. A higher score indicates more severe motor symptoms.\n 2. con_putamen (0.487): Indicates the dopamine signal intensity ratio between the left and right putamen regions. Parkinson's disease often shows significant asymmetry.\n 3. updrs_totscore (0.345): Refers to the total MDS-UPDRS score	reflecting overall severity. A higher score suggests greater disease severity.\n 4. updrs2_score (0.296): Evaluates difficulties in daily activities reported by patients. A higher score indicates greater difficulty.\n 5. lowput_expected (0.186): Represents the lower expected limit of dopamine signal intensity in the putamen. Below-threshold values suggest dopamine depletion.\n 6. upsit_pctl (0.13…	a biomarker for Parkinson's.\n 7. mean_putamen (0.105): Average dopamine signal intensity across both putamen regions	reflecting dopamine deficiency.\n 8. DATSCAN_PUTAMEN_L (0.093): Dopamine signal intensity in the left putamen. Asymmetry is a hallmark of Parkinson's.\n 9. con_striatum (0.035): Overall dopamine signal intensity in the striatum (including putamen and caudate).\n 10. DATSCAN_PUTAMEN_R (0.031): Dopamine signal intensity in the right putamen. Early Parkinson's often shows left-right asymmetry.\n \n …	respond with `1` if the subject is likely to have Parkinson's disease or `0` if they are healthy.\n \n Information of subject:\n 1. updrs3_score: 39.0\n 2. con_putamen: 0.43\n 3. updrs_totscore: 66.0\n 4. updrs2_score: 14.0\n 5. lowput_expected: 0.1964434289547852\n 6. upsit_pctl: 3.0\n 7. mean_putamen: 0.5\n 8. DATSCAN_PUTAMEN_L: 0.43\n 9. con_striatum: 1.8\n 10. DATSCAN_PUTAMEN_R: 0.57\n\n Base…	respond with `1` for Parkinson's disease or `0` for healthy control.\n Your response should contain only the number `1` or `0`	with no additional text.\n Final Answer:\n "}	{"role": "assistant"	"content": " 1"}]}
{"messages": [{"role": "system"	"content": "You are a medical expert."}	{"role": "user"	"content": "\n You are a medical expert. Analyze the following test results to determine whether the person likely has Parkinson's disease (Answer: 1) or is a healthy control (Answer: 0). \n Compare the provided values with typical ranges observed in Parkinson's disease patients and healthy individuals. \n The values in parentheses represent the weighted average SHAP values of four tree-based mod…	where higher values indicate greater variable importance.\n \n Test Explanations:\n 1. updrs3_score (0.819): Represents the MDS-UPDRS Part III score	which evaluates motor function through clinical assessments. A higher score indicates more severe motor symptoms.\n 2. con_putamen (0.487): Indicates the dopamine signal intensity ratio between the left and right putamen regions. Parkinson's disease often shows significant asymmetry.\n 3. updrs_totscore (0.345): Refers to the total MDS-UPDRS score	reflecting overall severity. A higher score suggests greater disease severity.\n 4. updrs2_score (0.296): Evaluates difficulties in daily activities reported by patients. A higher score indicates greater difficulty.\n 5. lowput_expected (0.186): Represents the lower expected limit of dopamine signal intensity in the putamen. Below-threshold values suggest dopamine depletion.\n 6. upsit_pctl (0.13…	a biomarker for Parkinson's.\n 7. mean_putamen (0.105): Average dopamine signal intensity across both putamen regions	reflecting dopamine deficiency.\n 8. DATSCAN_PUTAMEN_L (0.093): Dopamine signal intensity in the left putamen. Asymmetry is a hallmark of Parkinson's.\n 9. con_striatum (0.035): Overall dopamine signal intensity in the striatum (including putamen and caudate).\n 10. DATSCAN_PUTAMEN_R (0.031): Dopamine signal intensity in the right putamen. Early Parkinson's often shows left-right asymmetry.\n \n …	respond with `1` if the subject is likely to have Parkinson's disease or `0` if they are healthy.\n \n Information of subject:\n 1. updrs3_score: 0.0\n 2. con_putamen: 3.215\n 3. updrs_totscore: 0.0\n 4. updrs2_score: 0.0\n 5. lowput_expected: 1.519346570788267\n 6. upsit_pctl: 9.0\n 7. mean_putamen: 3.215\n 8. DATSCAN_PUTAMEN_L: 3.06\n 9. con_striatum: 7.005\n 10. DATSCAN_PUTAMEN_R: 3.37\n\n Bas…	respond with `1` for Parkinson's disease or `0` for healthy control.\n Your response should contain only the number `1` or `0`	with no additional text.\n Final Answer:\n "}	{"role": "assistant"	"content": " 0"}]}
{"messages": [{"role": "system"	"content": "You are a medical expert."}	{"role": "user"	"content": "\n You are a medical expert. Analyze the following test results to determine whether the person likely has Parkinson's disease (Answer: 1) or is a healthy control (Answer: 0). \n Compare the provided values with typical ranges observed in Parkinson's disease patients and healthy individuals. \n The values in parentheses represent the weighted average SHAP values of four tree-based mod…	where higher values indicate greater variable importance.\n \n Test Explanations:\n 1. updrs3_score (0.819): Represents the MDS-UPDRS Part III score	which evaluates motor function through clinical assessments. A higher score indicates more severe motor symptoms.\n 2. con_putamen (0.487): Indicates the dopamine signal intensity ratio between the left and right putamen regions. Parkinson's disease often shows significant asymmetry.\n 3. updrs_totscore (0.345): Refers to the total MDS-UPDRS score	reflecting overall severity. A higher score suggests greater disease severity.\n 4. updrs2_score (0.296): Evaluates difficulties in daily activities reported by patients. A higher score indicates greater difficulty.\n 5. lowput_expected (0.186): Represents the lower expected limit of dopamine signal intensity in the putamen. Below-threshold values suggest dopamine depletion.\n 6. upsit_pctl (0.13…	a biomarker for Parkinson's.\n 7. mean_putamen (0.105): Average dopamine signal intensity across both putamen regions	reflecting dopamine deficiency.\n 8. DATSCAN_PUTAMEN_L (0.093): Dopamine signal intensity in the left putamen. Asymmetry is a hallmark of Parkinson's.\n 9. con_striatum (0.035): Overall dopamine signal intensity in the striatum (including putamen and caudate).\n 10. DATSCAN_PUTAMEN_R (0.031): Dopamine signal intensity in the right putamen. Early Parkinson's often shows left-right asymmetry.\n \n …	respond with `1` if the subject is likely to have Parkinson's disease or `0` if they are healthy.\n \n Information of subject:\n 1. updrs3_score: 1.0\n 2. con_putamen: 1.8\n 3. updrs_totscore: 5.0\n 4. updrs2_score: 0.0\n 5. lowput_expected: 1.004213683854241\n 6. upsit_pctl: 31.0\n 7. mean_putamen: 1.8\n 8. DATSCAN_PUTAMEN_L: 1.7\n 9. con_striatum: 4.06\n 10. DATSCAN_PUTAMEN_R: 1.9\n\n Based on …	respond with `1` for Parkinson's disease or `0` for healthy control.\n Your response should contain only the number `1` or `0`	with no additional text.\n Final Answer:\n "}	{"role": "assistant"	"content": " 0"}]}
{"messages": [{"role": "system"	"content": "You are a medical expert."}	{"role": "user"	"content": "\n You are a medical expert. Analyze the following test results to determine whether the person likely has Parkinson's disease (Answer: 1) or is a healthy control (Answer: 0). \n Compare the provided values with typical ranges observed in Parkinson's disease patients and healthy individuals. \n The values in parentheses represent the weighted average SHAP values of four tree-based mod…	where higher values indicate greater variable importance.\n \n Test Explanations:\n 1. updrs3_score (0.819): Represents the MDS-UPDRS Part III score	which evaluates motor function through clinical assessments. A higher score indicates more severe motor symptoms.\n 2. con_putamen (0.487): Indicates the dopamine signal intensity ratio between the left and right putamen regions. Parkinson's disease often shows significant asymmetry.\n 3. updrs_totscore (0.345): Refers to the total MDS-UPDRS score	reflecting overall severity. A higher score suggests greater disease severity.\n 4. updrs2_score (0.296): Evaluates difficulties in daily activities reported by patients. A higher score indicates greater difficulty.\n 5. lowput_expected (0.186): Represents the lower expected limit of dopamine signal intensity in the putamen. Below-threshold values suggest dopamine depletion.\n 6. upsit_pctl (0.13…	a biomarker for Parkinson's.\n 7. mean_putamen (0.105): Average dopamine signal intensity across both putamen regions	reflecting dopamine deficiency.\n 8. DATSCAN_PUTAMEN_L (0.093): Dopamine signal intensity in the left putamen. Asymmetry is a hallmark of Parkinson's.\n 9. con_striatum (0.035): Overall dopamine signal intensity in the striatum (including putamen and caudate).\n 10. DATSCAN_PUTAMEN_R (0.031): Dopamine signal intensity in the right putamen. Early Parkinson's often shows left-right asymmetry.\n \n …	respond with `1` if the subject is likely to have Parkinson's disease or `0` if they are healthy.\n \n Information of subject:\n 1. updrs3_score: 19.0\n 2. con_putamen: 0.61\n 3. updrs_totscore: 37.0\n 4. updrs2_score: 11.0\n 5. lowput_expected: 0.31793271452808\n 6. upsit_pctl: 9.0\n 7. mean_putamen: 0.8200000000000001\n 8. DATSCAN_PUTAMEN_L: 0.61\n 9. con_striatum: 2.38\n 10. DATSCAN_PUTAMEN_R:…	respond with `1` for Parkinson's disease or `0` for healthy control.\n Your response should contain only the number `1` or `0`	with no additional text.\n Final Answer:\n "}	{"role": "assistant"	"content": " 1"}]}
{"messages": [{"role": "system"	"content": "You are a medical expert."}	{"role": "user"	"content": "\n You are a medical expert. Analyze the following test results to determine whether the person likely has Parkinson's disease (Answer: 1) or is a healthy control (Answer: 0). \n Compare the provided values with typical ranges observed in Parkinson's disease patients and healthy individuals. \n The values in parentheses represent the weighted average SHAP values of four tree-based mod…	where higher values indicate greater variable importance.\n \n Test Explanations:\n 1. updrs3_score (0.819): Represents the MDS-UPDRS Part III score	which evaluates motor function through clinical assessments. A higher score indicates more severe motor symptoms.\n 2. con_putamen (0.487): Indicates the dopamine signal intensity ratio between the left and right putamen regions. Parkinson's disease often shows significant asymmetry.\n 3. updrs_totscore (0.345): Refers to the total MDS-UPDRS score	reflecting overall severity. A higher score suggests greater disease severity.\n 4. updrs2_score (0.296): Evaluates difficulties in daily activities reported by patients. A higher score indicates greater difficulty.\n 5. lowput_expected (0.186): Represents the lower expected limit of dopamine signal intensity in the putamen. Below-threshold values suggest dopamine depletion.\n 6. upsit_pctl (0.13…	a biomarker for Parkinson's.\n 7. mean_putamen (0.105): Average dopamine signal intensity across both putamen regions	reflecting dopamine deficiency.\n 8. DATSCAN_PUTAMEN_L (0.093): Dopamine signal intensity in the left putamen. Asymmetry is a hallmark of Parkinson's.\n 9. con_striatum (0.035): Overall dopamine signal intensity in the striatum (including putamen and caudate).\n 10. DATSCAN_PUTAMEN_R (0.031): Dopamine signal intensity in the right putamen. Early Parkinson's often shows left-right asymmetry.\n \n …	respond with `1` if the subject is likely to have Parkinson's disease or `0` if they are healthy.\n \n Information of subject:\n 1. updrs3_score: 10.0\n 2. con_putamen: 0.8\n 3. updrs_totscore: 14.0\n 4. updrs2_score: 2.0\n 5. lowput_expected: 0.4609611962864966\n 6. upsit_pctl: 16.5\n 7. mean_putamen: 0.915\n 8. DATSCAN_PUTAMEN_L: 0.8\n 9. con_striatum: 2.63\n 10. DATSCAN_PUTAMEN_R: 1.03\n\n Bas…	respond with `1` for Parkinson's disease or `0` for healthy control.\n Your response should contain only the number `1` or `0`	with no additional text.\n Final Answer:\n "}	{"role": "assistant"	"content": " 1"}]}
{"messages": [{"role": "system"	"content": "You are a medical expert."}	{"role": "user"	"content": "\n You are a medical expert. Analyze the following test results to determine whether the person likely has Parkinson's disease (Answer: 1) or is a healthy control (Answer: 0). \n Compare the provided values with typical ranges observed in Parkinson's disease patients and healthy individuals. \n The values in parentheses represent the weighted average SHAP values of four tree-based mod…	where higher values indicate greater variable importance.\n \n Test Explanations:\n 1. updrs3_score (0.819): Represents the MDS-UPDRS Part III score	which evaluates motor function through clinical assessments. A higher score indicates more severe motor symptoms.\n 2. con_putamen (0.487): Indicates the dopamine signal intensity ratio between the left and right putamen regions. Parkinson's disease often shows significant asymmetry.\n 3. updrs_totscore (0.345): Refers to the total MDS-UPDRS score	reflecting overall severity. A higher score suggests greater disease severity.\n 4. updrs2_score (0.296): Evaluates difficulties in daily activities reported by patients. A higher score indicates greater difficulty.\n 5. lowput_expected (0.186): Represents the lower expected limit of dopamine signal intensity in the putamen. Below-threshold values suggest dopamine depletion.\n 6. upsit_pctl (0.13…	a biomarker for Parkinson's.\n 7. mean_putamen (0.105): Average dopamine signal intensity across both putamen regions	reflecting dopamine deficiency.\n 8. DATSCAN_PUTAMEN_L (0.093): Dopamine signal intensity in the left putamen. Asymmetry is a hallmark of Parkinson's.\n 9. con_striatum (0.035): Overall dopamine signal intensity in the striatum (including putamen and caudate).\n 10. DATSCAN_PUTAMEN_R (0.031): Dopamine signal intensity in the right putamen. Early Parkinson's often shows left-right asymmetry.\n \n …	respond with `1` if the subject is likely to have Parkinson's disease or `0` if they are healthy.\n \n Information of subject:\n 1. updrs3_score: 14.0\n 2. con_putamen: 0.38\n 3. updrs_totscore: 25.0\n 4. updrs2_score: 5.0\n 5. lowput_expected: 0.1972514755922076\n 6. upsit_pctl: 5.0\n 7. mean_putamen: 0.375\n 8. DATSCAN_PUTAMEN_L: 0.37\n 9. con_striatum: 1.55\n 10. DATSCAN_PUTAMEN_R: 0.38\n\n Ba…	respond with `1` for Parkinson's disease or `0` for healthy control.\n Your response should contain only the number `1` or `0`	with no additional text.\n Final Answer:\n "}	{"role": "assistant"	"content": " 1"}]}
[truncated: 896 more rows]
