# Supplementary material for: Prompting and Fine-Tuning Large Language Models for Parkinson Disease Diagnosis: Comparative Evaluation Study Using the PPMI Structured Dataset
Source: JMIR Med Inform. 2026 Jan 15;14:e77561. doi: 10.2196/77561 (PMC12856398; doi:10.2196/77561)
Supplement: Multimedia Appendix 12 [file medinform_v14i1e77561_app12.zip › Multimedia Appendix 12_rev/External_Verification_Data.jsonl]

{"messages": [{"role": "system"	"content": "You are a medical expert."}	{"role": "user"	"content": "\n You are a medical expert. Analyze the following test results to determine whether the person likely has Parkinson's disease (Answer: 1) or is a healthy control (Answer: 0). \n Compare the provided values with typical ranges observed in Parkinson's disease patients and healthy individuals. \n The values in parentheses represent the weighted average SHAP values of four tree-based mod…	where higher values indicate greater variable importance.\n \n Test Explanations:\n 1. updrs3_score (0.819): Represents the MDS-UPDRS Part III score	which evaluates motor function through clinical assessments. A higher score indicates more severe motor symptoms.\n 2. con_putamen (0.487): Indicates the dopamine signal intensity ratio between the left and right putamen regions. Parkinson's disease often shows significant asymmetry.\n 3. updrs_totscore (0.345): Refers to the total MDS-UPDRS score	reflecting overall severity. A higher score suggests greater disease severity.\n 4. updrs2_score (0.296): Evaluates difficulties in daily activities reported by patients. A higher score indicates greater difficulty.\n 5. lowput_expected (0.186): Represents the lower expected limit of dopamine signal intensity in the putamen. Below-threshold values suggest dopamine depletion.\n 6. upsit_pctl (0.13…	a biomarker for Parkinson's.\n 7. mean_putamen (0.105): Average dopamine signal intensity across both putamen regions	reflecting dopamine deficiency.\n 8. DATSCAN_PUTAMEN_L (0.093): Dopamine signal intensity in the left putamen. Asymmetry is a hallmark of Parkinson's.\n 9. con_striatum (0.035): Overall dopamine signal intensity in the striatum (including putamen and caudate).\n 10. DATSCAN_PUTAMEN_R (0.031): Dopamine signal intensity in the right putamen. Early Parkinson's often shows left-right asymmetry.\n \n …	respond with `1` if the subject is likely to have Parkinson's disease or `0` if they are healthy.\n \n Information of subject:\n 1. updrs3_score: 24.0\n 2. con_putamen: 1.41\n 3. updrs_totscore: 35.0\n 4. updrs2_score: 4.0\n 5. lowput_expected: 0.7862609766783674\n 6. upsit_pctl: 72.5\n 7. mean_putamen: 1.535\n 8. DATSCAN_PUTAMEN_L: 1.66\n 9. con_striatum: 4.21\n 10. DATSCAN_PUTAMEN_R: 1.41\n\n B…	respond with `1` for Parkinson's disease or `0` for healthy control.\n Your response should contain only the number `1` or `0`	with no additional text.\n Final Answer:\n "}	{"role": "assistant"	"content": " 1"}]}
{"messages": [{"role": "system"	"content": "You are a medical expert."}	{"role": "user"	"content": "\n You are a medical expert. Analyze the following test results to determine whether the person likely has Parkinson's disease (Answer: 1) or is a healthy control (Answer: 0). \n Compare the provided values with typical ranges observed in Parkinson's disease patients and healthy individuals. \n The values in parentheses represent the weighted average SHAP values of four tree-based mod…	where higher values indicate greater variable importance.\n \n Test Explanations:\n 1. updrs3_score (0.819): Represents the MDS-UPDRS Part III score	which evaluates motor function through clinical assessments. A higher score indicates more severe motor symptoms.\n 2. con_putamen (0.487): Indicates the dopamine signal intensity ratio between the left and right putamen regions. Parkinson's disease often shows significant asymmetry.\n 3. updrs_totscore (0.345): Refers to the total MDS-UPDRS score	reflecting overall severity. A higher score suggests greater disease severity.\n 4. updrs2_score (0.296): Evaluates difficulties in daily activities reported by patients. A higher score indicates greater difficulty.\n 5. lowput_expected (0.186): Represents the lower expected limit of dopamine signal intensity in the putamen. Below-threshold values suggest dopamine depletion.\n 6. upsit_pctl (0.13…	a biomarker for Parkinson's.\n 7. mean_putamen (0.105): Average dopamine signal intensity across both putamen regions	reflecting dopamine deficiency.\n 8. DATSCAN_PUTAMEN_L (0.093): Dopamine signal intensity in the left putamen. Asymmetry is a hallmark of Parkinson's.\n 9. con_striatum (0.035): Overall dopamine signal intensity in the striatum (including putamen and caudate).\n 10. DATSCAN_PUTAMEN_R (0.031): Dopamine signal intensity in the right putamen. Early Parkinson's often shows left-right asymmetry.\n \n …	respond with `1` if the subject is likely to have Parkinson's disease or `0` if they are healthy.\n \n Information of subject:\n 1. updrs3_score: 28.0\n 2. con_putamen: 0.8\n 3. updrs_totscore: 39.0\n 4. updrs2_score: 5.0\n 5. lowput_expected: 0.3570357857090289\n 6. upsit_pctl: 2.0\n 7. mean_putamen: 1.105\n 8. DATSCAN_PUTAMEN_L: 0.8\n 9. con_striatum: 2.78\n 10. DATSCAN_PUTAMEN_R: 1.41\n\n Base…	respond with `1` for Parkinson's disease or `0` for healthy control.\n Your response should contain only the number `1` or `0`	with no additional text.\n Final Answer:\n "}	{"role": "assistant"	"content": " 1"}]}
{"messages": [{"role": "system"	"content": "You are a medical expert."}	{"role": "user"	"content": "\n You are a medical expert. Analyze the following test results to determine whether the person likely has Parkinson's disease (Answer: 1) or is a healthy control (Answer: 0). \n Compare the provided values with typical ranges observed in Parkinson's disease patients and healthy individuals. \n The values in parentheses represent the weighted average SHAP values of four tree-based mod…	where higher values indicate greater variable importance.\n \n Test Explanations:\n 1. updrs3_score (0.819): Represents the MDS-UPDRS Part III score	which evaluates motor function through clinical assessments. A higher score indicates more severe motor symptoms.\n 2. con_putamen (0.487): Indicates the dopamine signal intensity ratio between the left and right putamen regions. Parkinson's disease often shows significant asymmetry.\n 3. updrs_totscore (0.345): Refers to the total MDS-UPDRS score	reflecting overall severity. A higher score suggests greater disease severity.\n 4. updrs2_score (0.296): Evaluates difficulties in daily activities reported by patients. A higher score indicates greater difficulty.\n 5. lowput_expected (0.186): Represents the lower expected limit of dopamine signal intensity in the putamen. Below-threshold values suggest dopamine depletion.\n 6. upsit_pctl (0.13…	a biomarker for Parkinson's.\n 7. mean_putamen (0.105): Average dopamine signal intensity across both putamen regions	reflecting dopamine deficiency.\n 8. DATSCAN_PUTAMEN_L (0.093): Dopamine signal intensity in the left putamen. Asymmetry is a hallmark of Parkinson's.\n 9. con_striatum (0.035): Overall dopamine signal intensity in the striatum (including putamen and caudate).\n 10. DATSCAN_PUTAMEN_R (0.031): Dopamine signal intensity in the right putamen. Early Parkinson's often shows left-right asymmetry.\n \n …	respond with `1` if the subject is likely to have Parkinson's disease or `0` if they are healthy.\n \n Information of subject:\n 1. updrs3_score: 21.0\n 2. con_putamen: 0.81\n 3. updrs_totscore: 33.0\n 4. updrs2_score: 7.0\n 5. lowput_expected: 0.3574204147201117\n 6. upsit_pctl: 1.0\n 7. mean_putamen: 1.065\n 8. DATSCAN_PUTAMEN_L: 0.81\n 9. con_striatum: 2.47\n 10. DATSCAN_PUTAMEN_R: 1.32\n\n Ba…	respond with `1` for Parkinson's disease or `0` for healthy control.\n Your response should contain only the number `1` or `0`	with no additional text.\n Final Answer:\n "}	{"role": "assistant"	"content": " 1"}]}
{"messages": [{"role": "system"	"content": "You are a medical expert."}	{"role": "user"	"content": "\n You are a medical expert. Analyze the following test results to determine whether the person likely has Parkinson's disease (Answer: 1) or is a healthy control (Answer: 0). \n Compare the provided values with typical ranges observed in Parkinson's disease patients and healthy individuals. \n The values in parentheses represent the weighted average SHAP values of four tree-based mod…	where higher values indicate greater variable importance.\n \n Test Explanations:\n 1. updrs3_score (0.819): Represents the MDS-UPDRS Part III score	which evaluates motor function through clinical assessments. A higher score indicates more severe motor symptoms.\n 2. con_putamen (0.487): Indicates the dopamine signal intensity ratio between the left and right putamen regions. Parkinson's disease often shows significant asymmetry.\n 3. updrs_totscore (0.345): Refers to the total MDS-UPDRS score	reflecting overall severity. A higher score suggests greater disease severity.\n 4. updrs2_score (0.296): Evaluates difficulties in daily activities reported by patients. A higher score indicates greater difficulty.\n 5. lowput_expected (0.186): Represents the lower expected limit of dopamine signal intensity in the putamen. Below-threshold values suggest dopamine depletion.\n 6. upsit_pctl (0.13…	a biomarker for Parkinson's.\n 7. mean_putamen (0.105): Average dopamine signal intensity across both putamen regions	reflecting dopamine deficiency.\n 8. DATSCAN_PUTAMEN_L (0.093): Dopamine signal intensity in the left putamen. Asymmetry is a hallmark of Parkinson's.\n 9. con_striatum (0.035): Overall dopamine signal intensity in the striatum (including putamen and caudate).\n 10. DATSCAN_PUTAMEN_R (0.031): Dopamine signal intensity in the right putamen. Early Parkinson's often shows left-right asymmetry.\n \n …	respond with `1` if the subject is likely to have Parkinson's disease or `0` if they are healthy.\n \n Information of subject:\n 1. updrs3_score: 37.0\n 2. con_putamen: 0.77\n 3. updrs_totscore: 52.0\n 4. updrs2_score: 8.0\n 5. lowput_expected: 0.4139764396809519\n 6. upsit_pctl: 4.0\n 7. mean_putamen: 1.06\n 8. DATSCAN_PUTAMEN_L: 0.77\n 9. con_striatum: 2.59\n 10. DATSCAN_PUTAMEN_R: 1.35\n\n Bas…	respond with `1` for Parkinson's disease or `0` for healthy control.\n Your response should contain only the number `1` or `0`	with no additional text.\n Final Answer:\n "}	{"role": "assistant"	"content": " 1"}]}
{"messages": [{"role": "system"	"content": "You are a medical expert."}	{"role": "user"	"content": "\n You are a medical expert. Analyze the following test results to determine whether the person likely has Parkinson's disease (Answer: 1) or is a healthy control (Answer: 0). \n Compare the provided values with typical ranges observed in Parkinson's disease patients and healthy individuals. \n The values in parentheses represent the weighted average SHAP values of four tree-based mod…	where higher values indicate greater variable importance.\n \n Test Explanations:\n 1. updrs3_score (0.819): Represents the MDS-UPDRS Part III score	which evaluates motor function through clinical assessments. A higher score indicates more severe motor symptoms.\n 2. con_putamen (0.487): Indicates the dopamine signal intensity ratio between the left and right putamen regions. Parkinson's disease often shows significant asymmetry.\n 3. updrs_totscore (0.345): Refers to the total MDS-UPDRS score	reflecting overall severity. A higher score suggests greater disease severity.\n 4. updrs2_score (0.296): Evaluates difficulties in daily activities reported by patients. A higher score indicates greater difficulty.\n 5. lowput_expected (0.186): Represents the lower expected limit of dopamine signal intensity in the putamen. Below-threshold values suggest dopamine depletion.\n 6. upsit_pctl (0.13…	a biomarker for Parkinson's.\n 7. mean_putamen (0.105): Average dopamine signal intensity across both putamen regions	reflecting dopamine deficiency.\n 8. DATSCAN_PUTAMEN_L (0.093): Dopamine signal intensity in the left putamen. Asymmetry is a hallmark of Parkinson's.\n 9. con_striatum (0.035): Overall dopamine signal intensity in the striatum (including putamen and caudate).\n 10. DATSCAN_PUTAMEN_R (0.031): Dopamine signal intensity in the right putamen. Early Parkinson's often shows left-right asymmetry.\n \n …	respond with `1` if the subject is likely to have Parkinson's disease or `0` if they are healthy.\n \n Information of subject:\n 1. updrs3_score: 26.0\n 2. con_putamen: 0.95\n 3. updrs_totscore: 31.0\n 4. updrs2_score: 2.0\n 5. lowput_expected: 0.4423721963123164\n 6. upsit_pctl: 3.0\n 7. mean_putamen: 1.07\n 8. DATSCAN_PUTAMEN_L: 0.95\n 9. con_striatum: 3.27\n 10. DATSCAN_PUTAMEN_R: 1.19\n\n Bas…	respond with `1` for Parkinson's disease or `0` for healthy control.\n Your response should contain only the number `1` or `0`	with no additional text.\n Final Answer:\n "}	{"role": "assistant"	"content": " 1"}]}
{"messages": [{"role": "system"	"content": "You are a medical expert."}	{"role": "user"	"content": "\n You are a medical expert. Analyze the following test results to determine whether the person likely has Parkinson's disease (Answer: 1) or is a healthy control (Answer: 0). \n Compare the provided values with typical ranges observed in Parkinson's disease patients and healthy individuals. \n The values in parentheses represent the weighted average SHAP values of four tree-based mod…	where higher values indicate greater variable importance.\n \n Test Explanations:\n 1. updrs3_score (0.819): Represents the MDS-UPDRS Part III score	which evaluates motor function through clinical assessments. A higher score indicates more severe motor symptoms.\n 2. con_putamen (0.487): Indicates the dopamine signal intensity ratio between the left and right putamen regions. Parkinson's disease often shows significant asymmetry.\n 3. updrs_totscore (0.345): Refers to the total MDS-UPDRS score	reflecting overall severity. A higher score suggests greater disease severity.\n 4. updrs2_score (0.296): Evaluates difficulties in daily activities reported by patients. A higher score indicates greater difficulty.\n 5. lowput_expected (0.186): Represents the lower expected limit of dopamine signal intensity in the putamen. Below-threshold values suggest dopamine depletion.\n 6. upsit_pctl (0.13…	a biomarker for Parkinson's.\n 7. mean_putamen (0.105): Average dopamine signal intensity across both putamen regions	reflecting dopamine deficiency.\n 8. DATSCAN_PUTAMEN_L (0.093): Dopamine signal intensity in the left putamen. Asymmetry is a hallmark of Parkinson's.\n 9. con_striatum (0.035): Overall dopamine signal intensity in the striatum (including putamen and caudate).\n 10. DATSCAN_PUTAMEN_R (0.031): Dopamine signal intensity in the right putamen. Early Parkinson's often shows left-right asymmetry.\n \n …	respond with `1` if the subject is likely to have Parkinson's disease or `0` if they are healthy.\n \n Information of subject:\n 1. updrs3_score: 24.0\n 2. con_putamen: 0.38\n 3. updrs_totscore: 41.0\n 4. updrs2_score: 9.0\n 5. lowput_expected: 0.207251213409533\n 6. upsit_pctl: 9.0\n 7. mean_putamen: 0.53\n 8. DATSCAN_PUTAMEN_L: 0.38\n 9. con_striatum: 1.54\n 10. DATSCAN_PUTAMEN_R: 0.68\n\n Base…	respond with `1` for Parkinson's disease or `0` for healthy control.\n Your response should contain only the number `1` or `0`	with no additional text.\n Final Answer:\n "}	{"role": "assistant"	"content": " 1"}]}
{"messages": [{"role": "system"	"content": "You are a medical expert."}	{"role": "user"	"content": "\n You are a medical expert. Analyze the following test results to determine whether the person likely has Parkinson's disease (Answer: 1) or is a healthy control (Answer: 0). \n Compare the provided values with typical ranges observed in Parkinson's disease patients and healthy individuals. \n The values in parentheses represent the weighted average SHAP values of four tree-based mod…	where higher values indicate greater variable importance.\n \n Test Explanations:\n 1. updrs3_score (0.819): Represents the MDS-UPDRS Part III score	which evaluates motor function through clinical assessments. A higher score indicates more severe motor symptoms.\n 2. con_putamen (0.487): Indicates the dopamine signal intensity ratio between the left and right putamen regions. Parkinson's disease often shows significant asymmetry.\n 3. updrs_totscore (0.345): Refers to the total MDS-UPDRS score	reflecting overall severity. A higher score suggests greater disease severity.\n 4. updrs2_score (0.296): Evaluates difficulties in daily activities reported by patients. A higher score indicates greater difficulty.\n 5. lowput_expected (0.186): Represents the lower expected limit of dopamine signal intensity in the putamen. Below-threshold values suggest dopamine depletion.\n 6. upsit_pctl (0.13…	a biomarker for Parkinson's.\n 7. mean_putamen (0.105): Average dopamine signal intensity across both putamen regions	reflecting dopamine deficiency.\n 8. DATSCAN_PUTAMEN_L (0.093): Dopamine signal intensity in the left putamen. Asymmetry is a hallmark of Parkinson's.\n 9. con_striatum (0.035): Overall dopamine signal intensity in the striatum (including putamen and caudate).\n 10. DATSCAN_PUTAMEN_R (0.031): Dopamine signal intensity in the right putamen. Early Parkinson's often shows left-right asymmetry.\n \n …	respond with `1` if the subject is likely to have Parkinson's disease or `0` if they are healthy.\n \n Information of subject:\n 1. updrs3_score: 7.0\n 2. con_putamen: 0.56\n 3. updrs_totscore: 13.0\n 4. updrs2_score: 3.0\n 5. lowput_expected: 0.2826209492529751\n 6. upsit_pctl: 4.0\n 7. mean_putamen: 0.56\n 8. DATSCAN_PUTAMEN_L: 0.56\n 9. con_striatum: 1.97\n 10. DATSCAN_PUTAMEN_R: 0.56\n\n Base…	respond with `1` for Parkinson's disease or `0` for healthy control.\n Your response should contain only the number `1` or `0`	with no additional text.\n Final Answer:\n "}	{"role": "assistant"	"content": " 1"}]}
{"messages": [{"role": "system"	"content": "You are a medical expert."}	{"role": "user"	"content": "\n You are a medical expert. Analyze the following test results to determine whether the person likely has Parkinson's disease (Answer: 1) or is a healthy control (Answer: 0). \n Compare the provided values with typical ranges observed in Parkinson's disease patients and healthy individuals. \n The values in parentheses represent the weighted average SHAP values of four tree-based mod…	where higher values indicate greater variable importance.\n \n Test Explanations:\n 1. updrs3_score (0.819): Represents the MDS-UPDRS Part III score	which evaluates motor function through clinical assessments. A higher score indicates more severe motor symptoms.\n 2. con_putamen (0.487): Indicates the dopamine signal intensity ratio between the left and right putamen regions. Parkinson's disease often shows significant asymmetry.\n 3. updrs_totscore (0.345): Refers to the total MDS-UPDRS score	reflecting overall severity. A higher score suggests greater disease severity.\n 4. updrs2_score (0.296): Evaluates difficulties in daily activities reported by patients. A higher score indicates greater difficulty.\n 5. lowput_expected (0.186): Represents the lower expected limit of dopamine signal intensity in the putamen. Below-threshold values suggest dopamine depletion.\n 6. upsit_pctl (0.13…	a biomarker for Parkinson's.\n 7. mean_putamen (0.105): Average dopamine signal intensity across both putamen regions	reflecting dopamine deficiency.\n 8. DATSCAN_PUTAMEN_L (0.093): Dopamine signal intensity in the left putamen. Asymmetry is a hallmark of Parkinson's.\n 9. con_striatum (0.035): Overall dopamine signal intensity in the striatum (including putamen and caudate).\n 10. DATSCAN_PUTAMEN_R (0.031): Dopamine signal intensity in the right putamen. Early Parkinson's often shows left-right asymmetry.\n \n …	respond with `1` if the subject is likely to have Parkinson's disease or `0` if they are healthy.\n \n Information of subject:\n 1. updrs3_score: 32.0\n 2. con_putamen: 0.99\n 3. updrs_totscore: 54.0\n 4. updrs2_score: 13.0\n 5. lowput_expected: 0.4845664999834791\n 6. upsit_pctl: 40.0\n 7. mean_putamen: 1.555\n 8. DATSCAN_PUTAMEN_L: 0.99\n 9. con_striatum: 3.73\n 10. DATSCAN_PUTAMEN_R: 2.12\n\n …	respond with `1` for Parkinson's disease or `0` for healthy control.\n Your response should contain only the number `1` or `0`	with no additional text.\n Final Answer:\n "}	{"role": "assistant"	"content": " 1"}]}
{"messages": [{"role": "system"	"content": "You are a medical expert."}	{"role": "user"	"content": "\n You are a medical expert. Analyze the following test results to determine whether the person likely has Parkinson's disease (Answer: 1) or is a healthy control (Answer: 0). \n Compare the provided values with typical ranges observed in Parkinson's disease patients and healthy individuals. \n The values in parentheses represent the weighted average SHAP values of four tree-based mod…	where higher values indicate greater variable importance.\n \n Test Explanations:\n 1. updrs3_score (0.819): Represents the MDS-UPDRS Part III score	which evaluates motor function through clinical assessments. A higher score indicates more severe motor symptoms.\n 2. con_putamen (0.487): Indicates the dopamine signal intensity ratio between the left and right putamen regions. Parkinson's disease often shows significant asymmetry.\n 3. updrs_totscore (0.345): Refers to the total MDS-UPDRS score	reflecting overall severity. A higher score suggests greater disease severity.\n 4. updrs2_score (0.296): Evaluates difficulties in daily activities reported by patients. A higher score indicates greater difficulty.\n 5. lowput_expected (0.186): Represents the lower expected limit of dopamine signal intensity in the putamen. Below-threshold values suggest dopamine depletion.\n 6. upsit_pctl (0.13…	a biomarker for Parkinson's.\n 7. mean_putamen (0.105): Average dopamine signal intensity across both putamen regions	reflecting dopamine deficiency.\n 8. DATSCAN_PUTAMEN_L (0.093): Dopamine signal intensity in the left putamen. Asymmetry is a hallmark of Parkinson's.\n 9. con_striatum (0.035): Overall dopamine signal intensity in the striatum (including putamen and caudate).\n 10. DATSCAN_PUTAMEN_R (0.031): Dopamine signal intensity in the right putamen. Early Parkinson's often shows left-right asymmetry.\n \n …	respond with `1` if the subject is likely to have Parkinson's disease or `0` if they are healthy.\n \n Information of subject:\n 1. updrs3_score: 9.0\n 2. con_putamen: 0.88\n 3. updrs_totscore: 22.0\n 4. updrs2_score: 3.0\n 5. lowput_expected: 0.4608634724820099\n 6. upsit_pctl: 8.0\n 7. mean_putamen: 1.155\n 8. DATSCAN_PUTAMEN_L: 1.43\n 9. con_striatum: 2.83\n 10. DATSCAN_PUTAMEN_R: 0.88\n\n Bas…	respond with `1` for Parkinson's disease or `0` for healthy control.\n Your response should contain only the number `1` or `0`	with no additional text.\n Final Answer:\n "}	{"role": "assistant"	"content": " 1"}]}
{"messages": [{"role": "system"	"content": "You are a medical expert."}	{"role": "user"	"content": "\n You are a medical expert. Analyze the following test results to determine whether the person likely has Parkinson's disease (Answer: 1) or is a healthy control (Answer: 0). \n Compare the provided values with typical ranges observed in Parkinson's disease patients and healthy individuals. \n The values in parentheses represent the weighted average SHAP values of four tree-based mod…	where higher values indicate greater variable importance.\n \n Test Explanations:\n 1. updrs3_score (0.819): Represents the MDS-UPDRS Part III score	which evaluates motor function through clinical assessments. A higher score indicates more severe motor symptoms.\n 2. con_putamen (0.487): Indicates the dopamine signal intensity ratio between the left and right putamen regions. Parkinson's disease often shows significant asymmetry.\n 3. updrs_totscore (0.345): Refers to the total MDS-UPDRS score	reflecting overall severity. A higher score suggests greater disease severity.\n 4. updrs2_score (0.296): Evaluates difficulties in daily activities reported by patients. A higher score indicates greater difficulty.\n 5. lowput_expected (0.186): Represents the lower expected limit of dopamine signal intensity in the putamen. Below-threshold values suggest dopamine depletion.\n 6. upsit_pctl (0.13…	a biomarker for Parkinson's.\n 7. mean_putamen (0.105): Average dopamine signal intensity across both putamen regions	reflecting dopamine deficiency.\n 8. DATSCAN_PUTAMEN_L (0.093): Dopamine signal intensity in the left putamen. Asymmetry is a hallmark of Parkinson's.\n 9. con_striatum (0.035): Overall dopamine signal intensity in the striatum (including putamen and caudate).\n 10. DATSCAN_PUTAMEN_R (0.031): Dopamine signal intensity in the right putamen. Early Parkinson's often shows left-right asymmetry.\n \n …	respond with `1` if the subject is likely to have Parkinson's disease or `0` if they are healthy.\n \n Information of subject:\n 1. updrs3_score: 1.0\n 2. con_putamen: 2.19\n 3. updrs_totscore: 6.0\n 4. updrs2_score: 1.0\n 5. lowput_expected: 1.052591433609801\n 6. upsit_pctl: 18.5\n 7. mean_putamen: 2.19\n 8. DATSCAN_PUTAMEN_L: 2.09\n 9. con_striatum: 5.33\n 10. DATSCAN_PUTAMEN_R: 2.29\n\n Based…	respond with `1` for Parkinson's disease or `0` for healthy control.\n Your response should contain only the number `1` or `0`	with no additional text.\n Final Answer:\n "}	{"role": "assistant"	"content": " 0"}]}
{"messages": [{"role": "system"	"content": "You are a medical expert."}	{"role": "user"	"content": "\n You are a medical expert. Analyze the following test results to determine whether the person likely has Parkinson's disease (Answer: 1) or is a healthy control (Answer: 0). \n Compare the provided values with typical ranges observed in Parkinson's disease patients and healthy individuals. \n The values in parentheses represent the weighted average SHAP values of four tree-based mod…	where higher values indicate greater variable importance.\n \n Test Explanations:\n 1. updrs3_score (0.819): Represents the MDS-UPDRS Part III score	which evaluates motor function through clinical assessments. A higher score indicates more severe motor symptoms.\n 2. con_putamen (0.487): Indicates the dopamine signal intensity ratio between the left and right putamen regions. Parkinson's disease often shows significant asymmetry.\n 3. updrs_totscore (0.345): Refers to the total MDS-UPDRS score	reflecting overall severity. A higher score suggests greater disease severity.\n 4. updrs2_score (0.296): Evaluates difficulties in daily activities reported by patients. A higher score indicates greater difficulty.\n 5. lowput_expected (0.186): Represents the lower expected limit of dopamine signal intensity in the putamen. Below-threshold values suggest dopamine depletion.\n 6. upsit_pctl (0.13…	a biomarker for Parkinson's.\n 7. mean_putamen (0.105): Average dopamine signal intensity across both putamen regions	reflecting dopamine deficiency.\n 8. DATSCAN_PUTAMEN_L (0.093): Dopamine signal intensity in the left putamen. Asymmetry is a hallmark of Parkinson's.\n 9. con_striatum (0.035): Overall dopamine signal intensity in the striatum (including putamen and caudate).\n 10. DATSCAN_PUTAMEN_R (0.031): Dopamine signal intensity in the right putamen. Early Parkinson's often shows left-right asymmetry.\n \n …	respond with `1` if the subject is likely to have Parkinson's disease or `0` if they are healthy.\n \n Information of subject:\n 1. updrs3_score: 4.0\n 2. con_putamen: 2.56\n 3. updrs_totscore: 15.0\n 4. updrs2_score: 3.0\n 5. lowput_expected: 1.148688126115006\n 6. upsit_pctl: 12.5\n 7. mean_putamen: 2.56\n 8. DATSCAN_PUTAMEN_L: 2.7\n 9. con_striatum: 5.36\n 10. DATSCAN_PUTAMEN_R: 2.42\n\n Based…	respond with `1` for Parkinson's disease or `0` for healthy control.\n Your response should contain only the number `1` or `0`	with no additional text.\n Final Answer:\n "}	{"role": "assistant"	"content": " 0"}]}
{"messages": [{"role": "system"	"content": "You are a medical expert."}	{"role": "user"	"content": "\n You are a medical expert. Analyze the following test results to determine whether the person likely has Parkinson's disease (Answer: 1) or is a healthy control (Answer: 0). \n Compare the provided values with typical ranges observed in Parkinson's disease patients and healthy individuals. \n The values in parentheses represent the weighted average SHAP values of four tree-based mod…	where higher values indicate greater variable importance.\n \n Test Explanations:\n 1. updrs3_score (0.819): Represents the MDS-UPDRS Part III score	which evaluates motor function through clinical assessments. A higher score indicates more severe motor symptoms.\n 2. con_putamen (0.487): Indicates the dopamine signal intensity ratio between the left and right putamen regions. Parkinson's disease often shows significant asymmetry.\n 3. updrs_totscore (0.345): Refers to the total MDS-UPDRS score	reflecting overall severity. A higher score suggests greater disease severity.\n 4. updrs2_score (0.296): Evaluates difficulties in daily activities reported by patients. A higher score indicates greater difficulty.\n 5. lowput_expected (0.186): Represents the lower expected limit of dopamine signal intensity in the putamen. Below-threshold values suggest dopamine depletion.\n 6. upsit_pctl (0.13…	a biomarker for Parkinson's.\n 7. mean_putamen (0.105): Average dopamine signal intensity across both putamen regions	reflecting dopamine deficiency.\n 8. DATSCAN_PUTAMEN_L (0.093): Dopamine signal intensity in the left putamen. Asymmetry is a hallmark of Parkinson's.\n 9. con_striatum (0.035): Overall dopamine signal intensity in the striatum (including putamen and caudate).\n 10. DATSCAN_PUTAMEN_R (0.031): Dopamine signal intensity in the right putamen. Early Parkinson's often shows left-right asymmetry.\n \n …	respond with `1` if the subject is likely to have Parkinson's disease or `0` if they are healthy.\n \n Information of subject:\n 1. updrs3_score: 17.0\n 2. con_putamen: 0.54\n 3. updrs_totscore: 28.0\n 4. updrs2_score: 8.0\n 5. lowput_expected: 0.2780430660354821\n 6. upsit_pctl: 1.0\n 7. mean_putamen: 0.575\n 8. DATSCAN_PUTAMEN_L: 0.54\n 9. con_striatum: 1.63\n 10. DATSCAN_PUTAMEN_R: 0.61\n\n Ba…	respond with `1` for Parkinson's disease or `0` for healthy control.\n Your response should contain only the number `1` or `0`	with no additional text.\n Final Answer:\n "}	{"role": "assistant"	"content": " 1"}]}
{"messages": [{"role": "system"	"content": "You are a medical expert."}	{"role": "user"	"content": "\n You are a medical expert. Analyze the following test results to determine whether the person likely has Parkinson's disease (Answer: 1) or is a healthy control (Answer: 0). \n Compare the provided values with typical ranges observed in Parkinson's disease patients and healthy individuals. \n The values in parentheses represent the weighted average SHAP values of four tree-based mod…	where higher values indicate greater variable importance.\n \n Test Explanations:\n 1. updrs3_score (0.819): Represents the MDS-UPDRS Part III score	which evaluates motor function through clinical assessments. A higher score indicates more severe motor symptoms.\n 2. con_putamen (0.487): Indicates the dopamine signal intensity ratio between the left and right putamen regions. Parkinson's disease often shows significant asymmetry.\n 3. updrs_totscore (0.345): Refers to the total MDS-UPDRS score	reflecting overall severity. A higher score suggests greater disease severity.\n 4. updrs2_score (0.296): Evaluates difficulties in daily activities reported by patients. A higher score indicates greater difficulty.\n 5. lowput_expected (0.186): Represents the lower expected limit of dopamine signal intensity in the putamen. Below-threshold values suggest dopamine depletion.\n 6. upsit_pctl (0.13…	a biomarker for Parkinson's.\n 7. mean_putamen (0.105): Average dopamine signal intensity across both putamen regions	reflecting dopamine deficiency.\n 8. DATSCAN_PUTAMEN_L (0.093): Dopamine signal intensity in the left putamen. Asymmetry is a hallmark of Parkinson's.\n 9. con_striatum (0.035): Overall dopamine signal intensity in the striatum (including putamen and caudate).\n 10. DATSCAN_PUTAMEN_R (0.031): Dopamine signal intensity in the right putamen. Early Parkinson's often shows left-right asymmetry.\n \n …	respond with `1` if the subject is likely to have Parkinson's disease or `0` if they are healthy.\n \n Information of subject:\n 1. updrs3_score: 13.0\n 2. con_putamen: 3.05\n 3. updrs_totscore: 17.0\n 4. updrs2_score: 1.0\n 5. lowput_expected: 1.472727614661165\n 6. upsit_pctl: 25.0\n 7. mean_putamen: 3.05\n 8. DATSCAN_PUTAMEN_L: 3.18\n 9. con_striatum: 6.57\n 10. DATSCAN_PUTAMEN_R: 2.92\n\n Bas…	respond with `1` for Parkinson's disease or `0` for healthy control.\n Your response should contain only the number `1` or `0`	with no additional text.\n Final Answer:\n "}	{"role": "assistant"	"content": " 0"}]}
{"messages": [{"role": "system"	"content": "You are a medical expert."}	{"role": "user"	"content": "\n You are a medical expert. Analyze the following test results to determine whether the person likely has Parkinson's disease (Answer: 1) or is a healthy control (Answer: 0). \n Compare the provided values with typical ranges observed in Parkinson's disease patients and healthy individuals. \n The values in parentheses represent the weighted average SHAP values of four tree-based mod…	where higher values indicate greater variable importance.\n \n Test Explanations:\n 1. updrs3_score (0.819): Represents the MDS-UPDRS Part III score	which evaluates motor function through clinical assessments. A higher score indicates more severe motor symptoms.\n 2. con_putamen (0.487): Indicates the dopamine signal intensity ratio between the left and right putamen regions. Parkinson's disease often shows significant asymmetry.\n 3. updrs_totscore (0.345): Refers to the total MDS-UPDRS score	reflecting overall severity. A higher score suggests greater disease severity.\n 4. updrs2_score (0.296): Evaluates difficulties in daily activities reported by patients. A higher score indicates greater difficulty.\n 5. lowput_expected (0.186): Represents the lower expected limit of dopamine signal intensity in the putamen. Below-threshold values suggest dopamine depletion.\n 6. upsit_pctl (0.13…	a biomarker for Parkinson's.\n 7. mean_putamen (0.105): Average dopamine signal intensity across both putamen regions	reflecting dopamine deficiency.\n 8. DATSCAN_PUTAMEN_L (0.093): Dopamine signal intensity in the left putamen. Asymmetry is a hallmark of Parkinson's.\n 9. con_striatum (0.035): Overall dopamine signal intensity in the striatum (including putamen and caudate).\n 10. DATSCAN_PUTAMEN_R (0.031): Dopamine signal intensity in the right putamen. Early Parkinson's often shows left-right asymmetry.\n \n …	respond with `1` if the subject is likely to have Parkinson's disease or `0` if they are healthy.\n \n Information of subject:\n 1. updrs3_score: 0.0\n 2. con_putamen: 1.995\n 3. updrs_totscore: 1.0\n 4. updrs2_score: 0.0\n 5. lowput_expected: 0.8960836117728874\n 6. upsit_pctl: 20.5\n 7. mean_putamen: 1.995\n 8. DATSCAN_PUTAMEN_L: 2.02\n 9. con_striatum: 4.91\n 10. DATSCAN_PUTAMEN_R: 1.97\n\n Ba…	respond with `1` for Parkinson's disease or `0` for healthy control.\n Your response should contain only the number `1` or `0`	with no additional text.\n Final Answer:\n "}	{"role": "assistant"	"content": " 0"}]}
{"messages": [{"role": "system"	"content": "You are a medical expert."}	{"role": "user"	"content": "\n You are a medical expert. Analyze the following test results to determine whether the person likely has Parkinson's disease (Answer: 1) or is a healthy control (Answer: 0). \n Compare the provided values with typical ranges observed in Parkinson's disease patients and healthy individuals. \n The values in parentheses represent the weighted average SHAP values of four tree-based mod…	where higher values indicate greater variable importance.\n \n Test Explanations:\n 1. updrs3_score (0.819): Represents the MDS-UPDRS Part III score	which evaluates motor function through clinical assessments. A higher score indicates more severe motor symptoms.\n 2. con_putamen (0.487): Indicates the dopamine signal intensity ratio between the left and right putamen regions. Parkinson's disease often shows significant asymmetry.\n 3. updrs_totscore (0.345): Refers to the total MDS-UPDRS score	reflecting overall severity. A higher score suggests greater disease severity.\n 4. updrs2_score (0.296): Evaluates difficulties in daily activities reported by patients. A higher score indicates greater difficulty.\n 5. lowput_expected (0.186): Represents the lower expected limit of dopamine signal intensity in the putamen. Below-threshold values suggest dopamine depletion.\n 6. upsit_pctl (0.13…	a biomarker for Parkinson's.\n 7. mean_putamen (0.105): Average dopamine signal intensity across both putamen regions	reflecting dopamine deficiency.\n 8. DATSCAN_PUTAMEN_L (0.093): Dopamine signal intensity in the left putamen. Asymmetry is a hallmark of Parkinson's.\n 9. con_striatum (0.035): Overall dopamine signal intensity in the striatum (including putamen and caudate).\n 10. DATSCAN_PUTAMEN_R (0.031): Dopamine signal intensity in the right putamen. Early Parkinson's often shows left-right asymmetry.\n \n …	respond with `1` if the subject is likely to have Parkinson's disease or `0` if they are healthy.\n \n Information of subject:\n 1. updrs3_score: 18.0\n 2. con_putamen: 0.76\n 3. updrs_totscore: 26.0\n 4. updrs2_score: 2.0\n 5. lowput_expected: 0.3363173435168382\n 6. upsit_pctl: 1.0\n 7. mean_putamen: 0.865\n 8. DATSCAN_PUTAMEN_L: 0.76\n 9. con_striatum: 3.19\n 10. DATSCAN_PUTAMEN_R: 0.97\n\n Ba…	respond with `1` for Parkinson's disease or `0` for healthy control.\n Your response should contain only the number `1` or `0`	with no additional text.\n Final Answer:\n "}	{"role": "assistant"	"content": " 1"}]}
{"messages": [{"role": "system"	"content": "You are a medical expert."}	{"role": "user"	"content": "\n You are a medical expert. Analyze the following test results to determine whether the person likely has Parkinson's disease (Answer: 1) or is a healthy control (Answer: 0). \n Compare the provided values with typical ranges observed in Parkinson's disease patients and healthy individuals. \n The values in parentheses represent the weighted average SHAP values of four tree-based mod…	where higher values indicate greater variable importance.\n \n Test Explanations:\n 1. updrs3_score (0.819): Represents the MDS-UPDRS Part III score	which evaluates motor function through clinical assessments. A higher score indicates more severe motor symptoms.\n 2. con_putamen (0.487): Indicates the dopamine signal intensity ratio between the left and right putamen regions. Parkinson's disease often shows significant asymmetry.\n 3. updrs_totscore (0.345): Refers to the total MDS-UPDRS score	reflecting overall severity. A higher score suggests greater disease severity.\n 4. updrs2_score (0.296): Evaluates difficulties in daily activities reported by patients. A higher score indicates greater difficulty.\n 5. lowput_expected (0.186): Represents the lower expected limit of dopamine signal intensity in the putamen. Below-threshold values suggest dopamine depletion.\n 6. upsit_pctl (0.13…	a biomarker for Parkinson's.\n 7. mean_putamen (0.105): Average dopamine signal intensity across both putamen regions	reflecting dopamine deficiency.\n 8. DATSCAN_PUTAMEN_L (0.093): Dopamine signal intensity in the left putamen. Asymmetry is a hallmark of Parkinson's.\n 9. con_striatum (0.035): Overall dopamine signal intensity in the striatum (including putamen and caudate).\n 10. DATSCAN_PUTAMEN_R (0.031): Dopamine signal intensity in the right putamen. Early Parkinson's often shows left-right asymmetry.\n \n …	respond with `1` if the subject is likely to have Parkinson's disease or `0` if they are healthy.\n \n Information of subject:\n 1. updrs3_score: 1.0\n 2. con_putamen: 2.195\n 3. updrs_totscore: 1.0\n 4. updrs2_score: 0.0\n 5. lowput_expected: 0.9545926341476301\n 6. upsit_pctl: 32.0\n 7. mean_putamen: 2.195\n 8. DATSCAN_PUTAMEN_L: 2.34\n 9. con_striatum: 5.495\n 10. DATSCAN_PUTAMEN_R: 2.05\n\n B…	respond with `1` for Parkinson's disease or `0` for healthy control.\n Your response should contain only the number `1` or `0`	with no additional text.\n Final Answer:\n "}	{"role": "assistant"	"content": " 0"}]}
{"messages": [{"role": "system"	"content": "You are a medical expert."}	{"role": "user"	"content": "\n You are a medical expert. Analyze the following test results to determine whether the person likely has Parkinson's disease (Answer: 1) or is a healthy control (Answer: 0). \n Compare the provided values with typical ranges observed in Parkinson's disease patients and healthy individuals. \n The values in parentheses represent the weighted average SHAP values of four tree-based mod…	where higher values indicate greater variable importance.\n \n Test Explanations:\n 1. updrs3_score (0.819): Represents the MDS-UPDRS Part III score	which evaluates motor function through clinical assessments. A higher score indicates more severe motor symptoms.\n 2. con_putamen (0.487): Indicates the dopamine signal intensity ratio between the left and right putamen regions. Parkinson's disease often shows significant asymmetry.\n 3. updrs_totscore (0.345): Refers to the total MDS-UPDRS score	reflecting overall severity. A higher score suggests greater disease severity.\n 4. updrs2_score (0.296): Evaluates difficulties in daily activities reported by patients. A higher score indicates greater difficulty.\n 5. lowput_expected (0.186): Represents the lower expected limit of dopamine signal intensity in the putamen. Below-threshold values suggest dopamine depletion.\n 6. upsit_pctl (0.13…	a biomarker for Parkinson's.\n 7. mean_putamen (0.105): Average dopamine signal intensity across both putamen regions	reflecting dopamine deficiency.\n 8. DATSCAN_PUTAMEN_L (0.093): Dopamine signal intensity in the left putamen. Asymmetry is a hallmark of Parkinson's.\n 9. con_striatum (0.035): Overall dopamine signal intensity in the striatum (including putamen and caudate).\n 10. DATSCAN_PUTAMEN_R (0.031): Dopamine signal intensity in the right putamen. Early Parkinson's often shows left-right asymmetry.\n \n …	respond with `1` if the subject is likely to have Parkinson's disease or `0` if they are healthy.\n \n Information of subject:\n 1. updrs3_score: 9.0\n 2. con_putamen: 0.4\n 3. updrs_totscore: 19.0\n 4. updrs2_score: 4.0\n 5. lowput_expected: 0.221384844997325\n 6. upsit_pctl: 6.0\n 7. mean_putamen: 0.565\n 8. DATSCAN_PUTAMEN_L: 0.4\n 9. con_striatum: 1.59\n 10. DATSCAN_PUTAMEN_R: 0.73\n\n Based …	respond with `1` for Parkinson's disease or `0` for healthy control.\n Your response should contain only the number `1` or `0`	with no additional text.\n Final Answer:\n "}	{"role": "assistant"	"content": " 1"}]}
{"messages": [{"role": "system"	"content": "You are a medical expert."}	{"role": "user"	"content": "\n You are a medical expert. Analyze the following test results to determine whether the person likely has Parkinson's disease (Answer: 1) or is a healthy control (Answer: 0). \n Compare the provided values with typical ranges observed in Parkinson's disease patients and healthy individuals. \n The values in parentheses represent the weighted average SHAP values of four tree-based mod…	where higher values indicate greater variable importance.\n \n Test Explanations:\n 1. updrs3_score (0.819): Represents the MDS-UPDRS Part III score	which evaluates motor function through clinical assessments. A higher score indicates more severe motor symptoms.\n 2. con_putamen (0.487): Indicates the dopamine signal intensity ratio between the left and right putamen regions. Parkinson's disease often shows significant asymmetry.\n 3. updrs_totscore (0.345): Refers to the total MDS-UPDRS score	reflecting overall severity. A higher score suggests greater disease severity.\n 4. updrs2_score (0.296): Evaluates difficulties in daily activities reported by patients. A higher score indicates greater difficulty.\n 5. lowput_expected (0.186): Represents the lower expected limit of dopamine signal intensity in the putamen. Below-threshold values suggest dopamine depletion.\n 6. upsit_pctl (0.13…	a biomarker for Parkinson's.\n 7. mean_putamen (0.105): Average dopamine signal intensity across both putamen regions	reflecting dopamine deficiency.\n 8. DATSCAN_PUTAMEN_L (0.093): Dopamine signal intensity in the left putamen. Asymmetry is a hallmark of Parkinson's.\n 9. con_striatum (0.035): Overall dopamine signal intensity in the striatum (including putamen and caudate).\n 10. DATSCAN_PUTAMEN_R (0.031): Dopamine signal intensity in the right putamen. Early Parkinson's often shows left-right asymmetry.\n \n …	respond with `1` if the subject is likely to have Parkinson's disease or `0` if they are healthy.\n \n Information of subject:\n 1. updrs3_score: 27.0\n 2. con_putamen: 0.79\n 3. updrs_totscore: 48.0\n 4. updrs2_score: 7.0\n 5. lowput_expected: 0.4335067475584595\n 6. upsit_pctl: 18.5\n 7. mean_putamen: 1.05\n 8. DATSCAN_PUTAMEN_L: 0.79\n 9. con_striatum: 2.94\n 10. DATSCAN_PUTAMEN_R: 1.31\n\n Ba…	respond with `1` for Parkinson's disease or `0` for healthy control.\n Your response should contain only the number `1` or `0`	with no additional text.\n Final Answer:\n "}	{"role": "assistant"	"content": " 1"}]}
{"messages": [{"role": "system"	"content": "You are a medical expert."}	{"role": "user"	"content": "\n You are a medical expert. Analyze the following test results to determine whether the person likely has Parkinson's disease (Answer: 1) or is a healthy control (Answer: 0). \n Compare the provided values with typical ranges observed in Parkinson's disease patients and healthy individuals. \n The values in parentheses represent the weighted average SHAP values of four tree-based mod…	where higher values indicate greater variable importance.\n \n Test Explanations:\n 1. updrs3_score (0.819): Represents the MDS-UPDRS Part III score	which evaluates motor function through clinical assessments. A higher score indicates more severe motor symptoms.\n 2. con_putamen (0.487): Indicates the dopamine signal intensity ratio between the left and right putamen regions. Parkinson's disease often shows significant asymmetry.\n 3. updrs_totscore (0.345): Refers to the total MDS-UPDRS score	reflecting overall severity. A higher score suggests greater disease severity.\n 4. updrs2_score (0.296): Evaluates difficulties in daily activities reported by patients. A higher score indicates greater difficulty.\n 5. lowput_expected (0.186): Represents the lower expected limit of dopamine signal intensity in the putamen. Below-threshold values suggest dopamine depletion.\n 6. upsit_pctl (0.13…	a biomarker for Parkinson's.\n 7. mean_putamen (0.105): Average dopamine signal intensity across both putamen regions	reflecting dopamine deficiency.\n 8. DATSCAN_PUTAMEN_L (0.093): Dopamine signal intensity in the left putamen. Asymmetry is a hallmark of Parkinson's.\n 9. con_striatum (0.035): Overall dopamine signal intensity in the striatum (including putamen and caudate).\n 10. DATSCAN_PUTAMEN_R (0.031): Dopamine signal intensity in the right putamen. Early Parkinson's often shows left-right asymmetry.\n \n …	respond with `1` if the subject is likely to have Parkinson's disease or `0` if they are healthy.\n \n Information of subject:\n 1. updrs3_score: 1.0\n 2. con_putamen: 2.25\n 3. updrs_totscore: 1.0\n 4. updrs2_score: 0.0\n 5. lowput_expected: 0.9481060886035271\n 6. upsit_pctl: 32.5\n 7. mean_putamen: 2.25\n 8. DATSCAN_PUTAMEN_L: 2.5\n 9. con_striatum: 5.154999999999999\n 10. DATSCAN_PUTAMEN_R: 2…	respond with `1` for Parkinson's disease or `0` for healthy control.\n Your response should contain only the number `1` or `0`	with no additional text.\n Final Answer:\n "}	{"role": "assistant"	"content": " 0"}]}
{"messages": [{"role": "system"	"content": "You are a medical expert."}	{"role": "user"	"content": "\n You are a medical expert. Analyze the following test results to determine whether the person likely has Parkinson's disease (Answer: 1) or is a healthy control (Answer: 0). \n Compare the provided values with typical ranges observed in Parkinson's disease patients and healthy individuals. \n The values in parentheses represent the weighted average SHAP values of four tree-based mod…	where higher values indicate greater variable importance.\n \n Test Explanations:\n 1. updrs3_score (0.819): Represents the MDS-UPDRS Part III score	which evaluates motor function through clinical assessments. A higher score indicates more severe motor symptoms.\n 2. con_putamen (0.487): Indicates the dopamine signal intensity ratio between the left and right putamen regions. Parkinson's disease often shows significant asymmetry.\n 3. updrs_totscore (0.345): Refers to the total MDS-UPDRS score	reflecting overall severity. A higher score suggests greater disease severity.\n 4. updrs2_score (0.296): Evaluates difficulties in daily activities reported by patients. A higher score indicates greater difficulty.\n 5. lowput_expected (0.186): Represents the lower expected limit of dopamine signal intensity in the putamen. Below-threshold values suggest dopamine depletion.\n 6. upsit_pctl (0.13…	a biomarker for Parkinson's.\n 7. mean_putamen (0.105): Average dopamine signal intensity across both putamen regions	reflecting dopamine deficiency.\n 8. DATSCAN_PUTAMEN_L (0.093): Dopamine signal intensity in the left putamen. Asymmetry is a hallmark of Parkinson's.\n 9. con_striatum (0.035): Overall dopamine signal intensity in the striatum (including putamen and caudate).\n 10. DATSCAN_PUTAMEN_R (0.031): Dopamine signal intensity in the right putamen. Early Parkinson's often shows left-right asymmetry.\n \n …	respond with `1` if the subject is likely to have Parkinson's disease or `0` if they are healthy.\n \n Information of subject:\n 1. updrs3_score: 30.0\n 2. con_putamen: 1.22\n 3. updrs_totscore: 38.0\n 4. updrs2_score: 4.0\n 5. lowput_expected: 0.6033250022636543\n 6. upsit_pctl: 31.5\n 7. mean_putamen: 1.395\n 8. DATSCAN_PUTAMEN_L: 1.22\n 9. con_striatum: 4.04\n 10. DATSCAN_PUTAMEN_R: 1.57\n\n B…	respond with `1` for Parkinson's disease or `0` for healthy control.\n Your response should contain only the number `1` or `0`	with no additional text.\n Final Answer:\n "}	{"role": "assistant"	"content": " 1"}]}
{"messages": [{"role": "system"	"content": "You are a medical expert."}	{"role": "user"	"content": "\n You are a medical expert. Analyze the following test results to determine whether the person likely has Parkinson's disease (Answer: 1) or is a healthy control (Answer: 0). \n Compare the provided values with typical ranges observed in Parkinson's disease patients and healthy individuals. \n The values in parentheses represent the weighted average SHAP values of four tree-based mod…	where higher values indicate greater variable importance.\n \n Test Explanations:\n 1. updrs3_score (0.819): Represents the MDS-UPDRS Part III score	which evaluates motor function through clinical assessments. A higher score indicates more severe motor symptoms.\n 2. con_putamen (0.487): Indicates the dopamine signal intensity ratio between the left and right putamen regions. Parkinson's disease often shows significant asymmetry.\n 3. updrs_totscore (0.345): Refers to the total MDS-UPDRS score	reflecting overall severity. A higher score suggests greater disease severity.\n 4. updrs2_score (0.296): Evaluates difficulties in daily activities reported by patients. A higher score indicates greater difficulty.\n 5. lowput_expected (0.186): Represents the lower expected limit of dopamine signal intensity in the putamen. Below-threshold values suggest dopamine depletion.\n 6. upsit_pctl (0.13…	a biomarker for Parkinson's.\n 7. mean_putamen (0.105): Average dopamine signal intensity across both putamen regions	reflecting dopamine deficiency.\n 8. DATSCAN_PUTAMEN_L (0.093): Dopamine signal intensity in the left putamen. Asymmetry is a hallmark of Parkinson's.\n 9. con_striatum (0.035): Overall dopamine signal intensity in the striatum (including putamen and caudate).\n 10. DATSCAN_PUTAMEN_R (0.031): Dopamine signal intensity in the right putamen. Early Parkinson's often shows left-right asymmetry.\n \n …	respond with `1` if the subject is likely to have Parkinson's disease or `0` if they are healthy.\n \n Information of subject:\n 1. updrs3_score: 4.0\n 2. con_putamen: 1.53\n 3. updrs_totscore: 10.0\n 4. updrs2_score: 0.0\n 5. lowput_expected: 0.7299104803212227\n 6. upsit_pctl: 40.0\n 7. mean_putamen: 1.53\n 8. DATSCAN_PUTAMEN_L: 1.52\n 9. con_striatum: 3.7\n 10. DATSCAN_PUTAMEN_R: 1.54\n\n Base…	respond with `1` for Parkinson's disease or `0` for healthy control.\n Your response should contain only the number `1` or `0`	with no additional text.\n Final Answer:\n "}	{"role": "assistant"	"content": " 0"}]}
{"messages": [{"role": "system"	"content": "You are a medical expert."}	{"role": "user"	"content": "\n You are a medical expert. Analyze the following test results to determine whether the person likely has Parkinson's disease (Answer: 1) or is a healthy control (Answer: 0). \n Compare the provided values with typical ranges observed in Parkinson's disease patients and healthy individuals. \n The values in parentheses represent the weighted average SHAP values of four tree-based mod…	where higher values indicate greater variable importance.\n \n Test Explanations:\n 1. updrs3_score (0.819): Represents the MDS-UPDRS Part III score	which evaluates motor function through clinical assessments. A higher score indicates more severe motor symptoms.\n 2. con_putamen (0.487): Indicates the dopamine signal intensity ratio between the left and right putamen regions. Parkinson's disease often shows significant asymmetry.\n 3. updrs_totscore (0.345): Refers to the total MDS-UPDRS score	reflecting overall severity. A higher score suggests greater disease severity.\n 4. updrs2_score (0.296): Evaluates difficulties in daily activities reported by patients. A higher score indicates greater difficulty.\n 5. lowput_expected (0.186): Represents the lower expected limit of dopamine signal intensity in the putamen. Below-threshold values suggest dopamine depletion.\n 6. upsit_pctl (0.13…	a biomarker for Parkinson's.\n 7. mean_putamen (0.105): Average dopamine signal intensity across both putamen regions	reflecting dopamine deficiency.\n 8. DATSCAN_PUTAMEN_L (0.093): Dopamine signal intensity in the left putamen. Asymmetry is a hallmark of Parkinson's.\n 9. con_striatum (0.035): Overall dopamine signal intensity in the striatum (including putamen and caudate).\n 10. DATSCAN_PUTAMEN_R (0.031): Dopamine signal intensity in the right putamen. Early Parkinson's often shows left-right asymmetry.\n \n …	respond with `1` if the subject is likely to have Parkinson's disease or `0` if they are healthy.\n \n Information of subject:\n 1. updrs3_score: 0.0\n 2. con_putamen: 1.93\n 3. updrs_totscore: 1.0\n 4. updrs2_score: 0.0\n 5. lowput_expected: 0.872279908357598\n 6. upsit_pctl: 27.0\n 7. mean_putamen: 1.93\n 8. DATSCAN_PUTAMEN_L: 2.05\n 9. con_striatum: 4.69\n 10. DATSCAN_PUTAMEN_R: 1.81\n\n Based…	respond with `1` for Parkinson's disease or `0` for healthy control.\n Your response should contain only the number `1` or `0`	with no additional text.\n Final Answer:\n "}	{"role": "assistant"	"content": " 0"}]}
{"messages": [{"role": "system"	"content": "You are a medical expert."}	{"role": "user"	"content": "\n You are a medical expert. Analyze the following test results to determine whether the person likely has Parkinson's disease (Answer: 1) or is a healthy control (Answer: 0). \n Compare the provided values with typical ranges observed in Parkinson's disease patients and healthy individuals. \n The values in parentheses represent the weighted average SHAP values of four tree-based mod…	where higher values indicate greater variable importance.\n \n Test Explanations:\n 1. updrs3_score (0.819): Represents the MDS-UPDRS Part III score	which evaluates motor function through clinical assessments. A higher score indicates more severe motor symptoms.\n 2. con_putamen (0.487): Indicates the dopamine signal intensity ratio between the left and right putamen regions. Parkinson's disease often shows significant asymmetry.\n 3. updrs_totscore (0.345): Refers to the total MDS-UPDRS score	reflecting overall severity. A higher score suggests greater disease severity.\n 4. updrs2_score (0.296): Evaluates difficulties in daily activities reported by patients. A higher score indicates greater difficulty.\n 5. lowput_expected (0.186): Represents the lower expected limit of dopamine signal intensity in the putamen. Below-threshold values suggest dopamine depletion.\n 6. upsit_pctl (0.13…	a biomarker for Parkinson's.\n 7. mean_putamen (0.105): Average dopamine signal intensity across both putamen regions	reflecting dopamine deficiency.\n 8. DATSCAN_PUTAMEN_L (0.093): Dopamine signal intensity in the left putamen. Asymmetry is a hallmark of Parkinson's.\n 9. con_striatum (0.035): Overall dopamine signal intensity in the striatum (including putamen and caudate).\n 10. DATSCAN_PUTAMEN_R (0.031): Dopamine signal intensity in the right putamen. Early Parkinson's often shows left-right asymmetry.\n \n …	respond with `1` if the subject is likely to have Parkinson's disease or `0` if they are healthy.\n \n Information of subject:\n 1. updrs3_score: 4.0\n 2. con_putamen: 1.905\n 3. updrs_totscore: 16.0\n 4. updrs2_score: 3.0\n 5. lowput_expected: 0.8465121987156389\n 6. upsit_pctl: 12.0\n 7. mean_putamen: 1.905\n 8. DATSCAN_PUTAMEN_L: 1.79\n 9. con_striatum: 4.77\n 10. DATSCAN_PUTAMEN_R: 2.02\n\n B…	respond with `1` for Parkinson's disease or `0` for healthy control.\n Your response should contain only the number `1` or `0`	with no additional text.\n Final Answer:\n "}	{"role": "assistant"	"content": " 0"}]}
{"messages": [{"role": "system"	"content": "You are a medical expert."}	{"role": "user"	"content": "\n You are a medical expert. Analyze the following test results to determine whether the person likely has Parkinson's disease (Answer: 1) or is a healthy control (Answer: 0). \n Compare the provided values with typical ranges observed in Parkinson's disease patients and healthy individuals. \n The values in parentheses represent the weighted average SHAP values of four tree-based mod…	where higher values indicate greater variable importance.\n \n Test Explanations:\n 1. updrs3_score (0.819): Represents the MDS-UPDRS Part III score	which evaluates motor function through clinical assessments. A higher score indicates more severe motor symptoms.\n 2. con_putamen (0.487): Indicates the dopamine signal intensity ratio between the left and right putamen regions. Parkinson's disease often shows significant asymmetry.\n 3. updrs_totscore (0.345): Refers to the total MDS-UPDRS score	reflecting overall severity. A higher score suggests greater disease severity.\n 4. updrs2_score (0.296): Evaluates difficulties in daily activities reported by patients. A higher score indicates greater difficulty.\n 5. lowput_expected (0.186): Represents the lower expected limit of dopamine signal intensity in the putamen. Below-threshold values suggest dopamine depletion.\n 6. upsit_pctl (0.13…	a biomarker for Parkinson's.\n 7. mean_putamen (0.105): Average dopamine signal intensity across both putamen regions	reflecting dopamine deficiency.\n 8. DATSCAN_PUTAMEN_L (0.093): Dopamine signal intensity in the left putamen. Asymmetry is a hallmark of Parkinson's.\n 9. con_striatum (0.035): Overall dopamine signal intensity in the striatum (including putamen and caudate).\n 10. DATSCAN_PUTAMEN_R (0.031): Dopamine signal intensity in the right putamen. Early Parkinson's often shows left-right asymmetry.\n \n …	respond with `1` if the subject is likely to have Parkinson's disease or `0` if they are healthy.\n \n Information of subject:\n 1. updrs3_score: 26.0\n 2. con_putamen: 0.9\n 3. updrs_totscore: 38.0\n 4. updrs2_score: 4.0\n 5. lowput_expected: 0.3485206354665336\n 6. upsit_pctl: 15.0\n 7. mean_putamen: 1.135\n 8. DATSCAN_PUTAMEN_L: 1.37\n 9. con_striatum: 3.73\n 10. DATSCAN_PUTAMEN_R: 0.9\n\n Bas…	respond with `1` for Parkinson's disease or `0` for healthy control.\n Your response should contain only the number `1` or `0`	with no additional text.\n Final Answer:\n "}	{"role": "assistant"	"content": " 1"}]}
{"messages": [{"role": "system"	"content": "You are a medical expert."}	{"role": "user"	"content": "\n You are a medical expert. Analyze the following test results to determine whether the person likely has Parkinson's disease (Answer: 1) or is a healthy control (Answer: 0). \n Compare the provided values with typical ranges observed in Parkinson's disease patients and healthy individuals. \n The values in parentheses represent the weighted average SHAP values of four tree-based mod…	where higher values indicate greater variable importance.\n \n Test Explanations:\n 1. updrs3_score (0.819): Represents the MDS-UPDRS Part III score	which evaluates motor function through clinical assessments. A higher score indicates more severe motor symptoms.\n 2. con_putamen (0.487): Indicates the dopamine signal intensity ratio between the left and right putamen regions. Parkinson's disease often shows significant asymmetry.\n 3. updrs_totscore (0.345): Refers to the total MDS-UPDRS score	reflecting overall severity. A higher score suggests greater disease severity.\n 4. updrs2_score (0.296): Evaluates difficulties in daily activities reported by patients. A higher score indicates greater difficulty.\n 5. lowput_expected (0.186): Represents the lower expected limit of dopamine signal intensity in the putamen. Below-threshold values suggest dopamine depletion.\n 6. upsit_pctl (0.13…	a biomarker for Parkinson's.\n 7. mean_putamen (0.105): Average dopamine signal intensity across both putamen regions	reflecting dopamine deficiency.\n 8. DATSCAN_PUTAMEN_L (0.093): Dopamine signal intensity in the left putamen. Asymmetry is a hallmark of Parkinson's.\n 9. con_striatum (0.035): Overall dopamine signal intensity in the striatum (including putamen and caudate).\n 10. DATSCAN_PUTAMEN_R (0.031): Dopamine signal intensity in the right putamen. Early Parkinson's often shows left-right asymmetry.\n \n …	respond with `1` if the subject is likely to have Parkinson's disease or `0` if they are healthy.\n \n Information of subject:\n 1. updrs3_score: 1.0\n 2. con_putamen: 2.355\n 3. updrs_totscore: 4.0\n 4. updrs2_score: 0.0\n 5. lowput_expected: 1.074515184636446\n 6. upsit_pctl: 40.0\n 7. mean_putamen: 2.355\n 8. DATSCAN_PUTAMEN_L: 2.25\n 9. con_striatum: 5.75\n 10. DATSCAN_PUTAMEN_R: 2.46\n\n Bas…	respond with `1` for Parkinson's disease or `0` for healthy control.\n Your response should contain only the number `1` or `0`	with no additional text.\n Final Answer:\n "}	{"role": "assistant"	"content": " 0"}]}
{"messages": [{"role": "system"	"content": "You are a medical expert."}	{"role": "user"	"content": "\n You are a medical expert. Analyze the following test results to determine whether the person likely has Parkinson's disease (Answer: 1) or is a healthy control (Answer: 0). \n Compare the provided values with typical ranges observed in Parkinson's disease patients and healthy individuals. \n The values in parentheses represent the weighted average SHAP values of four tree-based mod…	where higher values indicate greater variable importance.\n \n Test Explanations:\n 1. updrs3_score (0.819): Represents the MDS-UPDRS Part III score	which evaluates motor function through clinical assessments. A higher score indicates more severe motor symptoms.\n 2. con_putamen (0.487): Indicates the dopamine signal intensity ratio between the left and right putamen regions. Parkinson's disease often shows significant asymmetry.\n 3. updrs_totscore (0.345): Refers to the total MDS-UPDRS score	reflecting overall severity. A higher score suggests greater disease severity.\n 4. updrs2_score (0.296): Evaluates difficulties in daily activities reported by patients. A higher score indicates greater difficulty.\n 5. lowput_expected (0.186): Represents the lower expected limit of dopamine signal intensity in the putamen. Below-threshold values suggest dopamine depletion.\n 6. upsit_pctl (0.13…	a biomarker for Parkinson's.\n 7. mean_putamen (0.105): Average dopamine signal intensity across both putamen regions	reflecting dopamine deficiency.\n 8. DATSCAN_PUTAMEN_L (0.093): Dopamine signal intensity in the left putamen. Asymmetry is a hallmark of Parkinson's.\n 9. con_striatum (0.035): Overall dopamine signal intensity in the striatum (including putamen and caudate).\n 10. DATSCAN_PUTAMEN_R (0.031): Dopamine signal intensity in the right putamen. Early Parkinson's often shows left-right asymmetry.\n \n …	respond with `1` if the subject is likely to have Parkinson's disease or `0` if they are healthy.\n \n Information of subject:\n 1. updrs3_score: 2.0\n 2. con_putamen: 2.485\n 3. updrs_totscore: 2.0\n 4. updrs2_score: 0.0\n 5. lowput_expected: 1.345368920726531\n 6. upsit_pctl: 55.0\n 7. mean_putamen: 2.485\n 8. DATSCAN_PUTAMEN_L: 2.54\n 9. con_striatum: 5.82\n 10. DATSCAN_PUTAMEN_R: 2.43\n\n Bas…	respond with `1` for Parkinson's disease or `0` for healthy control.\n Your response should contain only the number `1` or `0`	with no additional text.\n Final Answer:\n "}	{"role": "assistant"	"content": " 0"}]}
{"messages": [{"role": "system"	"content": "You are a medical expert."}	{"role": "user"	"content": "\n You are a medical expert. Analyze the following test results to determine whether the person likely has Parkinson's disease (Answer: 1) or is a healthy control (Answer: 0). \n Compare the provided values with typical ranges observed in Parkinson's disease patients and healthy individuals. \n The values in parentheses represent the weighted average SHAP values of four tree-based mod…	where higher values indicate greater variable importance.\n \n Test Explanations:\n 1. updrs3_score (0.819): Represents the MDS-UPDRS Part III score	which evaluates motor function through clinical assessments. A higher score indicates more severe motor symptoms.\n 2. con_putamen (0.487): Indicates the dopamine signal intensity ratio between the left and right putamen regions. Parkinson's disease often shows significant asymmetry.\n 3. updrs_totscore (0.345): Refers to the total MDS-UPDRS score	reflecting overall severity. A higher score suggests greater disease severity.\n 4. updrs2_score (0.296): Evaluates difficulties in daily activities reported by patients. A higher score indicates greater difficulty.\n 5. lowput_expected (0.186): Represents the lower expected limit of dopamine signal intensity in the putamen. Below-threshold values suggest dopamine depletion.\n 6. upsit_pctl (0.13…	a biomarker for Parkinson's.\n 7. mean_putamen (0.105): Average dopamine signal intensity across both putamen regions	reflecting dopamine deficiency.\n 8. DATSCAN_PUTAMEN_L (0.093): Dopamine signal intensity in the left putamen. Asymmetry is a hallmark of Parkinson's.\n 9. con_striatum (0.035): Overall dopamine signal intensity in the striatum (including putamen and caudate).\n 10. DATSCAN_PUTAMEN_R (0.031): Dopamine signal intensity in the right putamen. Early Parkinson's often shows left-right asymmetry.\n \n …	respond with `1` if the subject is likely to have Parkinson's disease or `0` if they are healthy.\n \n Information of subject:\n 1. updrs3_score: 2.0\n 2. con_putamen: 3.12\n 3. updrs_totscore: 3.0\n 4. updrs2_score: 0.0\n 5. lowput_expected: 1.394333384692341\n 6. upsit_pctl: 47.0\n 7. mean_putamen: 3.12\n 8. DATSCAN_PUTAMEN_L: 2.82\n 9. con_striatum: 8.05\n 10. DATSCAN_PUTAMEN_R: 3.42\n\n Based…	respond with `1` for Parkinson's disease or `0` for healthy control.\n Your response should contain only the number `1` or `0`	with no additional text.\n Final Answer:\n "}	{"role": "assistant"	"content": " 0"}]}
{"messages": [{"role": "system"	"content": "You are a medical expert."}	{"role": "user"	"content": "\n You are a medical expert. Analyze the following test results to determine whether the person likely has Parkinson's disease (Answer: 1) or is a healthy control (Answer: 0). \n Compare the provided values with typical ranges observed in Parkinson's disease patients and healthy individuals. \n The values in parentheses represent the weighted average SHAP values of four tree-based mod…	where higher values indicate greater variable importance.\n \n Test Explanations:\n 1. updrs3_score (0.819): Represents the MDS-UPDRS Part III score	which evaluates motor function through clinical assessments. A higher score indicates more severe motor symptoms.\n 2. con_putamen (0.487): Indicates the dopamine signal intensity ratio between the left and right putamen regions. Parkinson's disease often shows significant asymmetry.\n 3. updrs_totscore (0.345): Refers to the total MDS-UPDRS score	reflecting overall severity. A higher score suggests greater disease severity.\n 4. updrs2_score (0.296): Evaluates difficulties in daily activities reported by patients. A higher score indicates greater difficulty.\n 5. lowput_expected (0.186): Represents the lower expected limit of dopamine signal intensity in the putamen. Below-threshold values suggest dopamine depletion.\n 6. upsit_pctl (0.13…	a biomarker for Parkinson's.\n 7. mean_putamen (0.105): Average dopamine signal intensity across both putamen regions	reflecting dopamine deficiency.\n 8. DATSCAN_PUTAMEN_L (0.093): Dopamine signal intensity in the left putamen. Asymmetry is a hallmark of Parkinson's.\n 9. con_striatum (0.035): Overall dopamine signal intensity in the striatum (including putamen and caudate).\n 10. DATSCAN_PUTAMEN_R (0.031): Dopamine signal intensity in the right putamen. Early Parkinson's often shows left-right asymmetry.\n \n …	respond with `1` if the subject is likely to have Parkinson's disease or `0` if they are healthy.\n \n Information of subject:\n 1. updrs3_score: 0.0\n 2. con_putamen: 2.79\n 3. updrs_totscore: 6.0\n 4. updrs2_score: 0.0\n 5. lowput_expected: 0.9718820922535673\n 6. upsit_pctl: 15.0\n 7. mean_putamen: 2.79\n 8. DATSCAN_PUTAMEN_L: 2.52\n 9. con_striatum: 6.165\n 10. DATSCAN_PUTAMEN_R: 3.06\n\n Bas…	respond with `1` for Parkinson's disease or `0` for healthy control.\n Your response should contain only the number `1` or `0`	with no additional text.\n Final Answer:\n "}	{"role": "assistant"	"content": " 0"}]}
{"messages": [{"role": "system"	"content": "You are a medical expert."}	{"role": "user"	"content": "\n You are a medical expert. Analyze the following test results to determine whether the person likely has Parkinson's disease (Answer: 1) or is a healthy control (Answer: 0). \n Compare the provided values with typical ranges observed in Parkinson's disease patients and healthy individuals. \n The values in parentheses represent the weighted average SHAP values of four tree-based mod…	where higher values indicate greater variable importance.\n \n Test Explanations:\n 1. updrs3_score (0.819): Represents the MDS-UPDRS Part III score	which evaluates motor function through clinical assessments. A higher score indicates more severe motor symptoms.\n 2. con_putamen (0.487): Indicates the dopamine signal intensity ratio between the left and right putamen regions. Parkinson's disease often shows significant asymmetry.\n 3. updrs_totscore (0.345): Refers to the total MDS-UPDRS score	reflecting overall severity. A higher score suggests greater disease severity.\n 4. updrs2_score (0.296): Evaluates difficulties in daily activities reported by patients. A higher score indicates greater difficulty.\n 5. lowput_expected (0.186): Represents the lower expected limit of dopamine signal intensity in the putamen. Below-threshold values suggest dopamine depletion.\n 6. upsit_pctl (0.13…	a biomarker for Parkinson's.\n 7. mean_putamen (0.105): Average dopamine signal intensity across both putamen regions	reflecting dopamine deficiency.\n 8. DATSCAN_PUTAMEN_L (0.093): Dopamine signal intensity in the left putamen. Asymmetry is a hallmark of Parkinson's.\n 9. con_striatum (0.035): Overall dopamine signal intensity in the striatum (including putamen and caudate).\n 10. DATSCAN_PUTAMEN_R (0.031): Dopamine signal intensity in the right putamen. Early Parkinson's often shows left-right asymmetry.\n \n …	respond with `1` if the subject is likely to have Parkinson's disease or `0` if they are healthy.\n \n Information of subject:\n 1. updrs3_score: 0.0\n 2. con_putamen: 3.125\n 3. updrs_totscore: 0.0\n 4. updrs2_score: 0.0\n 5. lowput_expected: 1.327265316383688\n 6. upsit_pctl: 10.5\n 7. mean_putamen: 3.125\n 8. DATSCAN_PUTAMEN_L: 3.1\n 9. con_striatum: 7.075\n 10. DATSCAN_PUTAMEN_R: 3.15\n\n Bas…	respond with `1` for Parkinson's disease or `0` for healthy control.\n Your response should contain only the number `1` or `0`	with no additional text.\n Final Answer:\n "}	{"role": "assistant"	"content": " 0"}]}
{"messages": [{"role": "system"	"content": "You are a medical expert."}	{"role": "user"	"content": "\n You are a medical expert. Analyze the following test results to determine whether the person likely has Parkinson's disease (Answer: 1) or is a healthy control (Answer: 0). \n Compare the provided values with typical ranges observed in Parkinson's disease patients and healthy individuals. \n The values in parentheses represent the weighted average SHAP values of four tree-based mod…	where higher values indicate greater variable importance.\n \n Test Explanations:\n 1. updrs3_score (0.819): Represents the MDS-UPDRS Part III score	which evaluates motor function through clinical assessments. A higher score indicates more severe motor symptoms.\n 2. con_putamen (0.487): Indicates the dopamine signal intensity ratio between the left and right putamen regions. Parkinson's disease often shows significant asymmetry.\n 3. updrs_totscore (0.345): Refers to the total MDS-UPDRS score	reflecting overall severity. A higher score suggests greater disease severity.\n 4. updrs2_score (0.296): Evaluates difficulties in daily activities reported by patients. A higher score indicates greater difficulty.\n 5. lowput_expected (0.186): Represents the lower expected limit of dopamine signal intensity in the putamen. Below-threshold values suggest dopamine depletion.\n 6. upsit_pctl (0.13…	a biomarker for Parkinson's.\n 7. mean_putamen (0.105): Average dopamine signal intensity across both putamen regions	reflecting dopamine deficiency.\n 8. DATSCAN_PUTAMEN_L (0.093): Dopamine signal intensity in the left putamen. Asymmetry is a hallmark of Parkinson's.\n 9. con_striatum (0.035): Overall dopamine signal intensity in the striatum (including putamen and caudate).\n 10. DATSCAN_PUTAMEN_R (0.031): Dopamine signal intensity in the right putamen. Early Parkinson's often shows left-right asymmetry.\n \n …	respond with `1` if the subject is likely to have Parkinson's disease or `0` if they are healthy.\n \n Information of subject:\n 1. updrs3_score: 0.0\n 2. con_putamen: 2.155\n 3. updrs_totscore: 1.0\n 4. updrs2_score: 0.0\n 5. lowput_expected: 1.24676050518581\n 6. upsit_pctl: 46.5\n 7. mean_putamen: 2.155\n 8. DATSCAN_PUTAMEN_L: 2.12\n 9. con_striatum: 4.57\n 10. DATSCAN_PUTAMEN_R: 2.19\n\n Base…	respond with `1` for Parkinson's disease or `0` for healthy control.\n Your response should contain only the number `1` or `0`	with no additional text.\n Final Answer:\n "}	{"role": "assistant"	"content": " 0"}]}
{"messages": [{"role": "system"	"content": "You are a medical expert."}	{"role": "user"	"content": "\n You are a medical expert. Analyze the following test results to determine whether the person likely has Parkinson's disease (Answer: 1) or is a healthy control (Answer: 0). \n Compare the provided values with typical ranges observed in Parkinson's disease patients and healthy individuals. \n The values in parentheses represent the weighted average SHAP values of four tree-based mod…	where higher values indicate greater variable importance.\n \n Test Explanations:\n 1. updrs3_score (0.819): Represents the MDS-UPDRS Part III score	which evaluates motor function through clinical assessments. A higher score indicates more severe motor symptoms.\n 2. con_putamen (0.487): Indicates the dopamine signal intensity ratio between the left and right putamen regions. Parkinson's disease often shows significant asymmetry.\n 3. updrs_totscore (0.345): Refers to the total MDS-UPDRS score	reflecting overall severity. A higher score suggests greater disease severity.\n 4. updrs2_score (0.296): Evaluates difficulties in daily activities reported by patients. A higher score indicates greater difficulty.\n 5. lowput_expected (0.186): Represents the lower expected limit of dopamine signal intensity in the putamen. Below-threshold values suggest dopamine depletion.\n 6. upsit_pctl (0.13…	a biomarker for Parkinson's.\n 7. mean_putamen (0.105): Average dopamine signal intensity across both putamen regions	reflecting dopamine deficiency.\n 8. DATSCAN_PUTAMEN_L (0.093): Dopamine signal intensity in the left putamen. Asymmetry is a hallmark of Parkinson's.\n 9. con_striatum (0.035): Overall dopamine signal intensity in the striatum (including putamen and caudate).\n 10. DATSCAN_PUTAMEN_R (0.031): Dopamine signal intensity in the right putamen. Early Parkinson's often shows left-right asymmetry.\n \n …	respond with `1` if the subject is likely to have Parkinson's disease or `0` if they are healthy.\n \n Information of subject:\n 1. updrs3_score: 1.0\n 2. con_putamen: 2.42\n 3. updrs_totscore: 7.0\n 4. updrs2_score: 0.0\n 5. lowput_expected: 1.147932583120524\n 6. upsit_pctl: 40.0\n 7. mean_putamen: 2.42\n 8. DATSCAN_PUTAMEN_L: 2.35\n 9. con_striatum: 5.255000000000001\n 10. DATSCAN_PUTAMEN_R: 2…	respond with `1` for Parkinson's disease or `0` for healthy control.\n Your response should contain only the number `1` or `0`	with no additional text.\n Final Answer:\n "}	{"role": "assistant"	"content": " 0"}]}
