# Supplementary material for: Prompting and Fine-Tuning Large Language Models for Parkinson Disease Diagnosis: Comparative Evaluation Study Using the PPMI Structured Dataset
Source: JMIR Med Inform. 2026 Jan 15;14:e77561. doi: 10.2196/77561 (PMC12856398; doi:10.2196/77561)
Supplement: Multimedia Appendix 12 [file medinform_v14i1e77561_app12.zip › Multimedia Appendix 12_rev/Data_1_External Verification Data.xlsx]

## Sheet: Validation
PATNO	COHORT	updrs3_score	con_putamen	updrs_totscore	updrs2_score	lowput_expected	upsit_pctl	mean_putamen	DATSCAN_PUTAMEN_L	con_striatum	DATSCAN_PUTAMEN_R
236672	1	24	1.41	35	4	0.786261	72.5	1.535	1.66	4.21	1.41
243589	1	28	0.8	39	5	0.357036	2	1.105	0.8	2.78	1.41
259558	1	21	0.81	33	7	0.35742	1	1.065	0.81	2.47	1.32
292758	1	37	0.77	52	8	0.413976	4	1.06	0.77	2.59	1.35
293372	1	26	0.95	31	2	0.442372	3	1.07	0.95	3.27	1.19
293770	1	24	0.38	41	9	0.207251	9	0.53	0.38	1.54	0.68
293842	1	7	0.56	13	3	0.282621	4	0.56	0.56	1.97	0.56
294139	1	32	0.99	54	13	0.484566	40	1.555	0.99	3.73	2.12
302554	1	9	0.88	22	3	0.460863	8	1.155	1.43	2.83	0.88
311019	0	1	2.19	6	1	1.05259	18.5	2.19	2.09	5.33	2.29
311442	0	4	2.56	15	3	1.14869	12.5	2.56	2.7	5.36	2.42
311540	1	17	0.54	28	8	0.278043	1	0.575	0.54	1.63	0.61
314993	0	13	3.05	17	1	1.47273	25	3.05	3.18	6.57	2.92
315233	0	0	1.995	1	0	0.896084	20.5	1.995	2.02	4.91	1.97
315670	1	18	0.76	26	2	0.336317	1	0.865	0.76	3.19	0.97
317115	0	1	2.195	1	0	0.954593	32	2.195	2.34	5.495	2.05
318884	1	9	0.4	19	4	0.221385	6	0.565	0.4	1.59	0.73
319543	1	27	0.79	48	7	0.433507	18.5	1.05	0.79	2.94	1.31
321482	0	1	2.25	1	0	0.948106	32.5	2.25	2.5	5.155	2
325718	1	30	1.22	38	4	0.603325	31.5	1.395	1.22	4.04	1.57
331730	0	4	1.53	10	0	0.72991	40	1.53	1.52	3.7	1.54
335195	0	0	1.93	1	0	0.87228	27	1.93	2.05	4.69	1.81
342385	0	4	1.905	16	3	0.846512	12	1.905	1.79	4.77	2.02
347374	1	26	0.9	38	4	0.348521	15	1.135	1.37	3.73	0.9
352106	0	1	2.355	4	0	1.07452	40	2.355	2.25	5.75	2.46
356887	0	2	2.485	2	0	1.34537	55	2.485	2.54	5.82	2.43
359465	0	2	3.12	3	0	1.39433	47	3.12	2.82	8.05	3.42
369705	0	0	2.79	6	0	0.971882	15	2.79	2.52	6.165	3.06
377547	0	0	3.125	0	0	1.32727	10.5	3.125	3.1	7.075	3.15
395282	0	0	2.155	1	0	1.24676	46.5	2.155	2.12	4.57	2.19
397443	0	1	2.42	7	0	1.14793	40	2.42	2.35	5.255	2.49
