# Supplementary material for: Prompting and Fine-Tuning Large Language Models for Parkinson Disease Diagnosis: Comparative Evaluation Study Using the PPMI Structured Dataset
Source: JMIR Med Inform. 2026 Jan 15;14:e77561. doi: 10.2196/77561 (PMC12856398; doi:10.2196/77561)
Supplement: Multimedia Appendix 12 [file medinform_v14i1e77561_app12.zip › Multimedia Appendix 12_rev/Data_sample_reasoning-text_Llama33-70b_ST.xlsx]

## Sheet: Sheet1
PATNO	INTER	Reasoning Text
145939	1	1 Reasons for Classification: * The high updrs3_score of 34.0 indicates severe motor symptoms, a hallmark of Parkinson's disease. * The low upsit_pctl score of 3.0 suggests significant smell loss, a common biomarker for Parkinson's. * The asymmetry in dopamine signal intensity between the left and right putamen, as shown by con_putamen and DATSCAN_PUTAMEN_L/R values, is consistent with Parkinson'…
3795	1	1 Reasons for Classification: * The updrs3_score of 17.0 indicates significant motor symptoms, which is a key characteristic of Parkinson's disease. * The low upsit_pctl score of 15.5 suggests impaired olfactory function, a common biomarker for Parkinson's. * The con_putamen value of 0.72 shows asymmetry in dopamine signal intensity between the left and right putamen, consistent with Parkinson's …
3119	1	1 Reasons for Classification: * The updrs3_score of 25.0 indicates severe motor symptoms, which is a key indicator of Parkinson's disease. * The con_putamen value of 0.37 suggests significant asymmetry in dopamine signal intensity between the left and right putamen regions, a common feature of Parkinson's. * The upsit_pctl score of 27.0 indicates impaired olfactory function, which is often seen i…
3350	1	0 Reasons for Classification: * The updrs3_score of 4.0 is relatively low, indicating mild motor symptoms, which is not strongly indicative of Parkinson's disease. * The upsit_pctl score of 100.0 suggests normal olfactory function, a characteristic more commonly associated with healthy controls. * The mean_putamen value of 2.0 and DATSCAN_PUTAMEN_L and DATSCAN_PUTAMEN_R values are relatively symm…
224286	1	1 Reasons for Classification: * The updrs3_score of 14.0 indicates significant motor symptoms, which is a key indicator of Parkinson's disease. * The low upsit_pctl score of 5.0 suggests impaired olfactory function, a common biomarker for Parkinson's. * The asymmetry in dopamine signal intensity between the left and right putamen regions (DATSCAN_PUTAMEN_L: 0.57, DATSCAN_PUTAMEN_R: 1.16) is consi…
4011	1	1 Reasons for Classification: * The updrs3_score of 16.0 indicates significant motor symptoms, which is a key indicator of Parkinson's disease. * The low upsit_pctl score of 1.0 suggests severe smell loss, a common biomarker for Parkinson's. * The asymmetry in dopamine signal intensity between the left and right putamen, as shown by con_putamen and the difference between DATSCAN_PUTAMEN_L and DAT…
224574	1	1 Reasons for Classification: * The high updrs3_score of 30.0 indicates severe motor symptoms, a hallmark of Parkinson's disease. * The low upsit_pctl score of 3.0 suggests significant smell loss, a common biomarker for Parkinson's. * The asymmetry in dopamine signal intensity between the left and right putamen, as indicated by con_putamen and the difference between DATSCAN_PUTAMEN_L and DATSCAN_…
116008	1	1 Reasons for Classification: * The updrs3_score of 21.0 indicates severe motor symptoms, which is a key indicator of Parkinson's disease. * The low upsit_pctl score of 9.0 suggests significant smell loss, a common biomarker for Parkinson's. * The asymmetry in dopamine signal intensity between the left and right putamen regions (DATSCAN_PUTAMEN_L: 0.35, DATSCAN_PUTAMEN_R: 0.69) is consistent with…
3601	1	1 Reasons for Classification: * The high updrs3_score of 33.0 indicates severe motor symptoms, a common characteristic of Parkinson's disease. * The low upsit_pctl score of 4.0 suggests significant smell loss, a known biomarker for Parkinson's. * The asymmetry in dopamine signal intensity between the left and right putamen, as indicated by con_putamen and DATSCAN_PUTAMEN_L/R values, is consistent…
3440	1	1 Reasons for Classification: * The high updrs3_score of 31.0 indicates severe motor symptoms, a hallmark of Parkinson's disease. * The low upsit_pctl score of 20.5 suggests significant smell loss, a common biomarker for Parkinson's. * The significant asymmetry in dopamine signal intensity between the left and right putamen regions (DATSCAN_PUTAMEN_L: 1.37, DATSCAN_PUTAMEN_R: 0.64) is consistent …
3908	1	0 Reasons for Classification: * The updrs3_score of 1.0 is relatively low, indicating mild motor symptoms. * The upsit_pctl score of 49.0 is near average, suggesting no significant smell loss. * The con_putamen ratio of 1.995 and DATSCAN_PUTAMEN_L and DATSCAN_PUTAMEN_R values indicate relatively symmetric dopamine signal intensity, which is not typical of Parkinson's disease.
211239	1	1 Reasons for Classification: * The updrs3_score of 14.0 indicates significant motor symptoms, a common indicator of Parkinson's disease. * The low upsit_pctl score of 9.0 suggests impaired olfactory function, a known biomarker for Parkinson's. * The asymmetry in dopamine signal intensity between the left and right putamen, as shown by con_putamen and DATSCAN_PUTAMEN_L/R values, is consistent wit…
101479	1	1 Reasons for Classification: * The updrs3_score of 11.0 indicates significant motor symptoms, a common indicator of Parkinson's disease. * The low upsit_pctl score of 3.0 suggests impaired olfactory function, a known biomarker for Parkinson's. * The asymmetry in dopamine signal intensity between the left and right putamen, as shown by con_putamen and DATSCAN_PUTAMEN_L/R values, is consistent wit…
131602	1	1 Reasons for Classification: * The updrs3_score of 14.0 indicates significant motor symptoms, which is a key characteristic of Parkinson's disease. * The low upsit_pctl score of 9.0 suggests impaired olfactory function, a common biomarker for Parkinson's. * The con_putamen value of 0.79 shows asymmetry in dopamine signal intensity between the left and right putamen, consistent with Parkinson's d…
293831	1	1 Reasons for Classification: * The high updrs3_score of 37.0 indicates severe motor symptoms, a hallmark of Parkinson's disease. * The low upsit_pctl score of 3.0 suggests significant smell loss, a common biomarker for Parkinson's. * The asymmetry in dopamine signal intensity, as indicated by con_putamen and the close values of DATSCAN_PUTAMEN_L and DATSCAN_PUTAMEN_R, supports the diagnosis of P…
140762	1	1 Reasons for Classification: * The high updrs3_score of 24.0 indicates severe motor symptoms, a hallmark of Parkinson's disease. * The low mean_putamen value of 0.37 suggests significant dopamine deficiency, consistent with Parkinson's. * The asymmetry in dopamine signal intensity between the left and right putamen, as indicated by con_putamen and DATSCAN_PUTAMEN_L/R values, supports the diagnos…
217838	1	1 Reasons for Classification: * The updrs3_score of 12.0 indicates significant motor symptoms, which is a key indicator of Parkinson's disease. * The low upsit_pctl score of 3.0 suggests impaired olfactory function, a common biomarker for Parkinson's. * The asymmetry in dopamine signal intensity between the left and right putamen, as indicated by con_putamen and individual DATSCAN values, support…
148093	1	1 Reasons for Classification: * The updrs3_score of 17.0 indicates significant motor symptoms, which is a key indicator of Parkinson's disease. * The low upsit_pctl score of 14.5 suggests impaired olfactory function, a common biomarker for Parkinson's. * The asymmetry in dopamine signal intensity between the left and right putamen regions (con_putamen: 0.85, DATSCAN_PUTAMEN_L: 0.85, DATSCAN_PUTAM…
223557	1	1 Reasons for Classification: * The high updrs3_score of 30.0 indicates severe motor symptoms, a hallmark of Parkinson's disease. * The low upsit_pctl score of 16.0 suggests significant smell loss, a common biomarker for Parkinson's. * The asymmetry in dopamine signal intensity between the left and right putamen, as indicated by con_putamen and the values of DATSCAN_PUTAMEN_L and DATSCAN_PUTAMEN_…
101799	1	1 Reasons for Classification: * The updrs3_score of 27.0 indicates severe motor symptoms, which is a hallmark of Parkinson's disease. * The low upsit_pctl score of 5.0 suggests significant smell loss, a common biomarker for Parkinson's. * The asymmetry in dopamine signal intensity between the left and right putamen, as shown by con_putamen and DATSCAN_PUTAMEN_L/R values, is consistent with Parkin…
5016	1	1 Reasons for Classification: * The high updrs3_score of 31.0 indicates severe motor symptoms, a common characteristic of Parkinson's disease. * The low upsit_pctl score of 12.5 suggests significant smell loss, a known biomarker for Parkinson's. * The updrs_totscore of 49.0 reflects overall disease severity, which is consistent with Parkinson's disease diagnosis.
3955	1	0 Reasons for Classification: * The updrs3_score of 0.0 indicates no motor symptoms, suggesting the subject is unlikely to have Parkinson's disease. * The upsit_pctl score of 91.5 is relatively high, indicating normal olfactory function, which is often impaired in Parkinson's patients. * The con_putamen value of 3.075 and DATSCAN_PUTAMEN_L and DATSCAN_PUTAMEN_R values are symmetric, suggesting no…
113447	1	1 Reasons for Classification: * The updrs3_score of 7.0 indicates significant motor symptoms, which is a key indicator of Parkinson's disease. * The low upsit_pctl score of 10.0 suggests impaired olfactory function, a common biomarker for Parkinson's. * The con_putamen value of 2.315 shows asymmetry in dopamine signal intensity between the left and right putamen, consistent with Parkinson's disea…
4108	1	1 Reasons for Classification: * The updrs3_score of 19.0 indicates significant motor symptoms, which is a key indicator of Parkinson's disease. * The con_putamen value of 0.6 suggests asymmetry in dopamine signal intensity between the left and right putamen regions, a common feature in Parkinson's. * The low mean_putamen value of 0.515 implies dopamine deficiency, further supporting the diagnosis…
3957	1	1 Reasons for Classification: * The updrs3_score of 16.0 indicates significant motor symptoms, which is a key indicator of Parkinson's disease. * The low upsit_pctl score of 1.0 suggests severe smell loss, a common biomarker for Parkinson's. * The asymmetry in dopamine signal intensity between the left and right putamen regions (DATSCAN_PUTAMEN_L: 1.02, DATSCAN_PUTAMEN_R: 0.92) is consistent with…
3450	1	0 Reasons for Classification: * The updrs3_score of 1.0 is relatively low, indicating mild motor symptoms. * The upsit_pctl score of 30.0 is within a range that may not strongly suggest significant smell loss typically associated with Parkinson's. * The con_putamen ratio of 1.56 and DATSCAN_PUTAMEN_L and DATSCAN_PUTAMEN_R values do not indicate significant asymmetry or depletion in dopamine signa…
101841	1	1 Reasons for Classification: * The high updrs3_score of 39.0 indicates severe motor symptoms, a hallmark of Parkinson's disease. * The low upsit_pctl score of 2.0 suggests significant smell loss, a common biomarker for Parkinson's. * The asymmetry in dopamine signal intensity between the left and right putamen, as shown by con_putamen (0.61) and the difference between DATSCAN_PUTAMEN_L (0.68) an…
292838	1	1 Reasons for Classification: * The high updrs3_score of 39.0 indicates severe motor symptoms, a hallmark of Parkinson's disease. * The low upsit_pctl score of 25.0 suggests significant smell loss, a common biomarker for Parkinson's. * The asymmetry in dopamine signal intensity between the left and right putamen, as shown by con_putamen and individual DATSCAN values, is consistent with Parkinson'…
4057	1	1 Reasons for Classification: * The updrs3_score of 24.0 indicates severe motor symptoms, which is a key indicator of Parkinson's disease. * The low upsit_pctl score of 8.0 suggests significant smell loss, a common biomarker for Parkinson's. * The asymmetry in dopamine signal intensity between the left and right putamen regions (DATSCAN_PUTAMEN_L: 0.46, DATSCAN_PUTAMEN_R: 1.09) is consistent with…
305710	1	0 Reasons for Classification: * The updrs3_score of 0.0 indicates no motor symptoms, suggesting the subject is unlikely to have Parkinson's disease. * The upsit_pctl score of 24.0, although somewhat low, does not strongly indicate significant smell loss typically associated with Parkinson's. * The con_putamen value of 1.925 and DATSCAN_PUTAMEN_L and DATSCAN_PUTAMEN_R values suggest relatively sym…
142983	1	1 Reasons for Classification: * The high updrs3_score of 32.0 indicates severe motor symptoms, a hallmark of Parkinson's disease. * The low upsit_pctl score of 20.5 suggests significant smell loss, a common biomarker for Parkinson's. * The asymmetry in dopamine signal intensity between the left and right putamen, as shown by con_putamen and DATSCAN_PUTAMEN_L/R values, is consistent with Parkinson…
3321	1	1 Reasons for Classification: * The updrs3_score of 14.0 indicates significant motor symptoms, which is a key indicator of Parkinson's disease. * The low upsit_pctl score of 7.0 suggests impaired olfactory function, a common biomarker for Parkinson's. * The asymmetry in dopamine signal intensity between the left and right putamen, as indicated by con_putamen and the difference between DATSCAN_PUT…
5006	1	1 Reasons for Classification: * The updrs3_score of 23.0 indicates severe motor symptoms, which is a key indicator of Parkinson's disease. * The low upsit_pctl score of 11.0 suggests significant smell loss, a common biomarker for Parkinson's. * The asymmetry in dopamine signal intensity between the left and right putamen regions (DATSCAN_PUTAMEN_L: 0.62, DATSCAN_PUTAMEN_R: 0.53) is consistent wit…
165174	1	1 Reasons for Classification: * The high updrs3_score of 37.0 indicates severe motor symptoms, a hallmark of Parkinson's disease. * The low con_putamen value of 0.58 suggests significant asymmetry in dopamine signal intensity between the left and right putamen regions, consistent with Parkinson's. * The updrs_totscore of 51.0 reflects overall disease severity, supporting the diagnosis of Parkinso…
293793	1	1 Reasons for Classification: * The updrs3_score of 9.0 indicates significant motor symptoms, which is a key indicator of Parkinson's disease. * The con_putamen value of 0.87 suggests asymmetry in dopamine signal intensity between the left and right putamen regions, a common feature in Parkinson's. * The lowput_expected value of 0.4131678758901828 is below the typical threshold, indicating dopami…
3223	1	1 Reasons for Classification: * The updrs3_score of 21.0 indicates severe motor symptoms, which is a key indicator of Parkinson's disease. * The low upsit_pctl score of 13.5 suggests significant smell loss, a common biomarker for Parkinson's. * The asymmetry in dopamine signal intensity between the left and right putamen regions (DATSCAN_PUTAMEN_L: 0.34, DATSCAN_PUTAMEN_R: 0.73) is a hallmark of …
245693	1	1 Reasons for Classification: * The updrs3_score of 21.0 indicates severe motor symptoms, which is a key characteristic of Parkinson's disease. * The low upsit_pctl score of 3.0 suggests significant smell loss, a common biomarker for Parkinson's. * The asymmetry in dopamine signal intensity between the left and right putamen regions (DATSCAN_PUTAMEN_L: 1.11, DATSCAN_PUTAMEN_R: 0.68) is a hallmark…
170189	1	1 Reasons for Classification: * The updrs3_score of 11.0 indicates significant motor symptoms, a common characteristic of Parkinson's disease. * The low upsit_pctl score of 11.0 suggests impaired olfactory function, a known biomarker for Parkinson's. * The con_putamen value of 0.26 shows asymmetry in dopamine signal intensity between the left and right putamen, consistent with Parkinson's disease.
3218	1	1 Reasons for Classification: * The high updrs3_score of 27.0 indicates severe motor symptoms, a hallmark of Parkinson's disease. * The low upsit_pctl score of 5.0 suggests significant smell loss, a common biomarker for Parkinson's. * The asymmetry in dopamine signal intensity between the left and right putamen, as shown by con_putamen and DATSCAN_PUTAMEN_L/R values, is consistent with Parkinson'…
236149	1	1 Reasons for Classification: * The high updrs3_score of 27.0 indicates severe motor symptoms, a hallmark of Parkinson's disease. * The low upsit_pctl score of 7.0 suggests significant smell loss, a common biomarker for Parkinson's. * The asymmetry in dopamine signal intensity between the left and right putamen, as indicated by con_putamen and the difference between DATSCAN_PUTAMEN_L and DATSCAN_…
3120	1	1 Reasons for Classification: * The subject's updrs3_score of 26.0 indicates severe motor symptoms, which is a key indicator of Parkinson's disease. * The low upsit_pctl score of 6.0 suggests significant smell loss, a common biomarker for Parkinson's. * The con_putamen value of 0.6 shows asymmetry in dopamine signal intensity between the left and right putamen regions, consistent with Parkinson's…
174364	1	1 Reasons for Classification: * The high updrs3_score of 40.0 indicates severe motor symptoms, a hallmark of Parkinson's disease. * The low upsit_pctl score of 6.0 suggests significant smell loss, a common biomarker for Parkinson's. * The asymmetry in dopamine signal intensity between the left and right putamen, as indicated by con_putamen and DATSCAN_PUTAMEN_L/R values, is consistent with Parkin…
293703	1	1 Reasons for Classification: * The high updrs3_score of 37.0 indicates severe motor symptoms, a hallmark of Parkinson's disease. * The low upsit_pctl score of 5.0 suggests significant smell loss, a common biomarker for Parkinson's. * The asymmetry in dopamine signal intensity between the left and right putamen, as indicated by con_putamen and the difference between DATSCAN_PUTAMEN_L and DATSCAN_…
3330	1	1 Reasons for Classification: * The updrs3_score of 19.0 indicates severe motor symptoms, which is a key indicator of Parkinson's disease. * The low upsit_pctl score of 1.0 suggests significant smell loss, a common biomarker for Parkinson's. * The con_putamen value of 0.64 shows asymmetry in dopamine signal intensity between the left and right putamen, consistent with Parkinson's disease.
102529	1	1 Reasons for Classification: * The updrs3_score of 18.0 indicates severe motor symptoms, which is a key indicator of Parkinson's disease. * The low upsit_pctl score of 9.0 suggests significant smell loss, a common biomarker for Parkinson's. * The asymmetry in dopamine signal intensity between the left and right putamen regions (DATSCAN_PUTAMEN_L: 0.7, DATSCAN_PUTAMEN_R: 0.57) is consistent with …
3818	1	1 Reasons for Classification: * The subject's updrs3_score of 22.0 indicates severe motor symptoms, which is a key indicator of Parkinson's disease. * The low upsit_pctl score of 1.0 suggests significant smell loss, a common biomarker for Parkinson's. * The asymmetry in dopamine signal intensity between the left and right putamen regions, as shown by con_putamen and DATSCAN_PUTAMEN_L/R values, is…
156490	1	1 Reasons for Classification: * The subject's updrs3_score of 26.0 indicates severe motor symptoms, which is a hallmark of Parkinson's disease. * The low upsit_pctl score of 4.0 suggests significant smell loss, a common biomarker for Parkinson's. * The asymmetry in dopamine signal intensity between the left and right putamen regions (DATSCAN_PUTAMEN_L: 1.11, DATSCAN_PUTAMEN_R: 0.75) is consistent…
3750	1	0 Reasons for Classification: * The updrs3_score and updrs_totscore are 0, indicating no motor symptoms or overall disease severity. * The con_putamen value is close to 2, suggesting symmetry in dopamine signal intensity between the left and right putamen regions. * The upsit_pctl score is relatively low at 10.5, but other key indicators like updrs2_score and lowput_expected do not strongly sugge…
3765	1	0 Reasons for Classification: * The updrs3_score and updrs_totscore are 0, indicating no motor symptoms or overall disease severity. * The con_putamen value is close to 2, suggesting symmetry in dopamine signal intensity between the left and right putamen regions. * The upsit_pctl score is relatively low, but other key indicators like updrs2_score and mean_putamen do not strongly suggest Parkinso…
266248	1	1 Reasons for Classification: * The high updrs3_score of 32.0 indicates severe motor symptoms, a hallmark of Parkinson's disease. * The low upsit_pctl score of 4.0 suggests significant smell loss, a common biomarker for Parkinson's. * The asymmetry in dopamine signal intensity between the left and right putamen, as shown by con_putamen and DATSCAN_PUTAMEN_L/R values, is consistent with Parkinson'…
121619	1	1 Reasons for Classification: * The updrs3_score of 13.0 indicates significant motor symptoms, which is a key indicator of Parkinson's disease. * The low upsit_pctl score of 9.0 suggests impaired olfactory function, a common biomarker for Parkinson's. * The asymmetry in dopamine signal intensity between the left and right putamen regions (DATSCAN_PUTAMEN_L: 0.67, DATSCAN_PUTAMEN_R: 0.54) supports…
3752	1	1 Reasons for Classification: * The updrs3_score of 22.0 indicates severe motor symptoms, which is a key indicator of Parkinson's disease. * The low upsit_pctl score of 7.0 suggests significant smell loss, a common biomarker for Parkinson's. * The asymmetry in dopamine signal intensity between the left and right putamen regions (DATSCAN_PUTAMEN_L: 0.94, DATSCAN_PUTAMEN_R: 0.67) is consistent with…
3552	1	1 Reasons for Classification: * The high updrs3_score of 33.0 indicates severe motor symptoms, a hallmark of Parkinson's disease. * The low upsit_pctl score of 2.0 suggests significant smell loss, a common biomarker for Parkinson's. * The asymmetry in dopamine signal intensity between the left and right putamen, as shown by con_putamen and DATSCAN_PUTAMEN_L/R values, is consistent with Parkinson'…
101751	1	1 Reasons for Classification: * The updrs3_score of 21.0 indicates severe motor symptoms, which is a key characteristic of Parkinson's disease. * The low upsit_pctl score of 6.0 suggests significant smell loss, a common biomarker for Parkinson's. * The asymmetry in dopamine signal intensity between the left and right putamen regions (DATSCAN_PUTAMEN_L: 0.56, DATSCAN_PUTAMEN_R: 0.84) is a hallmark…
130028	1	0 Reasons for Classification: * The updrs3_score of 2.0 is relatively low, indicating mild motor symptoms. * The upsit_pctl score of 32.0 is within a range that may not strongly suggest significant smell loss typically associated with Parkinson's. * The con_putamen ratio of 2.675 does not indicate significant asymmetry in dopamine signal intensity between the left and right putamen regions.
293487	1	1 Reasons for Classification: * The updrs3_score of 18.0 indicates severe motor symptoms, which is a key indicator of Parkinson's disease. * The low upsit_pctl score of 4.0 suggests significant smell loss, a common biomarker for Parkinson's. * The asymmetry in dopamine signal intensity between the left and right putamen regions (con_putamen: 0.63) supports the diagnosis of Parkinson's disease.
3954	1	1 Reasons for Classification: * The updrs3_score of 12.0 indicates significant motor symptoms, which is a key indicator of Parkinson's disease. * The low upsit_pctl score of 4.0 suggests impaired olfactory function, a common biomarker for Parkinson's. * The asymmetry in dopamine signal intensity between the left and right putamen, as indicated by con_putamen and the difference between DATSCAN_PUT…
3478	1	1 Reasons for Classification: * The updrs3_score of 9.0 indicates significant motor symptoms, a common indicator of Parkinson's disease. * The low upsit_pctl score of 6.0 suggests impaired olfactory function, a known biomarker for Parkinson's. * The asymmetry in dopamine signal intensity between the left and right putamen, as shown by con_putamen (0.64) and the difference between DATSCAN_PUTAMEN_…
161628	1	1 Reasons for Classification: * The high updrs3_score of 37.0 indicates severe motor symptoms, a hallmark of Parkinson's disease. * The low upsit_pctl score of 2.0 suggests significant smell loss, a common biomarker for Parkinson's. * The asymmetry in dopamine signal intensity between the left and right putamen, as shown by con_putamen and individual DATSCAN values, is consistent with Parkinson's…
3227	1	1 Reasons for Classification: * The updrs3_score of 12.0 indicates significant motor symptoms, which is a key indicator of Parkinson's disease. * The low upsit_pctl score of 31.0 suggests impaired olfactory function, a common biomarker for Parkinson's. * The con_putamen ratio of 1.09 shows asymmetry in dopamine signal intensity between the left and right putamen, consistent with Parkinson's disea…
240384	1	1 Reasons for Classification: * The updrs3_score of 23.0 indicates severe motor symptoms, which is a key characteristic of Parkinson's disease. * The low upsit_pctl score of 4.0 suggests significant smell loss, a common biomarker for Parkinson's. * The asymmetry in dopamine signal intensity between the left and right putamen regions (DATSCAN_PUTAMEN_L: 0.39, DATSCAN_PUTAMEN_R: 0.97) is a hallmark…
301695	1	1 Reasons for Classification: * The updrs3_score of 8.0 indicates significant motor symptoms, which is a key indicator of Parkinson's disease. * The low upsit_pctl score of 3.0 suggests impaired olfactory function, a common biomarker for Parkinson's. * The asymmetry in dopamine signal intensity between the left and right putamen, as shown by con_putamen (0.58) and the difference between DATSCAN_P…
3126	1	1 Reasons for Classification: * The high updrs3_score of 30.0 indicates severe motor symptoms, a hallmark of Parkinson's disease. * The low upsit_pctl score of 5.0 suggests significant smell loss, a common biomarker for Parkinson's. * The asymmetry in dopamine signal intensity between the left and right putamen, as shown by con_putamen and DATSCAN_PUTAMEN_L/R values, is consistent with Parkinson'…
4103	1	1 Reasons for Classification: * The updrs3_score of 7.0 indicates significant motor symptoms, which is a key indicator of Parkinson's disease. * The con_putamen value of 0.67 suggests asymmetry in dopamine signal intensity between the left and right putamen regions, a common feature of Parkinson's. * The upsit_pctl score of 31.0 indicates some loss of olfactory function, which is often seen in Pa…
182990	1	1 Reasons for Classification: * The updrs3_score of 14.0 indicates significant motor symptoms, a common indicator of Parkinson's disease. * The low upsit_pctl score of 1.0 suggests severe smell loss, a known biomarker for Parkinson's. * The asymmetry in dopamine signal intensity between the left and right putamen, as shown by con_putamen (0.84) and the difference between DATSCAN_PUTAMEN_L (1.47) …
101482	1	1 Reasons for Classification: * The updrs3_score of 20.0 indicates severe motor symptoms, which is a key indicator of Parkinson's disease. * The low upsit_pctl score of 3.0 suggests significant smell loss, a common biomarker for Parkinson's. * The asymmetry in dopamine signal intensity between the left and right putamen regions (DATSCAN_PUTAMEN_L: 0.53, DATSCAN_PUTAMEN_R: 0.82) is consistent with…
293795	1	1 Reasons for Classification: * The updrs3_score of 14.0 indicates significant motor symptoms, a common indicator of Parkinson's disease. * The low upsit_pctl score of 3.0 suggests impaired olfactory function, a known biomarker for Parkinson's. * The asymmetry in dopamine signal intensity between the left and right putamen, as shown by con_putamen (0.86) and the difference between DATSCAN_PUTAMEN…
293485	1	0 Reasons for Classification: * The updrs3_score of 3.0 is relatively low, indicating mild motor symptoms, which is not strongly indicative of Parkinson's disease. * The upsit_pctl score of 6.0 is relatively high, suggesting preserved olfactory function, which is less common in Parkinson's patients. * The con_putamen ratio of 2.06 and DATSCAN_PUTAMEN_L and DATSCAN_PUTAMEN_R values do not show sig…
311363	1	1 Reasons for Classification: * The updrs3_score of 27.0 indicates severe motor symptoms, which is a key characteristic of Parkinson's disease. * The low upsit_pctl score of 1.0 suggests significant smell loss, a common biomarker for Parkinson's. * The asymmetry in dopamine signal intensity between the left and right putamen regions (con_putamen: 0.62, DATSCAN_PUTAMEN_L: 0.62, DATSCAN_PUTAMEN_R: …
296083	1	1 Reasons for Classification: * The updrs3_score of 16.0 indicates significant motor symptoms, which is a key indicator of Parkinson's disease. * The low upsit_pctl score of 1.0 suggests severe smell loss, a common biomarker for Parkinson's. * The asymmetry in dopamine signal intensity between the left and right putamen regions (DATSCAN_PUTAMEN_L: 0.94, DATSCAN_PUTAMEN_R: 0.7) is consistent with …
4123	1	1 Reasons for Classification: * The high updrs3_score of 41.0 indicates severe motor symptoms, a hallmark of Parkinson's disease. * The low upsit_pctl score of 12.0 suggests significant smell loss, a common biomarker for Parkinson's. * The asymmetry in dopamine signal intensity between the left and right putamen, as shown by con_putamen and the difference between DATSCAN_PUTAMEN_L and DATSCAN_PUT…
4093	1	1 Reasons for Classification: * The updrs3_score of 17.0 indicates significant motor symptoms, which is a key indicator of Parkinson's disease. * The low upsit_pctl score of 1.0 suggests severe smell loss, a common biomarker for Parkinson's. * The asymmetry in dopamine signal intensity between the left and right putamen regions (DATSCAN_PUTAMEN_L: 1.35, DATSCAN_PUTAMEN_R: 0.81) is consistent with…
3205	1	1 Reasons for Classification: * The updrs3_score of 12.0 indicates significant motor symptoms, which is a key indicator of Parkinson's disease. * The con_putamen value of 1.3 suggests asymmetry in dopamine signal intensity between the left and right putamen regions, a common feature in Parkinson's. * The upsit_pctl score of 34.5 is relatively low, indicating potential smell loss, which is often a…
293820	1	1 Reasons for Classification: * The high updrs3_score of 32.0 indicates severe motor symptoms, a hallmark of Parkinson's disease. * The low upsit_pctl score of 2.0 suggests significant smell loss, a common biomarker for Parkinson's. * The asymmetry in dopamine signal intensity between the left and right putamen, as shown by con_putamen (0.61) and the difference between DATSCAN_PUTAMEN_L (0.69) an…
3061	1	1 Reasons for Classification: * The updrs3_score of 13.0 indicates significant motor symptoms, which is a key indicator of Parkinson's disease. * The low upsit_pctl score of 2.0 suggests impaired olfactory function, a common biomarker for Parkinson's. * The asymmetry in dopamine signal intensity between the left and right putamen, as shown by con_putamen and DATSCAN_PUTAMEN_L/R values, is consist…
3305	1	1 Reasons for Classification: * The updrs3_score of 15.0 indicates significant motor symptoms, which is a key characteristic of Parkinson's disease. * The low upsit_pctl score of 6.0 suggests impaired olfactory function, a common biomarker for Parkinson's. * The con_putamen value of 0.91, along with similar DATSCAN_PUTAMEN_L and DATSCAN_PUTAMEN_R values, indicates asymmetry in dopamine signal int…
3171	1	0 Reasons for Classification: * The updrs3_score of 0.0 indicates no motor symptoms, suggesting the subject is unlikely to have Parkinson's disease. * The upsit_pctl score of 4.0 is relatively high, indicating normal olfactory function, which is often impaired in Parkinson's patients. * The con_putamen value of 1.785 and mean_putamen of 1.785 suggest symmetrical dopamine signal intensity, not typ…
3162	1	1 Reasons for Classification: * The high updrs3_score of 34.0 indicates severe motor symptoms, a hallmark of Parkinson's disease. * The low upsit_pctl score of 3.0 suggests significant smell loss, a common biomarker for Parkinson's. * The asymmetry in dopamine signal intensity between the left and right putamen, as shown by con_putamen and DATSCAN_PUTAMEN_L/R values, is consistent with Parkinson'…
174615	1	1 Reasons for Classification: * The high updrs3_score of 34.0 indicates severe motor symptoms, a common characteristic of Parkinson's disease. * The low upsit_pctl score of 3.0 suggests significant smell loss, a known biomarker for Parkinson's. * The asymmetry in dopamine signal intensity between the left and right putamen regions (DATSCAN_PUTAMEN_L: 0.92, DATSCAN_PUTAMEN_R: 0.87) is consistent w…
3466	1	0 Reasons for Classification: * The updrs3_score of 2.0 is relatively low, indicating mild motor symptoms. * The upsit_pctl score of 50.5 is around the average, suggesting no significant smell loss. * The con_putamen ratio of 1.95 and DATSCAN_PUTAMEN_L and DATSCAN_PUTAMEN_R values are close, indicating minimal asymmetry in dopamine signal intensity.
236926	1	1 Reasons for Classification: * The high updrs3_score of 45.0 indicates severe motor symptoms, a hallmark of Parkinson's disease. * The low upsit_pctl score of 9.0 suggests significant smell loss, a common biomarker for Parkinson's. * The asymmetry in dopamine signal intensity between the left and right putamen, as shown by con_putamen and individual DATSCAN values, supports the diagnosis of Park…
4121	1	1 Reasons for Classification: * The updrs3_score of 29.0 indicates severe motor symptoms, which is a key indicator of Parkinson's disease. * The con_putamen value of 0.5 suggests significant asymmetry in dopamine signal intensity between the left and right putamen regions, a common feature of Parkinson's. * The low mean_putamen value of 0.725 and lowput_expected value of 0.2374314676835932 indica…
3405	1	0 Reasons for Classification: * The updrs3_score and updrs_totscore are 0, indicating no motor symptoms or overall disease severity. * The upsit_pctl score is 98.5, suggesting normal olfactory function, which is not typical in Parkinson's disease. * The con_putamen and mean_putamen values are high and symmetrical, indicating no significant dopamine depletion or asymmetry, contrary to what is expe…
3628	1	1 Reasons for Classification: * The updrs3_score of 21.0 indicates severe motor symptoms, which is a key characteristic of Parkinson's disease. * The low upsit_pctl score of 5.0 suggests significant smell loss, a common biomarker for Parkinson's. * The asymmetry in dopamine signal intensity between the left and right putamen regions (DATSCAN_PUTAMEN_L: 1.23, DATSCAN_PUTAMEN_R: 0.57) is a hallmark…
3953	1	1 Reasons for Classification: * The updrs3_score of 8.0 indicates significant motor symptoms, which is a key indicator of Parkinson's disease. * The low upsit_pctl score of 6.0 suggests impaired olfactory function, a common biomarker for Parkinson's. * The asymmetry in dopamine signal intensity between the left and right putamen, as indicated by con_putamen and the difference between DATSCAN_PUTA…
3072	1	0 Reasons for Classification: * The updrs3_score of 1.0 is relatively low, indicating mild motor symptoms. * The upsit_pctl score of 91.5 is high, suggesting normal olfactory function. * The con_putamen ratio of 2.42 and DATSCAN_PUTAMEN_L and DATSCAN_PUTAMEN_R values do not indicate significant asymmetry, which is often a hallmark of Parkinson's disease.
121854	1	1 Reasons for Classification: * The updrs3_score of 20.0 indicates severe motor symptoms, which is a key indicator of Parkinson's disease. * The low upsit_pctl score of 1.0 suggests significant smell loss, a common biomarker for Parkinson's. * The asymmetry in dopamine signal intensity between the left and right putamen regions, as shown by con_putamen and DATSCAN_PUTAMEN_L/R values, is consisten…
3701	1	1 Reasons for Classification: * The updrs3_score of 15.0 indicates significant motor symptoms, a common indicator of Parkinson's disease. * The low upsit_pctl score of 5.0 suggests impaired olfactory function, a known biomarker for Parkinson's. * The asymmetry in dopamine signal intensity between the left and right putamen, as shown by con_putamen and DATSCAN_PUTAMEN_L/R values, is consistent wit…
3503	1	0 Reasons for Classification: * The updrs3_score of 0.0 indicates no motor symptoms, suggesting the subject is unlikely to have Parkinson's disease. * The upsit_pctl score of 78.5 is relatively high, indicating normal olfactory function, which is often impaired in Parkinson's patients. * The con_putamen value of 3.605 and mean_putamen of 3.605 suggest symmetrical dopamine signal intensity, not ty…
320651	1	1 Reasons for Classification: * The updrs3_score of 13.0 indicates significant motor symptoms, which is a key indicator of Parkinson's disease. * The low upsit_pctl score of 25.0 suggests impaired olfactory function, a common biomarker for Parkinson's. * The con_putamen value of 1.5 shows asymmetry in dopamine signal intensity between the left and right putamen, consistent with Parkinson's diseas…
293702	1	1 Reasons for Classification: * The high updrs3_score of 42.0 indicates severe motor symptoms, a hallmark of Parkinson's disease. * The low upsit_pctl score of 5.0 suggests significant smell loss, a common biomarker for Parkinson's. * The asymmetry in dopamine signal intensity between the left and right putamen, as shown by con_putamen and DATSCAN_PUTAMEN_L/R values, is consistent with Parkinson'…
3128	1	1 Reasons for Classification: * The updrs3_score of 16.0 indicates significant motor symptoms, which is a key indicator of Parkinson's disease. * The low upsit_pctl score of 5.0 suggests impaired olfactory function, a common biomarker for Parkinson's. * The con_putamen value of 0.46 shows asymmetry in dopamine signal intensity between the left and right putamen, consistent with Parkinson's diseas…
157264	1	1 Reasons for Classification: * The updrs3_score of 14.0 indicates significant motor symptoms, which is a key indicator of Parkinson's disease. * The con_putamen value of 0.73 suggests asymmetry in dopamine signal intensity between the left and right putamen, a common feature in Parkinson's patients. * The upsit_pctl score of 17.5 indicates impaired olfactory function, which is often seen in indi…
293370	1	1 Reasons for Classification: * The subject's updrs3_score of 22.0 indicates severe motor symptoms, which is a key indicator of Parkinson's disease. * The low upsit_pctl score of 2.0 suggests significant smell loss, a common biomarker for Parkinson's. * The asymmetry in dopamine signal intensity between the left and right putamen regions, as shown by con_putamen and DATSCAN_PUTAMEN_L/R values, is…
148699	1	1 Reasons for Classification: * The high updrs3_score of 31.0 indicates severe motor symptoms, a hallmark of Parkinson's disease. * The low upsit_pctl score of 2.0 suggests significant smell loss, a common biomarker for Parkinson's. * The asymmetry in dopamine signal intensity between the left and right putamen, as indicated by con_putamen and the difference between DATSCAN_PUTAMEN_L and DATSCAN_…
126812	1	1 Reasons for Classification: * The updrs3_score of 20.0 indicates severe motor symptoms, which is a key indicator of Parkinson's disease. * The low upsit_pctl score of 7.0 suggests significant smell loss, a common biomarker for Parkinson's. * The asymmetry in dopamine signal intensity between the left and right putamen regions (con_putamen: 0.6, DATSCAN_PUTAMEN_L: 0.6, DATSCAN_PUTAMEN_R: 0.95) i…
140451	1	1 Reasons for Classification: * The updrs3_score of 4.0 indicates significant motor symptoms, which is a key indicator of Parkinson's disease. * The low upsit_pctl score of 10.5 suggests impaired olfactory function, a common biomarker for Parkinson's. * The con_putamen value of 1.91, along with the DATSCAN_PUTAMEN_L and DATSCAN_PUTAMEN_R values, indicates asymmetry and potential dopamine depletio…
3323	1	1 Reasons for Classification: * The high updrs3_score of 28.0 indicates severe motor symptoms, a hallmark of Parkinson's disease. * The low upsit_pctl score of 11.0 suggests significant smell loss, a common biomarker for Parkinson's. * The asymmetry in dopamine signal intensity between the left and right putamen, as indicated by con_putamen and the similar values of DATSCAN_PUTAMEN_L and DATSCAN_…
170343	1	1 Reasons for Classification: * The high updrs3_score of 39.0 indicates severe motor symptoms, a hallmark of Parkinson's disease. * The low upsit_pctl score of 9.5 suggests significant smell loss, a common biomarker for Parkinson's. * The significant asymmetry in dopamine signal intensity between the left and right putamen regions (DATSCAN_PUTAMEN_L: 0.84, DATSCAN_PUTAMEN_R: 0.36) is consistent w…
3372	1	1 Reasons for Classification: * The updrs3_score of 19.0 indicates significant motor symptoms, which is a key indicator of Parkinson's disease. * The low upsit_pctl score of 3.0 suggests impaired olfactory function, a common biomarker for Parkinson's. * The asymmetry in dopamine signal intensity between the left and right putamen, as shown by con_putamen (0.59) and the difference between DATSCAN_…
3132	1	1 Reasons for Classification: * The updrs3_score of 17.0 indicates severe motor symptoms, which is a key characteristic of Parkinson's disease. * The low upsit_pctl score of 4.0 suggests significant smell loss, a common biomarker for Parkinson's. * The con_putamen value of 0.71 shows asymmetry in dopamine signal intensity between the left and right putamen regions, a hallmark of Parkinson's disea…
301568	1	1 Reasons for Classification: * The updrs3_score of 20.0 indicates severe motor symptoms, which is a key characteristic of Parkinson's disease. * The low upsit_pctl score of 7.0 suggests significant smell loss, a common biomarker for Parkinson's. * The asymmetry in dopamine signal intensity between the left and right putamen regions (DATSCAN_PUTAMEN_L: 1.0, DATSCAN_PUTAMEN_R: 0.73) is a hallmark …
111099	1	0 Reasons for Classification: * The updrs3_score of 0.0 indicates no motor symptoms, suggesting the subject is unlikely to have Parkinson's disease. * The upsit_pctl score of 15.0, although low, does not strongly indicate Parkinson's disease in the context of other relatively normal values. * The con_putamen and mean_putamen values are within a range that does not strongly suggest significant dop…
3377	1	1 Reasons for Classification: * The updrs3_score of 4.0 indicates significant motor symptoms, which is a key indicator of Parkinson's disease. * The low upsit_pctl score of 10.5 suggests impaired olfactory function, a common biomarker for Parkinson's. * The con_putamen value of 0.87 shows asymmetry in dopamine signal intensity between the left and right putamen, consistent with Parkinson's diseas…
3150	1	1 Reasons for Classification: * The updrs3_score of 20.0 indicates severe motor symptoms, which is a key characteristic of Parkinson's disease. * The low upsit_pctl score of 5.5 suggests significant smell loss, a common biomarker for Parkinson's. * The asymmetry in dopamine signal intensity between the left and right putamen regions (DATSCAN_PUTAMEN_L: 0.65, DATSCAN_PUTAMEN_R: 0.87) is a hallmark…
3234	1	1 Reasons for Classification: * The updrs3_score of 12.0 indicates significant motor symptoms, a common indicator of Parkinson's disease. * The low upsit_pctl score of 5.0 suggests impaired olfactory function, a known biomarker for Parkinson's. * The asymmetry in dopamine signal intensity between the left and right putamen, as shown by con_putamen and DATSCAN_PUTAMEN_L/R values, is consistent wit…
211886	1	1 Reasons for Classification: * The updrs3_score of 23.0 indicates severe motor symptoms, which is a key characteristic of Parkinson's disease. * The low upsit_pctl score of 3.0 suggests significant smell loss, a common biomarker for Parkinson's. * The asymmetry in dopamine signal intensity between the left and right putamen regions (con_putamen: 1.66) supports the diagnosis of Parkinson's diseas…
307388	1	1 Reasons for Classification: * The high updrs3_score of 50.0 indicates severe motor symptoms, a hallmark of Parkinson's disease. * The low upsit_pctl score of 10.0 suggests significant smell loss, a common biomarker for Parkinson's. * The asymmetry in dopamine signal intensity between the left and right putamen, as indicated by con_putamen and DATSCAN_PUTAMEN_L/R values, is consistent with Parki…
3831	1	1 Reasons for Classification: * The high updrs3_score of 27.0 indicates severe motor symptoms, a hallmark of Parkinson's disease. * The low upsit_pctl score of 36.0 suggests significant smell loss, a common biomarker for Parkinson's. * The asymmetry in dopamine signal intensity between the left and right putamen, as shown by con_putamen and the difference between DATSCAN_PUTAMEN_L and DATSCAN_PUT…
178413	1	0 Reasons for Classification: * The updrs3_score of 3.0 is relatively low, indicating mild motor symptoms, which is not strongly indicative of Parkinson's disease. * The upsit_pctl score of 44.0 is within a normal range for olfactory function, suggesting no significant smell loss typically associated with Parkinson's. * The con_putamen ratio of 3.09 and mean_putamen value of 3.09 do not show sign…
110535	1	1 Reasons for Classification: * The updrs3_score of 16.0 indicates significant motor symptoms, which is a key indicator of Parkinson's disease. * The con_putamen value of 1.13 suggests asymmetry in dopamine signal intensity between the left and right putamen regions, a common feature in Parkinson's. * The updrs_totscore of 19.0 reflects overall disease severity, and this score, combined with othe…
3470	1	1 Reasons for Classification: * The updrs3_score of 14.0 indicates significant motor symptoms, which is a key indicator of Parkinson's disease. * The low upsit_pctl score of 3.0 suggests impaired olfactory function, a common biomarker for Parkinson's. * The asymmetry in dopamine signal intensity between the left and right putamen regions, as indicated by con_putamen and DATSCAN_PUTAMEN_L/R values…
137499	1	0 Reasons for Classification: * The updrs3_score of 2.0 is relatively low, indicating mild motor symptoms. * The upsit_pctl score of 9.0 is within a normal range for olfactory function, not suggesting significant smell loss. * The con_putamen ratio of 2.21 and DATSCAN_PUTAMEN_L and DATSCAN_PUTAMEN_R values do not indicate significant asymmetry or dopamine depletion typical of Parkinson's disease.
3615	1	0 Reasons for Classification: * The updrs3_score of 1.0 is relatively low, indicating mild motor symptoms, which is not strongly indicative of Parkinson's disease. * The upsit_pctl score of 93.0 is high, suggesting normal olfactory function, a characteristic more commonly seen in healthy controls. * The con_putamen ratio of 2.53 and DATSCAN_PUTAMEN_L and DATSCAN_PUTAMEN_R values do not show signi…
101195	1	0 Reasons for Classification: * The updrs3_score of 0.0 indicates no motor symptoms, suggesting the subject is unlikely to have Parkinson's disease. * The upsit_pctl score of 29.0 is relatively high, indicating preserved olfactory function, which is not typical in Parkinson's patients. * The lowput_expected value of 0.99460797927927 is close to 1, suggesting no significant dopamine depletion in t…
4033	1	1 Reasons for Classification: * The updrs3_score of 23.0 indicates severe motor symptoms, which is a key indicator of Parkinson's disease. * The con_putamen value of 0.82 suggests significant asymmetry in dopamine signal intensity between the left and right putamen regions, a common feature of Parkinson's. * The low upsit_pctl score of 1.0 indicates significant smell loss, a known biomarker for P…
149945	1	1 Reasons for Classification: * The high updrs3_score of 20.0 indicates severe motor symptoms, a hallmark of Parkinson's disease. * The low upsit_pctl score of 4.0 suggests significant smell loss, a common biomarker for Parkinson's. * The asymmetry in dopamine signal intensity between the left and right putamen, as shown by con_putamen and individual DATSCAN values, supports the diagnosis of Park…
102420	1	1 Reasons for Classification: * The high updrs3_score of 33.0 indicates severe motor symptoms, a hallmark of Parkinson's disease. * The low upsit_pctl score of 6.5 suggests significant smell loss, a common biomarker for Parkinson's. * The asymmetry in dopamine signal intensity between the left and right putamen, as indicated by con_putamen and the difference between DATSCAN_PUTAMEN_L and DATSCAN_…
102054	1	1 Reasons for Classification: * The high updrs3_score of 27.0 indicates severe motor symptoms, a hallmark of Parkinson's disease. * The low upsit_pctl score of 11.0 suggests significant smell loss, a common biomarker for Parkinson's. * The asymmetry in dopamine signal intensity between the left and right putamen, as shown by con_putamen (0.77) and the difference between DATSCAN_PUTAMEN_L (1.16) a…
173487	1	1 Reasons for Classification: * The high updrs3_score of 33.0 indicates severe motor symptoms, a hallmark of Parkinson's disease. * The low upsit_pctl score of 7.0 suggests significant smell loss, a common biomarker for Parkinson's. * The asymmetry in dopamine signal intensity between the left and right putamen, as indicated by con_putamen and the DATSCAN_PUTAMEN_L and DATSCAN_PUTAMEN_R values, i…
212097	1	1 Reasons for Classification: * The high updrs3_score of 32.0 indicates severe motor symptoms, a common characteristic of Parkinson's disease. * The low upsit_pctl score of 1.0 suggests significant smell loss, a known biomarker for Parkinson's. * The asymmetry in dopamine signal intensity between the left and right putamen, as shown by con_putamen (0.49) and the difference between DATSCAN_PUTAMEN…
3300	1	0 Reasons for Classification: * The updrs3_score of 0.0 indicates no motor symptoms, suggesting the subject is unlikely to have Parkinson's disease. * The upsit_pctl score of 66.5 is relatively high, indicating normal olfactory function, which is often impaired in Parkinson's patients. * The con_putamen ratio of 2.92 and mean_putamen value of 2.92 are within normal limits, suggesting no significa…
145939	2	1 Reasons for Classification: * The high updrs3_score of 34.0 indicates severe motor symptoms, a hallmark of Parkinson's disease. * The low upsit_pctl score of 3.0 suggests significant smell loss, a common biomarker for Parkinson's. * The asymmetry in dopamine signal intensity between the left and right putamen, as shown by con_putamen and DATSCAN_PUTAMEN_L/R values, is consistent with Parkinson'…
3795	2	1 Reasons for Classification: * The updrs3_score of 17.0 indicates significant motor symptoms, a common characteristic of Parkinson's disease. * The low upsit_pctl score of 15.5 suggests impaired olfactory function, a known biomarker for Parkinson's. * The con_putamen value of 0.72 shows asymmetry in dopamine signal intensity between the left and right putamen, consistent with Parkinson's disease.
3119	2	1 Reasons for Classification: * The updrs3_score of 25.0 indicates severe motor symptoms, which is a key characteristic of Parkinson's disease. * The con_putamen value of 0.37 suggests significant asymmetry in dopamine signal intensity between the left and right putamen regions, a common feature in Parkinson's. * The upsit_pctl score of 27.0 indicates impaired olfactory function, which is often s…
3350	2	0 Reasons for Classification: * The updrs3_score of 4.0 is relatively low, indicating mild motor symptoms, which is not strongly indicative of Parkinson's disease. * The upsit_pctl score of 100.0 suggests normal olfactory function, a characteristic more commonly associated with healthy controls. * The mean_putamen value of 2.0 and DATSCAN_PUTAMEN_L and DATSCAN_PUTAMEN_R values are relatively symm…
224286	2	1 Reasons for Classification: * The updrs3_score of 14.0 indicates significant motor symptoms, which is a key indicator of Parkinson's disease. * The low upsit_pctl score of 5.0 suggests impaired olfactory function, a common biomarker for Parkinson's. * The asymmetry in dopamine signal intensity between the left and right putamen regions (DATSCAN_PUTAMEN_L: 0.57, DATSCAN_PUTAMEN_R: 1.16) is consi…
4011	2	1 Reasons for Classification: * The updrs3_score of 16.0 indicates significant motor symptoms, which is a key indicator of Parkinson's disease. * The low upsit_pctl score of 1.0 suggests severe smell loss, a common biomarker for Parkinson's. * The asymmetry in dopamine signal intensity between the left and right putamen, as shown by con_putamen and the difference between DATSCAN_PUTAMEN_L and DAT…
224574	2	1 Reasons for Classification: * The high updrs3_score of 30.0 indicates severe motor symptoms, a hallmark of Parkinson's disease. * The low upsit_pctl score of 3.0 suggests significant smell loss, a common biomarker for Parkinson's. * The asymmetry in dopamine signal intensity between the left and right putamen, as indicated by con_putamen and the difference between DATSCAN_PUTAMEN_L and DATSCAN_…
116008	2	1 Reasons for Classification: * The updrs3_score of 21.0 indicates severe motor symptoms, which is a key characteristic of Parkinson's disease. * The low upsit_pctl score of 9.0 suggests significant smell loss, a common biomarker for Parkinson's. * The asymmetry in dopamine signal intensity between the left and right putamen regions (DATSCAN_PUTAMEN_L: 0.35, DATSCAN_PUTAMEN_R: 0.69) is a hallmark…
3601	2	1 Reasons for Classification: * The high updrs3_score of 33.0 indicates severe motor symptoms, a common characteristic of Parkinson's disease. * The low upsit_pctl score of 4.0 suggests significant smell loss, a known biomarker for Parkinson's. * The asymmetry in dopamine signal intensity between the left and right putamen, as indicated by con_putamen and the DATSCAN_PUTAMEN_L and DATSCAN_PUTAMEN…
3440	2	1 Reasons for Classification: * The high updrs3_score of 31.0 indicates severe motor symptoms, a hallmark of Parkinson's disease. * The low upsit_pctl score of 20.5 suggests significant smell loss, a common biomarker for Parkinson's. * The significant asymmetry in dopamine signal intensity between the left and right putamen regions (DATSCAN_PUTAMEN_L: 1.37, DATSCAN_PUTAMEN_R: 0.64) is consistent …
3908	2	0 Reasons for Classification: * The updrs3_score of 1.0 is relatively low, indicating mild motor symptoms. * The upsit_pctl score of 49.0 is near average, suggesting no significant smell loss. * The con_putamen ratio of 1.995 and DATSCAN_PUTAMEN_L and DATSCAN_PUTAMEN_R values indicate relatively symmetric dopamine signal intensity, which is not typical of Parkinson's disease.
211239	2	1 Reasons for Classification: * The updrs3_score of 14.0 indicates significant motor symptoms, a common indicator of Parkinson's disease. * The low upsit_pctl score of 9.0 suggests impaired olfactory function, a known biomarker for Parkinson's. * The asymmetry in dopamine signal intensity between the left and right putamen, as shown by con_putamen and DATSCAN_PUTAMEN_L/R values, is consistent wit…
101479	2	1 Reasons for Classification: * The updrs3_score of 11.0 indicates significant motor symptoms, a common indicator of Parkinson's disease. * The low upsit_pctl score of 3.0 suggests impaired olfactory function, a known biomarker for Parkinson's. * The asymmetry in dopamine signal intensity between the left and right putamen, as shown by con_putamen and DATSCAN_PUTAMEN_L/R values, is consistent wit…
131602	2	1 Reasons for Classification: * The updrs3_score of 14.0 indicates significant motor symptoms, which is a key characteristic of Parkinson's disease. * The low upsit_pctl score of 9.0 suggests impaired olfactory function, a common biomarker for Parkinson's. * The con_putamen value of 0.79 shows asymmetry in dopamine signal intensity between the left and right putamen, consistent with Parkinson's d…
293831	2	1 Reasons for Classification: * The high updrs3_score of 37.0 indicates severe motor symptoms, a hallmark of Parkinson's disease. * The low upsit_pctl score of 3.0 suggests significant smell loss, a common biomarker for Parkinson's. * The asymmetry in dopamine signal intensity, as indicated by con_putamen and the close values of DATSCAN_PUTAMEN_L and DATSCAN_PUTAMEN_R, supports the diagnosis of P…
140762	2	1 Reasons for Classification: * The high updrs3_score of 24.0 indicates severe motor symptoms, a common characteristic of Parkinson's disease. * The low mean_putamen value of 0.37 suggests significant dopamine deficiency, which is a hallmark of Parkinson's. * The asymmetry in dopamine signal intensity between the left and right putamen, as indicated by con_putamen and DATSCAN_PUTAMEN_L/R values, …
217838	2	1 Reasons for Classification: * The updrs3_score of 12.0 indicates significant motor symptoms, which is a key indicator of Parkinson's disease. * The low upsit_pctl score of 3.0 suggests impaired olfactory function, a common biomarker for Parkinson's. * The asymmetry in dopamine signal intensity between the left and right putamen, as indicated by con_putamen and individual DATSCAN values, support…
148093	2	1 Reasons for Classification: * The updrs3_score of 17.0 indicates significant motor symptoms, which is a key indicator of Parkinson's disease. * The low upsit_pctl score of 14.5 suggests impaired olfactory function, a common biomarker for Parkinson's. * The asymmetry in dopamine signal intensity between the left and right putamen regions (con_putamen: 0.85, DATSCAN_PUTAMEN_L: 0.85, DATSCAN_PUTAM…
223557	2	1 Reasons for Classification: * The high updrs3_score of 30.0 indicates severe motor symptoms, a hallmark of Parkinson's disease. * The low upsit_pctl score of 16.0 suggests significant smell loss, a common biomarker for Parkinson's. * The asymmetry in dopamine signal intensity between the left and right putamen, as indicated by con_putamen and the values of DATSCAN_PUTAMEN_L and DATSCAN_PUTAMEN_…
101799	2	1 Reasons for Classification: * The updrs3_score of 27.0 indicates severe motor symptoms, which is a key indicator of Parkinson's disease. * The low upsit_pctl score of 5.0 suggests significant smell loss, a common biomarker for Parkinson's. * The asymmetry in dopamine signal intensity between the left and right putamen, as shown by con_putamen and DATSCAN_PUTAMEN_L/R values, is consistent with P…
5016	2	1 Reasons for Classification: * The high updrs3_score of 31.0 indicates severe motor symptoms, a common characteristic of Parkinson's disease. * The low upsit_pctl score of 12.5 suggests significant smell loss, a known biomarker for Parkinson's. * The updrs_totscore of 49.0 reflects overall disease severity, which is consistent with Parkinson's disease diagnosis.
3955	2	0 Reasons for Classification: * The updrs3_score of 0.0 indicates no motor symptoms, suggesting the subject is unlikely to have Parkinson's disease. * The upsit_pctl score of 91.5 is relatively high, indicating normal olfactory function, which is often impaired in Parkinson's patients. * The con_putamen value of 3.075 and DATSCAN_PUTAMEN_L and DATSCAN_PUTAMEN_R values are symmetric, suggesting no…
113447	2	1 Reasons for Classification: * The updrs3_score of 7.0 indicates significant motor symptoms, which is a key indicator of Parkinson's disease. * The low upsit_pctl score of 10.0 suggests impaired olfactory function, a common biomarker for Parkinson's. * The con_putamen value of 2.315 shows asymmetry in dopamine signal intensity between the left and right putamen regions, consistent with Parkinson…
4108	2	1 Reasons for Classification: * The updrs3_score of 19.0 indicates significant motor symptoms, which is a key indicator of Parkinson's disease. * The con_putamen value of 0.6 suggests asymmetry in dopamine signal intensity between the left and right putamen regions, a common feature in Parkinson's. * The low mean_putamen value of 0.515 implies dopamine deficiency, further supporting the diagnosis…
3957	2	1 Reasons for Classification: * The updrs3_score of 16.0 indicates significant motor symptoms, which is a key indicator of Parkinson's disease. * The low upsit_pctl score of 1.0 suggests severe smell loss, a common biomarker for Parkinson's. * The asymmetry in dopamine signal intensity between the left and right putamen regions (DATSCAN_PUTAMEN_L: 1.02, DATSCAN_PUTAMEN_R: 0.92) is consistent with…
3450	2	0 Reasons for Classification: * The updrs3_score of 1.0 is relatively low, indicating mild motor symptoms. * The upsit_pctl score of 30.0 is within a range that may not strongly indicate Parkinson's disease. * The con_putamen ratio of 1.56 and DATSCAN_PUTAMEN_L and DATSCAN_PUTAMEN_R values do not show significant asymmetry typically associated with Parkinson's disease.
101841	2	1 Reasons for Classification: * The high updrs3_score of 39.0 indicates severe motor symptoms, a hallmark of Parkinson's disease. * The low upsit_pctl score of 2.0 suggests significant smell loss, a common biomarker for Parkinson's. * The asymmetry in dopamine signal intensity between the left and right putamen, as shown by con_putamen (0.61) and the difference between DATSCAN_PUTAMEN_L (0.68) an…
292838	2	1 Reasons for Classification: * The high updrs3_score of 39.0 indicates severe motor symptoms, a hallmark of Parkinson's disease. * The low upsit_pctl score of 25.0 suggests significant smell loss, a common biomarker for Parkinson's. * The asymmetry in dopamine signal intensity between the left and right putamen, as shown by con_putamen and individual DATSCAN values, is consistent with Parkinson'…
4057	2	1 Reasons for Classification: * The updrs3_score of 24.0 indicates severe motor symptoms, which is a key characteristic of Parkinson's disease. * The low upsit_pctl score of 8.0 suggests significant smell loss, a common biomarker for Parkinson's. * The asymmetry in dopamine signal intensity between the left and right putamen regions (DATSCAN_PUTAMEN_L: 0.46, DATSCAN_PUTAMEN_R: 1.09) is a hallmark…
305710	2	0 Reasons for Classification: * The updrs3_score of 0.0 indicates no motor symptoms, suggesting the subject is unlikely to have Parkinson's disease. * The upsit_pctl score of 24.0, although somewhat low, does not strongly indicate significant smell loss typically associated with Parkinson's. * The con_putamen ratio of 1.925 and DATSCAN_PUTAMEN_L and DATSCAN_PUTAMEN_R values suggest relatively sym…
142983	2	1 Reasons for Classification: * The high updrs3_score of 32.0 indicates severe motor symptoms, a hallmark of Parkinson's disease. * The low upsit_pctl score of 20.5 suggests significant smell loss, a common biomarker for Parkinson's. * The asymmetry in dopamine signal intensity between the left and right putamen, as shown by con_putamen and DATSCAN_PUTAMEN_L/R values, is consistent with Parkinson…
3321	2	1 Reasons for Classification: * The updrs3_score of 14.0 indicates significant motor symptoms, which is a key indicator of Parkinson's disease. * The low upsit_pctl score of 7.0 suggests impaired olfactory function, a common biomarker for Parkinson's. * The asymmetry in dopamine signal intensity between the left and right putamen, as indicated by con_putamen and individual DATSCAN values, support…
5006	2	1 Reasons for Classification: * The updrs3_score of 23.0 indicates severe motor symptoms, which is a key indicator of Parkinson's disease. * The low upsit_pctl score of 11.0 suggests significant smell loss, a common biomarker for Parkinson's. * The asymmetry in dopamine signal intensity between the left and right putamen regions (DATSCAN_PUTAMEN_L: 0.62, DATSCAN_PUTAMEN_R: 0.53) is consistent wit…
165174	2	1 Reasons for Classification: * The high updrs3_score of 37.0 indicates severe motor symptoms, a hallmark of Parkinson's disease. * The low con_putamen value of 0.58 suggests significant asymmetry in dopamine signal intensity between the left and right putamen regions, consistent with Parkinson's. * The updrs_totscore of 51.0 reflects overall disease severity, supporting the diagnosis of Parkinso…
293793	2	1 Reasons for Classification: * The updrs3_score of 9.0 indicates significant motor symptoms, which is a key indicator of Parkinson's disease. * The con_putamen value of 0.87 suggests asymmetry in dopamine signal intensity between the left and right putamen regions, a common feature in Parkinson's. * The lowput_expected value of 0.4131678758901828 is below the typical threshold, indicating dopami…
3223	2	1 Reasons for Classification: * The updrs3_score of 21.0 indicates severe motor symptoms, which is a key indicator of Parkinson's disease. * The low upsit_pctl score of 13.5 suggests significant smell loss, a common biomarker for Parkinson's. * The asymmetry in dopamine signal intensity between the left and right putamen regions (DATSCAN_PUTAMEN_L: 0.34, DATSCAN_PUTAMEN_R: 0.73) is a hallmark of …
245693	2	1 Reasons for Classification: * The updrs3_score of 21.0 indicates severe motor symptoms, which is a key characteristic of Parkinson's disease. * The low upsit_pctl score of 3.0 suggests significant smell loss, a common biomarker for Parkinson's. * The asymmetry in dopamine signal intensity between the left and right putamen regions (DATSCAN_PUTAMEN_L: 1.11, DATSCAN_PUTAMEN_R: 0.68) is a hallmark…
170189	2	1 Reasons for Classification: * The updrs3_score of 11.0 indicates significant motor symptoms, which is a key characteristic of Parkinson's disease. * The low upsit_pctl score of 11.0 suggests impaired olfactory function, a common biomarker for Parkinson's. * The con_putamen value of 0.26 shows asymmetry in dopamine signal intensity between the left and right putamen, consistent with Parkinson's …
3218	2	1 Reasons for Classification: * The subject's updrs3_score of 27.0 indicates severe motor symptoms, which is a key indicator of Parkinson's disease. * The low upsit_pctl score of 5.0 suggests significant smell loss, a common biomarker for Parkinson's. * The asymmetry in dopamine signal intensity between the left and right putamen regions, as shown by con_putamen and DATSCAN_PUTAMEN_L/R values, is…
236149	2	1 Reasons for Classification: * The high updrs3_score of 27.0 indicates severe motor symptoms, a hallmark of Parkinson's disease. * The low upsit_pctl score of 7.0 suggests significant smell loss, a common biomarker for Parkinson's. * The asymmetry in dopamine signal intensity between the left and right putamen, as shown by con_putamen and the difference between DATSCAN_PUTAMEN_L and DATSCAN_PUTA…
3120	2	1 Reasons for Classification: * The high updrs3_score of 26.0 indicates severe motor symptoms, a hallmark of Parkinson's disease. * The low upsit_pctl score of 6.0 suggests significant smell loss, a common biomarker for Parkinson's. * The asymmetry in dopamine signal intensity between the left and right putamen, as indicated by con_putamen and DATSCAN_PUTAMEN_L/R values, is consistent with Parkin…
174364	2	1 Reasons for Classification: * The high updrs3_score of 40.0 indicates severe motor symptoms, a hallmark of Parkinson's disease. * The low upsit_pctl score of 6.0 suggests significant smell loss, a common biomarker for Parkinson's. * The asymmetry in dopamine signal intensity between the left and right putamen, as indicated by con_putamen and DATSCAN_PUTAMEN_L/R values, is consistent with Parkin…
293703	2	1 Reasons for Classification: * The high updrs3_score of 37.0 indicates severe motor symptoms, a hallmark of Parkinson's disease. * The low upsit_pctl score of 5.0 suggests significant smell loss, a common biomarker for Parkinson's. * The asymmetry in dopamine signal intensity between the left and right putamen, as indicated by con_putamen and the difference between DATSCAN_PUTAMEN_L and DATSCAN_…
3330	2	1 Reasons for Classification: * The updrs3_score of 19.0 indicates significant motor symptoms, which is a key indicator of Parkinson's disease. * The low upsit_pctl score of 1.0 suggests severe smell loss, a common biomarker for Parkinson's. * The con_putamen value of 0.64 shows asymmetry in dopamine signal intensity between the left and right putamen, consistent with Parkinson's disease.
102529	2	1 Reasons for Classification: * The updrs3_score of 18.0 indicates severe motor symptoms, which is a key indicator of Parkinson's disease. * The low upsit_pctl score of 9.0 suggests significant smell loss, a common biomarker for Parkinson's. * The asymmetry in dopamine signal intensity between the left and right putamen regions (DATSCAN_PUTAMEN_L: 0.7, DATSCAN_PUTAMEN_R: 0.57) supports the diagno…
3818	2	1 Reasons for Classification: * The subject's updrs3_score of 22.0 indicates severe motor symptoms, which is a key indicator of Parkinson's disease. * The low upsit_pctl score of 1.0 suggests significant smell loss, a common biomarker for Parkinson's. * The asymmetry in dopamine signal intensity between the left and right putamen regions, as shown by con_putamen and DATSCAN_PUTAMEN_L/R values, is…
156490	2	1 Reasons for Classification: * The subject's updrs3_score of 26.0 indicates severe motor symptoms, which is a hallmark of Parkinson's disease. * The low upsit_pctl score of 4.0 suggests significant smell loss, a common biomarker for Parkinson's. * The asymmetry in dopamine signal intensity between the left and right putamen regions (DATSCAN_PUTAMEN_L: 1.11, DATSCAN_PUTAMEN_R: 0.75) is consistent…
3750	2	0 Reasons for Classification: * The updrs3_score and updrs_totscore are 0, indicating no motor symptoms or overall disease severity. * The con_putamen value is close to 2, suggesting symmetry in dopamine signal intensity between the left and right putamen regions. * The upsit_pctl score is relatively low at 10.5, but other key indicators like updrs2_score and lowput_expected do not strongly sugge…
3765	2	0 Reasons for Classification: * The updrs3_score and updrs_totscore are 0, indicating no motor symptoms or overall disease severity. * The con_putamen value is close to 2, suggesting symmetry in dopamine signal intensity between the left and right putamen regions. * The upsit_pctl score is relatively low, but other key indicators like updrs2_score and mean_putamen do not strongly suggest Parkinso…
266248	2	1 Reasons for Classification: * The high updrs3_score of 32.0 indicates severe motor symptoms, a hallmark of Parkinson's disease. * The low upsit_pctl score of 4.0 suggests significant smell loss, a common biomarker for Parkinson's. * The asymmetry in dopamine signal intensity between the left and right putamen, as shown by con_putamen and DATSCAN_PUTAMEN_L/R values, is consistent with Parkinson'…
121619	2	1 Reasons for Classification: * The updrs3_score of 13.0 indicates significant motor symptoms, which is a key characteristic of Parkinson's disease. * The low upsit_pctl score of 9.0 suggests impaired olfactory function, a common biomarker for Parkinson's. * The asymmetry in dopamine signal intensity between the left and right putamen regions (DATSCAN_PUTAMEN_L: 0.67, DATSCAN_PUTAMEN_R: 0.54) sup…
3752	2	1 Reasons for Classification: * The updrs3_score of 22.0 indicates severe motor symptoms, which is a key characteristic of Parkinson's disease. * The low upsit_pctl score of 7.0 suggests significant smell loss, a common biomarker for Parkinson's. * The asymmetry in dopamine signal intensity between the left and right putamen regions (DATSCAN_PUTAMEN_L: 0.94, DATSCAN_PUTAMEN_R: 0.67) is a hallmark…
3552	2	1 Reasons for Classification: * The high updrs3_score of 33.0 indicates severe motor symptoms, a hallmark of Parkinson's disease. * The low upsit_pctl score of 2.0 suggests significant smell loss, a common biomarker for Parkinson's. * The asymmetry in dopamine signal intensity between the left and right putamen, as shown by con_putamen and DATSCAN_PUTAMEN_L/R values, is consistent with Parkinson'…
101751	2	1 Reasons for Classification: * The updrs3_score of 21.0 indicates severe motor symptoms, which is a key characteristic of Parkinson's disease. * The low upsit_pctl score of 6.0 suggests significant smell loss, a common biomarker for Parkinson's. * The asymmetry in dopamine signal intensity between the left and right putamen regions (DATSCAN_PUTAMEN_L: 0.56, DATSCAN_PUTAMEN_R: 0.84) is a hallmark…
130028	2	0 Reasons for Classification: * The updrs3_score of 2.0 is relatively low, indicating mild motor symptoms, which is not strongly indicative of Parkinson's disease. * The upsit_pctl score of 32.0 is relatively high, suggesting preserved olfactory function, a characteristic more commonly seen in healthy controls. * The con_putamen ratio of 2.675 does not indicate significant asymmetry, which is oft…
293487	2	1 Reasons for Classification: * The updrs3_score of 18.0 indicates severe motor symptoms, which is a key indicator of Parkinson's disease. * The low upsit_pctl score of 4.0 suggests significant smell loss, a common biomarker for Parkinson's. * The asymmetry in dopamine signal intensity between the left and right putamen regions (con_putamen: 0.63) supports the diagnosis of Parkinson's disease.
3954	2	1 Reasons for Classification: * The updrs3_score of 12.0 indicates significant motor symptoms, which is a key indicator of Parkinson's disease. * The low upsit_pctl score of 4.0 suggests impaired olfactory function, a common biomarker for Parkinson's. * The asymmetry in dopamine signal intensity between the left and right putamen, as shown by con_putamen and DATSCAN_PUTAMEN_L/R values, is consist…
3478	2	1 Reasons for Classification: * The updrs3_score of 9.0 indicates significant motor symptoms, a common indicator of Parkinson's disease. * The low upsit_pctl score of 6.0 suggests impaired olfactory function, a known biomarker for Parkinson's. * The asymmetry in dopamine signal intensity between the left and right putamen, as shown by con_putamen (0.64) and the difference between DATSCAN_PUTAMEN_…
161628	2	1 Reasons for Classification: * The high updrs3_score of 37.0 indicates severe motor symptoms, a hallmark of Parkinson's disease. * The low upsit_pctl score of 2.0 suggests significant smell loss, a common biomarker for Parkinson's. * The asymmetry in dopamine signal intensity between the left and right putamen, as shown by con_putamen and the difference between DATSCAN_PUTAMEN_L and DATSCAN_PUTA…
3227	2	1 Reasons for Classification: * The updrs3_score of 12.0 indicates significant motor symptoms, which is a key indicator of Parkinson's disease. * The low upsit_pctl score of 31.0 suggests impaired olfactory function, a common biomarker for Parkinson's. * The con_putamen ratio of 1.09 shows asymmetry in dopamine signal intensity between the left and right putamen, consistent with Parkinson's disea…
240384	2	1 Reasons for Classification: * The subject's updrs3_score of 23.0 indicates severe motor symptoms, which is a key indicator of Parkinson's disease. * The low upsit_pctl score of 4.0 suggests significant smell loss, a common biomarker for Parkinson's. * The asymmetry in dopamine signal intensity between the left and right putamen regions (DATSCAN_PUTAMEN_L: 0.39, DATSCAN_PUTAMEN_R: 0.97) is consi…
301695	2	1 Reasons for Classification: * The updrs3_score of 8.0 indicates significant motor symptoms, which is a key indicator of Parkinson's disease. * The low upsit_pctl score of 3.0 suggests impaired olfactory function, a common biomarker for Parkinson's. * The asymmetry in dopamine signal intensity between the left and right putamen, as shown by con_putamen (0.58) and the difference between DATSCAN_P…
3126	2	1 Reasons for Classification: * The high updrs3_score of 30.0 indicates severe motor symptoms, a hallmark of Parkinson's disease. * The low upsit_pctl score of 5.0 suggests significant smell loss, a common biomarker for Parkinson's. * The asymmetry in dopamine signal intensity between the left and right putamen, as shown by con_putamen and DATSCAN_PUTAMEN_L/R values, is consistent with Parkinson'…
4103	2	1 Reasons for Classification: * The updrs3_score of 7.0 indicates significant motor symptoms, a common indicator of Parkinson's disease. * The con_putamen value of 0.67 suggests asymmetry in dopamine signal intensity between the left and right putamen, a hallmark of Parkinson's. * The upsit_pctl score of 31.0 is relatively low, indicating potential smell loss, which is a known biomarker for Parki…
182990	2	1 Reasons for Classification: * The updrs3_score of 14.0 indicates significant motor symptoms, which is a key indicator of Parkinson's disease. * The low upsit_pctl score of 1.0 suggests severe smell loss, a common biomarker for Parkinson's. * The asymmetry in dopamine signal intensity between the left and right putamen, as shown by con_putamen (0.84) and the difference between DATSCAN_PUTAMEN_L …
101482	2	1 Reasons for Classification: * The updrs3_score of 20.0 indicates severe motor symptoms, which is a key indicator of Parkinson's disease. * The low upsit_pctl score of 3.0 suggests significant smell loss, a common biomarker for Parkinson's. * The asymmetry in dopamine signal intensity between the left and right putamen regions (DATSCAN_PUTAMEN_L: 0.53, DATSCAN_PUTAMEN_R: 0.82) is consistent with…
293795	2	1 Reasons for Classification: * The updrs3_score of 14.0 indicates significant motor symptoms, which is a key indicator of Parkinson's disease. * The low upsit_pctl score of 3.0 suggests impaired olfactory function, a common biomarker for Parkinson's. * The asymmetry in dopamine signal intensity between the left and right putamen, as shown by con_putamen (0.86) and the difference between DATSCAN_…
293485	2	0 Reasons for Classification: * The updrs3_score of 3.0 is relatively low, indicating mild motor symptoms, which is not strongly indicative of Parkinson's disease. * The upsit_pctl score of 6.0 is relatively high, suggesting preserved olfactory function, which is less common in Parkinson's patients. * The con_putamen ratio of 2.06 and DATSCAN_PUTAMEN_L and DATSCAN_PUTAMEN_R values do not show sig…
311363	2	1 Reasons for Classification: * The updrs3_score of 27.0 indicates severe motor symptoms, which is a key indicator of Parkinson's disease. * The low upsit_pctl score of 1.0 suggests significant smell loss, a common biomarker for Parkinson's. * The asymmetry in dopamine signal intensity between the left and right putamen regions (con_putamen: 0.62, DATSCAN_PUTAMEN_L: 0.62, DATSCAN_PUTAMEN_R: 1.21)…
296083	2	1 Reasons for Classification: * The updrs3_score of 16.0 indicates significant motor symptoms, which is a key indicator of Parkinson's disease. * The low upsit_pctl score of 1.0 suggests severe smell loss, a common biomarker for Parkinson's. * The asymmetry in dopamine signal intensity between the left and right putamen regions (DATSCAN_PUTAMEN_L: 0.94, DATSCAN_PUTAMEN_R: 0.7) is consistent with …
4123	2	1 Reasons for Classification: * The high updrs3_score of 41.0 indicates severe motor symptoms, a hallmark of Parkinson's disease. * The low upsit_pctl score of 12.0 suggests significant smell loss, a common biomarker for Parkinson's. * The asymmetry in dopamine signal intensity between the left and right putamen, as shown by con_putamen and the difference between DATSCAN_PUTAMEN_L and DATSCAN_PUT…
4093	2	1 Reasons for Classification: * The updrs3_score of 17.0 indicates significant motor symptoms, which is a key indicator of Parkinson's disease. * The low upsit_pctl score of 1.0 suggests severe smell loss, a common biomarker for Parkinson's. * The asymmetry in dopamine signal intensity between the left and right putamen, as shown by con_putamen (0.81) and the difference between DATSCAN_PUTAMEN_L …
3205	2	1 Reasons for Classification: * The updrs3_score of 12.0 indicates significant motor symptoms, which is a key indicator of Parkinson's disease. * The con_putamen value of 1.3 suggests asymmetry in dopamine signal intensity between the left and right putamen regions, a common feature in Parkinson's. * The upsit_pctl score of 34.5 is relatively low, indicating potential smell loss, which is often a…
293820	2	1 Reasons for Classification: * The high updrs3_score of 32.0 indicates severe motor symptoms, a hallmark of Parkinson's disease. * The low upsit_pctl score of 2.0 suggests significant smell loss, a common biomarker for Parkinson's. * The asymmetry in dopamine signal intensity between the left and right putamen, as shown by con_putamen (0.61) and the difference between DATSCAN_PUTAMEN_L (0.69) an…
3061	2	1 Reasons for Classification: * The updrs3_score of 13.0 indicates significant motor symptoms, which is a key indicator of Parkinson's disease. * The low upsit_pctl score of 2.0 suggests impaired olfactory function, a common biomarker for Parkinson's. * The asymmetry in dopamine signal intensity between the left and right putamen, as shown by con_putamen and DATSCAN_PUTAMEN_L/R values, is consist…
3305	2	1 Reasons for Classification: * The updrs3_score of 15.0 indicates significant motor symptoms, which is a key characteristic of Parkinson's disease. * The low upsit_pctl score of 6.0 suggests impaired olfactory function, a common biomarker for Parkinson's. * The con_putamen value of 0.91, along with similar DATSCAN_PUTAMEN_L and DATSCAN_PUTAMEN_R values, indicates asymmetry in dopamine signal int…
3171	2	0 Reasons for Classification: * The updrs3_score of 0.0 indicates no motor symptoms, suggesting the subject is unlikely to have Parkinson's disease. * The upsit_pctl score of 4.0 is relatively high, indicating normal olfactory function, which is often impaired in Parkinson's patients. * The con_putamen value of 1.785 and mean_putamen of 1.785 suggest symmetrical dopamine signal intensity, not typ…
3162	2	1 Reasons for Classification: * The high updrs3_score of 34.0 indicates severe motor symptoms, a hallmark of Parkinson's disease. * The low upsit_pctl score of 3.0 suggests significant smell loss, a common biomarker for Parkinson's. * The asymmetry in dopamine signal intensity between the left and right putamen, as shown by con_putamen and DATSCAN_PUTAMEN_L/R values, is consistent with Parkinson'…
174615	2	1 Reasons for Classification: * The high updrs3_score of 34.0 indicates severe motor symptoms, a hallmark of Parkinson's disease. * The low upsit_pctl score of 3.0 suggests significant smell loss, a common biomarker for Parkinson's. * The asymmetry in dopamine signal intensity between the left and right putamen, as indicated by con_putamen and the difference between DATSCAN_PUTAMEN_L and DATSCAN_…
3466	2	0 Reasons for Classification: * The updrs3_score of 2.0 is relatively low, indicating mild motor symptoms. * The upsit_pctl score of 50.5 is around the average, suggesting no significant smell loss. * The con_putamen ratio of 1.95 and DATSCAN_PUTAMEN_L and DATSCAN_PUTAMEN_R values are close, indicating minimal asymmetry in dopamine signal intensity.
236926	2	1 Reasons for Classification: * The high updrs3_score of 45.0 indicates severe motor symptoms, a hallmark of Parkinson's disease. * The low upsit_pctl score of 9.0 suggests significant smell loss, a common biomarker for Parkinson's. * The asymmetry in dopamine signal intensity between the left and right putamen, as indicated by con_putamen and the difference between DATSCAN_PUTAMEN_L and DATSCAN_…
4121	2	1 Reasons for Classification: * The updrs3_score of 29.0 indicates severe motor symptoms, which is a key indicator of Parkinson's disease. * The con_putamen value of 0.5 suggests significant asymmetry in dopamine signal intensity between the left and right putamen regions, a common feature of Parkinson's. * The low mean_putamen value of 0.725 and lowput_expected value of 0.2374314676835932 indica…
3405	2	0 Reasons for Classification: * The updrs3_score and updrs_totscore are 0, indicating no motor symptoms or overall disease severity. * The upsit_pctl score is 98.5, suggesting normal olfactory function, which is not typical in Parkinson's disease. * The con_putamen and mean_putamen values are high and symmetrical, indicating no significant dopamine depletion or asymmetry in the putamen regions.
3628	2	1 Reasons for Classification: * The updrs3_score of 21.0 indicates severe motor symptoms, which is a key indicator of Parkinson's disease. * The low upsit_pctl score of 5.0 suggests significant smell loss, a common biomarker for Parkinson's. * The asymmetry in dopamine signal intensity between the left and right putamen, as shown by con_putamen (0.57) and the difference between DATSCAN_PUTAMEN_L …
3953	2	1 Reasons for Classification: * The updrs3_score of 8.0 indicates significant motor symptoms, which is a key indicator of Parkinson's disease. * The low upsit_pctl score of 6.0 suggests impaired olfactory function, a common biomarker for Parkinson's. * The asymmetry in dopamine signal intensity between the left and right putamen, as indicated by con_putamen and the difference between DATSCAN_PUTA…
3072	2	0 Reasons for Classification: * The updrs3_score of 1.0 is relatively low, indicating minimal motor symptoms. * The upsit_pctl score of 91.5 is high, suggesting normal olfactory function, which is often impaired in Parkinson's disease. * The con_putamen ratio of 2.42 and DATSCAN_PUTAMEN_L and DATSCAN_PUTAMEN_R values do not indicate significant asymmetry or dopamine depletion typical of Parkinson…
121854	2	1 Reasons for Classification: * The updrs3_score of 20.0 indicates severe motor symptoms, which is a key indicator of Parkinson's disease. * The low upsit_pctl score of 1.0 suggests significant smell loss, a common biomarker for Parkinson's. * The asymmetry in dopamine signal intensity between the left and right putamen, as shown by con_putamen and DATSCAN_PUTAMEN_L/R values, is consistent with P…
3701	2	1 Reasons for Classification: * The updrs3_score of 15.0 indicates significant motor symptoms, which is a key indicator of Parkinson's disease. * The low upsit_pctl score of 5.0 suggests impaired olfactory function, a common biomarker for Parkinson's. * The asymmetry in dopamine signal intensity between the left and right putamen, as shown by con_putamen and DATSCAN_PUTAMEN_L/R values, is consist…
3503	2	0 Reasons for Classification: * The updrs3_score of 0.0 indicates no motor symptoms, suggesting the subject is unlikely to have Parkinson's disease. * The upsit_pctl score of 78.5 is relatively high, indicating normal olfactory function, which is often impaired in Parkinson's patients. * The con_putamen value of 3.605 and mean_putamen of 3.605 suggest symmetrical dopamine signal intensity, not ty…
320651	2	1 Reasons for Classification: * The updrs3_score of 13.0 indicates significant motor symptoms, which is a key indicator of Parkinson's disease. * The low upsit_pctl score of 25.0 suggests impaired olfactory function, a common biomarker for Parkinson's. * The con_putamen value of 1.5 shows asymmetry in dopamine signal intensity between the left and right putamen, consistent with Parkinson's diseas…
293702	2	1 Reasons for Classification: * The high updrs3_score of 42.0 indicates severe motor symptoms, a hallmark of Parkinson's disease. * The low upsit_pctl score of 5.0 suggests significant smell loss, a common biomarker for Parkinson's. * The asymmetry in dopamine signal intensity between the left and right putamen, as shown by con_putamen and DATSCAN_PUTAMEN_L/R values, is consistent with Parkinson'…
3128	2	1 Reasons for Classification: * The updrs3_score of 16.0 indicates significant motor symptoms, which is a key indicator of Parkinson's disease. * The low upsit_pctl score of 5.0 suggests impaired olfactory function, a common biomarker for Parkinson's. * The con_putamen value of 0.46 shows asymmetry in dopamine signal intensity between the left and right putamen, consistent with Parkinson's diseas…
157264	2	1 Reasons for Classification: * The updrs3_score of 14.0 indicates significant motor symptoms, which is a key characteristic of Parkinson's disease. * The con_putamen value of 0.73 suggests asymmetry in dopamine signal intensity between the left and right putamen regions, a common feature in Parkinson's patients. * The upsit_pctl score of 17.5 indicates impaired olfactory function, which is often…
293370	2	1 Reasons for Classification: * The subject's updrs3_score of 22.0 indicates severe motor symptoms, which is a key indicator of Parkinson's disease. * The low upsit_pctl score of 2.0 suggests significant smell loss, a common biomarker for Parkinson's. * The asymmetry in dopamine signal intensity between the left and right putamen regions (DATSCAN_PUTAMEN_L: 0.66, DATSCAN_PUTAMEN_R: 0.44) is consi…
148699	2	1 Reasons for Classification: * The high updrs3_score of 31.0 indicates severe motor symptoms, a common characteristic of Parkinson's disease. * The low upsit_pctl score of 2.0 suggests significant smell loss, a known biomarker for Parkinson's. * The asymmetry in dopamine signal intensity between the left and right putamen, as indicated by con_putamen and the difference between DATSCAN_PUTAMEN_L …
126812	2	1 Reasons for Classification: * The updrs3_score of 20.0 indicates severe motor symptoms, which is a key indicator of Parkinson's disease. * The low upsit_pctl score of 7.0 suggests significant smell loss, a common biomarker for Parkinson's. * The asymmetry in dopamine signal intensity between the left and right putamen regions (con_putamen: 0.6, DATSCAN_PUTAMEN_L: 0.6, DATSCAN_PUTAMEN_R: 0.95) i…
140451	2	1 Reasons for Classification: * The updrs3_score of 4.0 indicates significant motor symptoms, which is a key indicator of Parkinson's disease. * The low upsit_pctl score of 10.5 suggests impaired olfactory function, a common biomarker for Parkinson's. * The con_putamen value of 1.91 shows asymmetry in dopamine signal intensity between the left and right putamen, consistent with Parkinson's diseas…
3323	2	1 Reasons for Classification: * The high updrs3_score of 28.0 indicates severe motor symptoms, a hallmark of Parkinson's disease. * The low upsit_pctl score of 11.0 suggests significant smell loss, a common biomarker for Parkinson's. * The asymmetry in dopamine signal intensity between the left and right putamen, as indicated by con_putamen and the similar values of DATSCAN_PUTAMEN_L and DATSCAN_…
170343	2	1 Reasons for Classification: * The high updrs3_score of 39.0 indicates severe motor symptoms, a hallmark of Parkinson's disease. * The low upsit_pctl score of 9.5 suggests significant smell loss, a common biomarker for Parkinson's. * The significant asymmetry in dopamine signal intensity between the left and right putamen regions (DATSCAN_PUTAMEN_L: 0.84, DATSCAN_PUTAMEN_R: 0.36) is consistent w…
3372	2	1 Reasons for Classification: * The updrs3_score of 19.0 indicates severe motor symptoms, which is a key indicator of Parkinson's disease. * The low upsit_pctl score of 3.0 suggests significant smell loss, a common biomarker for Parkinson's. * The asymmetry in dopamine signal intensity between the left and right putamen regions (DATSCAN_PUTAMEN_L: 0.87, DATSCAN_PUTAMEN_R: 0.59) is consistent with…
3132	2	1 Reasons for Classification: * The updrs3_score of 17.0 indicates severe motor symptoms, which is a key indicator of Parkinson's disease. * The low upsit_pctl score of 4.0 suggests significant smell loss, a common biomarker for Parkinson's. * The con_putamen value of 0.71 shows asymmetry in dopamine signal intensity between the left and right putamen regions, consistent with Parkinson's disease.
301568	2	1 Reasons for Classification: * The updrs3_score of 20.0 indicates severe motor symptoms, which is a key characteristic of Parkinson's disease. * The low upsit_pctl score of 7.0 suggests significant smell loss, a common biomarker for Parkinson's. * The asymmetry in dopamine signal intensity between the left and right putamen regions (DATSCAN_PUTAMEN_L: 1.0, DATSCAN_PUTAMEN_R: 0.73) is a hallmark …
111099	2	0 Reasons for Classification: * The updrs3_score of 0.0 indicates no motor symptoms, suggesting the subject is unlikely to have Parkinson's disease. * The upsit_pctl score of 15.0, although low, does not strongly indicate Parkinson's disease in the context of other relatively normal values. * The con_putamen and mean_putamen values are within a range that does not strongly suggest significant dop…
3377	2	1 Reasons for Classification: * The updrs3_score of 4.0 indicates significant motor symptoms, which is a key indicator of Parkinson's disease. * The low upsit_pctl score of 10.5 suggests impaired olfactory function, a common biomarker for Parkinson's. * The con_putamen value of 0.87 shows asymmetry in dopamine signal intensity between the left and right putamen, consistent with Parkinson's diseas…
3150	2	1 Reasons for Classification: * The updrs3_score of 20.0 indicates severe motor symptoms, which is a key indicator of Parkinson's disease. * The low upsit_pctl score of 5.5 suggests significant smell loss, a common biomarker for Parkinson's. * The asymmetry in dopamine signal intensity between the left and right putamen regions (DATSCAN_PUTAMEN_L: 0.65, DATSCAN_PUTAMEN_R: 0.87) is consistent with…
3234	2	1 Reasons for Classification: * The updrs3_score of 12.0 indicates significant motor symptoms, a common indicator of Parkinson's disease. * The low upsit_pctl score of 5.0 suggests impaired olfactory function, a known biomarker for Parkinson's. * The asymmetry in dopamine signal intensity between the left and right putamen, as shown by con_putamen and DATSCAN_PUTAMEN_L/R values, is consistent wit…
211886	2	1 Reasons for Classification: * The updrs3_score of 23.0 indicates severe motor symptoms, which is a key characteristic of Parkinson's disease. * The low upsit_pctl score of 3.0 suggests significant smell loss, a common biomarker for Parkinson's. * The asymmetry in dopamine signal intensity between the left and right putamen regions (con_putamen: 1.66) supports the diagnosis of Parkinson's diseas…
307388	2	1 Reasons for Classification: * The high updrs3_score of 50.0 indicates severe motor symptoms, a hallmark of Parkinson's disease. * The low upsit_pctl score of 10.0 suggests significant smell loss, a common biomarker for Parkinson's. * The asymmetry in dopamine signal intensity between the left and right putamen, as indicated by con_putamen and DATSCAN_PUTAMEN_L/R values, is consistent with Parki…
3831	2	1 Reasons for Classification: * The high updrs3_score of 27.0 indicates severe motor symptoms, a common characteristic of Parkinson's disease. * The low upsit_pctl score of 36.0 suggests significant smell loss, a known biomarker for Parkinson's. * The asymmetry in dopamine signal intensity between the left and right putamen regions (DATSCAN_PUTAMEN_L: 0.43, DATSCAN_PUTAMEN_R: 0.9) is a hallmark o…
178413	2	0 Reasons for Classification: * The updrs3_score of 3.0 is relatively low, indicating mild motor symptoms, which is not strongly indicative of Parkinson's disease. * The upsit_pctl score of 44.0 is within a normal range for olfactory function, suggesting no significant smell loss typically associated with Parkinson's. * The con_putamen ratio of 3.09 and mean_putamen value of 3.09 do not show sign…
110535	2	1 Reasons for Classification: * The updrs3_score of 16.0 indicates significant motor symptoms, which is a key indicator of Parkinson's disease. * The con_putamen value of 1.13 suggests asymmetry in dopamine signal intensity between the left and right putamen regions, a common feature in Parkinson's. * The updrs_totscore of 19.0 reflects overall disease severity, and this score, combined with othe…
3470	2	1 Reasons for Classification: * The updrs3_score of 14.0 indicates significant motor symptoms, a common indicator of Parkinson's disease. * The low upsit_pctl score of 3.0 suggests impaired olfactory function, a known biomarker for Parkinson's. * The asymmetry in dopamine signal intensity between the left and right putamen, as shown by con_putamen and DATSCAN_PUTAMEN_L/R values, is consistent wit…
137499	2	0 Reasons for Classification: * The updrs3_score of 2.0 is relatively low, indicating mild motor symptoms. * The upsit_pctl score of 9.0 is within a normal range for olfactory function, not suggesting significant smell loss. * The con_putamen ratio of 2.21 and DATSCAN_PUTAMEN_L and DATSCAN_PUTAMEN_R values do not indicate significant asymmetry or dopamine depletion typical of Parkinson's disease.
3615	2	0 Reasons for Classification: * The updrs3_score of 1.0 is relatively low, indicating mild motor symptoms, which is not strongly indicative of Parkinson's disease. * The upsit_pctl score of 93.0 is high, suggesting normal olfactory function, a characteristic more commonly seen in healthy controls. * The con_putamen ratio of 2.53 and DATSCAN_PUTAMEN_L and DATSCAN_PUTAMEN_R values do not show signi…
101195	2	0 Reasons for Classification: * The updrs3_score of 0.0 indicates no motor symptoms, suggesting the subject is unlikely to have Parkinson's disease. * The upsit_pctl score of 29.0 is relatively high, indicating preserved olfactory function, which is not typical in Parkinson's patients. * The con_putamen ratio of 2.055 and DATSCAN_PUTAMEN_L and DATSCAN_PUTAMEN_R values do not show significant asym…
4033	2	1 Reasons for Classification: * The updrs3_score of 23.0 indicates severe motor symptoms, which is a key indicator of Parkinson's disease. * The con_putamen value of 0.82 suggests significant asymmetry in dopamine signal intensity between the left and right putamen regions, a common feature of Parkinson's. * The low upsit_pctl score of 1.0 indicates significant smell loss, a known biomarker for P…
149945	2	1 Reasons for Classification: * The high updrs3_score of 20.0 indicates severe motor symptoms, a hallmark of Parkinson's disease. * The low upsit_pctl score of 4.0 suggests significant smell loss, a common biomarker for Parkinson's. * The asymmetry in dopamine signal intensity between the left and right putamen, as indicated by con_putamen and the difference between DATSCAN_PUTAMEN_L and DATSCAN_…
102420	2	1 Reasons for Classification: * The high updrs3_score of 33.0 indicates severe motor symptoms, a common characteristic of Parkinson's disease. * The low upsit_pctl score of 6.5 suggests significant smell loss, a known biomarker for Parkinson's. * The asymmetry in dopamine signal intensity between the left and right putamen, as shown by con_putamen and the difference between DATSCAN_PUTAMEN_L and …
102054	2	1 Reasons for Classification: * The high updrs3_score of 27.0 indicates severe motor symptoms, a hallmark of Parkinson's disease. * The low upsit_pctl score of 11.0 suggests significant smell loss, a common biomarker for Parkinson's. * The asymmetry in dopamine signal intensity between the left and right putamen, as shown by con_putamen (0.77) and the difference between DATSCAN_PUTAMEN_L (1.16) a…
173487	2	1 Reasons for Classification: * The high updrs3_score of 33.0 indicates severe motor symptoms, a hallmark of Parkinson's disease. * The low upsit_pctl score of 7.0 suggests significant smell loss, a common biomarker for Parkinson's. * The asymmetry in dopamine signal intensity between the left and right putamen, as indicated by con_putamen and the DATSCAN_PUTAMEN_L and DATSCAN_PUTAMEN_R values, i…
212097	2	1 Reasons for Classification: * The high updrs3_score of 32.0 indicates severe motor symptoms, a hallmark of Parkinson's disease. * The low upsit_pctl score of 1.0 suggests significant smell loss, a common biomarker for Parkinson's. * The asymmetry in dopamine signal intensity between the left and right putamen, as shown by con_putamen and DATSCAN_PUTAMEN_L/R values, is consistent with Parkinson'…
3300	2	0 Reasons for Classification: * The updrs3_score of 0.0 indicates no motor symptoms, suggesting the subject is unlikely to have Parkinson's disease. * The upsit_pctl score of 66.5 is relatively high, indicating normal olfactory function, which is often impaired in Parkinson's patients. * The lowput_expected value of 1.31657582390021 is above the threshold, suggesting no significant dopamine deple…
145939	3	1 Reasons for Classification: * The high updrs3_score of 34.0 indicates severe motor symptoms, a hallmark of Parkinson's disease. * The low upsit_pctl score of 3.0 suggests significant smell loss, a common biomarker for Parkinson's. * The asymmetry in dopamine signal intensity between the left and right putamen, as shown by con_putamen and individual DATSCAN values, supports the diagnosis of Park…
3795	3	1 Reasons for Classification: * The updrs3_score of 17.0 indicates significant motor symptoms, a common characteristic of Parkinson's disease. * The low upsit_pctl score of 15.5 suggests impaired olfactory function, a known biomarker for Parkinson's. * The con_putamen value of 0.72 shows asymmetry in dopamine signal intensity between the left and right putamen, consistent with Parkinson's disease.
3119	3	1 Reasons for Classification: * The updrs3_score of 25.0 indicates severe motor symptoms, which is a key characteristic of Parkinson's disease. * The con_putamen value of 0.37 suggests significant asymmetry in dopamine signal intensity between the left and right putamen regions, a common feature in Parkinson's. * The upsit_pctl score of 27.0 indicates impaired olfactory function, which is often s…
3350	3	0 Reasons for Classification: * The updrs3_score of 4.0 is relatively low, indicating mild motor symptoms, which is not strongly indicative of Parkinson's disease. * The upsit_pctl score of 100.0 suggests normal olfactory function, a characteristic more commonly associated with healthy controls. * The mean_putamen value of 2.0 and DATSCAN_PUTAMEN_L and DATSCAN_PUTAMEN_R values are relatively symm…
224286	3	1 Reasons for Classification: * The updrs3_score of 14.0 indicates significant motor symptoms, which is a key indicator of Parkinson's disease. * The low upsit_pctl score of 5.0 suggests impaired olfactory function, a common biomarker for Parkinson's. * The asymmetry in dopamine signal intensity between the left and right putamen regions (DATSCAN_PUTAMEN_L: 0.57, DATSCAN_PUTAMEN_R: 1.16) is consi…
4011	3	1 Reasons for Classification: * The updrs3_score of 16.0 indicates significant motor symptoms, which is a key indicator of Parkinson's disease. * The low upsit_pctl score of 1.0 suggests severe smell loss, a common biomarker for Parkinson's. * The asymmetry in dopamine signal intensity between the left and right putamen regions (DATSCAN_PUTAMEN_L: 0.88, DATSCAN_PUTAMEN_R: 1.62) is consistent with…
224574	3	1 Reasons for Classification: * The high updrs3_score of 30.0 indicates severe motor symptoms, a hallmark of Parkinson's disease. * The low upsit_pctl score of 3.0 suggests significant smell loss, a common biomarker for Parkinson's. * The asymmetry in dopamine signal intensity between the left and right putamen, as indicated by con_putamen and the difference between DATSCAN_PUTAMEN_L and DATSCAN_…
116008	3	1 Reasons for Classification: * The updrs3_score of 21.0 indicates severe motor symptoms, which is a key indicator of Parkinson's disease. * The low upsit_pctl score of 9.0 suggests significant smell loss, a common biomarker for Parkinson's. * The asymmetry in dopamine signal intensity between the left and right putamen regions (DATSCAN_PUTAMEN_L: 0.35, DATSCAN_PUTAMEN_R: 0.69) is consistent with…
3601	3	1 Reasons for Classification: * The high updrs3_score of 33.0 indicates severe motor symptoms, a hallmark of Parkinson's disease. * The low upsit_pctl score of 4.0 suggests significant smell loss, a common biomarker for Parkinson's. * The asymmetry in dopamine signal intensity between the left and right putamen, as indicated by con_putamen and DATSCAN_PUTAMEN_L/R, supports the diagnosis of Parkin…
3440	3	1 Reasons for Classification: * The high updrs3_score of 31.0 indicates severe motor symptoms, a hallmark of Parkinson's disease. * The low upsit_pctl score of 20.5 suggests significant smell loss, a common biomarker for Parkinson's. * The significant asymmetry in dopamine signal intensity between the left and right putamen regions (DATSCAN_PUTAMEN_L: 1.37, DATSCAN_PUTAMEN_R: 0.64) is consistent …
3908	3	0 Reasons for Classification: * The updrs3_score of 1.0 is relatively low, indicating mild motor symptoms, which is not strongly indicative of Parkinson's disease. * The upsit_pctl score of 49.0 is around the average percentile, suggesting no significant smell loss, a common biomarker for Parkinson's. * The con_putamen ratio of 1.995 and DATSCAN_PUTAMEN_L and DATSCAN_PUTAMEN_R values do not show …
211239	3	1 Reasons for Classification: * The updrs3_score of 14.0 indicates significant motor symptoms, a common indicator of Parkinson's disease. * The low upsit_pctl score of 9.0 suggests impaired olfactory function, a known biomarker for Parkinson's. * The asymmetry in dopamine signal intensity between the left and right putamen, as shown by con_putamen and DATSCAN_PUTAMEN_L/R values, is consistent wit…
101479	3	1 Reasons for Classification: * The updrs3_score of 11.0 indicates significant motor symptoms, which is a key indicator of Parkinson's disease. * The low upsit_pctl score of 3.0 suggests impaired olfactory function, a common biomarker for Parkinson's. * The asymmetry in dopamine signal intensity between the left and right putamen regions (DATSCAN_PUTAMEN_L: 2.12, DATSCAN_PUTAMEN_R: 1.59) is consi…
131602	3	1 Reasons for Classification: * The updrs3_score of 14.0 indicates significant motor symptoms, which is a key characteristic of Parkinson's disease. * The low upsit_pctl score of 9.0 suggests impaired olfactory function, a common biomarker for Parkinson's. * The con_putamen value of 0.79 shows asymmetry in dopamine signal intensity between the left and right putamen, consistent with Parkinson's d…
293831	3	1 Reasons for Classification: * The high updrs3_score of 37.0 indicates severe motor symptoms, a common characteristic of Parkinson's disease. * The low upsit_pctl score of 3.0 suggests significant smell loss, a known biomarker for Parkinson's. * The asymmetry in dopamine signal intensity, as indicated by con_putamen and the close values of DATSCAN_PUTAMEN_L and DATSCAN_PUTAMEN_R, supports the di…
140762	3	1 Reasons for Classification: * The high updrs3_score of 24.0 indicates severe motor symptoms, a hallmark of Parkinson's disease. * The low mean_putamen value of 0.37 suggests significant dopamine deficiency, consistent with Parkinson's. * The asymmetry in dopamine signal intensity between the left and right putamen, as indicated by con_putamen and DATSCAN_PUTAMEN_L/R values, supports the diagnos…
217838	3	1 Reasons for Classification: * The updrs3_score of 12.0 indicates significant motor symptoms, which is a key indicator of Parkinson's disease. * The low upsit_pctl score of 3.0 suggests impaired olfactory function, a common biomarker for Parkinson's. * The asymmetry in dopamine signal intensity between the left and right putamen, as indicated by con_putamen and individual DATSCAN values, support…
148093	3	1 Reasons for Classification: * The updrs3_score of 17.0 indicates significant motor symptoms, which is a key indicator of Parkinson's disease. * The low upsit_pctl score of 14.5 suggests impaired olfactory function, a common biomarker for Parkinson's. * The asymmetry in dopamine signal intensity between the left and right putamen regions (con_putamen: 0.85, DATSCAN_PUTAMEN_L: 0.85, DATSCAN_PUTAM…
223557	3	1 Reasons for Classification: * The high updrs3_score of 30.0 indicates severe motor symptoms, a hallmark of Parkinson's disease. * The low upsit_pctl score of 16.0 suggests significant smell loss, a common biomarker for Parkinson's. * The asymmetry in dopamine signal intensity between the left and right putamen, as indicated by con_putamen and the values of DATSCAN_PUTAMEN_L and DATSCAN_PUTAMEN_…
101799	3	1 Reasons for Classification: * The updrs3_score of 27.0 indicates severe motor symptoms, which is a key indicator of Parkinson's disease. * The low upsit_pctl score of 5.0 suggests significant smell loss, a common biomarker for Parkinson's. * The asymmetry in dopamine signal intensity between the left and right putamen regions (con_putamen: 0.56) supports the diagnosis of Parkinson's disease.
5016	3	1 Reasons for Classification: * The high updrs3_score of 31.0 indicates severe motor symptoms, a hallmark of Parkinson's disease. * The low upsit_pctl score of 12.5 suggests significant smell loss, a common biomarker for Parkinson's. * The updrs_totscore of 49.0 reflects overall disease severity, which is consistent with Parkinson's disease diagnosis.
3955	3	0 Reasons for Classification: * The updrs3_score of 0.0 indicates no motor symptoms, suggesting the subject is unlikely to have Parkinson's disease. * The upsit_pctl score of 91.5 is relatively high, indicating normal olfactory function, which is often impaired in Parkinson's patients. * The con_putamen value of 3.075 and DATSCAN_PUTAMEN_L and DATSCAN_PUTAMEN_R values are symmetric, suggesting no…
113447	3	1 Reasons for Classification: * The updrs3_score of 7.0 indicates significant motor symptoms, which is a key indicator of Parkinson's disease. * The low upsit_pctl score of 10.0 suggests impaired olfactory function, a common biomarker for Parkinson's. * The con_putamen value of 2.315 shows asymmetry in dopamine signal intensity between the left and right putamen, consistent with Parkinson's disea…
4108	3	1 Reasons for Classification: * The updrs3_score of 19.0 indicates significant motor symptoms, which is a key indicator of Parkinson's disease. * The con_putamen value of 0.6 suggests asymmetry in dopamine signal intensity between the left and right putamen regions, a common feature in Parkinson's. * The low mean_putamen value of 0.515 implies dopamine deficiency, further supporting the diagnosis…
3957	3	1 Reasons for Classification: * The updrs3_score of 16.0 indicates significant motor symptoms, which is a key indicator of Parkinson's disease. * The low upsit_pctl score of 1.0 suggests severe smell loss, a common biomarker for Parkinson's. * The asymmetry in dopamine signal intensity between the left and right putamen regions (DATSCAN_PUTAMEN_L: 1.02, DATSCAN_PUTAMEN_R: 0.92) is consistent with…
3450	3	0 Reasons for Classification: * The updrs3_score of 1.0 is relatively low, indicating mild motor symptoms. * The upsit_pctl score of 30.0 is within a range that may not strongly suggest significant smell loss typically associated with Parkinson's. * The con_putamen ratio of 1.56 and DATSCAN_PUTAMEN_L and DATSCAN_PUTAMEN_R values do not indicate significant asymmetry or depletion in dopamine signa…
101841	3	1 Reasons for Classification: * The high updrs3_score of 39.0 indicates severe motor symptoms, a hallmark of Parkinson's disease. * The low upsit_pctl score of 2.0 suggests significant smell loss, a common biomarker for Parkinson's. * The asymmetry in dopamine signal intensity between the left and right putamen, as shown by con_putamen (0.61) and the difference between DATSCAN_PUTAMEN_L (0.68) an…
292838	3	1 Reasons for Classification: * The high updrs3_score of 39.0 indicates severe motor symptoms, a hallmark of Parkinson's disease. * The low upsit_pctl score of 25.0 suggests significant smell loss, a common biomarker for Parkinson's. * The asymmetry in dopamine signal intensity between the left and right putamen, as shown by con_putamen and individual DATSCAN values, is consistent with Parkinson'…
4057	3	1 Reasons for Classification: * The updrs3_score of 24.0 indicates severe motor symptoms, which is a key indicator of Parkinson's disease. * The low upsit_pctl score of 8.0 suggests significant smell loss, a common biomarker for Parkinson's. * The asymmetry in dopamine signal intensity between the left and right putamen regions (DATSCAN_PUTAMEN_L: 0.46, DATSCAN_PUTAMEN_R: 1.09) is consistent with…
305710	3	0 Reasons for Classification: * The updrs3_score of 0.0 indicates no motor symptoms, suggesting the subject is unlikely to have Parkinson's disease. * The upsit_pctl score of 24.0, although somewhat low, does not strongly indicate significant smell loss typically associated with Parkinson's. * The con_putamen value of 1.925 and DATSCAN_PUTAMEN_L and DATSCAN_PUTAMEN_R values suggest relatively sym…
142983	3	1 Reasons for Classification: * The high updrs3_score of 32.0 indicates severe motor symptoms, a common characteristic of Parkinson's disease. * The low upsit_pctl score of 20.5 suggests significant smell loss, a known biomarker for Parkinson's. * The asymmetry in dopamine signal intensity between the left and right putamen, as shown by con_putamen (0.86) and the difference between DATSCAN_PUTAME…
3321	3	1 Reasons for Classification: * The updrs3_score of 14.0 indicates significant motor symptoms, which is a key indicator of Parkinson's disease. * The low upsit_pctl score of 7.0 suggests impaired olfactory function, a common biomarker for Parkinson's. * The asymmetry in dopamine signal intensity between the left and right putamen, as indicated by con_putamen and individual DATSCAN values, support…
5006	3	1 Reasons for Classification: * The updrs3_score of 23.0 indicates severe motor symptoms, which is a key characteristic of Parkinson's disease. * The low upsit_pctl score of 11.0 suggests significant smell loss, a common biomarker for Parkinson's. * The asymmetry in dopamine signal intensity between the left and right putamen regions (DATSCAN_PUTAMEN_L: 0.62, DATSCAN_PUTAMEN_R: 0.53) supports the…
165174	3	1 Reasons for Classification: * The high updrs3_score of 37.0 indicates severe motor symptoms, a common characteristic of Parkinson's disease. * The low con_putamen value of 0.58 suggests significant asymmetry in dopamine signal intensity between the left and right putamen regions, a hallmark of Parkinson's. * The updrs_totscore of 51.0 reflects overall disease severity, and this high score, comb…
293793	3	1 Reasons for Classification: * The updrs3_score of 9.0 indicates significant motor symptoms, which is a key indicator of Parkinson's disease. * The con_putamen value of 0.87 suggests asymmetry in dopamine signal intensity between the left and right putamen regions, a common feature of Parkinson's. * The lowput_expected value of 0.4131678758901828 is below the typical threshold, indicating dopami…
3223	3	1 Reasons for Classification: * The updrs3_score of 21.0 indicates severe motor symptoms, which is a key characteristic of Parkinson's disease. * The low upsit_pctl score of 13.5 suggests significant smell loss, a common biomarker for Parkinson's. * The asymmetry in dopamine signal intensity between the left and right putamen regions (DATSCAN_PUTAMEN_L: 0.34, DATSCAN_PUTAMEN_R: 0.73) is a hallmar…
245693	3	1 Reasons for Classification: * The updrs3_score of 21.0 indicates severe motor symptoms, which is a key indicator of Parkinson's disease. * The low upsit_pctl score of 3.0 suggests significant smell loss, a common biomarker for Parkinson's. * The asymmetry in dopamine signal intensity between the left and right putamen regions (DATSCAN_PUTAMEN_L: 1.11, DATSCAN_PUTAMEN_R: 0.68) is consistent with…
170189	3	1 Reasons for Classification: * The updrs3_score of 11.0 indicates significant motor symptoms, a common indicator of Parkinson's disease. * The low upsit_pctl score of 11.0 suggests impaired olfactory function, a known biomarker for Parkinson's. * The con_putamen value of 0.26 shows asymmetry in dopamine signal intensity between the left and right putamen, consistent with Parkinson's disease char…
3218	3	1 Reasons for Classification: * The subject's updrs3_score of 27.0 indicates severe motor symptoms, which is a hallmark of Parkinson's disease. * The low upsit_pctl score of 5.0 suggests significant smell loss, a common biomarker for Parkinson's. * The asymmetry in dopamine signal intensity between the left and right putamen regions, as indicated by con_putamen and DATSCAN_PUTAMEN_L/R values, is …
236149	3	1 Reasons for Classification: * The high updrs3_score of 27.0 indicates severe motor symptoms, a common characteristic of Parkinson's disease. * The low upsit_pctl score of 7.0 suggests significant smell loss, a known biomarker for Parkinson's. * The asymmetry in dopamine signal intensity between the left and right putamen, as shown by con_putamen and the difference between DATSCAN_PUTAMEN_L and …
3120	3	1 Reasons for Classification: * The subject's updrs3_score of 26.0 indicates severe motor symptoms, which is a hallmark of Parkinson's disease. * The low upsit_pctl score of 6.0 suggests significant smell loss, a common biomarker for Parkinson's. * The con_putamen value of 0.6 shows asymmetry in dopamine signal intensity between the left and right putamen regions, consistent with Parkinson's dise…
174364	3	1 Reasons for Classification: * The high updrs3_score of 40.0 indicates severe motor symptoms, a hallmark of Parkinson's disease. * The low upsit_pctl score of 6.0 suggests significant smell loss, a common biomarker for Parkinson's. * The asymmetry in dopamine signal intensity between the left and right putamen, as indicated by con_putamen and DATSCAN_PUTAMEN_L/R values, is consistent with Parkin…
293703	3	1 Reasons for Classification: * The high updrs3_score of 37.0 indicates severe motor symptoms, a hallmark of Parkinson's disease. * The low upsit_pctl score of 5.0 suggests significant smell loss, a common biomarker for Parkinson's. * The asymmetry in dopamine signal intensity between the left and right putamen, as indicated by con_putamen and the difference between DATSCAN_PUTAMEN_L and DATSCAN_…
3330	3	1 Reasons for Classification: * The updrs3_score of 19.0 indicates severe motor symptoms, which is a key indicator of Parkinson's disease. * The low upsit_pctl score of 1.0 suggests significant smell loss, a common biomarker for Parkinson's. * The con_putamen value of 0.64 shows asymmetry in dopamine signal intensity between the left and right putamen, consistent with Parkinson's disease.
102529	3	1 Reasons for Classification: * The updrs3_score of 18.0 indicates severe motor symptoms, which is a key indicator of Parkinson's disease. * The low upsit_pctl score of 9.0 suggests significant smell loss, a common biomarker for Parkinson's. * The asymmetry in dopamine signal intensity between the left and right putamen regions (DATSCAN_PUTAMEN_L: 0.7, DATSCAN_PUTAMEN_R: 0.57) supports the diagno…
3818	3	1 Reasons for Classification: * The subject's updrs3_score of 22.0 indicates severe motor symptoms, which is a key indicator of Parkinson's disease. * The low upsit_pctl score of 1.0 suggests significant smell loss, a common biomarker for Parkinson's. * The asymmetry in dopamine signal intensity between the left and right putamen regions, as shown by con_putamen and DATSCAN_PUTAMEN_L/R values, is…
156490	3	1 Reasons for Classification: * The subject's updrs3_score of 26.0 indicates severe motor symptoms, which is a hallmark of Parkinson's disease. * The low upsit_pctl score of 4.0 suggests significant smell loss, a common biomarker for Parkinson's. * The asymmetry in dopamine signal intensity between the left and right putamen regions (DATSCAN_PUTAMEN_L: 1.11, DATSCAN_PUTAMEN_R: 0.75) is consistent…
3750	3	0 Reasons for Classification: * The updrs3_score and updrs_totscore are 0, indicating no motor symptoms or overall disease severity. * The con_putamen value is close to 2, suggesting symmetry in dopamine signal intensity between the left and right putamen regions. * The upsit_pctl score is relatively low at 10.5, but other key indicators like updrs2_score and lowput_expected do not strongly sugge…
3765	3	0 Reasons for Classification: * The updrs3_score and updrs_totscore are 0, indicating no motor symptoms or overall disease severity. * The con_putamen value is close to 2, suggesting symmetry in dopamine signal intensity between the left and right putamen regions. * The upsit_pctl score is relatively low at 18.5, but other key indicators like updrs2_score and lowput_expected do not strongly sugge…
266248	3	1 Reasons for Classification: * The high updrs3_score of 32.0 indicates severe motor symptoms, a hallmark of Parkinson's disease. * The low upsit_pctl score of 4.0 suggests significant smell loss, a common biomarker for Parkinson's. * The asymmetry in dopamine signal intensity between the left and right putamen, as shown by con_putamen and DATSCAN_PUTAMEN_L/R values, is consistent with Parkinson'…
121619	3	1 Reasons for Classification: * The updrs3_score of 13.0 indicates significant motor symptoms, which is a key indicator of Parkinson's disease. * The low upsit_pctl score of 9.0 suggests impaired olfactory function, a common biomarker for Parkinson's. * The asymmetry in dopamine signal intensity between the left and right putamen regions (DATSCAN_PUTAMEN_L: 0.67, DATSCAN_PUTAMEN_R: 0.54) supports…
3752	3	1 Reasons for Classification: * The updrs3_score of 22.0 indicates severe motor symptoms, which is a key indicator of Parkinson's disease. * The low upsit_pctl score of 7.0 suggests significant smell loss, a common biomarker for Parkinson's. * The asymmetry in dopamine signal intensity between the left and right putamen regions (DATSCAN_PUTAMEN_L: 0.94, DATSCAN_PUTAMEN_R: 0.67) is consistent with…
3552	3	1 Reasons for Classification: * The high updrs3_score of 33.0 indicates severe motor symptoms, a hallmark of Parkinson's disease. * The low upsit_pctl score of 2.0 suggests significant smell loss, a common biomarker for Parkinson's. * The asymmetry in dopamine signal intensity between the left and right putamen, as shown by con_putamen and DATSCAN_PUTAMEN_L/R values, is consistent with Parkinson'…
101751	3	1 Reasons for Classification: * The updrs3_score of 21.0 indicates severe motor symptoms, which is a key indicator of Parkinson's disease. * The low upsit_pctl score of 6.0 suggests significant smell loss, a common biomarker for Parkinson's. * The asymmetry in dopamine signal intensity between the left and right putamen regions (DATSCAN_PUTAMEN_L: 0.56, DATSCAN_PUTAMEN_R: 0.84) is consistent with…
130028	3	0 Reasons for Classification: * The updrs3_score of 2.0 is relatively low, indicating mild motor symptoms, which is not strongly indicative of Parkinson's disease. * The upsit_pctl score of 32.0 is relatively high, suggesting preserved olfactory function, a characteristic more commonly seen in healthy controls. * The con_putamen ratio of 2.675 does not indicate significant asymmetry, which is oft…
293487	3	1 Reasons for Classification: * The updrs3_score of 18.0 indicates severe motor symptoms, which is a key indicator of Parkinson's disease. * The low upsit_pctl score of 4.0 suggests significant smell loss, a common biomarker for Parkinson's. * The asymmetry in dopamine signal intensity between the left and right putamen regions (con_putamen: 0.63) supports the diagnosis of Parkinson's disease.
3954	3	1 Reasons for Classification: * The updrs3_score of 12.0 indicates significant motor symptoms, which is a key indicator of Parkinson's disease. * The low upsit_pctl score of 4.0 suggests impaired olfactory function, a common biomarker for Parkinson's. * The asymmetry in dopamine signal intensity between the left and right putamen, as shown by con_putamen and DATSCAN_PUTAMEN_L/R values, is consist…
3478	3	1 Reasons for Classification: * The updrs3_score of 9.0 indicates significant motor symptoms, a common indicator of Parkinson's disease. * The low upsit_pctl score of 6.0 suggests impaired olfactory function, a known biomarker for Parkinson's. * The asymmetry in dopamine signal intensity between the left and right putamen (DATSCAN_PUTAMEN_L: 0.74, DATSCAN_PUTAMEN_R: 0.54) is consistent with Parki…
161628	3	1 Reasons for Classification: * The high updrs3_score of 37.0 indicates severe motor symptoms, a hallmark of Parkinson's disease. * The low upsit_pctl score of 2.0 suggests significant smell loss, a common biomarker for Parkinson's. * The asymmetry in dopamine signal intensity between the left and right putamen, as shown by con_putamen and individual DATSCAN values, is consistent with Parkinson's…
3227	3	1 Reasons for Classification: * The updrs3_score of 12.0 indicates significant motor symptoms, which is a key indicator of Parkinson's disease. * The low upsit_pctl score of 31.0 suggests impaired olfactory function, a common biomarker for Parkinson's. * The con_putamen ratio of 1.09 shows asymmetry in dopamine signal intensity between the left and right putamen, consistent with Parkinson's disea…
240384	3	1 Reasons for Classification: * The updrs3_score of 23.0 indicates severe motor symptoms, which is a hallmark of Parkinson's disease. * The low upsit_pctl score of 4.0 suggests significant smell loss, a common biomarker for Parkinson's. * The asymmetry in dopamine signal intensity between the left and right putamen, as shown by con_putamen and DATSCAN_PUTAMEN_L/R values, is consistent with Parkin…
301695	3	1 Reasons for Classification: * The updrs3_score of 8.0 indicates significant motor symptoms, a common indicator of Parkinson's disease. * The low upsit_pctl score of 3.0 suggests impaired olfactory function, a known biomarker for Parkinson's. * The asymmetry in dopamine signal intensity between the left and right putamen, as shown by con_putamen (0.58) and the difference between DATSCAN_PUTAMEN_…
3126	3	1 Reasons for Classification: * The subject's updrs3_score of 30.0 indicates severe motor symptoms, which is a hallmark of Parkinson's disease. * The low upsit_pctl score of 5.0 suggests significant smell loss, a common biomarker for Parkinson's. * The asymmetry in dopamine signal intensity between the left and right putamen regions (DATSCAN_PUTAMEN_L: 1.09, DATSCAN_PUTAMEN_R: 0.51) is consistent…
4103	3	1 Reasons for Classification: * The updrs3_score of 7.0 indicates significant motor symptoms, a common indicator of Parkinson's disease. * The con_putamen value of 0.67 suggests asymmetry in dopamine signal intensity between the left and right putamen, a hallmark of Parkinson's. * The upsit_pctl score of 31.0 is relatively low, indicating potential smell loss, which is a known biomarker for Parki…
182990	3	1 Reasons for Classification: * The updrs3_score of 14.0 indicates significant motor symptoms, which is a key indicator of Parkinson's disease. * The low upsit_pctl score of 1.0 suggests severe smell loss, a common biomarker for Parkinson's. * The asymmetry in dopamine signal intensity between the left and right putamen, as shown by con_putamen (0.84) and the difference between DATSCAN_PUTAMEN_L …
101482	3	1 Reasons for Classification: * The updrs3_score of 20.0 indicates severe motor symptoms, which is a key indicator of Parkinson's disease. * The low upsit_pctl score of 3.0 suggests significant smell loss, a common biomarker for Parkinson's. * The asymmetry in dopamine signal intensity between the left and right putamen regions (DATSCAN_PUTAMEN_L: 0.53, DATSCAN_PUTAMEN_R: 0.82) is consistent with…
293795	3	1 Reasons for Classification: * The updrs3_score of 14.0 indicates significant motor symptoms, a common indicator of Parkinson's disease. * The low upsit_pctl score of 3.0 suggests impaired olfactory function, a known biomarker for Parkinson's. * The asymmetry in dopamine signal intensity between the left and right putamen, as shown by con_putamen (0.86) and the difference between DATSCAN_PUTAMEN…
293485	3	0 Reasons for Classification: * The updrs3_score of 3.0 is relatively low, indicating mild motor symptoms, which is not strongly indicative of Parkinson's disease. * The upsit_pctl score of 6.0 is relatively high, suggesting preserved olfactory function, a characteristic more commonly seen in healthy controls. * The con_putamen ratio of 2.06 and DATSCAN_PUTAMEN_L and DATSCAN_PUTAMEN_R values do n…
311363	3	1 Reasons for Classification: * The updrs3_score of 27.0 indicates severe motor symptoms, which is a key indicator of Parkinson's disease. * The low upsit_pctl score of 1.0 suggests significant smell loss, a common biomarker for Parkinson's. * The asymmetry in dopamine signal intensity between the left and right putamen regions (con_putamen: 0.62, DATSCAN_PUTAMEN_L: 0.62, DATSCAN_PUTAMEN_R: 1.21)…
296083	3	1 Reasons for Classification: * The updrs3_score of 16.0 indicates significant motor symptoms, which is a key indicator of Parkinson's disease. * The low upsit_pctl score of 1.0 suggests severe smell loss, a common biomarker for Parkinson's. * The asymmetry in dopamine signal intensity between the left and right putamen regions (DATSCAN_PUTAMEN_L: 0.94, DATSCAN_PUTAMEN_R: 0.7) is consistent with …
4123	3	1 Reasons for Classification: * The high updrs3_score of 41.0 indicates severe motor symptoms, a hallmark of Parkinson's disease. * The low upsit_pctl score of 12.0 suggests significant smell loss, a common biomarker for Parkinson's. * The asymmetry in dopamine signal intensity between the left and right putamen, as shown by con_putamen and DATSCAN_PUTAMEN_L/R values, is consistent with Parkinson…
4093	3	1 Reasons for Classification: * The updrs3_score of 17.0 indicates significant motor symptoms, which is a key indicator of Parkinson's disease. * The low upsit_pctl score of 1.0 suggests severe smell loss, a common biomarker for Parkinson's. * The asymmetry in dopamine signal intensity between the left and right putamen, as shown by con_putamen (0.81) and the difference between DATSCAN_PUTAMEN_L …
3205	3	1 Reasons for Classification: * The updrs3_score of 12.0 indicates significant motor symptoms, which is a key indicator of Parkinson's disease. * The con_putamen value of 1.3 suggests asymmetry in dopamine signal intensity between the left and right putamen regions, a common feature of Parkinson's. * The upsit_pctl score of 34.5 is relatively low, indicating impaired olfactory function, which is …
293820	3	1 Reasons for Classification: * The high updrs3_score of 32.0 indicates severe motor symptoms, a hallmark of Parkinson's disease. * The low upsit_pctl score of 2.0 suggests significant smell loss, a common biomarker for Parkinson's. * The asymmetry in dopamine signal intensity between the left and right putamen, as shown by con_putamen (0.61) and the difference between DATSCAN_PUTAMEN_L (0.69) an…
3061	3	1 Reasons for Classification: * The updrs3_score of 13.0 indicates significant motor symptoms, which is a key indicator of Parkinson's disease. * The low upsit_pctl score of 2.0 suggests impaired olfactory function, a common biomarker for Parkinson's. * The asymmetry in dopamine signal intensity between the left and right putamen regions (DATSCAN_PUTAMEN_L: 0.51, DATSCAN_PUTAMEN_R: 1.16) is consi…
3305	3	1 Reasons for Classification: * The updrs3_score of 15.0 indicates significant motor symptoms, which is a key indicator of Parkinson's disease. * The low upsit_pctl score of 6.0 suggests impaired olfactory function, a common biomarker for Parkinson's. * The con_putamen value of 0.91 shows asymmetry in dopamine signal intensity between the left and right putamen regions, consistent with Parkinson'…
3171	3	0 Reasons for Classification: * The updrs3_score of 0.0 indicates no motor symptoms, suggesting the subject is unlikely to have Parkinson's disease. * The upsit_pctl score of 4.0 is relatively high, indicating normal olfactory function, which is often impaired in Parkinson's patients. * The con_putamen value of 1.785 and mean_putamen of 1.785 suggest symmetrical dopamine signal intensity, not typ…
3162	3	1 Reasons for Classification: * The high updrs3_score of 34.0 indicates severe motor symptoms, a hallmark of Parkinson's disease. * The low upsit_pctl score of 3.0 suggests significant smell loss, a common biomarker for Parkinson's. * The asymmetry in dopamine signal intensity between the left and right putamen, as shown by con_putamen and DATSCAN_PUTAMEN_L/R values, is consistent with Parkinson'…
174615	3	1 Reasons for Classification: * The high updrs3_score of 34.0 indicates severe motor symptoms, a common characteristic of Parkinson's disease. * The low upsit_pctl score of 3.0 suggests significant smell loss, a known biomarker for Parkinson's. * The asymmetry in dopamine signal intensity between the left and right putamen regions (DATSCAN_PUTAMEN_L: 0.92, DATSCAN_PUTAMEN_R: 0.87) is consistent w…
3466	3	0 Reasons for Classification: * The updrs3_score of 2.0 is relatively low, indicating mild motor symptoms. * The upsit_pctl score of 50.5 is around average, suggesting no significant smell loss. * The con_putamen ratio of 1.95 and DATSCAN_PUTAMEN_L and DATSCAN_PUTAMEN_R values are close, indicating minimal asymmetry in dopamine signal intensity.
236926	3	1 Reasons for Classification: * The high updrs3_score of 45.0 indicates severe motor symptoms, a hallmark of Parkinson's disease. * The low upsit_pctl score of 9.0 suggests significant smell loss, a common biomarker for Parkinson's. * The asymmetry in dopamine signal intensity between the left and right putamen, as shown by con_putamen and individual DATSCAN values, supports the diagnosis of Park…
4121	3	1 Reasons for Classification: * The high updrs3_score of 29.0 indicates severe motor symptoms, a common characteristic of Parkinson's disease. * The low con_putamen value of 0.5 suggests significant asymmetry in dopamine signal intensity between the left and right putamen regions, a hallmark of Parkinson's. * The lowput_expected value of 0.2374314676835932 is below the typical threshold, indicati…
3405	3	0 Reasons for Classification: * The updrs3_score and updrs_totscore are 0, indicating no motor symptoms or overall disease severity. * The upsit_pctl score is 98.5, suggesting normal olfactory function, which is not typical in Parkinson's disease. * The con_putamen and mean_putamen values are high and symmetrical, indicating no significant dopamine depletion or asymmetry in the putamen regions.
3628	3	1 Reasons for Classification: * The updrs3_score of 21.0 indicates severe motor symptoms, which is a key characteristic of Parkinson's disease. * The low upsit_pctl score of 5.0 suggests significant smell loss, a common biomarker for Parkinson's. * The asymmetry in dopamine signal intensity between the left and right putamen regions (DATSCAN_PUTAMEN_L: 1.23, DATSCAN_PUTAMEN_R: 0.57) is a hallmark…
3953	3	1 Reasons for Classification: * The updrs3_score of 8.0 indicates significant motor symptoms, which is a key indicator of Parkinson's disease. * The low upsit_pctl score of 6.0 suggests impaired olfactory function, a common biomarker for Parkinson's. * The asymmetry in dopamine signal intensity between the left and right putamen, as indicated by con_putamen and the difference between DATSCAN_PUTA…
3072	3	0 Reasons for Classification: * The updrs3_score of 1.0 is relatively low, indicating minimal motor symptoms. * The upsit_pctl score of 91.5 is high, suggesting normal olfactory function, which is often impaired in Parkinson's disease. * The con_putamen ratio of 2.42 and DATSCAN_PUTAMEN_L and DATSCAN_PUTAMEN_R values do not indicate significant asymmetry or dopamine depletion typical of Parkinson…
121854	3	1 Reasons for Classification: * The updrs3_score of 20.0 indicates severe motor symptoms, which is a key indicator of Parkinson's disease. * The low upsit_pctl score of 1.0 suggests significant smell loss, a common biomarker for Parkinson's. * The asymmetry in dopamine signal intensity between the left and right putamen, as shown by con_putamen and DATSCAN_PUTAMEN_L/R values, is consistent with P…
3701	3	1 Reasons for Classification: * The updrs3_score of 15.0 indicates significant motor symptoms, which is a key indicator of Parkinson's disease. * The low upsit_pctl score of 5.0 suggests impaired olfactory function, a common biomarker for Parkinson's. * The asymmetry in dopamine signal intensity between the left and right putamen, as shown by con_putamen and DATSCAN_PUTAMEN_L/R values, is consist…
3503	3	0 Reasons for Classification: * The updrs3_score of 0.0 indicates no motor symptoms, suggesting the subject is unlikely to have Parkinson's disease. * The upsit_pctl score of 78.5 is relatively high, indicating normal olfactory function, which is often impaired in Parkinson's patients. * The con_putamen value of 3.605 and mean_putamen of 3.605 suggest symmetrical dopamine signal intensity, not ty…
320651	3	1 Reasons for Classification: * The updrs3_score of 13.0 indicates significant motor symptoms, which is a key indicator of Parkinson's disease. * The low upsit_pctl score of 25.0 suggests impaired olfactory function, a common biomarker for Parkinson's. * The con_putamen value of 1.5 shows asymmetry in dopamine signal intensity between the left and right putamen, consistent with Parkinson's diseas…
293702	3	1 Reasons for Classification: * The high updrs3_score of 42.0 indicates severe motor symptoms, a hallmark of Parkinson's disease. * The low upsit_pctl score of 5.0 suggests significant smell loss, a common biomarker for Parkinson's. * The asymmetry in dopamine signal intensity between the left and right putamen, as shown by con_putamen and DATSCAN_PUTAMEN_L/R values, is consistent with Parkinson'…
3128	3	1 Reasons for Classification: * The updrs3_score of 16.0 indicates significant motor symptoms, which is a key indicator of Parkinson's disease. * The low upsit_pctl score of 5.0 suggests impaired olfactory function, a common biomarker for Parkinson's. * The con_putamen value of 0.46 shows asymmetry in dopamine signal intensity between the left and right putamen, consistent with Parkinson's diseas…
157264	3	1 Reasons for Classification: * The updrs3_score of 14.0 indicates significant motor symptoms, which is a key characteristic of Parkinson's disease. * The con_putamen value of 0.73 suggests asymmetry in dopamine signal intensity between the left and right putamen regions, a common feature in Parkinson's patients. * The upsit_pctl score of 17.5 indicates impaired olfactory function, which is often…
293370	3	1 Reasons for Classification: * The subject's updrs3_score of 22.0 indicates severe motor symptoms, which is a key indicator of Parkinson's disease. * The low upsit_pctl score of 2.0 suggests significant smell loss, a common biomarker for Parkinson's. * The asymmetry in dopamine signal intensity between the left and right putamen regions, as shown by con_putamen and DATSCAN_PUTAMEN_L/R values, is…
148699	3	1 Reasons for Classification: * The high updrs3_score of 31.0 indicates severe motor symptoms, a common characteristic of Parkinson's disease. * The low upsit_pctl score of 2.0 suggests significant smell loss, a known biomarker for Parkinson's. * The asymmetry in dopamine signal intensity between the left and right putamen, as indicated by con_putamen and the difference between DATSCAN_PUTAMEN_L …
126812	3	1 Reasons for Classification: * The updrs3_score of 20.0 indicates severe motor symptoms, which is a key indicator of Parkinson's disease. * The low upsit_pctl score of 7.0 suggests significant smell loss, a common biomarker for Parkinson's. * The asymmetry in dopamine signal intensity between the left and right putamen regions (con_putamen: 0.6, DATSCAN_PUTAMEN_L: 0.6, DATSCAN_PUTAMEN_R: 0.95) i…
140451	3	1 Reasons for Classification: * The updrs3_score of 4.0 indicates significant motor symptoms, which is a key indicator of Parkinson's disease. * The low upsit_pctl score of 10.5 suggests impaired olfactory function, a common biomarker for Parkinson's. * The con_putamen value of 1.91 shows asymmetry in dopamine signal intensity between the left and right putamen, consistent with Parkinson's diseas…
3323	3	1 Reasons for Classification: * The high updrs3_score of 28.0 indicates severe motor symptoms, a hallmark of Parkinson's disease. * The low upsit_pctl score of 11.0 suggests significant smell loss, a common biomarker for Parkinson's. * The asymmetry in dopamine signal intensity between the left and right putamen, as indicated by con_putamen and the similar values of DATSCAN_PUTAMEN_L and DATSCAN_…
170343	3	1 Reasons for Classification: * The high updrs3_score of 39.0 indicates severe motor symptoms, a hallmark of Parkinson's disease. * The low upsit_pctl score of 9.5 suggests significant smell loss, a common biomarker for Parkinson's. * The significant asymmetry in dopamine signal intensity between the left and right putamen regions (DATSCAN_PUTAMEN_L: 0.84, DATSCAN_PUTAMEN_R: 0.36) is consistent w…
3372	3	1 Reasons for Classification: * The updrs3_score of 19.0 indicates severe motor symptoms, which is a key characteristic of Parkinson's disease. * The low upsit_pctl score of 3.0 suggests significant smell loss, a common biomarker for Parkinson's. * The asymmetry in dopamine signal intensity between the left and right putamen regions (DATSCAN_PUTAMEN_L: 0.87, DATSCAN_PUTAMEN_R: 0.59) is a hallmark…
3132	3	1 Reasons for Classification: * The updrs3_score of 17.0 indicates severe motor symptoms, which is a key indicator of Parkinson's disease. * The low upsit_pctl score of 4.0 suggests significant smell loss, a common biomarker for Parkinson's. * The con_putamen value of 0.71 shows asymmetry in dopamine signal intensity between the left and right putamen regions, consistent with Parkinson's disease.
301568	3	1 Reasons for Classification: * The updrs3_score of 20.0 indicates severe motor symptoms, which is a key characteristic of Parkinson's disease. * The low upsit_pctl score of 7.0 suggests significant smell loss, a common biomarker for Parkinson's. * The asymmetry in dopamine signal intensity between the left and right putamen regions (DATSCAN_PUTAMEN_L: 1.0, DATSCAN_PUTAMEN_R: 0.73) is a hallmark …
111099	3	0 Reasons for Classification: * The updrs3_score of 0.0 indicates no motor symptoms, suggesting the subject is unlikely to have Parkinson's disease. * The upsit_pctl score of 15.0, although low, does not strongly indicate Parkinson's disease in the context of other relatively normal values. * The con_putamen and mean_putamen values are within a range that does not typically suggest significant do…
3377	3	1 Reasons for Classification: * The updrs3_score of 4.0 indicates significant motor symptoms, which is a key indicator of Parkinson's disease. * The low upsit_pctl score of 10.5 suggests impaired olfactory function, a common biomarker for Parkinson's. * The con_putamen value of 0.87 shows asymmetry in dopamine signal intensity between the left and right putamen, consistent with Parkinson's diseas…
3150	3	1 Reasons for Classification: * The updrs3_score of 20.0 indicates severe motor symptoms, which is a key indicator of Parkinson's disease. * The low upsit_pctl score of 5.5 suggests significant smell loss, a common biomarker for Parkinson's. * The asymmetry in dopamine signal intensity between the left and right putamen regions (DATSCAN_PUTAMEN_L: 0.65, DATSCAN_PUTAMEN_R: 0.87) is consistent with…
3234	3	1 Reasons for Classification: * The updrs3_score of 12.0 indicates significant motor symptoms, a common indicator of Parkinson's disease. * The low upsit_pctl score of 5.0 suggests impaired olfactory function, a known biomarker for Parkinson's. * The asymmetry in dopamine signal intensity between the left and right putamen, as shown by con_putamen and DATSCAN_PUTAMEN_L/R values, is consistent wit…
211886	3	1 Reasons for Classification: * The updrs3_score of 23.0 indicates severe motor symptoms, which is a key indicator of Parkinson's disease. * The low upsit_pctl score of 3.0 suggests significant smell loss, a common biomarker for Parkinson's. * The asymmetry in dopamine signal intensity between the left and right putamen regions (con_putamen: 1.66) supports the diagnosis of Parkinson's disease.
307388	3	1 Reasons for Classification: * The high updrs3_score of 50.0 indicates severe motor symptoms, a hallmark of Parkinson's disease. * The low upsit_pctl score of 10.0 suggests significant smell loss, a common biomarker for Parkinson's. * The asymmetry in dopamine signal intensity, as indicated by con_putamen and the difference between DATSCAN_PUTAMEN_L and DATSCAN_PUTAMEN_R, supports the diagnosis …
3831	3	1 Reasons for Classification: * The high updrs3_score of 27.0 indicates severe motor symptoms, a hallmark of Parkinson's disease. * The low upsit_pctl score of 36.0 suggests significant smell loss, a common biomarker for Parkinson's. * The asymmetry in dopamine signal intensity between the left and right putamen, as shown by con_putamen and the difference between DATSCAN_PUTAMEN_L and DATSCAN_PUT…
178413	3	0 Reasons for Classification: * The updrs3_score of 3.0 is relatively low, indicating mild motor symptoms, which is not strongly indicative of Parkinson's disease. * The upsit_pctl score of 44.0 is within a normal range for olfactory function, suggesting no significant smell loss typically associated with Parkinson's. * The con_putamen ratio of 3.09 and mean_putamen value of 3.09 do not show sign…
110535	3	1 Reasons for Classification: * The updrs3_score of 16.0 indicates significant motor symptoms, which is a key indicator of Parkinson's disease. * The con_putamen value of 1.13 suggests asymmetry in dopamine signal intensity between the left and right putamen regions, a common feature in Parkinson's. * The updrs_totscore of 19.0 reflects overall disease severity, and this score, combined with othe…
3470	3	1 Reasons for Classification: * The updrs3_score of 14.0 indicates significant motor symptoms, a common indicator of Parkinson's disease. * The low upsit_pctl score of 3.0 suggests impaired olfactory function, a known biomarker for Parkinson's. * The asymmetry in dopamine signal intensity between the left and right putamen, as shown by con_putamen and DATSCAN_PUTAMEN_L/R values, is consistent wit…
137499	3	0 Reasons for Classification: * The updrs3_score of 2.0 is relatively low, indicating mild motor symptoms. * The upsit_pctl score of 9.0 is within a normal range for olfactory function, not suggesting significant smell loss. * The con_putamen ratio of 2.21 and DATSCAN_PUTAMEN_L and DATSCAN_PUTAMEN_R values do not indicate significant asymmetry or dopamine depletion typical of Parkinson's disease.
3615	3	0 Reasons for Classification: * The updrs3_score of 1.0 is relatively low, indicating mild motor symptoms, which is not strongly indicative of Parkinson's disease. * The upsit_pctl score of 93.0 is high, suggesting normal olfactory function, a characteristic more commonly seen in healthy controls. * The con_putamen ratio of 2.53 and DATSCAN_PUTAMEN_L and DATSCAN_PUTAMEN_R values do not show signi…
101195	3	0 Reasons for Classification: * The updrs3_score of 0.0 indicates no motor symptoms, suggesting the subject is unlikely to have Parkinson's disease. * The upsit_pctl score of 29.0 is relatively high, indicating preserved olfactory function, which is not typical in Parkinson's patients. * The con_putamen ratio of 2.055 and DATSCAN_PUTAMEN_L and DATSCAN_PUTAMEN_R values do not show significant asym…
4033	3	1 Reasons for Classification: * The updrs3_score of 23.0 indicates significant motor symptoms, which is a key indicator of Parkinson's disease. * The con_putamen value of 0.82 suggests asymmetry in dopamine signal intensity between the left and right putamen, a common feature in Parkinson's. * The low upsit_pctl score of 1.0 indicates severe smell loss, a known biomarker for Parkinson's disease.
149945	3	1 Reasons for Classification: * The subject's updrs3_score of 20.0 indicates severe motor symptoms, which is a key characteristic of Parkinson's disease. * The low upsit_pctl score of 4.0 suggests significant smell loss, a common biomarker for Parkinson's. * The asymmetry in dopamine signal intensity between the left and right putamen regions, as indicated by con_putamen and DATSCAN_PUTAMEN_L/R v…
102420	3	1 Reasons for Classification: * The high updrs3_score of 33.0 indicates severe motor symptoms, a hallmark of Parkinson's disease. * The low upsit_pctl score of 6.5 suggests significant smell loss, a common biomarker for Parkinson's. * The asymmetry in dopamine signal intensity between the left and right putamen, as shown by con_putamen and the difference between DATSCAN_PUTAMEN_L and DATSCAN_PUTA…
102054	3	1 Reasons for Classification: * The high updrs3_score of 27.0 indicates severe motor symptoms, a hallmark of Parkinson's disease. * The low upsit_pctl score of 11.0 suggests significant smell loss, a common biomarker for Parkinson's. * The asymmetry in dopamine signal intensity between the left and right putamen, as shown by con_putamen (0.77) and the difference between DATSCAN_PUTAMEN_L (1.16) a…
173487	3	1 Reasons for Classification: * The high updrs3_score of 33.0 indicates severe motor symptoms, a hallmark of Parkinson's disease. * The low upsit_pctl score of 7.0 suggests significant smell loss, a common biomarker for Parkinson's. * The asymmetry in dopamine signal intensity between the left and right putamen, as indicated by con_putamen and the DATSCAN_PUTAMEN_L and DATSCAN_PUTAMEN_R values, i…
212097	3	1 Reasons for Classification: * The high updrs3_score of 32.0 indicates severe motor symptoms, a hallmark of Parkinson's disease. * The low upsit_pctl score of 1.0 suggests significant smell loss, a common biomarker for Parkinson's. * The asymmetry in dopamine signal intensity between the left and right putamen, as shown by con_putamen and DATSCAN_PUTAMEN_L/R values, is consistent with Parkinson'…
3300	3	0 Reasons for Classification: * The updrs3_score of 0.0 indicates no motor symptoms, suggesting the subject is unlikely to have Parkinson's disease. * The upsit_pctl score of 66.5 is relatively high, indicating normal olfactory function, which is often impaired in Parkinson's patients. * The lowput_expected value of 1.31657582390021 is above the threshold, suggesting no significant dopamine deple…
145939	4	1 Reasons for Classification: * The high updrs3_score of 34.0 indicates severe motor symptoms, a hallmark of Parkinson's disease. * The low upsit_pctl score of 3.0 suggests significant smell loss, a common biomarker for Parkinson's. * The asymmetry in dopamine signal intensity between the left and right putamen, as shown by con_putamen and DATSCAN_PUTAMEN_L/R values, is consistent with Parkinson'…
3795	4	1 Reasons for Classification: * The updrs3_score of 17.0 indicates significant motor symptoms, a common indicator of Parkinson's disease. * The low upsit_pctl score of 15.5 suggests impaired olfactory function, a known biomarker for Parkinson's. * The con_putamen value of 0.72 shows asymmetry in dopamine signal intensity between the left and right putamen, consistent with Parkinson's disease char…
3119	4	1 Reasons for Classification: * The updrs3_score of 25.0 indicates severe motor symptoms, which is a key indicator of Parkinson's disease. * The con_putamen value of 0.37 suggests significant asymmetry in dopamine signal intensity between the left and right putamen regions, a common feature of Parkinson's. * The upsit_pctl score of 27.0 indicates impaired olfactory function, which is often seen i…
3350	4	0 Reasons for Classification: * The updrs3_score of 4.0 is relatively low, indicating mild motor symptoms, which is not strongly indicative of Parkinson's disease. * The upsit_pctl score of 100.0 suggests normal olfactory function, a characteristic more commonly associated with healthy controls. * The mean_putamen value of 2.0 and DATSCAN_PUTAMEN_L and DATSCAN_PUTAMEN_R values are relatively symm…
224286	4	1 Reasons for Classification: * The updrs3_score of 14.0 indicates significant motor symptoms, which is a key indicator of Parkinson's disease. * The low upsit_pctl score of 5.0 suggests impaired olfactory function, a common biomarker for Parkinson's. * The asymmetry in dopamine signal intensity between the left and right putamen regions (DATSCAN_PUTAMEN_L: 0.57, DATSCAN_PUTAMEN_R: 1.16) is consi…
4011	4	1 Reasons for Classification: * The updrs3_score of 16.0 indicates significant motor symptoms, which is a key indicator of Parkinson's disease. * The low upsit_pctl score of 1.0 suggests severe smell loss, a common biomarker for Parkinson's. * The asymmetry in dopamine signal intensity between the left and right putamen, as shown by con_putamen and the difference between DATSCAN_PUTAMEN_L and DAT…
224574	4	1 Reasons for Classification: * The high updrs3_score of 30.0 indicates severe motor symptoms, a hallmark of Parkinson's disease. * The low upsit_pctl score of 3.0 suggests significant smell loss, a common biomarker for Parkinson's. * The asymmetry in dopamine signal intensity between the left and right putamen, as indicated by con_putamen and the difference between DATSCAN_PUTAMEN_L and DATSCAN_…
116008	4	1 Reasons for Classification: * The updrs3_score of 21.0 indicates severe motor symptoms, which is a key indicator of Parkinson's disease. * The low upsit_pctl score of 9.0 suggests significant smell loss, a common biomarker for Parkinson's. * The asymmetry in dopamine signal intensity between the left and right putamen regions (DATSCAN_PUTAMEN_L: 0.35, DATSCAN_PUTAMEN_R: 0.69) is consistent with…
3601	4	1 Reasons for Classification: * The high updrs3_score of 33.0 indicates severe motor symptoms, a hallmark of Parkinson's disease. * The low upsit_pctl score of 4.0 suggests significant smell loss, a common biomarker for Parkinson's. * The asymmetry in dopamine signal intensity between the left and right putamen, as indicated by con_putamen and DATSCAN_PUTAMEN_L and DATSCAN_PUTAMEN_R values, is co…
3440	4	1 Reasons for Classification: * The high updrs3_score of 31.0 indicates severe motor symptoms, a hallmark of Parkinson's disease. * The low upsit_pctl score of 20.5 suggests significant smell loss, a common biomarker for Parkinson's. * The significant asymmetry in dopamine signal intensity between the left and right putamen regions (DATSCAN_PUTAMEN_L: 1.37, DATSCAN_PUTAMEN_R: 0.64) is consistent …
3908	4	0 Reasons for Classification: * The updrs3_score of 1.0 is relatively low, indicating mild motor symptoms. * The upsit_pctl score of 49.0 is near average, suggesting no significant smell loss. * The con_putamen ratio of 1.995 and DATSCAN_PUTAMEN_L and DATSCAN_PUTAMEN_R values indicate relatively symmetric dopamine signal intensity, which is not typical of Parkinson's disease.
211239	4	1 Reasons for Classification: * The updrs3_score of 14.0 indicates significant motor symptoms, a common indicator of Parkinson's disease. * The low upsit_pctl score of 9.0 suggests impaired olfactory function, a known biomarker for Parkinson's. * The asymmetry in dopamine signal intensity between the left and right putamen, as shown by con_putamen and DATSCAN_PUTAMEN_L/R values, is consistent wit…
101479	4	1 Reasons for Classification: * The updrs3_score of 11.0 indicates significant motor symptoms, a common indicator of Parkinson's disease. * The low upsit_pctl score of 3.0 suggests impaired olfactory function, a known biomarker for Parkinson's. * The asymmetry in dopamine signal intensity between the left and right putamen, as shown by con_putamen and DATSCAN_PUTAMEN_L/R values, is consistent wit…
131602	4	1 Reasons for Classification: * The updrs3_score of 14.0 indicates significant motor symptoms, a common indicator of Parkinson's disease. * The low upsit_pctl score of 9.0 suggests impaired olfactory function, a known biomarker for Parkinson's. * The con_putamen value of 0.79 shows asymmetry in dopamine signal intensity between the left and right putamen, consistent with Parkinson's disease chara…
293831	4	1 Reasons for Classification: * The high updrs3_score of 37.0 indicates severe motor symptoms, a hallmark of Parkinson's disease. * The low upsit_pctl score of 3.0 suggests significant smell loss, a common biomarker for Parkinson's. * The asymmetry in dopamine signal intensity, as indicated by con_putamen and the close values of DATSCAN_PUTAMEN_L and DATSCAN_PUTAMEN_R, supports the diagnosis of P…
140762	4	1 Reasons for Classification: * The high updrs3_score of 24.0 indicates severe motor symptoms, a hallmark of Parkinson's disease. * The low mean_putamen value of 0.37 suggests significant dopamine deficiency, consistent with Parkinson's. * The asymmetry in dopamine signal intensity between the left and right putamen, as indicated by con_putamen and DATSCAN_PUTAMEN_L/R values, supports the diagnos…
217838	4	1 Reasons for Classification: * The updrs3_score of 12.0 indicates significant motor symptoms, which is a key indicator of Parkinson's disease. * The low upsit_pctl score of 3.0 suggests impaired olfactory function, a common biomarker for Parkinson's. * The asymmetry in dopamine signal intensity between the left and right putamen, as indicated by con_putamen and individual DATSCAN values, support…
148093	4	1 Reasons for Classification: * The updrs3_score of 17.0 indicates significant motor symptoms, which is a key characteristic of Parkinson's disease. * The low upsit_pctl score of 14.5 suggests impaired olfactory function, a common biomarker for Parkinson's. * The asymmetry in dopamine signal intensity between the left and right putamen regions (con_putamen: 0.85, DATSCAN_PUTAMEN_L: 0.85, DATSCAN_…
223557	4	1 Reasons for Classification: * The high updrs3_score of 30.0 indicates severe motor symptoms, a hallmark of Parkinson's disease. * The low upsit_pctl score of 16.0 suggests significant smell loss, a common biomarker for Parkinson's. * The asymmetry in dopamine signal intensity between the left and right putamen, as indicated by con_putamen and the values of DATSCAN_PUTAMEN_L and DATSCAN_PUTAMEN_…
101799	4	1 Reasons for Classification: * The subject's updrs3_score of 27.0 indicates severe motor symptoms, which is a key indicator of Parkinson's disease. * The low upsit_pctl score of 5.0 suggests significant smell loss, a common biomarker for Parkinson's. * The asymmetry in dopamine signal intensity between the left and right putamen regions, as shown by con_putamen and DATSCAN_PUTAMEN_L/R values, is…
5016	4	1 Reasons for Classification: * The high updrs3_score of 31.0 indicates severe motor symptoms, a common characteristic of Parkinson's disease. * The low upsit_pctl score of 12.5 suggests significant smell loss, a known biomarker for Parkinson's. * The updrs_totscore of 49.0 reflects overall disease severity, which is consistent with Parkinson's disease diagnosis.
3955	4	0 Reasons for Classification: * The updrs3_score of 0.0 indicates no motor symptoms, suggesting the subject is unlikely to have Parkinson's disease. * The upsit_pctl score of 91.5 is relatively high, indicating normal olfactory function, which is often impaired in Parkinson's patients. * The con_putamen value of 3.075 and DATSCAN_PUTAMEN_L and DATSCAN_PUTAMEN_R values are symmetric, suggesting no…
113447	4	1 Reasons for Classification: * The updrs3_score of 7.0 indicates significant motor symptoms, which is a key indicator of Parkinson's disease. * The low upsit_pctl score of 10.0 suggests impaired olfactory function, a common biomarker for Parkinson's. * The con_putamen value of 2.315 shows asymmetry in dopamine signal intensity between the left and right putamen, consistent with Parkinson's disea…
4108	4	1 Reasons for Classification: * The updrs3_score of 19.0 indicates significant motor symptoms, which is a key indicator of Parkinson's disease. * The con_putamen value of 0.6 suggests asymmetry in dopamine signal intensity between the left and right putamen regions, a common feature in Parkinson's. * The low mean_putamen value of 0.515 implies dopamine deficiency, further supporting the diagnosis…
3957	4	1 Reasons for Classification: * The updrs3_score of 16.0 indicates significant motor symptoms, which is a key indicator of Parkinson's disease. * The low upsit_pctl score of 1.0 suggests severe smell loss, a common biomarker for Parkinson's. * The asymmetry in dopamine signal intensity between the left and right putamen regions (DATSCAN_PUTAMEN_L: 1.02, DATSCAN_PUTAMEN_R: 0.92) is consistent with…
3450	4	0 Reasons for Classification: * The updrs3_score of 1.0 is relatively low, indicating mild motor symptoms. * The upsit_pctl score of 30.0 is within a range that may not strongly suggest significant smell loss typically associated with Parkinson's. * The con_putamen ratio of 1.56 and DATSCAN_PUTAMEN_L and DATSCAN_PUTAMEN_R values do not indicate significant asymmetry or depletion in dopamine signa…
101841	4	1 Reasons for Classification: * The high updrs3_score of 39.0 indicates severe motor symptoms, a hallmark of Parkinson's disease. * The low upsit_pctl score of 2.0 suggests significant smell loss, a common biomarker for Parkinson's. * The asymmetry in dopamine signal intensity between the left and right putamen, as shown by con_putamen (0.61) and the difference between DATSCAN_PUTAMEN_L (0.68) an…
292838	4	1 Reasons for Classification: * The high updrs3_score of 39.0 indicates severe motor symptoms, a hallmark of Parkinson's disease. * The low upsit_pctl score of 25.0 suggests significant smell loss, a common biomarker for Parkinson's. * The asymmetry in dopamine signal intensity between the left and right putamen, as shown by con_putamen and individual DATSCAN values, is consistent with Parkinson'…
4057	4	1 Reasons for Classification: * The updrs3_score of 24.0 indicates severe motor symptoms, which is a key characteristic of Parkinson's disease. * The low upsit_pctl score of 8.0 suggests significant smell loss, a common biomarker for Parkinson's. * The asymmetry in dopamine signal intensity between the left and right putamen regions (DATSCAN_PUTAMEN_L: 0.46, DATSCAN_PUTAMEN_R: 1.09) is a hallmark…
305710	4	0 Reasons for Classification: * The updrs3_score of 0.0 indicates no motor symptoms, suggesting the subject is unlikely to have Parkinson's disease. * The upsit_pctl score of 24.0, although somewhat low, does not strongly indicate significant smell loss typically associated with Parkinson's. * The con_putamen value of 1.925 and DATSCAN_PUTAMEN_L and DATSCAN_PUTAMEN_R values suggest relatively sym…
142983	4	1 Reasons for Classification: * The high updrs3_score of 32.0 indicates severe motor symptoms, a common characteristic of Parkinson's disease. * The low upsit_pctl score of 20.5 suggests significant smell loss, a known biomarker for Parkinson's. * The asymmetry in dopamine signal intensity between the left and right putamen, as shown by con_putamen (0.86) and the difference between DATSCAN_PUTAME…
3321	4	1 Reasons for Classification: * The updrs3_score of 14.0 indicates significant motor symptoms, which is a key indicator of Parkinson's disease. * The low upsit_pctl score of 7.0 suggests impaired olfactory function, a common biomarker for Parkinson's. * The asymmetry in dopamine signal intensity between the left and right putamen, as indicated by con_putamen and the difference between DATSCAN_PUT…
5006	4	1 Reasons for Classification: * The updrs3_score of 23.0 indicates severe motor symptoms, which is a key characteristic of Parkinson's disease. * The low upsit_pctl score of 11.0 suggests significant smell loss, a common biomarker for Parkinson's. * The asymmetry in dopamine signal intensity between the left and right putamen regions (DATSCAN_PUTAMEN_L: 0.62, DATSCAN_PUTAMEN_R: 0.53) supports the…
165174	4	1 Reasons for Classification: * The high updrs3_score of 37.0 indicates severe motor symptoms, a hallmark of Parkinson's disease. * The low con_putamen value of 0.58 suggests significant asymmetry in dopamine signal intensity between the left and right putamen regions, consistent with Parkinson's. * The low upsit_pctl score of 47.0 indicates impaired olfactory function, a common biomarker for Par…
293793	4	1 Reasons for Classification: * The updrs3_score of 9.0 indicates significant motor symptoms, which is a key indicator of Parkinson's disease. * The con_putamen value of 0.87 suggests asymmetry in dopamine signal intensity between the left and right putamen regions, a common feature in Parkinson's. * The lowput_expected value of 0.4131678758901828 is below the typical threshold, indicating dopami…
3223	4	1 Reasons for Classification: * The updrs3_score of 21.0 indicates severe motor symptoms, which is a key characteristic of Parkinson's disease. * The low upsit_pctl score of 13.5 suggests significant smell loss, a common biomarker for Parkinson's. * The asymmetry in dopamine signal intensity between the left and right putamen regions (DATSCAN_PUTAMEN_L: 0.34, DATSCAN_PUTAMEN_R: 0.73) is a hallmar…
245693	4	1 Reasons for Classification: * The updrs3_score of 21.0 indicates severe motor symptoms, which is a key indicator of Parkinson's disease. * The low upsit_pctl score of 3.0 suggests significant smell loss, a common biomarker for Parkinson's. * The asymmetry in dopamine signal intensity between the left and right putamen regions (DATSCAN_PUTAMEN_L: 1.11, DATSCAN_PUTAMEN_R: 0.68) is consistent with…
170189	4	1 Reasons for Classification: * The updrs3_score of 11.0 indicates significant motor symptoms, a common characteristic of Parkinson's disease. * The low upsit_pctl score of 11.0 suggests impaired olfactory function, a known biomarker for Parkinson's. * The con_putamen value of 0.26 shows asymmetry in dopamine signal intensity between the left and right putamen, consistent with Parkinson's disease.
3218	4	1 Reasons for Classification: * The high updrs3_score of 27.0 indicates severe motor symptoms, a hallmark of Parkinson's disease. * The low upsit_pctl score of 5.0 suggests significant smell loss, a common biomarker for Parkinson's. * The asymmetry in dopamine signal intensity between the left and right putamen, as shown by con_putamen and DATSCAN_PUTAMEN_L/R values, is consistent with Parkinson'…
236149	4	1 Reasons for Classification: * The high updrs3_score of 27.0 indicates severe motor symptoms, a hallmark of Parkinson's disease. * The low upsit_pctl score of 7.0 suggests significant smell loss, a common biomarker for Parkinson's. * The asymmetry in dopamine signal intensity between the left and right putamen, as shown by con_putamen and the difference between DATSCAN_PUTAMEN_L and DATSCAN_PUTA…
3120	4	1 Reasons for Classification: * The subject's updrs3_score of 26.0 indicates severe motor symptoms, which is a key indicator of Parkinson's disease. * The low upsit_pctl score of 6.0 suggests significant smell loss, a common biomarker for Parkinson's. * The con_putamen value of 0.6 shows asymmetry in dopamine signal intensity between the left and right putamen regions, consistent with Parkinson's…
174364	4	1 Reasons for Classification: * The high updrs3_score of 40.0 indicates severe motor symptoms, a hallmark of Parkinson's disease. * The low upsit_pctl score of 6.0 suggests significant smell loss, a common biomarker for Parkinson's. * The asymmetry in dopamine signal intensity between the left and right putamen, as indicated by con_putamen and DATSCAN_PUTAMEN_L/R values, is consistent with Parkin…
293703	4	1 Reasons for Classification: * The high updrs3_score of 37.0 indicates severe motor symptoms, a hallmark of Parkinson's disease. * The low upsit_pctl score of 5.0 suggests significant smell loss, a common biomarker for Parkinson's. * The asymmetry in dopamine signal intensity between the left and right putamen, as indicated by con_putamen and the difference between DATSCAN_PUTAMEN_L and DATSCAN_…
3330	4	1 Reasons for Classification: * The updrs3_score of 19.0 indicates severe motor symptoms, which is a key indicator of Parkinson's disease. * The low upsit_pctl score of 1.0 suggests significant smell loss, a common biomarker for Parkinson's. * The con_putamen value of 0.64 shows asymmetry in dopamine signal intensity between the left and right putamen, consistent with Parkinson's disease.
102529	4	1 Reasons for Classification: * The updrs3_score of 18.0 indicates severe motor symptoms, which is a key indicator of Parkinson's disease. * The low upsit_pctl score of 9.0 suggests significant smell loss, a common biomarker for Parkinson's. * The asymmetry in dopamine signal intensity between the left and right putamen regions (DATSCAN_PUTAMEN_L: 0.7, DATSCAN_PUTAMEN_R: 0.57) is consistent with …
3818	4	1 Reasons for Classification: * The subject's updrs3_score of 22.0 indicates severe motor symptoms, which is a key indicator of Parkinson's disease. * The low upsit_pctl score of 1.0 suggests significant smell loss, a common biomarker for Parkinson's. * The asymmetry in dopamine signal intensity between the left and right putamen regions, as shown by con_putamen and DATSCAN_PUTAMEN_L/R values, is…
156490	4	1 Reasons for Classification: * The subject's updrs3_score of 26.0 indicates severe motor symptoms, which is a key characteristic of Parkinson's disease. * The low upsit_pctl score of 4.0 suggests significant smell loss, a common biomarker for Parkinson's. * The asymmetry in dopamine signal intensity between the left and right putamen regions (DATSCAN_PUTAMEN_L: 1.11, DATSCAN_PUTAMEN_R: 0.75) is …
3750	4	0 Reasons for Classification: * The updrs3_score and updrs_totscore are 0, indicating no motor symptoms or overall disease severity. * The con_putamen value is close to 2, suggesting symmetry in dopamine signal intensity between the left and right putamen regions. * The upsit_pctl score is relatively low at 10.5, but other key indicators like updrs2_score and lowput_expected do not strongly sugge…
3765	4	0 Reasons for Classification: * The updrs3_score and updrs_totscore are 0, indicating no motor symptoms or overall disease severity. * The con_putamen value is close to 2, suggesting symmetry in dopamine signal intensity between the left and right putamen regions. * The upsit_pctl score is relatively low at 18.5, but other key indicators like updrs2_score and lowput_expected do not strongly sugge…
266248	4	1 Reasons for Classification: * The high updrs3_score of 32.0 indicates severe motor symptoms, a hallmark of Parkinson's disease. * The low upsit_pctl score of 4.0 suggests significant smell loss, a common biomarker for Parkinson's. * The asymmetry in dopamine signal intensity between the left and right putamen, as shown by con_putamen and DATSCAN_PUTAMEN_L/R values, is consistent with Parkinson'…
121619	4	1 Reasons for Classification: * The updrs3_score of 13.0 indicates significant motor symptoms, which is a key characteristic of Parkinson's disease. * The low upsit_pctl score of 9.0 suggests impaired olfactory function, a common biomarker for Parkinson's. * The asymmetry in dopamine signal intensity between the left and right putamen regions (DATSCAN_PUTAMEN_L: 0.67, DATSCAN_PUTAMEN_R: 0.54) sup…
3752	4	1 Reasons for Classification: * The updrs3_score of 22.0 indicates severe motor symptoms, which is a key indicator of Parkinson's disease. * The low upsit_pctl score of 7.0 suggests significant smell loss, a common biomarker for Parkinson's. * The asymmetry in dopamine signal intensity between the left and right putamen regions (DATSCAN_PUTAMEN_L: 0.94, DATSCAN_PUTAMEN_R: 0.67) is consistent with…
3552	4	1 Reasons for Classification: * The high updrs3_score of 33.0 indicates severe motor symptoms, a hallmark of Parkinson's disease. * The low upsit_pctl score of 2.0 suggests significant smell loss, a common biomarker for Parkinson's. * The asymmetry in dopamine signal intensity between the left and right putamen, as shown by con_putamen and DATSCAN_PUTAMEN_L/R values, is consistent with Parkinson'…
101751	4	1 Reasons for Classification: * The updrs3_score of 21.0 indicates severe motor symptoms, which is a key indicator of Parkinson's disease. * The low upsit_pctl score of 6.0 suggests significant smell loss, a common biomarker for Parkinson's. * The asymmetry in dopamine signal intensity between the left and right putamen regions (DATSCAN_PUTAMEN_L: 0.56, DATSCAN_PUTAMEN_R: 0.84) is consistent with…
130028	4	0 Reasons for Classification: * The updrs3_score of 2.0 is relatively low, indicating mild motor symptoms. * The upsit_pctl score of 32.0 is within a range that may not strongly suggest significant smell loss typically associated with Parkinson's. * The con_putamen ratio of 2.675 does not indicate significant asymmetry in dopamine signal intensity between the left and right putamen regions.
293487	4	1 Reasons for Classification: * The updrs3_score of 18.0 indicates severe motor symptoms, which is a key indicator of Parkinson's disease. * The low upsit_pctl score of 4.0 suggests significant smell loss, a common biomarker for Parkinson's. * The asymmetry in dopamine signal intensity between the left and right putamen regions (con_putamen: 0.63) supports the diagnosis of Parkinson's disease.
3954	4	1 Reasons for Classification: * The updrs3_score of 12.0 indicates significant motor symptoms, which is a key indicator of Parkinson's disease. * The low upsit_pctl score of 4.0 suggests impaired olfactory function, a common biomarker for Parkinson's. * The asymmetry in dopamine signal intensity between the left and right putamen, as shown by con_putamen and DATSCAN_PUTAMEN_L/R values, is consist…
3478	4	1 Reasons for Classification: * The updrs3_score of 9.0 indicates significant motor symptoms, a common indicator of Parkinson's disease. * The low upsit_pctl score of 6.0 suggests impaired olfactory function, a known biomarker for Parkinson's. * The asymmetry in dopamine signal intensity between the left and right putamen, as shown by con_putamen (0.64) and the difference between DATSCAN_PUTAMEN_…
161628	4	1 Reasons for Classification: * The high updrs3_score of 37.0 indicates severe motor symptoms, a hallmark of Parkinson's disease. * The low upsit_pctl score of 2.0 suggests significant smell loss, a common biomarker for Parkinson's. * The asymmetry in dopamine signal intensity between the left and right putamen, as shown by con_putamen and individual DATSCAN values, supports the diagnosis of Park…
3227	4	1 Reasons for Classification: * The updrs3_score of 12.0 indicates significant motor symptoms, which is a key indicator of Parkinson's disease. * The low upsit_pctl score of 31.0 suggests impaired olfactory function, a common biomarker for Parkinson's. * The con_putamen ratio of 1.09 shows asymmetry in dopamine signal intensity between the left and right putamen, consistent with Parkinson's disea…
240384	4	1 Reasons for Classification: * The subject's updrs3_score of 23.0 indicates severe motor symptoms, which is a hallmark of Parkinson's disease. * The low upsit_pctl score of 4.0 suggests significant smell loss, a common biomarker for Parkinson's. * The asymmetry in dopamine signal intensity between the left and right putamen regions (DATSCAN_PUTAMEN_L: 0.39, DATSCAN_PUTAMEN_R: 0.97) is consistent…
301695	4	1 Reasons for Classification: * The updrs3_score of 8.0 indicates significant motor symptoms, a common indicator of Parkinson's disease. * The low upsit_pctl score of 3.0 suggests impaired olfactory function, a known biomarker for Parkinson's. * The asymmetry in dopamine signal intensity between the left and right putamen, as shown by con_putamen (0.58) and the difference between DATSCAN_PUTAMEN_…
3126	4	1 Reasons for Classification: * The high updrs3_score of 30.0 indicates severe motor symptoms, a hallmark of Parkinson's disease. * The low upsit_pctl score of 5.0 suggests significant smell loss, a common biomarker for Parkinson's. * The asymmetry in dopamine signal intensity between the left and right putamen, as shown by con_putamen and DATSCAN_PUTAMEN_L/R values, is consistent with Parkinson'…
4103	4	1 Reasons for Classification: * The updrs3_score of 7.0 indicates significant motor symptoms, which is a key indicator of Parkinson's disease. * The con_putamen value of 0.67 suggests asymmetry in dopamine signal intensity between the left and right putamen regions, a common feature of Parkinson's. * The upsit_pctl score of 31.0 is relatively low, indicating potential smell loss, which is often a…
182990	4	1 Reasons for Classification: * The updrs3_score of 14.0 indicates significant motor symptoms, which is a key characteristic of Parkinson's disease. * The low upsit_pctl score of 1.0 suggests severe smell loss, a common biomarker for Parkinson's. * The asymmetry in dopamine signal intensity between the left and right putamen, as shown by con_putamen (0.84) and the difference between DATSCAN_PUTAM…
101482	4	1 Reasons for Classification: * The updrs3_score of 20.0 indicates severe motor symptoms, which is a key indicator of Parkinson's disease. * The low upsit_pctl score of 3.0 suggests significant smell loss, a common biomarker for Parkinson's. * The asymmetry in dopamine signal intensity between the left and right putamen regions (DATSCAN_PUTAMEN_L: 0.53, DATSCAN_PUTAMEN_R: 0.82) is consistent with…
293795	4	1 Reasons for Classification: * The updrs3_score of 14.0 indicates significant motor symptoms, a common characteristic of Parkinson's disease. * The low upsit_pctl score of 3.0 suggests impaired olfactory function, a known biomarker for Parkinson's. * The asymmetry in dopamine signal intensity between the left and right putamen, as shown by con_putamen (0.86) and the difference between DATSCAN_PU…
293485	4	0 Reasons for Classification: * The updrs3_score of 3.0 is relatively low, indicating mild motor symptoms, which is not strongly indicative of Parkinson's disease. * The upsit_pctl score of 6.0 is relatively high, suggesting preserved olfactory function, which is less common in Parkinson's patients. * The con_putamen ratio of 2.06 and DATSCAN_PUTAMEN_L and DATSCAN_PUTAMEN_R values do not show sig…
311363	4	1 Reasons for Classification: * The updrs3_score of 27.0 indicates severe motor symptoms, which is a key indicator of Parkinson's disease. * The low upsit_pctl score of 1.0 suggests significant smell loss, a common biomarker for Parkinson's. * The asymmetry in dopamine signal intensity between the left and right putamen regions (con_putamen: 0.62, DATSCAN_PUTAMEN_L: 0.62, DATSCAN_PUTAMEN_R: 1.21)…
296083	4	1 Reasons for Classification: * The updrs3_score of 16.0 indicates significant motor symptoms, which is a key indicator of Parkinson's disease. * The low upsit_pctl score of 1.0 suggests severe smell loss, a common biomarker for Parkinson's. * The asymmetry in dopamine signal intensity between the left and right putamen regions (DATSCAN_PUTAMEN_L: 0.94, DATSCAN_PUTAMEN_R: 0.7) is consistent with …
4123	4	1 Reasons for Classification: * The high updrs3_score of 41.0 indicates severe motor symptoms, a hallmark of Parkinson's disease. * The low upsit_pctl score of 12.0 suggests significant smell loss, a common biomarker for Parkinson's. * The asymmetry in dopamine signal intensity between the left and right putamen, as shown by con_putamen (0.71) and the difference between DATSCAN_PUTAMEN_L (0.71) a…
4093	4	1 Reasons for Classification: * The updrs3_score of 17.0 indicates significant motor symptoms, which is a key indicator of Parkinson's disease. * The low upsit_pctl score of 1.0 suggests severe smell loss, a common biomarker for Parkinson's. * The asymmetry in dopamine signal intensity between the left and right putamen, as shown by con_putamen (0.81) and the difference between DATSCAN_PUTAMEN_L …
3205	4	1 Reasons for Classification: * The updrs3_score of 12.0 indicates significant motor symptoms, which is a key indicator of Parkinson's disease. * The con_putamen value of 1.3 suggests asymmetry in dopamine signal intensity between the left and right putamen regions, a common feature in Parkinson's. * The upsit_pctl score of 34.5 is relatively low, indicating potential smell loss, which is often a…
293820	4	1 Reasons for Classification: * The high updrs3_score of 32.0 indicates severe motor symptoms, a hallmark of Parkinson's disease. * The low upsit_pctl score of 2.0 suggests significant smell loss, a common biomarker for Parkinson's. * The asymmetry in dopamine signal intensity between the left and right putamen, as shown by con_putamen (0.61) and the difference between DATSCAN_PUTAMEN_L (0.69) an…
3061	4	1 Reasons for Classification: * The updrs3_score of 13.0 indicates significant motor symptoms, which is a key indicator of Parkinson's disease. * The low upsit_pctl score of 2.0 suggests impaired olfactory function, a common biomarker for Parkinson's. * The asymmetry in dopamine signal intensity between the left and right putamen regions (DATSCAN_PUTAMEN_L: 0.51, DATSCAN_PUTAMEN_R: 1.16) is consi…
3305	4	1 Reasons for Classification: * The updrs3_score of 15.0 indicates significant motor symptoms, which is a key indicator of Parkinson's disease. * The low upsit_pctl score of 6.0 suggests impaired olfactory function, a common biomarker for Parkinson's. * The con_putamen value of 0.91 shows asymmetry in dopamine signal intensity between the left and right putamen regions, consistent with Parkinson'…
3171	4	0 Reasons for Classification: * The updrs3_score of 0.0 indicates no motor symptoms, suggesting the subject is unlikely to have Parkinson's disease. * The upsit_pctl score of 4.0 is relatively high, indicating normal olfactory function, which is often impaired in Parkinson's patients. * The con_putamen value of 1.785 and mean_putamen of 1.785 suggest symmetrical dopamine signal intensity, not typ…
3162	4	1 Reasons for Classification: * The high updrs3_score of 34.0 indicates severe motor symptoms, a hallmark of Parkinson's disease. * The low upsit_pctl score of 3.0 suggests significant smell loss, a common biomarker for Parkinson's. * The asymmetry in dopamine signal intensity between the left and right putamen, as shown by con_putamen and DATSCAN_PUTAMEN_L/R values, is consistent with Parkinson'…
174615	4	1 Reasons for Classification: * The high updrs3_score of 34.0 indicates severe motor symptoms, a hallmark of Parkinson's disease. * The low upsit_pctl score of 3.0 suggests significant smell loss, a common biomarker for Parkinson's. * The asymmetry in dopamine signal intensity between the left and right putamen, as indicated by con_putamen and the difference between DATSCAN_PUTAMEN_L and DATSCAN_…
3466	4	0 Reasons for Classification: * The updrs3_score of 2.0 is relatively low, indicating mild motor symptoms. * The upsit_pctl score of 50.5 is around the average, suggesting no significant smell loss. * The con_putamen ratio of 1.95 and DATSCAN_PUTAMEN_L and DATSCAN_PUTAMEN_R values are close, indicating minimal asymmetry in dopamine signal intensity.
236926	4	1 Reasons for Classification: * The high updrs3_score of 45.0 indicates severe motor symptoms, a hallmark of Parkinson's disease. * The low upsit_pctl score of 9.0 suggests significant smell loss, a common biomarker for Parkinson's. * The asymmetry in dopamine signal intensity between the left and right putamen, as indicated by con_putamen and the difference between DATSCAN_PUTAMEN_L and DATSCAN_…
4121	4	1 Reasons for Classification: * The updrs3_score of 29.0 indicates severe motor symptoms, which is a key indicator of Parkinson's disease. * The con_putamen value of 0.5 suggests significant asymmetry in dopamine signal intensity between the left and right putamen regions, a common feature of Parkinson's. * The low mean_putamen value of 0.725 and lowput_expected value of 0.2374314676835932 indica…
3405	4	0 Reasons for Classification: * The updrs3_score and updrs_totscore are 0, indicating no motor symptoms or overall disease severity. * The upsit_pctl score is 98.5, suggesting normal olfactory function, which is not typical in Parkinson's disease. * The con_putamen and mean_putamen values are high and symmetrical, indicating no significant dopamine depletion or asymmetry, contrary to what is expe…
3628	4	1 Reasons for Classification: * The updrs3_score of 21.0 indicates severe motor symptoms, which is a key indicator of Parkinson's disease. * The low upsit_pctl score of 5.0 suggests significant smell loss, a common biomarker for Parkinson's. * The asymmetry in dopamine signal intensity between the left and right putamen, as shown by con_putamen (0.57) and the difference between DATSCAN_PUTAMEN_L …
3953	4	1 Reasons for Classification: * The updrs3_score of 8.0 indicates significant motor symptoms, which is a key indicator of Parkinson's disease. * The low upsit_pctl score of 6.0 suggests impaired olfactory function, a common biomarker for Parkinson's. * The asymmetry in dopamine signal intensity between the left and right putamen, as indicated by con_putamen and the difference between DATSCAN_PUTA…
3072	4	0 Reasons for Classification: * The updrs3_score of 1.0 is relatively low, indicating minimal motor symptoms. * The upsit_pctl score of 91.5 is high, suggesting normal olfactory function, which is often impaired in Parkinson's disease. * The con_putamen ratio of 2.42 and DATSCAN_PUTAMEN_L and DATSCAN_PUTAMEN_R values do not indicate significant asymmetry or dopamine depletion typical of Parkinson…
121854	4	1 Reasons for Classification: * The updrs3_score of 20.0 indicates severe motor symptoms, which is a key indicator of Parkinson's disease. * The low upsit_pctl score of 1.0 suggests significant smell loss, a common biomarker for Parkinson's. * The asymmetry in dopamine signal intensity between the left and right putamen regions, as shown by con_putamen and DATSCAN_PUTAMEN_L/R values, is consisten…
3701	4	1 Reasons for Classification: * The updrs3_score of 15.0 indicates significant motor symptoms, which is a key indicator of Parkinson's disease. * The low upsit_pctl score of 5.0 suggests impaired olfactory function, a common biomarker for Parkinson's. * The asymmetry in dopamine signal intensity between the left and right putamen, as shown by con_putamen and DATSCAN_PUTAMEN_L/R values, is consist…
3503	4	0 Reasons for Classification: * The updrs3_score of 0.0 indicates no motor symptoms, suggesting the subject is unlikely to have Parkinson's disease. * The upsit_pctl score of 78.5 is relatively high, indicating normal olfactory function, which is often impaired in Parkinson's patients. * The con_putamen value of 3.605 and mean_putamen of 3.605 suggest symmetrical dopamine signal intensity, not ty…
320651	4	1 Reasons for Classification: * The updrs3_score of 13.0 indicates significant motor symptoms, which is a key characteristic of Parkinson's disease. * The low upsit_pctl score of 25.0 suggests impaired olfactory function, a common biomarker for Parkinson's. * The con_putamen value of 1.5 indicates asymmetry in dopamine signal intensity between the left and right putamen regions, a hallmark of Par…
293702	4	1 Reasons for Classification: * The high updrs3_score of 42.0 indicates severe motor symptoms, a hallmark of Parkinson's disease. * The low upsit_pctl score of 5.0 suggests significant smell loss, a common biomarker for Parkinson's. * The asymmetry in dopamine signal intensity between the left and right putamen, as shown by con_putamen and DATSCAN_PUTAMEN_L/R values, is consistent with Parkinson'…
3128	4	1 Reasons for Classification: * The updrs3_score of 16.0 indicates significant motor symptoms, which is a key indicator of Parkinson's disease. * The low upsit_pctl score of 5.0 suggests impaired olfactory function, a common biomarker for Parkinson's. * The con_putamen value of 0.46 shows asymmetry in dopamine signal intensity between the left and right putamen, consistent with Parkinson's diseas…
157264	4	1 Reasons for Classification: * The updrs3_score of 14.0 indicates significant motor symptoms, which is a key characteristic of Parkinson's disease. * The con_putamen value of 0.73 suggests asymmetry in dopamine signal intensity between the left and right putamen regions, a common feature in Parkinson's patients. * The upsit_pctl score of 17.5 indicates impaired olfactory function, which is often…
293370	4	1 Reasons for Classification: * The subject's updrs3_score of 22.0 indicates severe motor symptoms, which is a key indicator of Parkinson's disease. * The low upsit_pctl score of 2.0 suggests significant smell loss, a common biomarker for Parkinson's. * The asymmetry in dopamine signal intensity between the left and right putamen regions (DATSCAN_PUTAMEN_L: 0.66, DATSCAN_PUTAMEN_R: 0.44) is consi…
148699	4	1 Reasons for Classification: * The high updrs3_score of 31.0 indicates severe motor symptoms, a common characteristic of Parkinson's disease. * The low upsit_pctl score of 2.0 suggests significant smell loss, a known biomarker for Parkinson's. * The asymmetry in dopamine signal intensity between the left and right putamen, as indicated by con_putamen and the difference between DATSCAN_PUTAMEN_L …
126812	4	1 Reasons for Classification: * The updrs3_score of 20.0 indicates severe motor symptoms, which is a key indicator of Parkinson's disease. * The low upsit_pctl score of 7.0 suggests significant smell loss, a common biomarker for Parkinson's. * The asymmetry in dopamine signal intensity between the left and right putamen regions (con_putamen: 0.6, DATSCAN_PUTAMEN_L: 0.6, DATSCAN_PUTAMEN_R: 0.95) i…
140451	4	1 Reasons for Classification: * The updrs3_score of 4.0 indicates significant motor symptoms, which is a key indicator of Parkinson's disease. * The low upsit_pctl score of 10.5 suggests impaired olfactory function, a common biomarker for Parkinson's. * The con_putamen value of 1.91, along with the DATSCAN_PUTAMEN_L and DATSCAN_PUTAMEN_R values, indicates asymmetry and potential dopamine depletio…
3323	4	1 Reasons for Classification: * The high updrs3_score of 28.0 indicates severe motor symptoms, a hallmark of Parkinson's disease. * The low upsit_pctl score of 11.0 suggests significant smell loss, a common biomarker for Parkinson's. * The asymmetry in dopamine signal intensity between the left and right putamen, as indicated by con_putamen and the similar values of DATSCAN_PUTAMEN_L and DATSCAN_…
170343	4	1 Reasons for Classification: * The high updrs3_score of 39.0 indicates severe motor symptoms, a hallmark of Parkinson's disease. * The low upsit_pctl score of 9.5 suggests significant smell loss, a common biomarker for Parkinson's. * The significant asymmetry in dopamine signal intensity between the left and right putamen regions (DATSCAN_PUTAMEN_L: 0.84, DATSCAN_PUTAMEN_R: 0.36) is consistent w…
3372	4	1 Reasons for Classification: * The updrs3_score of 19.0 indicates severe motor symptoms, which is a key indicator of Parkinson's disease. * The low upsit_pctl score of 3.0 suggests significant smell loss, a common biomarker for Parkinson's. * The asymmetry in dopamine signal intensity between the left and right putamen regions (DATSCAN_PUTAMEN_L: 0.87, DATSCAN_PUTAMEN_R: 0.59) is consistent with…
3132	4	1 Reasons for Classification: * The updrs3_score of 17.0 indicates severe motor symptoms, which is a key characteristic of Parkinson's disease. * The low upsit_pctl score of 4.0 suggests significant smell loss, a common biomarker for Parkinson's. * The con_putamen value of 0.71 shows asymmetry in dopamine signal intensity between the left and right putamen regions, a hallmark of Parkinson's disea…
301568	4	1 Reasons for Classification: * The updrs3_score of 20.0 indicates severe motor symptoms, which is a key characteristic of Parkinson's disease. * The low upsit_pctl score of 7.0 suggests significant smell loss, a common biomarker for Parkinson's. * The asymmetry in dopamine signal intensity between the left and right putamen regions (DATSCAN_PUTAMEN_L: 1.0, DATSCAN_PUTAMEN_R: 0.73) is a hallmark …
111099	4	0 Reasons for Classification: * The updrs3_score of 0.0 indicates no motor symptoms, suggesting the subject is unlikely to have Parkinson's disease. * The upsit_pctl score of 15.0, although low, does not strongly indicate Parkinson's disease in the context of other relatively normal values. * The con_putamen and mean_putamen values are within a range that does not strongly suggest significant dop…
3377	4	1 Reasons for Classification: * The updrs3_score of 4.0 indicates significant motor symptoms, which is a key indicator of Parkinson's disease. * The low upsit_pctl score of 10.5 suggests impaired olfactory function, a common biomarker for Parkinson's. * The con_putamen value of 0.87 shows asymmetry in dopamine signal intensity between the left and right putamen, consistent with Parkinson's diseas…
3150	4	1 Reasons for Classification: * The updrs3_score of 20.0 indicates severe motor symptoms, which is a key indicator of Parkinson's disease. * The low upsit_pctl score of 5.5 suggests significant smell loss, a common biomarker for Parkinson's. * The asymmetry in dopamine signal intensity between the left and right putamen regions (con_putamen: 0.65) supports the diagnosis of Parkinson's disease.
3234	4	1 Reasons for Classification: * The updrs3_score of 12.0 indicates significant motor symptoms, a common indicator of Parkinson's disease. * The low upsit_pctl score of 5.0 suggests impaired olfactory function, a known biomarker for Parkinson's. * The asymmetry in dopamine signal intensity between the left and right putamen, as shown by con_putamen and DATSCAN_PUTAMEN_L/R values, is consistent wit…
211886	4	1 Reasons for Classification: * The updrs3_score of 23.0 indicates severe motor symptoms, which is a key indicator of Parkinson's disease. * The low upsit_pctl score of 3.0 suggests significant smell loss, a common biomarker for Parkinson's. * The asymmetry in dopamine signal intensity between the left and right putamen regions (con_putamen: 1.66) supports the diagnosis of Parkinson's disease.
307388	4	1 Reasons for Classification: * The high updrs3_score of 50.0 indicates severe motor symptoms, a hallmark of Parkinson's disease. * The low upsit_pctl score of 10.0 suggests significant smell loss, a common biomarker for Parkinson's. * The asymmetry in dopamine signal intensity, as shown by con_putamen and the difference between DATSCAN_PUTAMEN_L and DATSCAN_PUTAMEN_R, supports the diagnosis of P…
3831	4	1 Reasons for Classification: * The high updrs3_score of 27.0 indicates severe motor symptoms, a hallmark of Parkinson's disease. * The low upsit_pctl score of 36.0 suggests significant smell loss, a common biomarker for Parkinson's. * The asymmetry in dopamine signal intensity between the left and right putamen, as shown by con_putamen and DATSCAN_PUTAMEN_L/R values, is consistent with Parkinson…
178413	4	0 Reasons for Classification: * The updrs3_score of 3.0 is relatively low, indicating mild motor symptoms, which is not strongly indicative of Parkinson's disease. * The upsit_pctl score of 44.0 is within a normal range for olfactory function, suggesting no significant smell loss typically associated with Parkinson's. * The con_putamen ratio of 3.09 and mean_putamen value of 3.09 do not show sign…
110535	4	1 Reasons for Classification: * The updrs3_score of 16.0 indicates significant motor symptoms, which is a key indicator of Parkinson's disease. * The con_putamen value of 1.13 suggests asymmetry in dopamine signal intensity between the left and right putamen regions, a common feature in Parkinson's. * The updrs_totscore of 19.0 reflects overall disease severity, and this score, combined with othe…
3470	4	1 Reasons for Classification: * The updrs3_score of 14.0 indicates significant motor symptoms, which is a key characteristic of Parkinson's disease. * The low upsit_pctl score of 3.0 suggests impaired olfactory function, a common biomarker for Parkinson's. * The asymmetry in dopamine signal intensity between the left and right putamen regions, as indicated by con_putamen and DATSCAN_PUTAMEN_L/R v…
137499	4	0 Reasons for Classification: * The updrs3_score of 2.0 is relatively low, indicating mild motor symptoms. * The upsit_pctl score of 9.0 is within a normal range for olfactory function, not suggesting significant smell loss. * The con_putamen ratio of 2.21 and DATSCAN_PUTAMEN_L and DATSCAN_PUTAMEN_R values do not indicate significant asymmetry or dopamine depletion typical of Parkinson's disease.
3615	4	0 Reasons for Classification: * The updrs3_score of 1.0 is relatively low, indicating minimal motor symptoms. * The upsit_pctl score of 93.0 is high, suggesting normal olfactory function, which is often impaired in Parkinson's disease. * The con_putamen ratio of 2.53 and DATSCAN_PUTAMEN_L and DATSCAN_PUTAMEN_R values indicate relatively symmetric dopamine signal intensity, not typical of Parkinso…
101195	4	0 Reasons for Classification: * The updrs3_score of 0.0 indicates no motor symptoms, suggesting the subject is unlikely to have Parkinson's disease. * The upsit_pctl score of 29.0 is relatively high, indicating preserved olfactory function, which is not typical in Parkinson's patients. * The lowput_expected value of 0.99460797927927 is close to 1, suggesting no significant dopamine depletion in t…
4033	4	1 Reasons for Classification: * The updrs3_score of 23.0 indicates significant motor symptoms, which is a key indicator of Parkinson's disease. * The con_putamen value of 0.82 suggests asymmetry in dopamine signal intensity between the left and right putamen regions, a common feature in Parkinson's. * The low upsit_pctl score of 1.0 indicates severe smell loss, a known biomarker for Parkinson's d…
149945	4	1 Reasons for Classification: * The high updrs3_score of 20.0 indicates severe motor symptoms, a hallmark of Parkinson's disease. * The low upsit_pctl score of 4.0 suggests significant smell loss, a common biomarker for Parkinson's. * The asymmetry in dopamine signal intensity between the left and right putamen, as indicated by con_putamen and the difference between DATSCAN_PUTAMEN_L and DATSCAN_…
102420	4	1 Reasons for Classification: * The high updrs3_score of 33.0 indicates severe motor symptoms, a hallmark of Parkinson's disease. * The low upsit_pctl score of 6.5 suggests significant smell loss, a common biomarker for Parkinson's. * The asymmetry in dopamine signal intensity between the left and right putamen, as indicated by con_putamen and the difference between DATSCAN_PUTAMEN_L and DATSCAN_…
102054	4	1 Reasons for Classification: * The high updrs3_score of 27.0 indicates severe motor symptoms, a hallmark of Parkinson's disease. * The low upsit_pctl score of 11.0 suggests significant smell loss, a common biomarker for Parkinson's. * The asymmetry in dopamine signal intensity between the left and right putamen, as shown by con_putamen (0.77) and the difference between DATSCAN_PUTAMEN_L (1.16) a…
173487	4	1 Reasons for Classification: * The high updrs3_score of 33.0 indicates severe motor symptoms, a hallmark of Parkinson's disease. * The low upsit_pctl score of 7.0 suggests significant smell loss, a common biomarker for Parkinson's. * The asymmetry in dopamine signal intensity between the left and right putamen, as indicated by con_putamen and the DATSCAN_PUTAMEN_L and DATSCAN_PUTAMEN_R values, s…
212097	4	1 Reasons for Classification: * The high updrs3_score of 32.0 indicates severe motor symptoms, a hallmark of Parkinson's disease. * The low upsit_pctl score of 1.0 suggests significant smell loss, a common biomarker for Parkinson's. * The asymmetry in dopamine signal intensity between the left and right putamen, as shown by con_putamen and DATSCAN_PUTAMEN_L/R values, is consistent with Parkinson'…
3300	4	0 Reasons for Classification: * The updrs3_score of 0.0 indicates no motor symptoms, suggesting the subject is unlikely to have Parkinson's disease. * The upsit_pctl score of 66.5 is relatively high, indicating normal olfactory function, which is often impaired in Parkinson's patients. * The lowput_expected value of 1.31657582390021 is above the threshold, suggesting no significant dopamine deple…
145939	5	1 Reasons for Classification: * The high updrs3_score of 34.0 indicates severe motor symptoms, a hallmark of Parkinson's disease. * The low upsit_pctl score of 3.0 suggests significant smell loss, a common biomarker for Parkinson's. * The asymmetry in dopamine signal intensity between the left and right putamen, as shown by con_putamen and DATSCAN_PUTAMEN_L/R values, is consistent with Parkinson'…
3795	5	1 Reasons for Classification: * The updrs3_score of 17.0 indicates significant motor symptoms, a common indicator of Parkinson's disease. * The low upsit_pctl score of 15.5 suggests impaired olfactory function, a known biomarker for Parkinson's. * The con_putamen value of 0.72 shows asymmetry in dopamine signal intensity between the left and right putamen, consistent with Parkinson's disease char…
3119	5	1 Reasons for Classification: * The updrs3_score of 25.0 indicates severe motor symptoms, which is a key indicator of Parkinson's disease. * The con_putamen value of 0.37 suggests significant asymmetry in dopamine signal intensity between the left and right putamen regions, a common feature of Parkinson's. * The upsit_pctl score of 27.0 indicates impaired olfactory function, which is often seen i…
3350	5	0 Reasons for Classification: * The updrs3_score of 4.0 is relatively low, indicating mild motor symptoms, which is not strongly indicative of Parkinson's disease. * The upsit_pctl score of 100.0 suggests normal olfactory function, a characteristic more commonly associated with healthy controls than Parkinson's patients. * The mean_putamen value of 2.0 and DATSCAN_PUTAMEN_L and DATSCAN_PUTAMEN_R …
224286	5	1 Reasons for Classification: * The updrs3_score of 14.0 indicates significant motor symptoms, which is a key characteristic of Parkinson's disease. * The low upsit_pctl score of 5.0 suggests impaired olfactory function, a common biomarker for Parkinson's. * The asymmetry in dopamine signal intensity between the left and right putamen regions (DATSCAN_PUTAMEN_L: 0.57, DATSCAN_PUTAMEN_R: 1.16) is …
4011	5	1 Reasons for Classification: * The updrs3_score of 16.0 indicates significant motor symptoms, which is a key indicator of Parkinson's disease. * The low upsit_pctl score of 1.0 suggests severe smell loss, a common biomarker for Parkinson's. * The asymmetry in dopamine signal intensity between the left and right putamen, as shown by con_putamen and the difference between DATSCAN_PUTAMEN_L and DAT…
224574	5	1 Reasons for Classification: * The high updrs3_score of 30.0 indicates severe motor symptoms, a hallmark of Parkinson's disease. * The low upsit_pctl score of 3.0 suggests significant smell loss, a common biomarker for Parkinson's. * The asymmetry in dopamine signal intensity between the left and right putamen, as indicated by con_putamen and the difference between DATSCAN_PUTAMEN_L and DATSCAN_…
116008	5	1 Reasons for Classification: * The updrs3_score of 21.0 indicates severe motor symptoms, which is a key indicator of Parkinson's disease. * The low upsit_pctl score of 9.0 suggests significant smell loss, a common biomarker for Parkinson's. * The asymmetry in dopamine signal intensity between the left and right putamen regions (DATSCAN_PUTAMEN_L: 0.35, DATSCAN_PUTAMEN_R: 0.69) is consistent with…
3601	5	1 Reasons for Classification: * The high updrs3_score of 33.0 indicates severe motor symptoms, a hallmark of Parkinson's disease. * The low upsit_pctl score of 4.0 suggests significant smell loss, a common biomarker for Parkinson's. * The asymmetry in dopamine signal intensity between the left and right putamen, as indicated by con_putamen and DATSCAN_PUTAMEN_L/R values, supports the diagnosis of…
3440	5	1 Reasons for Classification: * The high updrs3_score of 31.0 indicates severe motor symptoms, a hallmark of Parkinson's disease. * The low upsit_pctl score of 20.5 suggests significant smell loss, a common biomarker for Parkinson's. * The significant asymmetry in dopamine signal intensity between the left and right putamen regions (DATSCAN_PUTAMEN_L: 1.37, DATSCAN_PUTAMEN_R: 0.64) is consistent …
3908	5	0 Reasons for Classification: * The updrs3_score of 1.0 is relatively low, indicating mild motor symptoms, which is not strongly indicative of Parkinson's disease. * The upsit_pctl score of 49.0 is around the average percentile, suggesting no significant smell loss, a common biomarker for Parkinson's. * The con_putamen ratio of 1.995 and DATSCAN_PUTAMEN_L and DATSCAN_PUTAMEN_R values do not show …
211239	5	1 Reasons for Classification: * The updrs3_score of 14.0 indicates significant motor symptoms, a common indicator of Parkinson's disease. * The low upsit_pctl score of 9.0 suggests impaired olfactory function, a known biomarker for Parkinson's. * The asymmetry in dopamine signal intensity between the left and right putamen, as shown by con_putamen and DATSCAN_PUTAMEN_L/R values, is consistent wit…
101479	5	1 Reasons for Classification: * The updrs3_score of 11.0 indicates significant motor symptoms, a common indicator of Parkinson's disease. * The low upsit_pctl score of 3.0 suggests impaired olfactory function, a known biomarker for Parkinson's. * The asymmetry in dopamine signal intensity between the left and right putamen, as shown by con_putamen and DATSCAN_PUTAMEN_L/R values, is consistent wit…
131602	5	1 Reasons for Classification: * The updrs3_score of 14.0 indicates significant motor symptoms, which is a key indicator of Parkinson's disease. * The low upsit_pctl score of 9.0 suggests impaired olfactory function, a common biomarker for Parkinson's. * The con_putamen value of 0.79 shows asymmetry in dopamine signal intensity between the left and right putamen, consistent with Parkinson's diseas…
293831	5	1 Reasons for Classification: * The high updrs3_score of 37.0 indicates severe motor symptoms, a common characteristic of Parkinson's disease. * The low upsit_pctl score of 3.0 suggests significant smell loss, a known biomarker for Parkinson's. * The asymmetry in dopamine signal intensity, as indicated by con_putamen and the close values of DATSCAN_PUTAMEN_L and DATSCAN_PUTAMEN_R, supports the di…
140762	5	1 Reasons for Classification: * The high updrs3_score of 24.0 indicates severe motor symptoms, a hallmark of Parkinson's disease. * The low mean_putamen value of 0.37 suggests significant dopamine deficiency, consistent with Parkinson's. * The asymmetry in dopamine signal intensity between the left and right putamen, as indicated by con_putamen and DATSCAN_PUTAMEN_L/R values, supports the diagnos…
217838	5	1 Reasons for Classification: * The updrs3_score of 12.0 indicates significant motor symptoms, which is a key indicator of Parkinson's disease. * The low upsit_pctl score of 3.0 suggests impaired olfactory function, a common biomarker for Parkinson's. * The asymmetry in dopamine signal intensity between the left and right putamen, as indicated by con_putamen and the individual DATSCAN values, sup…
148093	5	1 Reasons for Classification: * The updrs3_score of 17.0 indicates significant motor symptoms, which is a key indicator of Parkinson's disease. * The low upsit_pctl score of 14.5 suggests impaired olfactory function, a common biomarker for Parkinson's. * The asymmetry in dopamine signal intensity between the left and right putamen regions (con_putamen: 0.85, DATSCAN_PUTAMEN_L: 0.85, DATSCAN_PUTAM…
223557	5	1 Reasons for Classification: * The high updrs3_score of 30.0 indicates severe motor symptoms, a hallmark of Parkinson's disease. * The low upsit_pctl score of 16.0 suggests significant smell loss, a common biomarker for Parkinson's. * The asymmetry in dopamine signal intensity between the left and right putamen regions, as indicated by con_putamen and the DATSCAN_PUTAMEN_L and DATSCAN_PUTAMEN_R …
101799	5	1 Reasons for Classification: * The updrs3_score of 27.0 indicates severe motor symptoms, which is a hallmark of Parkinson's disease. * The low upsit_pctl score of 5.0 suggests significant smell loss, a common biomarker for Parkinson's. * The asymmetry in dopamine signal intensity between the left and right putamen, as indicated by con_putamen and DATSCAN_PUTAMEN_L/R values, is consistent with Pa…
5016	5	1 Reasons for Classification: * The high updrs3_score of 31.0 indicates severe motor symptoms, a common characteristic of Parkinson's disease. * The low upsit_pctl score of 12.5 suggests significant smell loss, a known biomarker for Parkinson's. * The updrs_totscore of 49.0 reflects overall disease severity, which is consistent with Parkinson's disease diagnosis.
3955	5	0 Reasons for Classification: * The updrs3_score of 0.0 indicates no motor symptoms, suggesting the subject is unlikely to have Parkinson's disease. * The upsit_pctl score of 91.5 is relatively high, indicating normal olfactory function, which is often impaired in Parkinson's patients. * The con_putamen value of 3.075 and DATSCAN_PUTAMEN_L and DATSCAN_PUTAMEN_R values are symmetric, suggesting no…
113447	5	1 Reasons for Classification: * The updrs3_score of 7.0 indicates significant motor symptoms, which is a key indicator of Parkinson's disease. * The low upsit_pctl score of 10.0 suggests impaired olfactory function, a common biomarker for Parkinson's. * The con_putamen value of 2.315 shows asymmetry in dopamine signal intensity between the left and right putamen, consistent with Parkinson's disea…
4108	5	1 Reasons for Classification: * The updrs3_score of 19.0 indicates significant motor symptoms, which is a key indicator of Parkinson's disease. * The con_putamen value of 0.6 suggests asymmetry in dopamine signal intensity between the left and right putamen regions, a common feature in Parkinson's. * The low mean_putamen value of 0.515 implies dopamine deficiency, further supporting the diagnosis…
3957	5	1 Reasons for Classification: * The updrs3_score of 16.0 indicates significant motor symptoms, which is a key indicator of Parkinson's disease. * The low upsit_pctl score of 1.0 suggests severe smell loss, a common biomarker for Parkinson's. * The asymmetry in dopamine signal intensity between the left and right putamen regions (DATSCAN_PUTAMEN_L: 1.02, DATSCAN_PUTAMEN_R: 0.92) is consistent with…
3450	5	0 Reasons for Classification: * The updrs3_score of 1.0 is relatively low, indicating mild motor symptoms. * The upsit_pctl score of 30.0 is within a range that may not strongly suggest significant smell loss typically associated with Parkinson's. * The con_putamen ratio of 1.56 and DATSCAN_PUTAMEN_L and DATSCAN_PUTAMEN_R values do not indicate significant asymmetry or depletion in dopamine signa…
101841	5	1 Reasons for Classification: * The high updrs3_score of 39.0 indicates severe motor symptoms, a hallmark of Parkinson's disease. * The low upsit_pctl score of 2.0 suggests significant smell loss, a common biomarker for Parkinson's. * The asymmetry in dopamine signal intensity between the left and right putamen, as shown by con_putamen (0.61) and the difference between DATSCAN_PUTAMEN_L (0.68) an…
292838	5	1 Reasons for Classification: * The high updrs3_score of 39.0 indicates severe motor symptoms, a hallmark of Parkinson's disease. * The low upsit_pctl score of 25.0 suggests significant smell loss, a common biomarker for Parkinson's. * The asymmetry in dopamine signal intensity between the left and right putamen, as shown by con_putamen and individual DATSCAN values, is consistent with Parkinson'…
4057	5	1 Reasons for Classification: * The updrs3_score of 24.0 indicates severe motor symptoms, which is a key characteristic of Parkinson's disease. * The low upsit_pctl score of 8.0 suggests significant smell loss, a common biomarker for Parkinson's. * The asymmetry in dopamine signal intensity between the left and right putamen regions (DATSCAN_PUTAMEN_L: 0.46, DATSCAN_PUTAMEN_R: 1.09) is a hallmark…
305710	5	0 Reasons for Classification: * The updrs3_score of 0.0 indicates no motor symptoms, suggesting the subject is unlikely to have Parkinson's disease. * The upsit_pctl score of 24.0, although somewhat low, does not strongly indicate significant smell loss typically associated with Parkinson's. * The con_putamen value of 1.925 and DATSCAN_PUTAMEN_L and DATSCAN_PUTAMEN_R values suggest relatively sym…
142983	5	1 Reasons for Classification: * The high updrs3_score of 32.0 indicates severe motor symptoms, a common characteristic of Parkinson's disease. * The low upsit_pctl score of 20.5 suggests significant smell loss, a known biomarker for Parkinson's. * The asymmetry in dopamine signal intensity between the left and right putamen, as shown by con_putamen (0.86) and the difference between DATSCAN_PUTAME…
3321	5	1 Reasons for Classification: * The updrs3_score of 14.0 indicates significant motor symptoms, which is a key indicator of Parkinson's disease. * The low upsit_pctl score of 7.0 suggests impaired olfactory function, a common biomarker for Parkinson's. * The asymmetry in dopamine signal intensity between the left and right putamen, as indicated by con_putamen and the difference between DATSCAN_PUT…
5006	5	1 Reasons for Classification: * The updrs3_score of 23.0 indicates severe motor symptoms, which is a key indicator of Parkinson's disease. * The low upsit_pctl score of 11.0 suggests significant smell loss, a common biomarker for Parkinson's. * The asymmetry in dopamine signal intensity between the left and right putamen regions (DATSCAN_PUTAMEN_L: 0.62, DATSCAN_PUTAMEN_R: 0.53) is consistent wit…
165174	5	1 Reasons for Classification: * The high updrs3_score of 37.0 indicates severe motor symptoms, a hallmark of Parkinson's disease. * The low con_putamen value of 0.58 suggests significant asymmetry in dopamine signal intensity between the left and right putamen regions, consistent with Parkinson's. * The low upsit_pctl score of 47.0 indicates impaired olfactory function, a common biomarker for Par…
293793	5	1 Reasons for Classification: * The updrs3_score of 9.0 indicates significant motor symptoms, which is a key indicator of Parkinson's disease. * The con_putamen value of 0.87 suggests asymmetry in dopamine signal intensity between the left and right putamen regions, a common feature in Parkinson's. * The lowput_expected value of 0.4131678758901828 is below the typical threshold, indicating dopami…
3223	5	1 Reasons for Classification: * The updrs3_score of 21.0 indicates severe motor symptoms, which is a key indicator of Parkinson's disease. * The low upsit_pctl score of 13.5 suggests significant smell loss, a common biomarker for Parkinson's. * The asymmetry in dopamine signal intensity between the left and right putamen regions (DATSCAN_PUTAMEN_L: 0.34, DATSCAN_PUTAMEN_R: 0.73) is consistent wit…
245693	5	1 Reasons for Classification: * The updrs3_score of 21.0 indicates severe motor symptoms, which is a key indicator of Parkinson's disease. * The low upsit_pctl score of 3.0 suggests significant smell loss, a common biomarker for Parkinson's. * The asymmetry in dopamine signal intensity between the left and right putamen regions (DATSCAN_PUTAMEN_L: 1.11, DATSCAN_PUTAMEN_R: 0.68) is consistent with…
170189	5	1 Reasons for Classification: * The updrs3_score of 11.0 indicates significant motor symptoms, a common characteristic of Parkinson's disease. * The low upsit_pctl score of 11.0 suggests impaired olfactory function, a known biomarker for Parkinson's. * The con_putamen value of 0.26 shows asymmetry in dopamine signal intensity between the left and right putamen, consistent with Parkinson's disease.
3218	5	1 Reasons for Classification: * The subject's updrs3_score of 27.0 indicates severe motor symptoms, which is a key indicator of Parkinson's disease. * The low upsit_pctl score of 5.0 suggests significant smell loss, a common biomarker for Parkinson's. * The asymmetry in dopamine signal intensity between the left and right putamen regions, as shown by con_putamen and DATSCAN_PUTAMEN_L/R values, is…
236149	5	1 Reasons for Classification: * The high updrs3_score of 27.0 indicates severe motor symptoms, a common characteristic of Parkinson's disease. * The low upsit_pctl score of 7.0 suggests significant smell loss, a known biomarker for Parkinson's. * The asymmetry in dopamine signal intensity between the left and right putamen, as shown by con_putamen and the difference between DATSCAN_PUTAMEN_L and …
3120	5	1 Reasons for Classification: * The subject's updrs3_score of 26.0 indicates severe motor symptoms, which is a key indicator of Parkinson's disease. * The low upsit_pctl score of 6.0 suggests significant smell loss, a common biomarker for Parkinson's. * The con_putamen value of 0.6 shows asymmetry in dopamine signal intensity between the left and right putamen regions, consistent with Parkinson's…
174364	5	1 Reasons for Classification: * The high updrs3_score of 40.0 indicates severe motor symptoms, a hallmark of Parkinson's disease. * The low upsit_pctl score of 6.0 suggests significant smell loss, a common biomarker for Parkinson's. * The asymmetry in dopamine signal intensity between the left and right putamen, as shown by con_putamen and DATSCAN_PUTAMEN_L/R values, is consistent with Parkinson'…
293703	5	1 Reasons for Classification: * The high updrs3_score of 37.0 indicates severe motor symptoms, a hallmark of Parkinson's disease. * The low upsit_pctl score of 5.0 suggests significant smell loss, a common biomarker for Parkinson's. * The asymmetry in dopamine signal intensity between the left and right putamen, as indicated by con_putamen and the difference between DATSCAN_PUTAMEN_L and DATSCAN_…
3330	5	1 Reasons for Classification: * The updrs3_score of 19.0 indicates severe motor symptoms, which is a key indicator of Parkinson's disease. * The low upsit_pctl score of 1.0 suggests significant smell loss, a common biomarker for Parkinson's. * The con_putamen value of 0.64 shows asymmetry in dopamine signal intensity between the left and right putamen, consistent with Parkinson's disease.
102529	5	1 Reasons for Classification: * The updrs3_score of 18.0 indicates severe motor symptoms, which is a key indicator of Parkinson's disease. * The low upsit_pctl score of 9.0 suggests significant smell loss, a common biomarker for Parkinson's. * The asymmetry in dopamine signal intensity between the left and right putamen regions (DATSCAN_PUTAMEN_L: 0.7, DATSCAN_PUTAMEN_R: 0.57) is consistent with …
3818	5	1 Reasons for Classification: * The subject's updrs3_score of 22.0 indicates severe motor symptoms, which is a key indicator of Parkinson's disease. * The low upsit_pctl score of 1.0 suggests significant smell loss, a common biomarker for Parkinson's. * The asymmetry in dopamine signal intensity between the left and right putamen regions, as shown by con_putamen and DATSCAN_PUTAMEN_L/R values, is…
156490	5	1 Reasons for Classification: * The subject's updrs3_score of 26.0 indicates severe motor symptoms, which is a hallmark of Parkinson's disease. * The low upsit_pctl score of 4.0 suggests significant smell loss, a common biomarker for Parkinson's. * The asymmetry in dopamine signal intensity between the left and right putamen regions (DATSCAN_PUTAMEN_L: 1.11, DATSCAN_PUTAMEN_R: 0.75) is consistent…
3750	5	0 Reasons for Classification: * The updrs3_score and updrs_totscore are 0, indicating no motor symptoms or overall disease severity. * The con_putamen value is close to 2, suggesting symmetry in dopamine signal intensity between the left and right putamen regions. * The upsit_pctl score is relatively low at 10.5, but other key indicators like updrs2_score and lowput_expected do not strongly sugge…
3765	5	0 Reasons for Classification: * The updrs3_score and updrs_totscore are 0, indicating no motor symptoms or overall disease severity. * The con_putamen value is close to 2, suggesting symmetry in dopamine signal intensity between the left and right putamen regions. * The upsit_pctl score is relatively low at 18.5, but other key indicators like updrs2_score and lowput_expected do not strongly sugge…
266248	5	1 Reasons for Classification: * The high updrs3_score of 32.0 indicates severe motor symptoms, a hallmark of Parkinson's disease. * The low upsit_pctl score of 4.0 suggests significant smell loss, a common biomarker for Parkinson's. * The asymmetry in dopamine signal intensity between the left and right putamen, as shown by con_putamen and DATSCAN_PUTAMEN_L/R values, is consistent with Parkinson'…
121619	5	1 Reasons for Classification: * The updrs3_score of 13.0 indicates significant motor symptoms, which is a key characteristic of Parkinson's disease. * The low upsit_pctl score of 9.0 suggests impaired olfactory function, a common biomarker for Parkinson's. * The asymmetry in dopamine signal intensity between the left and right putamen regions (DATSCAN_PUTAMEN_L: 0.67, DATSCAN_PUTAMEN_R: 0.54) sup…
3752	5	1 Reasons for Classification: * The subject's updrs3_score of 22.0 indicates severe motor symptoms, which is a key indicator of Parkinson's disease. * The low upsit_pctl score of 7.0 suggests significant smell loss, a common biomarker for Parkinson's. * The asymmetry in dopamine signal intensity between the left and right putamen regions (DATSCAN_PUTAMEN_L: 0.94, DATSCAN_PUTAMEN_R: 0.67) is consi…
3552	5	1 Reasons for Classification: * The high updrs3_score of 33.0 indicates severe motor symptoms, a hallmark of Parkinson's disease. * The low upsit_pctl score of 2.0 suggests significant smell loss, a common biomarker for Parkinson's. * The asymmetry in dopamine signal intensity between the left and right putamen, as shown by con_putamen and DATSCAN_PUTAMEN_L/R values, is consistent with Parkinson'…
101751	5	1 Reasons for Classification: * The updrs3_score of 21.0 indicates severe motor symptoms, which is a key indicator of Parkinson's disease. * The low upsit_pctl score of 6.0 suggests significant smell loss, a common biomarker for Parkinson's. * The asymmetry in dopamine signal intensity between the left and right putamen regions (DATSCAN_PUTAMEN_L: 0.56, DATSCAN_PUTAMEN_R: 0.84) is consistent with…
130028	5	0 Reasons for Classification: * The updrs3_score of 2.0 is relatively low, indicating mild motor symptoms, which is not strongly indicative of Parkinson's disease. * The upsit_pctl score of 32.0 is relatively high, suggesting preserved olfactory function, a characteristic more commonly seen in healthy controls. * The con_putamen ratio of 2.675 does not indicate significant asymmetry, which is oft…
293487	5	1 Reasons for Classification: * The updrs3_score of 18.0 indicates severe motor symptoms, which is a key indicator of Parkinson's disease. * The low upsit_pctl score of 4.0 suggests significant smell loss, a common biomarker for Parkinson's. * The asymmetry in dopamine signal intensity between the left and right putamen regions (con_putamen: 0.63) supports the diagnosis of Parkinson's disease.
3954	5	1 Reasons for Classification: * The updrs3_score of 12.0 indicates significant motor symptoms, which is a key indicator of Parkinson's disease. * The low upsit_pctl score of 4.0 suggests impaired olfactory function, a common biomarker for Parkinson's. * The asymmetry in dopamine signal intensity between the left and right putamen, as shown by con_putamen and DATSCAN_PUTAMEN_L/R values, is consist…
3478	5	1 Reasons for Classification: * The updrs3_score of 9.0 indicates significant motor symptoms, a common indicator of Parkinson's disease. * The low upsit_pctl score of 6.0 suggests impaired olfactory function, a known biomarker for Parkinson's. * The asymmetry in dopamine signal intensity between the left and right putamen, as shown by con_putamen (0.64) and the difference between DATSCAN_PUTAMEN_…
161628	5	1 Reasons for Classification: * The high updrs3_score of 37.0 indicates severe motor symptoms, a hallmark of Parkinson's disease. * The low upsit_pctl score of 2.0 suggests significant smell loss, a common biomarker for Parkinson's. * The asymmetry in dopamine signal intensity between the left and right putamen, as shown by con_putamen and individual DATSCAN values, supports the diagnosis of Park…
3227	5	1 Reasons for Classification: * The updrs3_score of 12.0 indicates significant motor symptoms, which is a key indicator of Parkinson's disease. * The low upsit_pctl score of 31.0 suggests impaired olfactory function, a common biomarker for Parkinson's. * The con_putamen ratio of 1.09 shows asymmetry in dopamine signal intensity between the left and right putamen, consistent with Parkinson's disea…
240384	5	1 Reasons for Classification: * The updrs3_score of 23.0 indicates severe motor symptoms, which is a key indicator of Parkinson's disease. * The low upsit_pctl score of 4.0 suggests significant smell loss, a common biomarker for Parkinson's. * The asymmetry in dopamine signal intensity between the left and right putamen regions (DATSCAN_PUTAMEN_L: 0.39, DATSCAN_PUTAMEN_R: 0.97) is consistent with…
301695	5	1 Reasons for Classification: * The updrs3_score of 8.0 indicates significant motor symptoms, which is a key indicator of Parkinson's disease. * The low upsit_pctl score of 3.0 suggests impaired olfactory function, a common biomarker for Parkinson's. * The asymmetry in dopamine signal intensity between the left and right putamen regions (DATSCAN_PUTAMEN_L: 0.58, DATSCAN_PUTAMEN_R: 0.94) supports …
3126	5	1 Reasons for Classification: * The subject's updrs3_score of 30.0 indicates severe motor symptoms, which is a hallmark of Parkinson's disease. * The low upsit_pctl score of 5.0 suggests significant smell loss, a common biomarker for Parkinson's. * The asymmetry in dopamine signal intensity between the left and right putamen regions (DATSCAN_PUTAMEN_L: 1.09, DATSCAN_PUTAMEN_R: 0.51) is consistent…
4103	5	1 Reasons for Classification: * The updrs3_score of 7.0 indicates significant motor symptoms, which is a key indicator of Parkinson's disease. * The con_putamen value of 0.67 suggests asymmetry in dopamine signal intensity between the left and right putamen regions, a common feature of Parkinson's. * The upsit_pctl score of 31.0 indicates some loss of olfactory function, which is often seen in Pa…
182990	5	1 Reasons for Classification: * The updrs3_score of 14.0 indicates significant motor symptoms, which is a key indicator of Parkinson's disease. * The low upsit_pctl score of 1.0 suggests severe smell loss, a common biomarker for Parkinson's. * The asymmetry in dopamine signal intensity between the left and right putamen regions (DATSCAN_PUTAMEN_L: 1.47, DATSCAN_PUTAMEN_R: 0.84) is consistent with…
101482	5	1 Reasons for Classification: * The updrs3_score of 20.0 indicates severe motor symptoms, which is a key indicator of Parkinson's disease. * The low upsit_pctl score of 3.0 suggests significant smell loss, a common biomarker for Parkinson's. * The asymmetry in dopamine signal intensity between the left and right putamen regions (DATSCAN_PUTAMEN_L: 0.53, DATSCAN_PUTAMEN_R: 0.82) is consistent with…
293795	5	1 Reasons for Classification: * The updrs3_score of 14.0 indicates significant motor symptoms, which is a key characteristic of Parkinson's disease. * The low upsit_pctl score of 3.0 suggests impaired olfactory function, a common biomarker for Parkinson's. * The asymmetry in dopamine signal intensity between the left and right putamen, as indicated by con_putamen and the difference between DATSCA…
293485	5	0 Reasons for Classification: * The updrs3_score of 3.0 is relatively low, indicating mild motor symptoms, which is not strongly indicative of Parkinson's disease. * The upsit_pctl score of 6.0 is relatively high, suggesting preserved olfactory function, which is less common in Parkinson's patients. * The con_putamen ratio of 2.06 and DATSCAN_PUTAMEN_L and DATSCAN_PUTAMEN_R values do not show sig…
311363	5	1 Reasons for Classification: * The updrs3_score of 27.0 indicates severe motor symptoms, which is a key characteristic of Parkinson's disease. * The low upsit_pctl score of 1.0 suggests significant smell loss, a common biomarker for Parkinson's. * The asymmetry in dopamine signal intensity between the left and right putamen regions (con_putamen: 0.62, DATSCAN_PUTAMEN_L: 0.62, DATSCAN_PUTAMEN_R: …
296083	5	1 Reasons for Classification: * The updrs3_score of 16.0 indicates significant motor symptoms, which is a key indicator of Parkinson's disease. * The low upsit_pctl score of 1.0 suggests severe smell loss, a common biomarker for Parkinson's. * The asymmetry in dopamine signal intensity between the left and right putamen regions (DATSCAN_PUTAMEN_L: 0.94, DATSCAN_PUTAMEN_R: 0.7) is consistent with …
4123	5	1 Reasons for Classification: * The high updrs3_score of 41.0 indicates severe motor symptoms, a hallmark of Parkinson's disease. * The low upsit_pctl score of 12.0 suggests significant smell loss, a common biomarker for Parkinson's. * The asymmetry in dopamine signal intensity between the left and right putamen, as shown by con_putamen (0.71) and the difference between DATSCAN_PUTAMEN_L (0.71) a…
4093	5	1 Reasons for Classification: * The updrs3_score of 17.0 indicates significant motor symptoms, which is a key indicator of Parkinson's disease. * The low upsit_pctl score of 1.0 suggests severe smell loss, a common biomarker for Parkinson's. * The asymmetry in dopamine signal intensity between the left and right putamen regions (DATSCAN_PUTAMEN_L: 1.35, DATSCAN_PUTAMEN_R: 0.81) is consistent with…
3205	5	1 Reasons for Classification: * The updrs3_score of 12.0 indicates significant motor symptoms, which is a key indicator of Parkinson's disease. * The con_putamen value of 1.3 suggests asymmetry in dopamine signal intensity between the left and right putamen regions, a common feature in Parkinson's. * The upsit_pctl score of 34.5 is relatively low, indicating potential smell loss, which is often a…
293820	5	1 Reasons for Classification: * The high updrs3_score of 32.0 indicates severe motor symptoms, a hallmark of Parkinson's disease. * The low upsit_pctl score of 2.0 suggests significant smell loss, a common biomarker for Parkinson's. * The asymmetry in dopamine signal intensity between the left and right putamen, as shown by con_putamen (0.61) and the difference between DATSCAN_PUTAMEN_L (0.69) an…
3061	5	1 Reasons for Classification: * The updrs3_score of 13.0 indicates significant motor symptoms, which is a key indicator of Parkinson's disease. * The low upsit_pctl score of 2.0 suggests impaired olfactory function, a common biomarker for Parkinson's. * The asymmetry in dopamine signal intensity between the left and right putamen regions (DATSCAN_PUTAMEN_L: 0.51, DATSCAN_PUTAMEN_R: 1.16) is consi…
3305	5	1 Reasons for Classification: * The updrs3_score of 15.0 indicates significant motor symptoms, which is a key indicator of Parkinson's disease. * The low upsit_pctl score of 6.0 suggests impaired olfactory function, a common biomarker for Parkinson's. * The con_putamen value of 0.91 shows asymmetry in dopamine signal intensity between the left and right putamen regions, consistent with Parkinson'…
3171	5	0 Reasons for Classification: * The updrs3_score of 0.0 indicates no motor symptoms, suggesting the subject is unlikely to have Parkinson's disease. * The upsit_pctl score of 4.0 is relatively high, indicating normal olfactory function, which is often impaired in Parkinson's patients. * The con_putamen value of 1.785 and mean_putamen of 1.785 suggest symmetrical dopamine signal intensity, not typ…
3162	5	1 Reasons for Classification: * The high updrs3_score of 34.0 indicates severe motor symptoms, a hallmark of Parkinson's disease. * The low upsit_pctl score of 3.0 suggests significant smell loss, a common biomarker for Parkinson's. * The asymmetry in dopamine signal intensity between the left and right putamen, as shown by con_putamen and DATSCAN_PUTAMEN_L/R values, is consistent with Parkinson'…
174615	5	1 Reasons for Classification: * The high updrs3_score of 34.0 indicates severe motor symptoms, a hallmark of Parkinson's disease. * The low upsit_pctl score of 3.0 suggests significant smell loss, a common biomarker for Parkinson's. * The asymmetry in dopamine signal intensity between the left and right putamen, as indicated by con_putamen and the difference between DATSCAN_PUTAMEN_L and DATSCAN_…
3466	5	0 Reasons for Classification: * The updrs3_score of 2.0 is relatively low, indicating mild motor symptoms. * The upsit_pctl score of 50.5 is around the average, suggesting no significant smell loss. * The con_putamen ratio of 1.95 and DATSCAN_PUTAMEN_L and DATSCAN_PUTAMEN_R values are close, indicating minimal asymmetry in dopamine signal intensity.
236926	5	1 Reasons for Classification: * The high updrs3_score of 45.0 indicates severe motor symptoms, a hallmark of Parkinson's disease. * The low upsit_pctl score of 9.0 suggests significant smell loss, a common biomarker for Parkinson's. * The asymmetry in dopamine signal intensity between the left and right putamen, as shown by con_putamen and individual DATSCAN values, supports the diagnosis of Park…
4121	5	1 Reasons for Classification: * The updrs3_score of 29.0 indicates severe motor symptoms, which is a key indicator of Parkinson's disease. * The con_putamen value of 0.5 suggests significant asymmetry in dopamine signal intensity between the left and right putamen regions, a common feature of Parkinson's. * The low mean_putamen value of 0.725 and lowput_expected value of 0.2374314676835932 indica…
3405	5	0 Reasons for Classification: * The updrs3_score and updrs_totscore are 0, indicating no motor symptoms or overall disease severity. * The upsit_pctl score is 98.5, suggesting normal olfactory function, which is unusual in Parkinson's patients. * The con_putamen and mean_putamen values are high and symmetrical, indicating normal dopamine signal intensity in the putamen regions.
3628	5	1 Reasons for Classification: * The updrs3_score of 21.0 indicates severe motor symptoms, which is a key characteristic of Parkinson's disease. * The low upsit_pctl score of 5.0 suggests significant smell loss, a common biomarker for Parkinson's. * The asymmetry in dopamine signal intensity between the left and right putamen, as shown by con_putamen (0.57) and the difference between DATSCAN_PUTAM…
3953	5	1 Reasons for Classification: * The updrs3_score of 8.0 indicates significant motor symptoms, which is a key indicator of Parkinson's disease. * The low upsit_pctl score of 6.0 suggests impaired olfactory function, a common biomarker for Parkinson's. * The asymmetry in dopamine signal intensity between the left and right putamen, as indicated by con_putamen and the difference between DATSCAN_PUTA…
3072	5	0 Reasons for Classification: * The updrs3_score of 1.0 is relatively low, indicating mild motor symptoms. * The upsit_pctl score of 91.5 is high, suggesting normal olfactory function. * The con_putamen ratio of 2.42 and DATSCAN_PUTAMEN_L and DATSCAN_PUTAMEN_R values do not indicate significant asymmetry, which is often a hallmark of Parkinson's disease.
121854	5	1 Reasons for Classification: * The updrs3_score of 20.0 indicates severe motor symptoms, which is a key indicator of Parkinson's disease. * The low upsit_pctl score of 1.0 suggests significant smell loss, a common biomarker for Parkinson's. * The asymmetry in dopamine signal intensity between the left and right putamen, as shown by con_putamen and DATSCAN_PUTAMEN_L/R values, is consistent with P…
3701	5	1 Reasons for Classification: * The updrs3_score of 15.0 indicates significant motor symptoms, which is a key indicator of Parkinson's disease. * The low upsit_pctl score of 5.0 suggests impaired olfactory function, a common biomarker for Parkinson's. * The asymmetry in dopamine signal intensity between the left and right putamen, as shown by con_putamen and DATSCAN_PUTAMEN_L/R values, is consist…
3503	5	0 Reasons for Classification: * The updrs3_score of 0.0 indicates no motor symptoms, suggesting the subject is unlikely to have Parkinson's disease. * The upsit_pctl score of 78.5 is relatively high, indicating normal olfactory function, which is often impaired in Parkinson's patients. * The con_putamen value of 3.605 and mean_putamen of 3.605 suggest symmetrical dopamine signal intensity, not ty…
320651	5	1 Reasons for Classification: * The updrs3_score of 13.0 indicates significant motor symptoms, which is a key indicator of Parkinson's disease. * The low upsit_pctl score of 25.0 suggests impaired olfactory function, a common biomarker for Parkinson's. * The con_putamen value of 1.5 shows asymmetry in dopamine signal intensity between the left and right putamen, consistent with Parkinson's diseas…
293702	5	1 Reasons for Classification: * The high updrs3_score of 42.0 indicates severe motor symptoms, a hallmark of Parkinson's disease. * The low upsit_pctl score of 5.0 suggests significant smell loss, a common biomarker for Parkinson's. * The asymmetry in dopamine signal intensity between the left and right putamen, as shown by con_putamen and DATSCAN_PUTAMEN_L/R values, is consistent with Parkinson'…
3128	5	1 Reasons for Classification: * The updrs3_score of 16.0 indicates significant motor symptoms, which is a key indicator of Parkinson's disease. * The low upsit_pctl score of 5.0 suggests impaired olfactory function, a common biomarker for Parkinson's. * The con_putamen value of 0.46 shows asymmetry in dopamine signal intensity between the left and right putamen, consistent with Parkinson's diseas…
157264	5	1 Reasons for Classification: * The updrs3_score of 14.0 indicates significant motor symptoms, which is a key characteristic of Parkinson's disease. * The con_putamen value of 0.73 suggests asymmetry in dopamine signal intensity between the left and right putamen regions, a common feature in Parkinson's patients. * The upsit_pctl score of 17.5 indicates impaired olfactory function, which is often…
293370	5	1 Reasons for Classification: * The subject's updrs3_score of 22.0 indicates severe motor symptoms, which is a key indicator of Parkinson's disease. * The low upsit_pctl score of 2.0 suggests significant smell loss, a common biomarker for Parkinson's. * The asymmetry in dopamine signal intensity between the left and right putamen regions (DATSCAN_PUTAMEN_L: 0.66, DATSCAN_PUTAMEN_R: 0.44) is consi…
148699	5	1 Reasons for Classification: * The high updrs3_score of 31.0 indicates severe motor symptoms, a hallmark of Parkinson's disease. * The low upsit_pctl score of 2.0 suggests significant smell loss, a common biomarker for Parkinson's. * The asymmetry in dopamine signal intensity between the left and right putamen, as indicated by con_putamen and the difference between DATSCAN_PUTAMEN_L and DATSCAN_…
126812	5	1 Reasons for Classification: * The updrs3_score of 20.0 indicates severe motor symptoms, which is a key indicator of Parkinson's disease. * The low upsit_pctl score of 7.0 suggests significant smell loss, a common biomarker for Parkinson's. * The asymmetry in dopamine signal intensity between the left and right putamen regions (con_putamen: 0.6, DATSCAN_PUTAMEN_L: 0.6, DATSCAN_PUTAMEN_R: 0.95) i…
140451	5	1 Reasons for Classification: * The updrs3_score of 4.0 indicates significant motor symptoms, which is a key indicator of Parkinson's disease. * The low upsit_pctl score of 10.5 suggests impaired olfactory function, a common biomarker for Parkinson's. * The con_putamen value of 1.91, along with the DATSCAN_PUTAMEN_L and DATSCAN_PUTAMEN_R values, indicates asymmetry and reduced dopamine signal int…
3323	5	1 Reasons for Classification: * The high updrs3_score of 28.0 indicates severe motor symptoms, a hallmark of Parkinson's disease. * The low upsit_pctl score of 11.0 suggests significant smell loss, a common biomarker for Parkinson's. * The asymmetry in dopamine signal intensity between the left and right putamen, as indicated by con_putamen and the similar values of DATSCAN_PUTAMEN_L and DATSCAN_…
170343	5	1 Reasons for Classification: * The high updrs3_score of 39.0 indicates severe motor symptoms, a hallmark of Parkinson's disease. * The low upsit_pctl score of 9.5 suggests significant smell loss, a common biomarker for Parkinson's. * The significant asymmetry in dopamine signal intensity between the left and right putamen regions (DATSCAN_PUTAMEN_L: 0.84, DATSCAN_PUTAMEN_R: 0.36) is consistent w…
3372	5	1 Reasons for Classification: * The updrs3_score of 19.0 indicates severe motor symptoms, which is a key characteristic of Parkinson's disease. * The low upsit_pctl score of 3.0 suggests significant smell loss, a common biomarker for Parkinson's. * The asymmetry in dopamine signal intensity between the left and right putamen regions (DATSCAN_PUTAMEN_L: 0.87, DATSCAN_PUTAMEN_R: 0.59) is a hallmark…
3132	5	1 Reasons for Classification: * The updrs3_score of 17.0 indicates severe motor symptoms, which is a key indicator of Parkinson's disease. * The low upsit_pctl score of 4.0 suggests significant smell loss, a common biomarker for Parkinson's. * The con_putamen value of 0.71 shows asymmetry in dopamine signal intensity between the left and right putamen regions, consistent with Parkinson's disease.
301568	5	1 Reasons for Classification: * The subject's updrs3_score of 20.0 indicates severe motor symptoms, which is a key characteristic of Parkinson's disease. * The low upsit_pctl score of 7.0 suggests significant smell loss, a common biomarker for Parkinson's. * The asymmetry in dopamine signal intensity between the left and right putamen regions (DATSCAN_PUTAMEN_L: 1.0, DATSCAN_PUTAMEN_R: 0.73) is a…
111099	5	0 Reasons for Classification: * The updrs3_score of 0.0 indicates no motor symptoms, suggesting the subject is unlikely to have Parkinson's disease. * The upsit_pctl score of 15.0, although low, does not strongly indicate Parkinson's disease in the context of other relatively normal values. * The con_putamen and mean_putamen values are within a range that does not strongly suggest significant dop…
3377	5	1 Reasons for Classification: * The updrs3_score of 4.0 indicates significant motor symptoms, which is a key indicator of Parkinson's disease. * The low upsit_pctl score of 10.5 suggests impaired olfactory function, a common biomarker for Parkinson's. * The con_putamen value of 0.87 shows asymmetry in dopamine signal intensity between the left and right putamen, consistent with Parkinson's diseas…
3150	5	1 Reasons for Classification: * The updrs3_score of 20.0 indicates severe motor symptoms, which is a key indicator of Parkinson's disease. * The low upsit_pctl score of 5.5 suggests significant smell loss, a common biomarker for Parkinson's. * The asymmetry in dopamine signal intensity between the left and right putamen regions (DATSCAN_PUTAMEN_L: 0.65, DATSCAN_PUTAMEN_R: 0.87) is consistent with…
3234	5	1 Reasons for Classification: * The updrs3_score of 12.0 indicates significant motor symptoms, a common indicator of Parkinson's disease. * The low upsit_pctl score of 5.0 suggests impaired olfactory function, a known biomarker for Parkinson's. * The asymmetry in dopamine signal intensity between the left and right putamen, as shown by con_putamen and DATSCAN_PUTAMEN_L/R values, is consistent wit…
211886	5	1 Reasons for Classification: * The updrs3_score of 23.0 indicates severe motor symptoms, which is a key indicator of Parkinson's disease. * The low upsit_pctl score of 3.0 suggests significant smell loss, a common biomarker for Parkinson's. * The asymmetry in dopamine signal intensity between the left and right putamen regions (con_putamen: 1.66) supports the diagnosis of Parkinson's disease.
307388	5	1 Reasons for Classification: * The high updrs3_score of 50.0 indicates severe motor symptoms, a hallmark of Parkinson's disease. * The low upsit_pctl score of 10.0 suggests significant smell loss, a common biomarker for Parkinson's. * The asymmetry in dopamine signal intensity between the left and right putamen, as indicated by con_putamen and DATSCAN_PUTAMEN_L/R values, is consistent with Parki…
3831	5	1 Reasons for Classification: * The high updrs3_score of 27.0 indicates severe motor symptoms, a hallmark of Parkinson's disease. * The low upsit_pctl score of 36.0 suggests significant smell loss, a common biomarker for Parkinson's. * The asymmetry in dopamine signal intensity between the left and right putamen, as shown by con_putamen and the difference between DATSCAN_PUTAMEN_L and DATSCAN_PUT…
178413	5	0 Reasons for Classification: * The updrs3_score of 3.0 is relatively low, indicating mild motor symptoms, which is not strongly indicative of Parkinson's disease. * The upsit_pctl score of 44.0 is within a normal range for olfactory function, suggesting no significant smell loss typically associated with Parkinson's. * The con_putamen ratio of 3.09 and mean_putamen value of 3.09 do not show sign…
110535	5	1 Reasons for Classification: * The updrs3_score of 16.0 indicates significant motor symptoms, which is a key indicator of Parkinson's disease. * The con_putamen value of 1.13 suggests asymmetry in dopamine signal intensity between the left and right putamen regions, a common feature in Parkinson's. * The updrs_totscore of 19.0 reflects overall disease severity, and this score, combined with othe…
3470	5	1 Reasons for Classification: * The updrs3_score of 14.0 indicates significant motor symptoms, a common indicator of Parkinson's disease. * The low upsit_pctl score of 3.0 suggests impaired olfactory function, a known biomarker for Parkinson's. * The asymmetry in dopamine signal intensity between the left and right putamen, as shown by con_putamen and DATSCAN_PUTAMEN_L/R values, is consistent wit…
137499	5	0 Reasons for Classification: * The updrs3_score of 2.0 is relatively low, indicating mild motor symptoms. * The upsit_pctl score of 9.0 is within a normal range for olfactory function, not suggesting significant smell loss. * The con_putamen ratio of 2.21 and DATSCAN_PUTAMEN_L and DATSCAN_PUTAMEN_R values do not indicate significant asymmetry or dopamine depletion typical of Parkinson's disease.
3615	5	0 Reasons for Classification: * The updrs3_score of 1.0 is relatively low, indicating mild motor symptoms, which is not strongly indicative of Parkinson's disease. * The upsit_pctl score of 93.0 is high, suggesting normal olfactory function, a characteristic more commonly seen in healthy controls. * The con_putamen ratio of 2.53 and DATSCAN_PUTAMEN_L and DATSCAN_PUTAMEN_R values do not show signi…
101195	5	0 Reasons for Classification: * The updrs3_score of 0.0 indicates no motor symptoms, suggesting the subject is unlikely to have Parkinson's disease. * The upsit_pctl score of 29.0 is relatively high, indicating preserved olfactory function, which is not typical in Parkinson's patients. * The lowput_expected value of 0.99460797927927 is close to 1, suggesting no significant dopamine depletion in t…
4033	5	1 Reasons for Classification: * The updrs3_score of 23.0 indicates severe motor symptoms, which is a key indicator of Parkinson's disease. * The con_putamen value of 0.82 suggests significant asymmetry in dopamine signal intensity between the left and right putamen regions, a common feature of Parkinson's. * The low upsit_pctl score of 1.0 indicates significant smell loss, a known biomarker for P…
149945	5	1 Reasons for Classification: * The high updrs3_score of 20.0 indicates severe motor symptoms, a hallmark of Parkinson's disease. * The low upsit_pctl score of 4.0 suggests significant smell loss, a common biomarker for Parkinson's. * The asymmetry in dopamine signal intensity between the left and right putamen, as shown by con_putamen and individual DATSCAN values, supports the diagnosis of Park…
102420	5	1 Reasons for Classification: * The high updrs3_score of 33.0 indicates severe motor symptoms, a hallmark of Parkinson's disease. * The low upsit_pctl score of 6.5 suggests significant smell loss, a common biomarker for Parkinson's. * The asymmetry in dopamine signal intensity between the left and right putamen, as shown by con_putamen and the difference between DATSCAN_PUTAMEN_L and DATSCAN_PUTA…
102054	5	1 Reasons for Classification: * The high updrs3_score of 27.0 indicates severe motor symptoms, a common characteristic of Parkinson's disease. * The low upsit_pctl score of 11.0 suggests significant smell loss, a known biomarker for Parkinson's. * The asymmetry in dopamine signal intensity between the left and right putamen, as shown by con_putamen (0.77) and the difference between DATSCAN_PUTAME…
173487	5	1 Reasons for Classification: * The high updrs3_score of 33.0 indicates severe motor symptoms, a hallmark of Parkinson's disease. * The low upsit_pctl score of 7.0 suggests significant smell loss, a common biomarker for Parkinson's. * The asymmetry in dopamine signal intensity between the left and right putamen, as indicated by con_putamen and the DATSCAN_PUTAMEN_L and DATSCAN_PUTAMEN_R values, i…
212097	5	1 Reasons for Classification: * The high updrs3_score of 32.0 indicates severe motor symptoms, a hallmark of Parkinson's disease. * The low upsit_pctl score of 1.0 suggests significant smell loss, a common biomarker for Parkinson's. * The asymmetry in dopamine signal intensity between the left and right putamen, as shown by con_putamen and DATSCAN_PUTAMEN_L/R values, is consistent with Parkinson'…
3300	5	0 Reasons for Classification: * The updrs3_score of 0.0 indicates no motor symptoms, suggesting the subject is unlikely to have Parkinson's disease. * The upsit_pctl score of 66.5 is relatively high, indicating normal olfactory function, which is often impaired in Parkinson's patients. * The con_putamen ratio of 2.92 and mean_putamen value of 2.92 are within normal ranges, suggesting no significa…
145939	6	1 Reasons for Classification: * The high updrs3_score of 34.0 indicates severe motor symptoms, a hallmark of Parkinson's disease. * The low upsit_pctl score of 3.0 suggests significant smell loss, a common biomarker for Parkinson's. * The asymmetry in dopamine signal intensity between the left and right putamen, as shown by con_putamen and DATSCAN_PUTAMEN_L/R values, is consistent with Parkinson'…
3795	6	1 Reasons for Classification: * The updrs3_score of 17.0 indicates significant motor symptoms, which is a key indicator of Parkinson's disease. * The low upsit_pctl score of 15.5 suggests impaired olfactory function, a common biomarker for Parkinson's. * The con_putamen value of 0.72 shows asymmetry in dopamine signal intensity between the left and right putamen, consistent with Parkinson's disea…
3119	6	1 Reasons for Classification: * The subject's updrs3_score of 25.0 indicates severe motor symptoms, which is a key indicator of Parkinson's disease. * The con_putamen value of 0.37 suggests significant asymmetry in dopamine signal intensity between the left and right putamen regions, a common feature of Parkinson's. * The upsit_pctl score of 27.0 indicates impaired olfactory function, which is a …
3350	6	0 Reasons for Classification: * The updrs3_score of 4.0 is relatively low, indicating mild motor symptoms, which is not strongly indicative of Parkinson's disease. * The upsit_pctl score of 100.0 suggests normal olfactory function, a characteristic more commonly associated with healthy controls. * The mean_putamen value of 2.0 and DATSCAN_PUTAMEN_L and DATSCAN_PUTAMEN_R values are relatively symm…
224286	6	1 Reasons for Classification: * The updrs3_score of 14.0 indicates significant motor symptoms, which is a key indicator of Parkinson's disease. * The low upsit_pctl score of 5.0 suggests impaired olfactory function, a common biomarker for Parkinson's. * The asymmetry in dopamine signal intensity between the left and right putamen regions (con_putamen: 0.57, DATSCAN_PUTAMEN_L: 0.57, DATSCAN_PUTAME…
4011	6	1 Reasons for Classification: * The updrs3_score of 16.0 indicates significant motor symptoms, which is a key indicator of Parkinson's disease. * The low upsit_pctl score of 1.0 suggests severe smell loss, a common biomarker for Parkinson's. * The asymmetry in dopamine signal intensity between the left and right putamen, as shown by con_putamen and DATSCAN_PUTAMEN_L/R values, is consistent with P…
224574	6	1 Reasons for Classification: * The high updrs3_score of 30.0 indicates severe motor symptoms, a hallmark of Parkinson's disease. * The low upsit_pctl score of 3.0 suggests significant smell loss, a common biomarker for Parkinson's. * The asymmetry in dopamine signal intensity between the left and right putamen, as indicated by con_putamen and the difference between DATSCAN_PUTAMEN_L and DATSCAN_…
116008	6	1 Reasons for Classification: * The updrs3_score of 21.0 indicates severe motor symptoms, which is a key characteristic of Parkinson's disease. * The low upsit_pctl score of 9.0 suggests significant smell loss, a common biomarker for Parkinson's. * The asymmetry in dopamine signal intensity between the left and right putamen regions (DATSCAN_PUTAMEN_L: 0.35, DATSCAN_PUTAMEN_R: 0.69) is a hallmark…
3601	6	1 Reasons for Classification: * The high updrs3_score of 33.0 indicates severe motor symptoms, a hallmark of Parkinson's disease. * The low upsit_pctl score of 4.0 suggests significant smell loss, a common biomarker for Parkinson's. * The asymmetry in dopamine signal intensity between the left and right putamen, as indicated by con_putamen and DATSCAN_PUTAMEN_L/R values, supports the diagnosis of…
3440	6	1 Reasons for Classification: * The high updrs3_score of 31.0 indicates severe motor symptoms, a common characteristic of Parkinson's disease. * The low upsit_pctl score of 20.5 suggests significant smell loss, a known biomarker for Parkinson's. * The significant asymmetry in dopamine signal intensity between the left and right putamen regions (DATSCAN_PUTAMEN_L: 1.37, DATSCAN_PUTAMEN_R: 0.64) is…
3908	6	0 Reasons for Classification: * The updrs3_score of 1.0 is relatively low, indicating mild motor symptoms. * The upsit_pctl score of 49.0 is near average, suggesting no significant smell loss. * The con_putamen ratio of 1.995 and DATSCAN_PUTAMEN_L and DATSCAN_PUTAMEN_R values indicate relatively symmetric dopamine signal intensity, which is not typical of Parkinson's disease.
211239	6	1 Reasons for Classification: * The updrs3_score of 14.0 indicates significant motor symptoms, a common indicator of Parkinson's disease. * The low upsit_pctl score of 9.0 suggests impaired olfactory function, a known biomarker for Parkinson's. * The asymmetry in dopamine signal intensity between the left and right putamen, as shown by con_putamen and DATSCAN_PUTAMEN_L/R values, is consistent wit…
101479	6	1 Reasons for Classification: * The updrs3_score of 11.0 indicates significant motor symptoms, a common indicator of Parkinson's disease. * The low upsit_pctl score of 3.0 suggests impaired olfactory function, a known biomarker for Parkinson's. * The asymmetry in dopamine signal intensity between the left and right putamen, as shown by con_putamen and DATSCAN_PUTAMEN_L/R values, is consistent wit…
131602	6	1 Reasons for Classification: * The updrs3_score of 14.0 indicates significant motor symptoms, which is a key characteristic of Parkinson's disease. * The low upsit_pctl score of 9.0 suggests impaired olfactory function, a common biomarker for Parkinson's. * The con_putamen value of 0.79 shows asymmetry in dopamine signal intensity between the left and right putamen, consistent with Parkinson's d…
293831	6	1 Reasons for Classification: * The high updrs3_score of 37.0 indicates severe motor symptoms, a hallmark of Parkinson's disease. * The low upsit_pctl score of 3.0 suggests significant smell loss, a common biomarker for Parkinson's. * The asymmetry in dopamine signal intensity, as indicated by con_putamen and the close values of DATSCAN_PUTAMEN_L and DATSCAN_PUTAMEN_R, supports the diagnosis of P…
140762	6	1 Reasons for Classification: * The high updrs3_score of 24.0 indicates severe motor symptoms, a hallmark of Parkinson's disease. * The low mean_putamen value of 0.37 suggests significant dopamine deficiency, consistent with Parkinson's. * The asymmetry in dopamine signal intensity between the left and right putamen, as indicated by con_putamen and DATSCAN_PUTAMEN_L/R values, supports the diagnos…
217838	6	1 Reasons for Classification: * The updrs3_score of 12.0 indicates significant motor symptoms, which is a key indicator of Parkinson's disease. * The low upsit_pctl score of 3.0 suggests impaired olfactory function, a common biomarker for Parkinson's. * The asymmetry in dopamine signal intensity between the left and right putamen, as indicated by con_putamen and individual DATSCAN values, support…
148093	6	1 Reasons for Classification: * The updrs3_score of 17.0 indicates significant motor symptoms, which is a key indicator of Parkinson's disease. * The low upsit_pctl score of 14.5 suggests impaired olfactory function, a common biomarker for Parkinson's. * The asymmetry in dopamine signal intensity between the left and right putamen regions (con_putamen: 0.85, DATSCAN_PUTAMEN_L: 0.85, DATSCAN_PUTAM…
223557	6	1 Reasons for Classification: * The high updrs3_score of 30.0 indicates severe motor symptoms, a hallmark of Parkinson's disease. * The low upsit_pctl score of 16.0 suggests significant smell loss, a common biomarker for Parkinson's. * The asymmetry in dopamine signal intensity between the left and right putamen regions, as indicated by con_putamen and the DATSCAN_PUTAMEN_L and DATSCAN_PUTAMEN_R …
101799	6	1 Reasons for Classification: * The high updrs3_score of 27.0 indicates severe motor symptoms, a hallmark of Parkinson's disease. * The low upsit_pctl score of 5.0 suggests significant smell loss, a common biomarker for Parkinson's. * The asymmetry in dopamine signal intensity between the left and right putamen, as shown by con_putamen and DATSCAN_PUTAMEN_L/R values, is consistent with Parkinson'…
5016	6	1 Reasons for Classification: * The high updrs3_score of 31.0 indicates severe motor symptoms, a hallmark of Parkinson's disease. * The low upsit_pctl score of 12.5 suggests significant smell loss, a common biomarker for Parkinson's. * The updrs_totscore of 49.0 reflects overall disease severity, which is consistent with Parkinson's disease diagnosis.
3955	6	0 Reasons for Classification: * The updrs3_score of 0.0 indicates no motor symptoms, suggesting the subject is unlikely to have Parkinson's disease. * The upsit_pctl score of 91.5 is relatively high, indicating normal olfactory function, which is often impaired in Parkinson's patients. * The con_putamen value of 3.075 and DATSCAN_PUTAMEN_L and DATSCAN_PUTAMEN_R values are symmetric, suggesting no…
113447	6	1 Reasons for Classification: * The updrs3_score of 7.0 indicates significant motor symptoms, which is a key indicator of Parkinson's disease. * The low upsit_pctl score of 10.0 suggests impaired olfactory function, a common biomarker for Parkinson's. * The con_putamen value of 2.315 shows asymmetry in dopamine signal intensity between the left and right putamen regions, consistent with Parkinson…
4108	6	1 Reasons for Classification: * The updrs3_score of 19.0 indicates significant motor symptoms, which is a key indicator of Parkinson's disease. * The con_putamen value of 0.6 suggests asymmetry in dopamine signal intensity between the left and right putamen regions, a common feature in Parkinson's. * The low mean_putamen value of 0.515 implies dopamine deficiency, further supporting the diagnosis…
3957	6	1 Reasons for Classification: * The updrs3_score of 16.0 indicates significant motor symptoms, which is a key indicator of Parkinson's disease. * The low upsit_pctl score of 1.0 suggests severe smell loss, a common biomarker for Parkinson's. * The asymmetry in dopamine signal intensity between the left and right putamen regions (DATSCAN_PUTAMEN_L: 1.02, DATSCAN_PUTAMEN_R: 0.92) is consistent with…
3450	6	0 Reasons for Classification: * The updrs3_score of 1.0 is relatively low, indicating mild motor symptoms. * The upsit_pctl score of 30.0 is within a range that may not strongly suggest significant smell loss typically associated with Parkinson's. * The con_putamen ratio of 1.56 and DATSCAN_PUTAMEN_L and DATSCAN_PUTAMEN_R values do not indicate significant asymmetry or depletion in dopamine signa…
101841	6	1 Reasons for Classification: * The high updrs3_score of 39.0 indicates severe motor symptoms, a hallmark of Parkinson's disease. * The low upsit_pctl score of 2.0 suggests significant smell loss, a common biomarker for Parkinson's. * The asymmetry in dopamine signal intensity between the left and right putamen, as shown by con_putamen (0.61) and the difference between DATSCAN_PUTAMEN_L (0.68) an…
292838	6	1 Reasons for Classification: * The high updrs3_score of 39.0 indicates severe motor symptoms, a hallmark of Parkinson's disease. * The low upsit_pctl score of 25.0 suggests significant smell loss, a common biomarker for Parkinson's. * The asymmetry in dopamine signal intensity between the left and right putamen, as shown by con_putamen and individual DATSCAN values, is consistent with Parkinson'…
4057	6	1 Reasons for Classification: * The updrs3_score of 24.0 indicates severe motor symptoms, which is a key indicator of Parkinson's disease. * The low upsit_pctl score of 8.0 suggests significant smell loss, a common biomarker for Parkinson's. * The asymmetry in dopamine signal intensity between the left and right putamen regions (DATSCAN_PUTAMEN_L: 0.46, DATSCAN_PUTAMEN_R: 1.09) is consistent with…
305710	6	0 Reasons for Classification: * The updrs3_score of 0.0 indicates no motor symptoms, suggesting the subject is unlikely to have Parkinson's disease. * The upsit_pctl score of 24.0, although somewhat low, does not strongly indicate significant smell loss typically associated with Parkinson's. * The con_putamen value of 1.925 and DATSCAN_PUTAMEN_L and DATSCAN_PUTAMEN_R values suggest relatively sym…
142983	6	1 Reasons for Classification: * The high updrs3_score of 32.0 indicates severe motor symptoms, a hallmark of Parkinson's disease. * The low upsit_pctl score of 20.5 suggests significant smell loss, a common biomarker for Parkinson's. * The asymmetry in dopamine signal intensity between the left and right putamen, as shown by con_putamen and DATSCAN_PUTAMEN_L/R values, is consistent with Parkinson…
3321	6	1 Reasons for Classification: * The updrs3_score of 14.0 indicates significant motor symptoms, which is a key indicator of Parkinson's disease. * The low upsit_pctl score of 7.0 suggests impaired olfactory function, a common biomarker for Parkinson's. * The asymmetry in dopamine signal intensity between the left and right putamen, as indicated by con_putamen and the difference between DATSCAN_PUT…
5006	6	1 Reasons for Classification: * The updrs3_score of 23.0 indicates severe motor symptoms, which is a key characteristic of Parkinson's disease. * The low upsit_pctl score of 11.0 suggests significant smell loss, a common biomarker for Parkinson's. * The asymmetry in dopamine signal intensity between the left and right putamen regions (DATSCAN_PUTAMEN_L: 0.62, DATSCAN_PUTAMEN_R: 0.53) supports the…
165174	6	1 Reasons for Classification: * The high updrs3_score of 37.0 indicates severe motor symptoms, a common characteristic of Parkinson's disease. * The low con_putamen value of 0.58 suggests significant asymmetry in dopamine signal intensity between the left and right putamen regions, a hallmark of Parkinson's. * The lowput_expected value of 0.2845057037950776 is below the typical threshold, indicat…
293793	6	1 Reasons for Classification: * The updrs3_score of 9.0 indicates significant motor symptoms, which is a key indicator of Parkinson's disease. * The con_putamen value of 0.87 suggests asymmetry in dopamine signal intensity between the left and right putamen regions, a common feature in Parkinson's. * The lowput_expected value of 0.4131678758901828 is below the typical threshold, indicating dopami…
3223	6	1 Reasons for Classification: * The updrs3_score of 21.0 indicates severe motor symptoms, which is a key characteristic of Parkinson's disease. * The low upsit_pctl score of 13.5 suggests significant smell loss, a common biomarker for Parkinson's. * The asymmetry in dopamine signal intensity between the left and right putamen regions (DATSCAN_PUTAMEN_L: 0.34, DATSCAN_PUTAMEN_R: 0.73) is a hallmar…
245693	6	1 Reasons for Classification: * The updrs3_score of 21.0 indicates severe motor symptoms, which is a key characteristic of Parkinson's disease. * The low upsit_pctl score of 3.0 suggests significant smell loss, a common biomarker for Parkinson's. * The asymmetry in dopamine signal intensity between the left and right putamen regions (DATSCAN_PUTAMEN_L: 1.11, DATSCAN_PUTAMEN_R: 0.68) is a hallmark…
170189	6	1 Reasons for Classification: * The updrs3_score of 11.0 indicates significant motor symptoms, which is a key indicator of Parkinson's disease. * The low upsit_pctl score of 11.0 suggests impaired olfactory function, a common biomarker for Parkinson's. * The con_putamen value of 0.26 shows significant asymmetry in dopamine signal intensity between the left and right putamen, consistent with Parki…
3218	6	1 Reasons for Classification: * The high updrs3_score of 27.0 indicates severe motor symptoms, a hallmark of Parkinson's disease. * The low upsit_pctl score of 5.0 suggests significant smell loss, a common biomarker for Parkinson's. * The asymmetry in dopamine signal intensity between the left and right putamen, as shown by con_putamen and DATSCAN_PUTAMEN_L/R values, is consistent with Parkinson'…
236149	6	1 Reasons for Classification: * The high updrs3_score of 27.0 indicates severe motor symptoms, a hallmark of Parkinson's disease. * The low upsit_pctl score of 7.0 suggests significant smell loss, a common biomarker for Parkinson's. * The asymmetry in dopamine signal intensity between the left and right putamen, as indicated by con_putamen and the difference between DATSCAN_PUTAMEN_L and DATSCAN_…
3120	6	1 Reasons for Classification: * The updrs3_score of 26.0 indicates severe motor symptoms, which is a key indicator of Parkinson's disease. * The low upsit_pctl score of 6.0 suggests significant smell loss, a common biomarker for Parkinson's. * The con_putamen value of 0.6 shows asymmetry in dopamine signal intensity between the left and right putamen regions, consistent with Parkinson's disease.
174364	6	1 Reasons for Classification: * The high updrs3_score of 40.0 indicates severe motor symptoms, a hallmark of Parkinson's disease. * The low upsit_pctl score of 6.0 suggests significant smell loss, a common biomarker for Parkinson's. * The asymmetry in dopamine signal intensity between the left and right putamen, as indicated by con_putamen and DATSCAN_PUTAMEN_L/R values, is consistent with Parkin…
293703	6	1 Reasons for Classification: * The high updrs3_score of 37.0 indicates severe motor symptoms, a hallmark of Parkinson's disease. * The low upsit_pctl score of 5.0 suggests significant smell loss, a common biomarker for Parkinson's. * The asymmetry in dopamine signal intensity between the left and right putamen, as indicated by con_putamen and the difference between DATSCAN_PUTAMEN_L and DATSCAN_…
3330	6	1 Reasons for Classification: * The updrs3_score of 19.0 indicates severe motor symptoms, which is a key indicator of Parkinson's disease. * The low upsit_pctl score of 1.0 suggests significant smell loss, a common biomarker for Parkinson's. * The con_putamen value of 0.64 shows asymmetry in dopamine signal intensity between the left and right putamen, consistent with Parkinson's disease.
102529	6	1 Reasons for Classification: * The updrs3_score of 18.0 indicates severe motor symptoms, which is a key indicator of Parkinson's disease. * The low upsit_pctl score of 9.0 suggests significant smell loss, a common biomarker for Parkinson's. * The asymmetry in dopamine signal intensity between the left and right putamen regions (DATSCAN_PUTAMEN_L: 0.7, DATSCAN_PUTAMEN_R: 0.57) supports the diagno…
3818	6	1 Reasons for Classification: * The subject's updrs3_score of 22.0 indicates severe motor symptoms, which is a hallmark of Parkinson's disease. * The low upsit_pctl score of 1.0 suggests significant smell loss, a common biomarker for Parkinson's. * The asymmetry in dopamine signal intensity between the left and right putamen regions, as indicated by con_putamen and DATSCAN_PUTAMEN_L/R values, is …
156490	6	1 Reasons for Classification: * The subject's updrs3_score of 26.0 indicates severe motor symptoms, which is a hallmark of Parkinson's disease. * The low upsit_pctl score of 4.0 suggests significant smell loss, a common biomarker for Parkinson's. * The asymmetry in dopamine signal intensity between the left and right putamen regions (DATSCAN_PUTAMEN_L: 1.11, DATSCAN_PUTAMEN_R: 0.75) is consistent…
3750	6	0 Reasons for Classification: * The updrs3_score and updrs_totscore are 0, indicating no motor symptoms or overall disease severity. * The con_putamen value is close to 2, suggesting symmetry in dopamine signal intensity between the left and right putamen regions. * The upsit_pctl score is relatively low at 10.5, but other key indicators like updrs2_score and lowput_expected do not strongly sugge…
3765	6	0 Reasons for Classification: * The updrs3_score and updrs_totscore are 0, indicating no motor symptoms or overall disease severity. * The con_putamen value is close to 2, suggesting symmetry in dopamine signal intensity between the left and right putamen regions. * The upsit_pctl score is relatively low, but other key indicators like updrs2_score and mean_putamen do not strongly suggest Parkinso…
266248	6	1 Reasons for Classification: * The high updrs3_score of 32.0 indicates severe motor symptoms, a hallmark of Parkinson's disease. * The low upsit_pctl score of 4.0 suggests significant smell loss, a common biomarker for Parkinson's. * The asymmetry in dopamine signal intensity between the left and right putamen, as shown by con_putamen and DATSCAN_PUTAMEN_L/R values, is consistent with Parkinson'…
121619	6	1 Reasons for Classification: * The updrs3_score of 13.0 indicates significant motor symptoms, a common indicator of Parkinson's disease. * The low upsit_pctl score of 9.0 suggests impaired olfactory function, a known biomarker for Parkinson's. * The asymmetry in dopamine signal intensity between the left and right putamen, as shown by con_putamen and DATSCAN_PUTAMEN_L/R values, is consistent wit…
3752	6	1 Reasons for Classification: * The updrs3_score of 22.0 indicates severe motor symptoms, which is a key indicator of Parkinson's disease. * The low upsit_pctl score of 7.0 suggests significant smell loss, a common biomarker for Parkinson's. * The asymmetry in dopamine signal intensity between the left and right putamen regions (DATSCAN_PUTAMEN_L: 0.94, DATSCAN_PUTAMEN_R: 0.67) is consistent with…
3552	6	1 Reasons for Classification: * The high updrs3_score of 33.0 indicates severe motor symptoms, a common characteristic of Parkinson's disease. * The low upsit_pctl score of 2.0 suggests significant smell loss, a known biomarker for Parkinson's. * The asymmetry in dopamine signal intensity between the left and right putamen, as shown by con_putamen (0.6) and the difference between DATSCAN_PUTAMEN_…
101751	6	1 Reasons for Classification: * The updrs3_score of 21.0 indicates severe motor symptoms, which is a key characteristic of Parkinson's disease. * The low upsit_pctl score of 6.0 suggests significant smell loss, a common biomarker for Parkinson's. * The asymmetry in dopamine signal intensity between the left and right putamen regions (DATSCAN_PUTAMEN_L: 0.56, DATSCAN_PUTAMEN_R: 0.84) is a hallmark…
130028	6	0 Reasons for Classification: * The updrs3_score of 2.0 is relatively low, indicating mild motor symptoms, which is not strongly indicative of Parkinson's disease. * The upsit_pctl score of 32.0 is relatively high, suggesting preserved olfactory function, a characteristic more commonly seen in healthy controls. * The con_putamen ratio of 2.675 does not indicate significant asymmetry in dopamine s…
293487	6	1 Reasons for Classification: * The updrs3_score of 18.0 indicates severe motor symptoms, which is a key indicator of Parkinson's disease. * The low upsit_pctl score of 4.0 suggests significant smell loss, a common biomarker for Parkinson's. * The asymmetry in dopamine signal intensity between the left and right putamen regions (con_putamen: 0.63) supports the diagnosis of Parkinson's disease.
3954	6	1 Reasons for Classification: * The updrs3_score of 12.0 indicates significant motor symptoms, which is a key indicator of Parkinson's disease. * The low upsit_pctl score of 4.0 suggests impaired olfactory function, a common biomarker for Parkinson's. * The asymmetry in dopamine signal intensity between the left and right putamen, as shown by con_putamen and DATSCAN_PUTAMEN_L/R values, is consist…
3478	6	1 Reasons for Classification: * The updrs3_score of 9.0 indicates significant motor symptoms, a common indicator of Parkinson's disease. * The low upsit_pctl score of 6.0 suggests impaired olfactory function, a known biomarker for Parkinson's. * The asymmetry in dopamine signal intensity between the left and right putamen, as shown by con_putamen (0.64) and the difference between DATSCAN_PUTAMEN_…
161628	6	1 Reasons for Classification: * The high updrs3_score of 37.0 indicates severe motor symptoms, a hallmark of Parkinson's disease. * The low upsit_pctl score of 2.0 suggests significant smell loss, a common biomarker for Parkinson's. * The asymmetry in dopamine signal intensity between the left and right putamen, as shown by con_putamen and individual DATSCAN values, is consistent with Parkinson's…
3227	6	1 Reasons for Classification: * The updrs3_score of 12.0 indicates significant motor symptoms, which is a key indicator of Parkinson's disease. * The low upsit_pctl score of 31.0 suggests impaired olfactory function, a common biomarker for Parkinson's. * The con_putamen ratio of 1.09 shows asymmetry in dopamine signal intensity between the left and right putamen, consistent with Parkinson's disea…
240384	6	1 Reasons for Classification: * The subject's updrs3_score of 23.0 indicates severe motor symptoms, which is a key indicator of Parkinson's disease. * The low upsit_pctl score of 4.0 suggests significant smell loss, a common biomarker for Parkinson's. * The asymmetry in dopamine signal intensity between the left and right putamen regions (DATSCAN_PUTAMEN_L: 0.39, DATSCAN_PUTAMEN_R: 0.97) is consi…
301695	6	1 Reasons for Classification: * The updrs3_score of 8.0 indicates significant motor symptoms, which is a key indicator of Parkinson's disease. * The low upsit_pctl score of 3.0 suggests impaired olfactory function, a common biomarker for Parkinson's. * The asymmetry in dopamine signal intensity between the left and right putamen, as shown by con_putamen (0.58) and the difference between DATSCAN_P…
3126	6	1 Reasons for Classification: * The subject's updrs3_score of 30.0 indicates severe motor symptoms, which is a hallmark of Parkinson's disease. * The low upsit_pctl score of 5.0 suggests significant smell loss, a common biomarker for Parkinson's. * The asymmetry in dopamine signal intensity between the left and right putamen regions (DATSCAN_PUTAMEN_L: 1.09, DATSCAN_PUTAMEN_R: 0.51) is consistent…
4103	6	1 Reasons for Classification: * The updrs3_score of 7.0 indicates significant motor symptoms, which is a key indicator of Parkinson's disease. * The con_putamen value of 0.67 suggests asymmetry in dopamine signal intensity between the left and right putamen regions, a common feature of Parkinson's. * The upsit_pctl score of 31.0 indicates some loss of olfactory function, which is often seen in Pa…
182990	6	1 Reasons for Classification: * The updrs3_score of 14.0 indicates significant motor symptoms, a common indicator of Parkinson's disease. * The low upsit_pctl score of 1.0 suggests severe smell loss, a known biomarker for Parkinson's. * The asymmetry in dopamine signal intensity between the left and right putamen, as shown by con_putamen (0.84) and the difference between DATSCAN_PUTAMEN_L (1.47) …
101482	6	1 Reasons for Classification: * The updrs3_score of 20.0 indicates severe motor symptoms, which is a key indicator of Parkinson's disease. * The low upsit_pctl score of 3.0 suggests significant smell loss, a common biomarker for Parkinson's. * The asymmetry in dopamine signal intensity between the left and right putamen regions (DATSCAN_PUTAMEN_L: 0.53, DATSCAN_PUTAMEN_R: 0.82) is consistent with…
293795	6	1 Reasons for Classification: * The updrs3_score of 14.0 indicates significant motor symptoms, a common indicator of Parkinson's disease. * The low upsit_pctl score of 3.0 suggests impaired olfactory function, a known biomarker for Parkinson's. * The asymmetry in dopamine signal intensity between the left and right putamen, as shown by con_putamen (0.86) and the difference between DATSCAN_PUTAMEN…
293485	6	0 Reasons for Classification: * The updrs3_score of 3.0 is relatively low, indicating mild motor symptoms, which is not strongly indicative of Parkinson's disease. * The upsit_pctl score of 6.0 is relatively high, suggesting preserved olfactory function, which is less common in Parkinson's patients. * The con_putamen ratio of 2.06 and DATSCAN_PUTAMEN_L and DATSCAN_PUTAMEN_R values do not show sig…
311363	6	1 Reasons for Classification: * The updrs3_score of 27.0 indicates severe motor symptoms, which is a key characteristic of Parkinson's disease. * The low upsit_pctl score of 1.0 suggests significant smell loss, a common biomarker for Parkinson's. * The asymmetry in dopamine signal intensity between the left and right putamen regions (con_putamen: 0.62, DATSCAN_PUTAMEN_L: 0.62, DATSCAN_PUTAMEN_R: …
296083	6	1 Reasons for Classification: * The updrs3_score of 16.0 indicates significant motor symptoms, which is a key indicator of Parkinson's disease. * The low upsit_pctl score of 1.0 suggests severe smell loss, a common biomarker for Parkinson's. * The asymmetry in dopamine signal intensity between the left and right putamen regions (DATSCAN_PUTAMEN_L: 0.94, DATSCAN_PUTAMEN_R: 0.7) is consistent with …
4123	6	1 Reasons for Classification: * The high updrs3_score of 41.0 indicates severe motor symptoms, a hallmark of Parkinson's disease. * The low upsit_pctl score of 12.0 suggests significant smell loss, a common biomarker for Parkinson's. * The asymmetry in dopamine signal intensity between the left and right putamen, as shown by con_putamen and the difference between DATSCAN_PUTAMEN_L and DATSCAN_PUT…
4093	6	1 Reasons for Classification: * The updrs3_score of 17.0 indicates significant motor symptoms, which is a key indicator of Parkinson's disease. * The low upsit_pctl score of 1.0 suggests severe smell loss, a common biomarker for Parkinson's. * The asymmetry in dopamine signal intensity between the left and right putamen, as shown by con_putamen (0.81) and the difference between DATSCAN_PUTAMEN_L …
3205	6	1 Reasons for Classification: * The updrs3_score of 12.0 indicates significant motor symptoms, which is a key indicator of Parkinson's disease. * The con_putamen value of 1.3 suggests asymmetry in dopamine signal intensity between the left and right putamen regions, a common feature of Parkinson's. * The upsit_pctl score of 34.5 is relatively low, indicating potential smell loss, which is often a…
293820	6	1 Reasons for Classification: * The high updrs3_score of 32.0 indicates severe motor symptoms, a hallmark of Parkinson's disease. * The low upsit_pctl score of 2.0 suggests significant smell loss, a common biomarker for Parkinson's. * The asymmetry in dopamine signal intensity between the left and right putamen, as shown by con_putamen (0.61) and the difference between DATSCAN_PUTAMEN_L (0.69) an…
3061	6	1 Reasons for Classification: * The updrs3_score of 13.0 indicates significant motor symptoms, which is a key indicator of Parkinson's disease. * The low upsit_pctl score of 2.0 suggests impaired olfactory function, a common biomarker for Parkinson's. * The asymmetry in dopamine signal intensity between the left and right putamen regions (DATSCAN_PUTAMEN_L: 0.51, DATSCAN_PUTAMEN_R: 1.16) is consi…
3305	6	1 Reasons for Classification: * The updrs3_score of 15.0 indicates significant motor symptoms, which is a key indicator of Parkinson's disease. * The low upsit_pctl score of 6.0 suggests impaired olfactory function, a common biomarker for Parkinson's. * The con_putamen value of 0.91 shows asymmetry in dopamine signal intensity between the left and right putamen regions, consistent with Parkinson'…
3171	6	0 Reasons for Classification: * The updrs3_score of 0.0 indicates no motor symptoms, suggesting the subject is unlikely to have Parkinson's disease. * The upsit_pctl score of 4.0 is relatively high, indicating normal olfactory function, which is often impaired in Parkinson's patients. * The con_putamen value of 1.785 and mean_putamen of 1.785 suggest symmetrical dopamine signal intensity, not typ…
3162	6	1 Reasons for Classification: * The high updrs3_score of 34.0 indicates severe motor symptoms, a common characteristic of Parkinson's disease. * The low upsit_pctl score of 3.0 suggests significant smell loss, a known biomarker for Parkinson's. * The asymmetry in dopamine signal intensity between the left and right putamen, as shown by con_putamen and DATSCAN_PUTAMEN_L/R values, is a hallmark of …
174615	6	1 Reasons for Classification: * The high updrs3_score of 34.0 indicates severe motor symptoms, a hallmark of Parkinson's disease. * The low upsit_pctl score of 3.0 suggests significant smell loss, a common biomarker for Parkinson's. * The asymmetry in dopamine signal intensity between the left and right putamen, as indicated by con_putamen and the difference between DATSCAN_PUTAMEN_L and DATSCAN_…
3466	6	0 Reasons for Classification: * The updrs3_score of 2.0 is relatively low, indicating mild motor symptoms. * The upsit_pctl score of 50.5 is around the average, suggesting no significant smell loss. * The con_putamen ratio of 1.95 and DATSCAN_PUTAMEN_L and DATSCAN_PUTAMEN_R values are close, indicating minimal asymmetry in dopamine signal intensity.
236926	6	1 Reasons for Classification: * The high updrs3_score of 45.0 indicates severe motor symptoms, a hallmark of Parkinson's disease. * The low upsit_pctl score of 9.0 suggests significant smell loss, a common biomarker for Parkinson's. * The asymmetry in dopamine signal intensity between the left and right putamen, as indicated by con_putamen and the difference between DATSCAN_PUTAMEN_L and DATSCAN_…
4121	6	1 Reasons for Classification: * The updrs3_score of 29.0 indicates severe motor symptoms, which is a key indicator of Parkinson's disease. * The con_putamen value of 0.5 suggests significant asymmetry in dopamine signal intensity between the left and right putamen regions, a common feature of Parkinson's. * The low mean_putamen value of 0.725 and lowput_expected value of 0.2374314676835932 indica…
3405	6	0 Reasons for Classification: * The updrs3_score and updrs_totscore are 0, indicating no motor symptoms or overall disease severity. * The upsit_pctl score is 98.5, suggesting normal olfactory function, which is not typical in Parkinson's disease. * The con_putamen and mean_putamen values are high and symmetrical, indicating normal dopamine signal intensity in the putamen regions.
3628	6	1 Reasons for Classification: * The updrs3_score of 21.0 indicates severe motor symptoms, which is a key indicator of Parkinson's disease. * The low upsit_pctl score of 5.0 suggests significant smell loss, a common biomarker for Parkinson's. * The asymmetry in dopamine signal intensity between the left and right putamen regions (DATSCAN_PUTAMEN_L: 1.23, DATSCAN_PUTAMEN_R: 0.57) is consistent with…
3953	6	1 Reasons for Classification: * The updrs3_score of 8.0 indicates significant motor symptoms, which is a key indicator of Parkinson's disease. * The low upsit_pctl score of 6.0 suggests impaired olfactory function, a common biomarker for Parkinson's. * The asymmetry in dopamine signal intensity between the left and right putamen, as indicated by con_putamen and the difference between DATSCAN_PUTA…
3072	6	0 Reasons for Classification: * The updrs3_score of 1.0 is relatively low, indicating mild motor symptoms. * The upsit_pctl score of 91.5 is high, suggesting normal olfactory function. * The con_putamen ratio of 2.42 and DATSCAN_PUTAMEN_L and DATSCAN_PUTAMEN_R values do not indicate significant asymmetry, which is often a hallmark of Parkinson's disease.
121854	6	1 Reasons for Classification: * The updrs3_score of 20.0 indicates severe motor symptoms, which is a key indicator of Parkinson's disease. * The low upsit_pctl score of 1.0 suggests significant smell loss, a common biomarker for Parkinson's. * The asymmetry in dopamine signal intensity between the left and right putamen, as shown by con_putamen and DATSCAN_PUTAMEN_L/R values, is consistent with P…
3701	6	1 Reasons for Classification: * The updrs3_score of 15.0 indicates significant motor symptoms, which is a key indicator of Parkinson's disease. * The low upsit_pctl score of 5.0 suggests impaired olfactory function, a common biomarker for Parkinson's. * The asymmetry in dopamine signal intensity between the left and right putamen regions (con_putamen: 0.75) supports the diagnosis of Parkinson's d…
3503	6	0 Reasons for Classification: * The updrs3_score of 0.0 indicates no motor symptoms, suggesting the subject is unlikely to have Parkinson's disease. * The upsit_pctl score of 78.5 is relatively high, indicating normal olfactory function, which is often impaired in Parkinson's patients. * The con_putamen value of 3.605 and mean_putamen of 3.605 suggest symmetrical dopamine signal intensity, not ty…
320651	6	1 Reasons for Classification: * The updrs3_score of 13.0 indicates significant motor symptoms, which is a key characteristic of Parkinson's disease. * The low upsit_pctl score of 25.0 suggests impaired olfactory function, a common biomarker for Parkinson's. * The con_putamen value of 1.5 indicates asymmetry in dopamine signal intensity between the left and right putamen regions, a hallmark of Par…
293702	6	1 Reasons for Classification: * The high updrs3_score of 42.0 indicates severe motor symptoms, a hallmark of Parkinson's disease. * The low upsit_pctl score of 5.0 suggests significant smell loss, a common biomarker for Parkinson's. * The asymmetry in dopamine signal intensity between the left and right putamen, as shown by con_putamen and DATSCAN_PUTAMEN_L/R values, is consistent with Parkinson'…
3128	6	1 Reasons for Classification: * The updrs3_score of 16.0 indicates significant motor symptoms, which is a key indicator of Parkinson's disease. * The low upsit_pctl score of 5.0 suggests impaired olfactory function, a common biomarker for Parkinson's. * The con_putamen value of 0.46 shows asymmetry in dopamine signal intensity between the left and right putamen, consistent with Parkinson's diseas…
157264	6	1 Reasons for Classification: * The updrs3_score of 14.0 indicates significant motor symptoms, which is a key indicator of Parkinson's disease. * The con_putamen value of 0.73 suggests asymmetry in dopamine signal intensity between the left and right putamen, a common feature in Parkinson's patients. * The upsit_pctl score of 17.5 indicates impaired olfactory function, which is often seen in indi…
293370	6	1 Reasons for Classification: * The updrs3_score of 22.0 indicates severe motor symptoms, which is a key characteristic of Parkinson's disease. * The low upsit_pctl score of 2.0 suggests significant smell loss, a common biomarker for Parkinson's. * The con_putamen value of 0.44 shows asymmetry in dopamine signal intensity between the left and right putamen, a hallmark of Parkinson's disease.
148699	6	1 Reasons for Classification: * The high updrs3_score of 31.0 indicates severe motor symptoms, a hallmark of Parkinson's disease. * The low upsit_pctl score of 2.0 suggests significant smell loss, a common biomarker for Parkinson's. * The asymmetry in dopamine signal intensity between the left and right putamen, as indicated by con_putamen and the difference between DATSCAN_PUTAMEN_L and DATSCAN_…
126812	6	1 Reasons for Classification: * The updrs3_score of 20.0 indicates severe motor symptoms, which is a key indicator of Parkinson's disease. * The low upsit_pctl score of 7.0 suggests significant smell loss, a common biomarker for Parkinson's. * The asymmetry in dopamine signal intensity between the left and right putamen regions (con_putamen: 0.6, DATSCAN_PUTAMEN_L: 0.6, DATSCAN_PUTAMEN_R: 0.95) i…
140451	6	1 Reasons for Classification: * The updrs3_score of 4.0 indicates significant motor symptoms, which is a key indicator of Parkinson's disease. * The low upsit_pctl score of 10.5 suggests impaired olfactory function, a common biomarker for Parkinson's. * The con_putamen value of 1.91, along with the DATSCAN_PUTAMEN_L and DATSCAN_PUTAMEN_R values, indicates asymmetry and potential dopamine depletio…
3323	6	1 Reasons for Classification: * The high updrs3_score of 28.0 indicates severe motor symptoms, a hallmark of Parkinson's disease. * The low upsit_pctl score of 11.0 suggests significant smell loss, a common biomarker for Parkinson's. * The asymmetry in dopamine signal intensity between the left and right putamen, as indicated by con_putamen and the similar values of DATSCAN_PUTAMEN_L and DATSCAN_…
170343	6	1 Reasons for Classification: * The high updrs3_score of 39.0 indicates severe motor symptoms, a hallmark of Parkinson's disease. * The low upsit_pctl score of 9.5 suggests significant smell loss, a common biomarker for Parkinson's. * The significant asymmetry in dopamine signal intensity between the left and right putamen regions (DATSCAN_PUTAMEN_L: 0.84, DATSCAN_PUTAMEN_R: 0.36) is consistent w…
3372	6	1 Reasons for Classification: * The updrs3_score of 19.0 indicates significant motor symptoms, which is a key indicator of Parkinson's disease. * The low upsit_pctl score of 3.0 suggests impaired olfactory function, a common biomarker for Parkinson's. * The asymmetry in dopamine signal intensity between the left and right putamen regions (DATSCAN_PUTAMEN_L: 0.87, DATSCAN_PUTAMEN_R: 0.59) supports…
3132	6	1 Reasons for Classification: * The updrs3_score of 17.0 indicates severe motor symptoms, which is a key characteristic of Parkinson's disease. * The low upsit_pctl score of 4.0 suggests significant smell loss, a common biomarker for Parkinson's. * The con_putamen value of 0.71 shows asymmetry in dopamine signal intensity between the left and right putamen regions, a hallmark of Parkinson's disea…
301568	6	1 Reasons for Classification: * The updrs3_score of 20.0 indicates severe motor symptoms, which is a key characteristic of Parkinson's disease. * The low upsit_pctl score of 7.0 suggests significant smell loss, a common biomarker for Parkinson's. * The asymmetry in dopamine signal intensity between the left and right putamen regions (DATSCAN_PUTAMEN_L: 1.0, DATSCAN_PUTAMEN_R: 0.73) is a hallmark …
111099	6	0 Reasons for Classification: * The updrs3_score of 0.0 indicates no motor symptoms, suggesting the subject is unlikely to have Parkinson's disease. * The upsit_pctl score of 15.0, although low, does not strongly indicate Parkinson's disease in the context of other relatively normal values. * The con_putamen and mean_putamen values are within a range that does not strongly suggest significant dop…
3377	6	1 Reasons for Classification: * The updrs3_score of 4.0 indicates significant motor symptoms, which is a key indicator of Parkinson's disease. * The low upsit_pctl score of 10.5 suggests impaired olfactory function, a common biomarker for Parkinson's. * The con_putamen value of 0.87 shows asymmetry in dopamine signal intensity between the left and right putamen, consistent with Parkinson's diseas…
3150	6	1 Reasons for Classification: * The updrs3_score of 20.0 indicates severe motor symptoms, which is a key indicator of Parkinson's disease. * The low upsit_pctl score of 5.5 suggests significant smell loss, a common biomarker for Parkinson's. * The asymmetry in dopamine signal intensity between the left and right putamen regions (DATSCAN_PUTAMEN_L: 0.65, DATSCAN_PUTAMEN_R: 0.87) is consistent with…
3234	6	1 Reasons for Classification: * The updrs3_score of 12.0 indicates significant motor symptoms, a common indicator of Parkinson's disease. * The low upsit_pctl score of 5.0 suggests impaired olfactory function, a known biomarker for Parkinson's. * The asymmetry in dopamine signal intensity between the left and right putamen, as shown by con_putamen and DATSCAN_PUTAMEN_L/R values, is consistent wit…
211886	6	1 Reasons for Classification: * The updrs3_score of 23.0 indicates severe motor symptoms, which is a key indicator of Parkinson's disease. * The low upsit_pctl score of 3.0 suggests significant smell loss, a common biomarker for Parkinson's. * The asymmetry in dopamine signal intensity between the left and right putamen regions (con_putamen: 1.66) supports the diagnosis of Parkinson's disease.
307388	6	1 Reasons for Classification: * The high updrs3_score of 50.0 indicates severe motor symptoms, a hallmark of Parkinson's disease. * The low upsit_pctl score of 10.0 suggests significant smell loss, a common biomarker for Parkinson's. * The asymmetry in dopamine signal intensity between the left and right putamen, as indicated by con_putamen and DATSCAN_PUTAMEN_L/R values, is consistent with Parki…
3831	6	1 Reasons for Classification: * The high updrs3_score of 27.0 indicates severe motor symptoms, a hallmark of Parkinson's disease. * The low upsit_pctl score of 36.0 suggests significant smell loss, a common biomarker for Parkinson's. * The asymmetry in dopamine signal intensity between the left and right putamen, as shown by con_putamen and the difference between DATSCAN_PUTAMEN_L and DATSCAN_PUT…
178413	6	0 Reasons for Classification: * The updrs3_score of 3.0 is relatively low, indicating mild motor symptoms, which is not strongly indicative of Parkinson's disease. * The upsit_pctl score of 44.0 is within a normal range for olfactory function, suggesting no significant smell loss typically associated with Parkinson's. * The con_putamen ratio of 3.09 and mean_putamen value of 3.09 do not show sign…
110535	6	1 Reasons for Classification: * The updrs3_score of 16.0 indicates significant motor symptoms, which is a key indicator of Parkinson's disease. * The con_putamen value of 1.13 suggests asymmetry in dopamine signal intensity between the left and right putamen regions, a common feature in Parkinson's. * The updrs_totscore of 19.0 reflects overall disease severity, and this score, combined with othe…
3470	6	1 Reasons for Classification: * The updrs3_score of 14.0 indicates significant motor symptoms, which is a key indicator of Parkinson's disease. * The low upsit_pctl score of 3.0 suggests impaired olfactory function, a common biomarker for Parkinson's. * The asymmetry in dopamine signal intensity between the left and right putamen regions, as indicated by con_putamen and DATSCAN_PUTAMEN_L/R values…
137499	6	0 Reasons for Classification: * The updrs3_score of 2.0 is relatively low, indicating mild motor symptoms. * The upsit_pctl score of 9.0 is within a normal range for olfactory function, not suggesting significant smell loss. * The con_putamen ratio of 2.21 and DATSCAN_PUTAMEN_L and DATSCAN_PUTAMEN_R values do not indicate significant asymmetry or dopamine depletion typical of Parkinson's disease.
3615	6	0 Reasons for Classification: * The updrs3_score of 1.0 is relatively low, indicating mild motor symptoms, which is not strongly indicative of Parkinson's disease. * The upsit_pctl score of 93.0 is high, suggesting normal olfactory function, a characteristic more commonly seen in healthy controls. * The con_putamen ratio of 2.53 and DATSCAN_PUTAMEN_L and DATSCAN_PUTAMEN_R values do not show signi…
101195	6	0 Reasons for Classification: * The updrs3_score of 0.0 indicates no motor symptoms, suggesting the subject is unlikely to have Parkinson's disease. * The upsit_pctl score of 29.0 is relatively high, indicating preserved olfactory function, which is not typical in Parkinson's patients. * The lowput_expected value of 0.99460797927927 is above the threshold, suggesting no significant dopamine deple…
4033	6	1 Reasons for Classification: * The updrs3_score of 23.0 indicates significant motor symptoms, which is a key indicator of Parkinson's disease. * The con_putamen value of 0.82 suggests asymmetry in dopamine signal intensity between the left and right putamen regions, a common feature in Parkinson's. * The low upsit_pctl score of 1.0 indicates severe smell loss, a known biomarker for Parkinson's d…
149945	6	1 Reasons for Classification: * The high updrs3_score of 20.0 indicates severe motor symptoms, a hallmark of Parkinson's disease. * The low upsit_pctl score of 4.0 suggests significant smell loss, a common biomarker for Parkinson's. * The asymmetry in dopamine signal intensity between the left and right putamen, as shown by con_putamen and individual DATSCAN values, supports the diagnosis of Park…
102420	6	1 Reasons for Classification: * The high updrs3_score of 33.0 indicates severe motor symptoms, a hallmark of Parkinson's disease. * The low upsit_pctl score of 6.5 suggests significant smell loss, a common biomarker for Parkinson's. * The asymmetry in dopamine signal intensity between the left and right putamen, as shown by con_putamen and the difference between DATSCAN_PUTAMEN_L and DATSCAN_PUTA…
102054	6	1 Reasons for Classification: * The high updrs3_score of 27.0 indicates severe motor symptoms, a hallmark of Parkinson's disease. * The low upsit_pctl score of 11.0 suggests significant smell loss, a common biomarker for Parkinson's. * The asymmetry in dopamine signal intensity between the left and right putamen, as shown by con_putamen (0.77) and the difference between DATSCAN_PUTAMEN_L (1.16) a…
173487	6	1 Reasons for Classification: * The high updrs3_score of 33.0 indicates severe motor symptoms, a hallmark of Parkinson's disease. * The low upsit_pctl score of 7.0 suggests significant smell loss, a common biomarker for Parkinson's. * The asymmetry in dopamine signal intensity between the left and right putamen, as indicated by con_putamen and the DATSCAN_PUTAMEN_L and DATSCAN_PUTAMEN_R values, i…
212097	6	1 Reasons for Classification: * The high updrs3_score of 32.0 indicates severe motor symptoms, a hallmark of Parkinson's disease. * The low upsit_pctl score of 1.0 suggests significant smell loss, a common biomarker for Parkinson's. * The asymmetry in dopamine signal intensity between the left and right putamen, as shown by con_putamen and DATSCAN_PUTAMEN_L/R values, is consistent with Parkinson'…
3300	6	0 Reasons for Classification: * The updrs3_score of 0.0 indicates no motor symptoms, suggesting the subject is unlikely to have Parkinson's disease. * The upsit_pctl score of 66.5 is relatively high, indicating normal olfactory function, which is often impaired in Parkinson's patients. * The lowput_expected value of 1.31657582390021 is above the threshold, suggesting no significant dopamine deple…
145939	7	1 Reasons for Classification: * The high updrs3_score of 34.0 indicates severe motor symptoms, a hallmark of Parkinson's disease. * The low upsit_pctl score of 3.0 suggests significant smell loss, a common biomarker for Parkinson's. * The asymmetry in dopamine signal intensity between the left and right putamen, as shown by con_putamen and individual DATSCAN values, supports the diagnosis of Park…
3795	7	1 Reasons for Classification: * The updrs3_score of 17.0 indicates significant motor symptoms, a common characteristic of Parkinson's disease. * The low upsit_pctl score of 15.5 suggests impaired olfactory function, a known biomarker for Parkinson's. * The con_putamen value of 0.72 shows asymmetry in dopamine signal intensity between the left and right putamen, consistent with Parkinson's disease.
3119	7	1 Reasons for Classification: * The updrs3_score of 25.0 indicates severe motor symptoms, which is a key indicator of Parkinson's disease. * The con_putamen value of 0.37 suggests significant asymmetry in dopamine signal intensity between the left and right putamen regions, a common feature of Parkinson's. * The upsit_pctl score of 27.0 indicates impaired olfactory function, which is often seen i…
3350	7	0 Reasons for Classification: * The updrs3_score of 4.0 is relatively low, indicating mild motor symptoms, which is not strongly indicative of Parkinson's disease. * The upsit_pctl score of 100.0 suggests normal olfactory function, a characteristic more commonly associated with healthy controls than Parkinson's patients. * The mean_putamen value of 2.0 and DATSCAN_PUTAMEN_L and DATSCAN_PUTAMEN_R …
224286	7	1 Reasons for Classification: * The updrs3_score of 14.0 indicates significant motor symptoms, which is a key characteristic of Parkinson's disease. * The low upsit_pctl score of 5.0 suggests impaired olfactory function, a common biomarker for Parkinson's. * The asymmetry in dopamine signal intensity between the left and right putamen regions (DATSCAN_PUTAMEN_L: 0.57, DATSCAN_PUTAMEN_R: 1.16) is …
4011	7	1 Reasons for Classification: * The updrs3_score of 16.0 indicates significant motor symptoms, which is a key indicator of Parkinson's disease. * The low upsit_pctl score of 1.0 suggests severe smell loss, a common biomarker for Parkinson's. * The asymmetry in dopamine signal intensity between the left and right putamen, as shown by con_putamen and DATSCAN_PUTAMEN_L/R values, is consistent with P…
224574	7	1 Reasons for Classification: * The high updrs3_score of 30.0 indicates severe motor symptoms, a hallmark of Parkinson's disease. * The low upsit_pctl score of 3.0 suggests significant smell loss, a common biomarker for Parkinson's. * The asymmetry in dopamine signal intensity between the left and right putamen, as indicated by con_putamen and the difference between DATSCAN_PUTAMEN_L and DATSCAN_…
116008	7	1 Reasons for Classification: * The updrs3_score of 21.0 indicates severe motor symptoms, which is a key indicator of Parkinson's disease. * The low upsit_pctl score of 9.0 suggests significant smell loss, a common biomarker for Parkinson's. * The asymmetry in dopamine signal intensity between the left and right putamen regions (DATSCAN_PUTAMEN_L: 0.35, DATSCAN_PUTAMEN_R: 0.69) is consistent with…
3601	7	1 Reasons for Classification: * The high updrs3_score of 33.0 indicates severe motor symptoms, a common characteristic of Parkinson's disease. * The low upsit_pctl score of 4.0 suggests significant smell loss, a known biomarker for Parkinson's. * The asymmetry in dopamine signal intensity between the left and right putamen, as indicated by con_putamen and DATSCAN_PUTAMEN_L and DATSCAN_PUTAMEN_R v…
3440	7	1 Reasons for Classification: * The high updrs3_score of 31.0 indicates severe motor symptoms, a hallmark of Parkinson's disease. * The low upsit_pctl score of 20.5 suggests significant smell loss, a common biomarker for Parkinson's. * The significant asymmetry in dopamine signal intensity between the left and right putamen regions (DATSCAN_PUTAMEN_L: 1.37, DATSCAN_PUTAMEN_R: 0.64) is consistent …
3908	7	0 Reasons for Classification: * The updrs3_score of 1.0 is relatively low, indicating mild motor symptoms. * The upsit_pctl score of 49.0 is near average, suggesting no significant smell loss. * The con_putamen ratio of 1.995 and DATSCAN_PUTAMEN_L and DATSCAN_PUTAMEN_R values indicate relatively symmetric dopamine signal intensity, which is not typical of Parkinson's disease.
211239	7	1 Reasons for Classification: * The updrs3_score of 14.0 indicates significant motor symptoms, a common indicator of Parkinson's disease. * The low upsit_pctl score of 9.0 suggests impaired olfactory function, a known biomarker for Parkinson's. * The asymmetry in dopamine signal intensity between the left and right putamen, as shown by con_putamen and DATSCAN_PUTAMEN_L/R values, is consistent wit…
101479	7	1 Reasons for Classification: * The updrs3_score of 11.0 indicates significant motor symptoms, which is a key indicator of Parkinson's disease. * The low upsit_pctl score of 3.0 suggests impaired olfactory function, a common biomarker for Parkinson's. * The asymmetry in dopamine signal intensity between the left and right putamen, as shown by con_putamen and DATSCAN_PUTAMEN_L/R values, is consist…
131602	7	1 Reasons for Classification: * The updrs3_score of 14.0 indicates significant motor symptoms, a common characteristic of Parkinson's disease. * The low upsit_pctl score of 9.0 suggests impaired olfactory function, a known biomarker for Parkinson's. * The con_putamen value of 0.79 shows asymmetry in dopamine signal intensity between the left and right putamen, consistent with Parkinson's disease.
293831	7	1 Reasons for Classification: * The high updrs3_score of 37.0 indicates severe motor symptoms, a common characteristic of Parkinson's disease. * The low upsit_pctl score of 3.0 suggests significant smell loss, a known biomarker for Parkinson's. * The asymmetry in dopamine signal intensity, as indicated by con_putamen and the close values of DATSCAN_PUTAMEN_L and DATSCAN_PUTAMEN_R, supports the di…
140762	7	1 Reasons for Classification: * The high updrs3_score of 24.0 indicates severe motor symptoms, a common characteristic of Parkinson's disease. * The low mean_putamen value of 0.37 suggests significant dopamine deficiency, which is a hallmark of Parkinson's. * The asymmetry in dopamine signal intensity between the left and right putamen, as indicated by con_putamen and DATSCAN_PUTAMEN_L/R values, …
217838	7	1 Reasons for Classification: * The updrs3_score of 12.0 indicates significant motor symptoms, which is a key indicator of Parkinson's disease. * The low upsit_pctl score of 3.0 suggests impaired olfactory function, a common biomarker for Parkinson's. * The asymmetry in dopamine signal intensity between the left and right putamen, as indicated by con_putamen and individual DATSCAN values, support…
148093	7	1 Reasons for Classification: * The updrs3_score of 17.0 indicates significant motor symptoms, which is a key indicator of Parkinson's disease. * The low upsit_pctl score of 14.5 suggests impaired olfactory function, a common biomarker for Parkinson's. * The asymmetry in dopamine signal intensity between the left and right putamen regions (con_putamen: 0.85, DATSCAN_PUTAMEN_L: 0.85, DATSCAN_PUTAM…
223557	7	1 Reasons for Classification: * The high updrs3_score of 30.0 indicates severe motor symptoms, a hallmark of Parkinson's disease. * The low upsit_pctl score of 16.0 suggests significant smell loss, a common biomarker for Parkinson's. * The asymmetry in dopamine signal intensity between the left and right putamen, as indicated by con_putamen and the values of DATSCAN_PUTAMEN_L and DATSCAN_PUTAMEN_…
101799	7	1 Reasons for Classification: * The updrs3_score of 27.0 indicates severe motor symptoms, which is a key characteristic of Parkinson's disease. * The low upsit_pctl score of 5.0 suggests significant smell loss, a common biomarker for Parkinson's. * The asymmetry in dopamine signal intensity between the left and right putamen regions, as indicated by con_putamen and DATSCAN_PUTAMEN_L/R values, is …
5016	7	1 Reasons for Classification: * The high updrs3_score of 31.0 indicates severe motor symptoms, a common characteristic of Parkinson's disease. * The low upsit_pctl score of 12.5 suggests significant smell loss, a known biomarker for Parkinson's. * The updrs_totscore of 49.0 reflects overall disease severity, which is consistent with Parkinson's disease diagnosis.
3955	7	0 Reasons for Classification: * The updrs3_score of 0.0 indicates no motor symptoms, suggesting the subject is unlikely to have Parkinson's disease. * The upsit_pctl score of 91.5 is relatively high, indicating normal olfactory function, which is often impaired in Parkinson's patients. * The con_putamen value of 3.075 and DATSCAN_PUTAMEN_L and DATSCAN_PUTAMEN_R values are symmetric, suggesting no…
113447	7	1 Reasons for Classification: * The updrs3_score of 7.0 indicates significant motor symptoms, which is a key indicator of Parkinson's disease. * The low upsit_pctl score of 10.0 suggests impaired olfactory function, a common biomarker for Parkinson's. * The con_putamen value of 2.315 shows asymmetry in dopamine signal intensity between the left and right putamen, consistent with Parkinson's disea…
4108	7	1 Reasons for Classification: * The updrs3_score of 19.0 indicates significant motor symptoms, which is a key indicator of Parkinson's disease. * The con_putamen value of 0.6 suggests asymmetry in dopamine signal intensity between the left and right putamen regions, a common feature in Parkinson's. * The low mean_putamen value of 0.515 implies dopamine deficiency, further supporting the diagnosis…
3957	7	1 Reasons for Classification: * The updrs3_score of 16.0 indicates significant motor symptoms, which is a key indicator of Parkinson's disease. * The low upsit_pctl score of 1.0 suggests severe smell loss, a common biomarker for Parkinson's. * The asymmetry in dopamine signal intensity between the left and right putamen regions (DATSCAN_PUTAMEN_L: 1.02, DATSCAN_PUTAMEN_R: 0.92) is consistent with…
3450	7	0 Reasons for Classification: * The updrs3_score of 1.0 is relatively low, indicating mild motor symptoms. * The upsit_pctl score of 30.0 is within a range that may not strongly suggest significant smell loss typically associated with Parkinson's. * The con_putamen ratio of 1.56 and DATSCAN_PUTAMEN_L and DATSCAN_PUTAMEN_R values do not indicate significant asymmetry or depletion in dopamine signa…
101841	7	1 Reasons for Classification: * The high updrs3_score of 39.0 indicates severe motor symptoms, a hallmark of Parkinson's disease. * The low upsit_pctl score of 2.0 suggests significant smell loss, a common biomarker for Parkinson's. * The asymmetry in dopamine signal intensity between the left and right putamen, as shown by con_putamen (0.61) and the difference between DATSCAN_PUTAMEN_L (0.68) an…
292838	7	1 Reasons for Classification: * The high updrs3_score of 39.0 indicates severe motor symptoms, a hallmark of Parkinson's disease. * The low upsit_pctl score of 25.0 suggests significant smell loss, a common biomarker for Parkinson's. * The asymmetry in dopamine signal intensity between the left and right putamen, as shown by con_putamen and individual DATSCAN values, is consistent with Parkinson'…
4057	7	1 Reasons for Classification: * The updrs3_score of 24.0 indicates severe motor symptoms, which is a key indicator of Parkinson's disease. * The low upsit_pctl score of 8.0 suggests significant smell loss, a common biomarker for Parkinson's. * The asymmetry in dopamine signal intensity between the left and right putamen regions (DATSCAN_PUTAMEN_L: 0.46, DATSCAN_PUTAMEN_R: 1.09) is consistent with…
305710	7	0 Reasons for Classification: * The updrs3_score of 0.0 indicates no motor symptoms, suggesting the subject is unlikely to have Parkinson's disease. * The upsit_pctl score of 24.0, although somewhat low, does not strongly indicate significant smell loss typically associated with Parkinson's. * The con_putamen value of 1.925 and DATSCAN_PUTAMEN_L and DATSCAN_PUTAMEN_R values suggest relatively sym…
142983	7	1 Reasons for Classification: * The high updrs3_score of 32.0 indicates severe motor symptoms, a hallmark of Parkinson's disease. * The low upsit_pctl score of 20.5 suggests significant smell loss, a common biomarker for Parkinson's. * The asymmetry in dopamine signal intensity between the left and right putamen, as shown by con_putamen and DATSCAN_PUTAMEN_L/R values, is consistent with Parkinson…
3321	7	1 Reasons for Classification: * The updrs3_score of 14.0 indicates significant motor symptoms, which is a key indicator of Parkinson's disease. * The low upsit_pctl score of 7.0 suggests impaired olfactory function, a common biomarker for Parkinson's. * The asymmetry in dopamine signal intensity between the left and right putamen, as indicated by con_putamen and the difference between DATSCAN_PUT…
5006	7	1 Reasons for Classification: * The updrs3_score of 23.0 indicates severe motor symptoms, which is a key characteristic of Parkinson's disease. * The low upsit_pctl score of 11.0 suggests significant smell loss, a common biomarker for Parkinson's. * The asymmetry in dopamine signal intensity between the left and right putamen regions (DATSCAN_PUTAMEN_L: 0.62, DATSCAN_PUTAMEN_R: 0.53) supports the…
165174	7	1 Reasons for Classification: * The high updrs3_score of 37.0 indicates severe motor symptoms, a hallmark of Parkinson's disease. * The low con_putamen value of 0.58 suggests significant asymmetry in dopamine signal intensity between the left and right putamen regions, consistent with Parkinson's. * The updrs_totscore of 51.0 reflects overall disease severity, supporting the diagnosis of Parkinso…
293793	7	1 Reasons for Classification: * The updrs3_score of 9.0 indicates significant motor symptoms, which is a key indicator of Parkinson's disease. * The con_putamen value of 0.87 suggests asymmetry in dopamine signal intensity between the left and right putamen regions, a common feature in Parkinson's. * The lowput_expected value of 0.4131678758901828 is below the typical threshold, indicating dopami…
3223	7	1 Reasons for Classification: * The updrs3_score of 21.0 indicates severe motor symptoms, which is a key characteristic of Parkinson's disease. * The low upsit_pctl score of 13.5 suggests significant smell loss, a common biomarker for Parkinson's. * The asymmetry in dopamine signal intensity between the left and right putamen regions (DATSCAN_PUTAMEN_L: 0.34, DATSCAN_PUTAMEN_R: 0.73) is a hallmar…
245693	7	1 Reasons for Classification: * The updrs3_score of 21.0 indicates severe motor symptoms, which is a key indicator of Parkinson's disease. * The low upsit_pctl score of 3.0 suggests significant smell loss, a common biomarker for Parkinson's. * The asymmetry in dopamine signal intensity between the left and right putamen regions (DATSCAN_PUTAMEN_L: 1.11, DATSCAN_PUTAMEN_R: 0.68) is consistent with…
170189	7	1 Reasons for Classification: * The updrs3_score of 11.0 indicates significant motor symptoms, a common indicator of Parkinson's disease. * The low upsit_pctl score of 11.0 suggests impaired olfactory function, a known biomarker for Parkinson's. * The con_putamen value of 0.26 shows asymmetry in dopamine signal intensity between the left and right putamen, consistent with Parkinson's disease char…
3218	7	1 Reasons for Classification: * The high updrs3_score of 27.0 indicates severe motor symptoms, a hallmark of Parkinson's disease. * The low upsit_pctl score of 5.0 suggests significant smell loss, a common biomarker for Parkinson's. * The asymmetry in dopamine signal intensity between the left and right putamen, as shown by con_putamen and DATSCAN_PUTAMEN_L/R values, is consistent with Parkinson'…
236149	7	1 Reasons for Classification: * The high updrs3_score of 27.0 indicates severe motor symptoms, a hallmark of Parkinson's disease. * The low upsit_pctl score of 7.0 suggests significant smell loss, a common biomarker for Parkinson's. * The asymmetry in dopamine signal intensity between the left and right putamen, as indicated by con_putamen and the difference between DATSCAN_PUTAMEN_L and DATSCAN_…
3120	7	1 Reasons for Classification: * The subject's updrs3_score of 26.0 indicates severe motor symptoms, which is a key indicator of Parkinson's disease. * The low upsit_pctl score of 6.0 suggests significant smell loss, a common biomarker for Parkinson's. * The con_putamen value of 0.6 shows asymmetry in dopamine signal intensity between the left and right putamen regions, consistent with Parkinson's…
174364	7	1 Reasons for Classification: * The high updrs3_score of 40.0 indicates severe motor symptoms, a hallmark of Parkinson's disease. * The low upsit_pctl score of 6.0 suggests significant smell loss, a common biomarker for Parkinson's. * The asymmetry in dopamine signal intensity between the left and right putamen, as indicated by con_putamen and DATSCAN_PUTAMEN_L/R values, is consistent with Parkin…
293703	7	1 Reasons for Classification: * The high updrs3_score of 37.0 indicates severe motor symptoms, a hallmark of Parkinson's disease. * The low upsit_pctl score of 5.0 suggests significant smell loss, a common biomarker for Parkinson's. * The asymmetry in dopamine signal intensity between the left and right putamen, as indicated by con_putamen and DATSCAN_PUTAMEN_L/R, supports the diagnosis of Parkin…
3330	7	1 Reasons for Classification: * The updrs3_score of 19.0 indicates severe motor symptoms, which is a key indicator of Parkinson's disease. * The low upsit_pctl score of 1.0 suggests significant smell loss, a common biomarker for Parkinson's. * The con_putamen value of 0.64 shows asymmetry in dopamine signal intensity between the left and right putamen, consistent with Parkinson's disease.
102529	7	1 Reasons for Classification: * The updrs3_score of 18.0 indicates severe motor symptoms, which is a key indicator of Parkinson's disease. * The low upsit_pctl score of 9.0 suggests significant smell loss, a common biomarker for Parkinson's. * The asymmetry in dopamine signal intensity between the left and right putamen regions (DATSCAN_PUTAMEN_L: 0.7, DATSCAN_PUTAMEN_R: 0.57) is consistent with …
3818	7	1 Reasons for Classification: * The subject's updrs3_score of 22.0 indicates severe motor symptoms, which is a hallmark of Parkinson's disease. * The low upsit_pctl score of 1.0 suggests significant smell loss, a common biomarker for Parkinson's. * The asymmetry in dopamine signal intensity between the left and right putamen regions, as indicated by con_putamen and DATSCAN_PUTAMEN_L/R values, is …
156490	7	1 Reasons for Classification: * The subject's updrs3_score of 26.0 indicates severe motor symptoms, which is a hallmark of Parkinson's disease. * The low upsit_pctl score of 4.0 suggests significant smell loss, a common biomarker for Parkinson's. * The asymmetry in dopamine signal intensity between the left and right putamen regions (DATSCAN_PUTAMEN_L: 1.11, DATSCAN_PUTAMEN_R: 0.75) is consistent…
3750	7	0 Reasons for Classification: * The updrs3_score and updrs_totscore are 0, indicating no motor symptoms or overall disease severity. * The con_putamen value is close to 2, suggesting symmetry in dopamine signal intensity between the left and right putamen regions. * The upsit_pctl score is relatively low at 10.5, but other key indicators like updrs2_score and lowput_expected do not strongly sugge…
3765	7	0 Reasons for Classification: * The updrs3_score and updrs_totscore are 0, indicating no motor symptoms or overall disease severity. * The con_putamen value is close to 2, suggesting symmetry in dopamine signal intensity between the left and right putamen regions. * The upsit_pctl score is relatively low, but other key indicators like updrs2_score and mean_putamen do not strongly suggest Parkinso…
266248	7	1 Reasons for Classification: * The high updrs3_score of 32.0 indicates severe motor symptoms, a hallmark of Parkinson's disease. * The low upsit_pctl score of 4.0 suggests significant smell loss, a common biomarker for Parkinson's. * The asymmetry in dopamine signal intensity between the left and right putamen, as shown by con_putamen and DATSCAN_PUTAMEN_L/R values, is consistent with Parkinson'…
121619	7	1 Reasons for Classification: * The updrs3_score of 13.0 indicates significant motor symptoms, a common characteristic of Parkinson's disease. * The low upsit_pctl score of 9.0 suggests impaired olfactory function, a known biomarker for Parkinson's. * The asymmetry in dopamine signal intensity between the left and right putamen regions (DATSCAN_PUTAMEN_L: 0.67, DATSCAN_PUTAMEN_R: 0.54) is consist…
3752	7	1 Reasons for Classification: * The updrs3_score of 22.0 indicates severe motor symptoms, which is a key indicator of Parkinson's disease. * The low upsit_pctl score of 7.0 suggests significant smell loss, a common biomarker for Parkinson's. * The asymmetry in dopamine signal intensity between the left and right putamen regions (DATSCAN_PUTAMEN_L: 0.94, DATSCAN_PUTAMEN_R: 0.67) is consistent with…
3552	7	1 Reasons for Classification: * The high updrs3_score of 33.0 indicates severe motor symptoms, a hallmark of Parkinson's disease. * The low upsit_pctl score of 2.0 suggests significant smell loss, a common biomarker for Parkinson's. * The asymmetry in dopamine signal intensity between the left and right putamen, as shown by con_putamen and DATSCAN_PUTAMEN_L/R values, is consistent with Parkinson'…
101751	7	1 Reasons for Classification: * The updrs3_score of 21.0 indicates severe motor symptoms, which is a key characteristic of Parkinson's disease. * The low upsit_pctl score of 6.0 suggests significant smell loss, a common biomarker for Parkinson's. * The asymmetry in dopamine signal intensity between the left and right putamen regions (DATSCAN_PUTAMEN_L: 0.56, DATSCAN_PUTAMEN_R: 0.84) is a hallmark…
130028	7	0 Reasons for Classification: * The updrs3_score of 2.0 is relatively low, indicating mild motor symptoms, which is not strongly indicative of Parkinson's disease. * The upsit_pctl score of 32.0 is relatively high, suggesting preserved olfactory function, a characteristic more commonly seen in healthy controls. * The con_putamen ratio of 2.675 does not indicate significant asymmetry, which is oft…
293487	7	1 Reasons for Classification: * The updrs3_score of 18.0 indicates severe motor symptoms, which is a key indicator of Parkinson's disease. * The low upsit_pctl score of 4.0 suggests significant smell loss, a common biomarker for Parkinson's. * The asymmetry in dopamine signal intensity between the left and right putamen regions (con_putamen: 0.63) supports the diagnosis of Parkinson's disease.
3954	7	1 Reasons for Classification: * The updrs3_score of 12.0 indicates significant motor symptoms, which is a key indicator of Parkinson's disease. * The low upsit_pctl score of 4.0 suggests impaired olfactory function, a common biomarker for Parkinson's. * The asymmetry in dopamine signal intensity between the left and right putamen, as shown by con_putamen and DATSCAN_PUTAMEN_L/R values, is consist…
3478	7	1 Reasons for Classification: * The updrs3_score of 9.0 indicates significant motor symptoms, a common indicator of Parkinson's disease. * The low upsit_pctl score of 6.0 suggests impaired olfactory function, a known biomarker for Parkinson's. * The asymmetry in dopamine signal intensity between the left and right putamen (DATSCAN_PUTAMEN_L: 0.74, DATSCAN_PUTAMEN_R: 0.54) is consistent with Parki…
161628	7	1 Reasons for Classification: * The high updrs3_score of 37.0 indicates severe motor symptoms, a hallmark of Parkinson's disease. * The low upsit_pctl score of 2.0 suggests significant smell loss, a common biomarker for Parkinson's. * The asymmetry in dopamine signal intensity between the left and right putamen, as shown by con_putamen and individual DATSCAN values, supports the diagnosis of Park…
3227	7	1 Reasons for Classification: * The updrs3_score of 12.0 indicates significant motor symptoms, which is a key indicator of Parkinson's disease. * The low upsit_pctl score of 31.0 suggests impaired olfactory function, a common biomarker for Parkinson's. * The con_putamen ratio of 1.09 shows asymmetry in dopamine signal intensity between the left and right putamen, consistent with Parkinson's disea…
240384	7	1 Reasons for Classification: * The subject's updrs3_score of 23.0 indicates severe motor symptoms, which is a key indicator of Parkinson's disease. * The low upsit_pctl score of 4.0 suggests significant smell loss, a common biomarker for Parkinson's. * The asymmetry in dopamine signal intensity between the left and right putamen regions (con_putamen: 0.39) supports the diagnosis of Parkinson's d…
301695	7	1 Reasons for Classification: * The updrs3_score of 8.0 indicates significant motor symptoms, which is a key indicator of Parkinson's disease. * The low upsit_pctl score of 3.0 suggests impaired olfactory function, a common biomarker for Parkinson's. * The asymmetry in dopamine signal intensity between the left and right putamen regions (DATSCAN_PUTAMEN_L: 0.58, DATSCAN_PUTAMEN_R: 0.94) supports …
3126	7	1 Reasons for Classification: * The high updrs3_score of 30.0 indicates severe motor symptoms, a hallmark of Parkinson's disease. * The low upsit_pctl score of 5.0 suggests significant smell loss, a common biomarker for Parkinson's. * The asymmetry in dopamine signal intensity between the left and right putamen, as shown by con_putamen and DATSCAN_PUTAMEN_L/R values, is consistent with Parkinson'…
4103	7	1 Reasons for Classification: * The updrs3_score of 7.0 indicates significant motor symptoms, which is a key indicator of Parkinson's disease. * The con_putamen value of 0.67 suggests asymmetry in dopamine signal intensity between the left and right putamen regions, a common feature of Parkinson's. * The upsit_pctl score of 31.0 indicates some loss of olfactory function, which is often seen in Pa…
182990	7	1 Reasons for Classification: * The updrs3_score of 14.0 indicates significant motor symptoms, which is a key indicator of Parkinson's disease. * The low upsit_pctl score of 1.0 suggests severe smell loss, a common biomarker for Parkinson's. * The asymmetry in dopamine signal intensity between the left and right putamen, as shown by con_putamen (0.84) and the difference between DATSCAN_PUTAMEN_L …
101482	7	1 Reasons for Classification: * The updrs3_score of 20.0 indicates severe motor symptoms, which is a key indicator of Parkinson's disease. * The low upsit_pctl score of 3.0 suggests significant smell loss, a common biomarker for Parkinson's. * The asymmetry in dopamine signal intensity between the left and right putamen regions (DATSCAN_PUTAMEN_L: 0.53, DATSCAN_PUTAMEN_R: 0.82) is consistent with…
293795	7	1 Reasons for Classification: * The updrs3_score of 14.0 indicates significant motor symptoms, a common indicator of Parkinson's disease. * The low upsit_pctl score of 3.0 suggests impaired olfactory function, a known biomarker for Parkinson's. * The asymmetry in dopamine signal intensity between the left and right putamen, as shown by con_putamen (0.86) and the difference between DATSCAN_PUTAMEN…
293485	7	0 Reasons for Classification: * The updrs3_score of 3.0 is relatively low, indicating mild motor symptoms. * The upsit_pctl score of 6.0 is relatively high, suggesting minimal smell loss. * The con_putamen ratio of 2.06 and DATSCAN_PUTAMEN_L and DATSCAN_PUTAMEN_R values do not indicate significant asymmetry or dopamine depletion typical of Parkinson's disease.
311363	7	1 Reasons for Classification: * The updrs3_score of 27.0 indicates severe motor symptoms, which is a key characteristic of Parkinson's disease. * The low upsit_pctl score of 1.0 suggests significant smell loss, a common biomarker for Parkinson's. * The asymmetry in dopamine signal intensity between the left and right putamen regions (con_putamen: 0.62, DATSCAN_PUTAMEN_L: 0.62, DATSCAN_PUTAMEN_R: …
296083	7	1 Reasons for Classification: * The updrs3_score of 16.0 indicates significant motor symptoms, which is a key indicator of Parkinson's disease. * The low upsit_pctl score of 1.0 suggests severe smell loss, a common biomarker for Parkinson's. * The asymmetry in dopamine signal intensity between the left and right putamen regions (DATSCAN_PUTAMEN_L: 0.94, DATSCAN_PUTAMEN_R: 0.7) is consistent with …
4123	7	1 Reasons for Classification: * The high updrs3_score of 41.0 indicates severe motor symptoms, a hallmark of Parkinson's disease. * The low upsit_pctl score of 12.0 suggests significant smell loss, a common biomarker for Parkinson's. * The asymmetry in dopamine signal intensity between the left and right putamen, as shown by con_putamen and the difference between DATSCAN_PUTAMEN_L and DATSCAN_PUT…
4093	7	1 Reasons for Classification: * The updrs3_score of 17.0 indicates significant motor symptoms, which is a key indicator of Parkinson's disease. * The low upsit_pctl score of 1.0 suggests severe smell loss, a common biomarker for Parkinson's. * The asymmetry in dopamine signal intensity between the left and right putamen, as shown by con_putamen (0.81) and the difference between DATSCAN_PUTAMEN_L …
3205	7	1 Reasons for Classification: * The updrs3_score of 12.0 indicates significant motor symptoms, which is a key indicator of Parkinson's disease. * The con_putamen value of 1.3 suggests asymmetry in dopamine signal intensity between the left and right putamen regions, a common feature in Parkinson's. * The upsit_pctl score of 34.5 is relatively low, indicating potential smell loss, which is often a…
293820	7	1 Reasons for Classification: * The high updrs3_score of 32.0 indicates severe motor symptoms, a hallmark of Parkinson's disease. * The low upsit_pctl score of 2.0 suggests significant smell loss, a common biomarker for Parkinson's. * The asymmetry in dopamine signal intensity between the left and right putamen, as shown by con_putamen (0.61) and the difference between DATSCAN_PUTAMEN_L (0.69) an…
3061	7	1 Reasons for Classification: * The updrs3_score of 13.0 indicates significant motor symptoms, which is a key indicator of Parkinson's disease. * The low upsit_pctl score of 2.0 suggests impaired olfactory function, a common biomarker for Parkinson's. * The asymmetry in dopamine signal intensity between the left and right putamen regions (DATSCAN_PUTAMEN_L: 0.51, DATSCAN_PUTAMEN_R: 1.16) is consi…
3305	7	1 Reasons for Classification: * The updrs3_score of 15.0 indicates significant motor symptoms, which is a key indicator of Parkinson's disease. * The low upsit_pctl score of 6.0 suggests impaired olfactory function, a common biomarker for Parkinson's. * The con_putamen value of 0.91 shows asymmetry in dopamine signal intensity between the left and right putamen regions, consistent with Parkinson'…
3171	7	0 Reasons for Classification: * The updrs3_score of 0.0 indicates no motor symptoms, suggesting the subject is unlikely to have Parkinson's disease. * The upsit_pctl score of 4.0 is relatively high, indicating normal olfactory function, which is often impaired in Parkinson's patients. * The con_putamen value of 1.785 and mean_putamen of 1.785 suggest symmetrical dopamine signal intensity, not typ…
3162	7	1 Reasons for Classification: * The high updrs3_score of 34.0 indicates severe motor symptoms, a hallmark of Parkinson's disease. * The low upsit_pctl score of 3.0 suggests significant smell loss, a common biomarker for Parkinson's. * The asymmetry in dopamine signal intensity between the left and right putamen, as shown by con_putamen and DATSCAN_PUTAMEN_L/R values, is consistent with Parkinson'…
174615	7	1 Reasons for Classification: * The high updrs3_score of 34.0 indicates severe motor symptoms, a hallmark of Parkinson's disease. * The low upsit_pctl score of 3.0 suggests significant smell loss, a common biomarker for Parkinson's. * The asymmetry in dopamine signal intensity between the left and right putamen, as indicated by con_putamen and the difference between DATSCAN_PUTAMEN_L and DATSCAN_…
3466	7	0 Reasons for Classification: * The updrs3_score of 2.0 is relatively low, indicating mild motor symptoms. * The upsit_pctl score of 50.5 is around the average, suggesting no significant smell loss. * The con_putamen ratio of 1.95 and DATSCAN_PUTAMEN_L and DATSCAN_PUTAMEN_R values are close, indicating minimal asymmetry in dopamine signal intensity.
236926	7	1 Reasons for Classification: * The high updrs3_score of 45.0 indicates severe motor symptoms, a hallmark of Parkinson's disease. * The low upsit_pctl score of 9.0 suggests significant smell loss, a common biomarker for Parkinson's. * The asymmetry in dopamine signal intensity between the left and right putamen, as indicated by con_putamen and the individual DATSCAN values, supports the diagnosis…
4121	7	1 Reasons for Classification: * The updrs3_score of 29.0 indicates severe motor symptoms, which is a key indicator of Parkinson's disease. * The con_putamen value of 0.5 suggests significant asymmetry in dopamine signal intensity between the left and right putamen regions, a common feature of Parkinson's. * The low mean_putamen value of 0.725 and lowput_expected value of 0.2374314676835932 indica…
3405	7	0 Reasons for Classification: * The updrs3_score and updrs_totscore are 0, indicating no motor symptoms or overall disease severity. * The upsit_pctl score is 98.5, suggesting normal olfactory function, which is unusual in Parkinson's patients. * The con_putamen and mean_putamen values are high and symmetrical, indicating normal dopamine signal intensity in the putamen regions.
3628	7	1 Reasons for Classification: * The updrs3_score of 21.0 indicates severe motor symptoms, which is a key indicator of Parkinson's disease. * The low upsit_pctl score of 5.0 suggests significant smell loss, a common biomarker for Parkinson's. * The asymmetry in dopamine signal intensity between the left and right putamen regions (DATSCAN_PUTAMEN_L: 1.23, DATSCAN_PUTAMEN_R: 0.57) is consistent with…
3953	7	1 Reasons for Classification: * The updrs3_score of 8.0 indicates significant motor symptoms, which is a key indicator of Parkinson's disease. * The low upsit_pctl score of 6.0 suggests impaired olfactory function, a common biomarker for Parkinson's. * The asymmetry in dopamine signal intensity between the left and right putamen, as indicated by con_putamen and the difference between DATSCAN_PUTA…
3072	7	0 Reasons for Classification: * The updrs3_score of 1.0 is relatively low, indicating minimal motor symptoms. * The upsit_pctl score of 91.5 is high, suggesting normal olfactory function, which is often impaired in Parkinson's disease. * The con_putamen ratio of 2.42 and DATSCAN_PUTAMEN_L and DATSCAN_PUTAMEN_R values do not indicate significant asymmetry or dopamine depletion typical of Parkinson…
121854	7	1 Reasons for Classification: * The updrs3_score of 20.0 indicates severe motor symptoms, which is a key indicator of Parkinson's disease. * The low upsit_pctl score of 1.0 suggests significant smell loss, a common biomarker for Parkinson's. * The asymmetry in dopamine signal intensity between the left and right putamen regions, as shown by con_putamen and DATSCAN_PUTAMEN_L/R values, is consisten…
3701	7	1 Reasons for Classification: * The updrs3_score of 15.0 indicates significant motor symptoms, which is a key indicator of Parkinson's disease. * The low upsit_pctl score of 5.0 suggests impaired olfactory function, a common biomarker for Parkinson's. * The asymmetry in dopamine signal intensity between the left and right putamen, as shown by con_putamen and DATSCAN_PUTAMEN_L/R values, is consist…
3503	7	0 Reasons for Classification: * The updrs3_score of 0.0 indicates no motor symptoms, suggesting the subject is unlikely to have Parkinson's disease. * The upsit_pctl score of 78.5 is relatively high, indicating normal olfactory function, which is often impaired in Parkinson's patients. * The con_putamen value of 3.605 and mean_putamen of 3.605 suggest symmetrical dopamine signal intensity, not ty…
320651	7	1 Reasons for Classification: * The updrs3_score of 13.0 indicates significant motor symptoms, which is a key characteristic of Parkinson's disease. * The low upsit_pctl score of 25.0 suggests impaired olfactory function, a common biomarker for Parkinson's. * The con_putamen value of 1.5 indicates asymmetry in dopamine signal intensity between the left and right putamen regions, a hallmark of Par…
293702	7	1 Reasons for Classification: * The high updrs3_score of 42.0 indicates severe motor symptoms, a hallmark of Parkinson's disease. * The low upsit_pctl score of 5.0 suggests significant smell loss, a common biomarker for Parkinson's. * The asymmetry in dopamine signal intensity between the left and right putamen, as shown by con_putamen and DATSCAN_PUTAMEN_L/R values, is consistent with Parkinson'…
3128	7	1 Reasons for Classification: * The updrs3_score of 16.0 indicates significant motor symptoms, which is a key indicator of Parkinson's disease. * The low upsit_pctl score of 5.0 suggests impaired olfactory function, a common biomarker for Parkinson's. * The con_putamen value of 0.46 shows asymmetry in dopamine signal intensity between the left and right putamen, consistent with Parkinson's diseas…
157264	7	1 Reasons for Classification: * The updrs3_score of 14.0 indicates significant motor symptoms, which is a key characteristic of Parkinson's disease. * The con_putamen value of 0.73 suggests asymmetry in dopamine signal intensity between the left and right putamen regions, a common feature in Parkinson's patients. * The upsit_pctl score of 17.5 indicates impaired olfactory function, which is often…
293370	7	1 Reasons for Classification: * The subject's updrs3_score of 22.0 indicates severe motor symptoms, which is a key indicator of Parkinson's disease. * The low upsit_pctl score of 2.0 suggests significant smell loss, a common biomarker for Parkinson's. * The asymmetry in dopamine signal intensity between the left and right putamen regions (DATSCAN_PUTAMEN_L: 0.66, DATSCAN_PUTAMEN_R: 0.44) is consi…
148699	7	1 Reasons for Classification: * The high updrs3_score of 31.0 indicates severe motor symptoms, a common characteristic of Parkinson's disease. * The low upsit_pctl score of 2.0 suggests significant smell loss, a known biomarker for Parkinson's. * The asymmetry in dopamine signal intensity between the left and right putamen, as indicated by con_putamen and the difference between DATSCAN_PUTAMEN_L …
126812	7	1 Reasons for Classification: * The updrs3_score of 20.0 indicates severe motor symptoms, which is a key indicator of Parkinson's disease. * The low upsit_pctl score of 7.0 suggests significant smell loss, a common biomarker for Parkinson's. * The asymmetry in dopamine signal intensity between the left and right putamen regions (con_putamen: 0.6, DATSCAN_PUTAMEN_L: 0.6, DATSCAN_PUTAMEN_R: 0.95) i…
140451	7	1 Reasons for Classification: * The updrs3_score of 4.0 indicates significant motor symptoms, which is a key indicator of Parkinson's disease. * The low upsit_pctl score of 10.5 suggests impaired olfactory function, a common biomarker for Parkinson's. * The con_putamen value of 1.91, along with the DATSCAN_PUTAMEN_L and DATSCAN_PUTAMEN_R values, indicates asymmetry and potential dopamine depletio…
3323	7	1 Reasons for Classification: * The high updrs3_score of 28.0 indicates severe motor symptoms, a hallmark of Parkinson's disease. * The low upsit_pctl score of 11.0 suggests significant smell loss, a common biomarker for Parkinson's. * The asymmetry in dopamine signal intensity between the left and right putamen, as indicated by con_putamen and the similar values of DATSCAN_PUTAMEN_L and DATSCAN_…
170343	7	1 Reasons for Classification: * The high updrs3_score of 39.0 indicates severe motor symptoms, a hallmark of Parkinson's disease. * The low upsit_pctl score of 9.5 suggests significant smell loss, a common biomarker for Parkinson's. * The significant asymmetry in dopamine signal intensity between the left and right putamen regions (DATSCAN_PUTAMEN_L: 0.84, DATSCAN_PUTAMEN_R: 0.36) is consistent w…
3372	7	1 Reasons for Classification: * The updrs3_score of 19.0 indicates severe motor symptoms, which is a key indicator of Parkinson's disease. * The low upsit_pctl score of 3.0 suggests significant smell loss, a common biomarker for Parkinson's. * The asymmetry in dopamine signal intensity between the left and right putamen regions (DATSCAN_PUTAMEN_L: 0.87, DATSCAN_PUTAMEN_R: 0.59) is consistent with…
3132	7	1 Reasons for Classification: * The updrs3_score of 17.0 indicates severe motor symptoms, which is a key indicator of Parkinson's disease. * The low upsit_pctl score of 4.0 suggests significant smell loss, a common biomarker for Parkinson's. * The con_putamen value of 0.71 shows asymmetry in dopamine signal intensity between the left and right putamen regions, consistent with Parkinson's disease.
301568	7	1 Reasons for Classification: * The updrs3_score of 20.0 indicates severe motor symptoms, which is a key characteristic of Parkinson's disease. * The low upsit_pctl score of 7.0 suggests significant smell loss, a common biomarker for Parkinson's. * The asymmetry in dopamine signal intensity between the left and right putamen regions (DATSCAN_PUTAMEN_L: 1.0, DATSCAN_PUTAMEN_R: 0.73) is a hallmark …
111099	7	0 Reasons for Classification: * The updrs3_score of 0.0 indicates no motor symptoms, suggesting the subject is unlikely to have Parkinson's disease. * The upsit_pctl score of 15.0, although low, does not strongly indicate Parkinson's disease in the context of other relatively normal values. * The con_putamen and mean_putamen values are within a range that does not strongly suggest significant dop…
3377	7	1 Reasons for Classification: * The updrs3_score of 4.0 indicates significant motor symptoms, which is a key indicator of Parkinson's disease. * The low upsit_pctl score of 10.5 suggests impaired olfactory function, a common biomarker for Parkinson's. * The con_putamen value of 0.87 shows asymmetry in dopamine signal intensity between the left and right putamen, consistent with Parkinson's diseas…
3150	7	1 Reasons for Classification: * The updrs3_score of 20.0 indicates severe motor symptoms, which is a key characteristic of Parkinson's disease. * The low upsit_pctl score of 5.5 suggests significant smell loss, a common biomarker for Parkinson's. * The asymmetry in dopamine signal intensity between the left and right putamen regions (con_putamen: 0.65) supports the diagnosis of Parkinson's diseas…
3234	7	1 Reasons for Classification: * The updrs3_score of 12.0 indicates significant motor symptoms, a common indicator of Parkinson's disease. * The low upsit_pctl score of 5.0 suggests impaired olfactory function, a known biomarker for Parkinson's. * The asymmetry in dopamine signal intensity between the left and right putamen, as shown by con_putamen and DATSCAN_PUTAMEN_L/R values, is consistent wit…
211886	7	1 Reasons for Classification: * The updrs3_score of 23.0 indicates severe motor symptoms, which is a key characteristic of Parkinson's disease. * The low upsit_pctl score of 3.0 suggests significant smell loss, a common biomarker for Parkinson's. * The asymmetry in dopamine signal intensity between the left and right putamen regions (con_putamen: 1.66) supports the diagnosis of Parkinson's diseas…
307388	7	1 Reasons for Classification: * The high updrs3_score of 50.0 indicates severe motor symptoms, a hallmark of Parkinson's disease. * The low upsit_pctl score of 10.0 suggests significant smell loss, a common biomarker for Parkinson's. * The asymmetry in dopamine signal intensity between the left and right putamen, as indicated by con_putamen and DATSCAN_PUTAMEN_L/R values, is consistent with Parki…
3831	7	1 Reasons for Classification: * The high updrs3_score of 27.0 indicates severe motor symptoms, a hallmark of Parkinson's disease. * The low upsit_pctl score of 36.0 suggests significant smell loss, a common biomarker for Parkinson's. * The asymmetry in dopamine signal intensity between the left and right putamen, as shown by con_putamen and the difference between DATSCAN_PUTAMEN_L and DATSCAN_PUT…
178413	7	0 Reasons for Classification: * The updrs3_score of 3.0 is relatively low, indicating mild motor symptoms, which is not strongly indicative of Parkinson's disease. * The upsit_pctl score of 44.0 is within a normal range for olfactory function, suggesting no significant smell loss typically associated with Parkinson's. * The con_putamen ratio of 3.09 and DATSCAN_PUTAMEN_L and DATSCAN_PUTAMEN_R val…
110535	7	1 Reasons for Classification: * The updrs3_score of 16.0 indicates significant motor symptoms, which is a key indicator of Parkinson's disease. * The con_putamen value of 1.13 suggests asymmetry in dopamine signal intensity between the left and right putamen regions, a common feature in Parkinson's. * The updrs_totscore of 19.0 reflects overall disease severity, and this score, combined with othe…
3470	7	1 Reasons for Classification: * The updrs3_score of 14.0 indicates significant motor symptoms, a common indicator of Parkinson's disease. * The low upsit_pctl score of 3.0 suggests impaired olfactory function, a known biomarker for Parkinson's. * The asymmetry in dopamine signal intensity between the left and right putamen, as shown by con_putamen and DATSCAN_PUTAMEN_L/R values, is consistent wit…
137499	7	0 Reasons for Classification: * The updrs3_score of 2.0 is relatively low, indicating mild motor symptoms. * The upsit_pctl score of 9.0 is within a normal range for olfactory function, not suggesting significant smell loss. * The con_putamen ratio of 2.21 and DATSCAN_PUTAMEN_L and DATSCAN_PUTAMEN_R values do not indicate significant asymmetry or dopamine depletion typical of Parkinson's disease.
3615	7	0 Reasons for Classification: * The updrs3_score of 1.0 is relatively low, indicating minimal motor symptoms. * The upsit_pctl score of 93.0 is high, suggesting normal olfactory function, which is often impaired in Parkinson's disease. * The con_putamen ratio of 2.53 and DATSCAN_PUTAMEN_L and DATSCAN_PUTAMEN_R values are relatively symmetric, indicating no significant dopamine signal intensity as…
101195	7	0 Reasons for Classification: * The updrs3_score of 0.0 indicates no motor symptoms, suggesting the subject is unlikely to have Parkinson's disease. * The upsit_pctl score of 29.0 is relatively high, indicating preserved olfactory function, which is not typical in Parkinson's patients. * The con_putamen ratio of 2.055 and DATSCAN_PUTAMEN_L and DATSCAN_PUTAMEN_R values do not show significant asym…
4033	7	1 Reasons for Classification: * The updrs3_score of 23.0 indicates significant motor symptoms, which is a key indicator of Parkinson's disease. * The con_putamen value of 0.82 suggests asymmetry in dopamine signal intensity between the left and right putamen regions, a common feature in Parkinson's. * The low upsit_pctl score of 1.0 indicates severe smell loss, a known biomarker for Parkinson's d…
149945	7	1 Reasons for Classification: * The high updrs3_score of 20.0 indicates severe motor symptoms, a hallmark of Parkinson's disease. * The low upsit_pctl score of 4.0 suggests significant smell loss, a common biomarker for Parkinson's. * The asymmetry in dopamine signal intensity between the left and right putamen, as shown by con_putamen and individual DATSCAN values, supports the diagnosis of Park…
102420	7	1 Reasons for Classification: * The high updrs3_score of 33.0 indicates severe motor symptoms, a hallmark of Parkinson's disease. * The low upsit_pctl score of 6.5 suggests significant smell loss, a common biomarker for Parkinson's. * The asymmetry in dopamine signal intensity between the left and right putamen, as shown by con_putamen and the difference between DATSCAN_PUTAMEN_L and DATSCAN_PUTA…
102054	7	1 Reasons for Classification: * The high updrs3_score of 27.0 indicates severe motor symptoms, a hallmark of Parkinson's disease. * The low upsit_pctl score of 11.0 suggests significant smell loss, a common biomarker for Parkinson's. * The asymmetry in dopamine signal intensity between the left and right putamen, as shown by con_putamen (0.77) and the difference between DATSCAN_PUTAMEN_L (1.16) a…
173487	7	1 Reasons for Classification: * The high updrs3_score of 33.0 indicates severe motor symptoms, a hallmark of Parkinson's disease. * The low upsit_pctl score of 7.0 suggests significant smell loss, a common biomarker for Parkinson's. * The asymmetry in dopamine signal intensity between the left and right putamen, as indicated by con_putamen and the DATSCAN_PUTAMEN_L and DATSCAN_PUTAMEN_R values, i…
212097	7	1 Reasons for Classification: * The high updrs3_score of 32.0 indicates severe motor symptoms, a common characteristic of Parkinson's disease. * The low upsit_pctl score of 1.0 suggests significant smell loss, a known biomarker for Parkinson's. * The asymmetry in dopamine signal intensity between the left and right putamen, as shown by con_putamen (0.49) and the difference between DATSCAN_PUTAMEN…
3300	7	0 Reasons for Classification: * The updrs3_score of 0.0 indicates no motor symptoms, suggesting the subject is unlikely to have Parkinson's disease. * The upsit_pctl score of 66.5 is relatively high, indicating normal olfactory function, which is often impaired in Parkinson's patients. * The lowput_expected value of 1.31657582390021 is above the threshold, suggesting no significant dopamine deple…
145939	8	1 Reasons for Classification: * The high updrs3_score of 34.0 indicates severe motor symptoms, a hallmark of Parkinson's disease. * The low upsit_pctl score of 3.0 suggests significant smell loss, a common biomarker for Parkinson's. * The asymmetry in dopamine signal intensity between the left and right putamen, as shown by con_putamen and individual DATSCAN values, is consistent with Parkinson's…
3795	8	1 Reasons for Classification: * The updrs3_score of 17.0 indicates significant motor symptoms, a common characteristic of Parkinson's disease. * The low upsit_pctl score of 15.5 suggests impaired olfactory function, a known biomarker for Parkinson's. * The con_putamen value of 0.72 shows asymmetry in dopamine signal intensity between the left and right putamen, consistent with Parkinson's disease.
3119	8	1 Reasons for Classification: * The updrs3_score of 25.0 indicates severe motor symptoms, which is a key characteristic of Parkinson's disease. * The con_putamen value of 0.37 suggests significant asymmetry in dopamine signal intensity between the left and right putamen regions, a common feature in Parkinson's patients. * The upsit_pctl score of 27.0 indicates impaired olfactory function, which i…
3350	8	0 Reasons for Classification: * The updrs3_score of 4.0 is relatively low, indicating mild motor symptoms, which is not strongly indicative of Parkinson's disease. * The upsit_pctl score of 100.0 suggests normal olfactory function, a characteristic more commonly associated with healthy controls. * The mean_putamen value of 2.0 and DATSCAN_PUTAMEN_L and DATSCAN_PUTAMEN_R values are relatively symm…
224286	8	1 Reasons for Classification: * The updrs3_score of 14.0 indicates significant motor symptoms, which is a key indicator of Parkinson's disease. * The low upsit_pctl score of 5.0 suggests impaired olfactory function, a common biomarker for Parkinson's. * The asymmetry in dopamine signal intensity between the left and right putamen regions (DATSCAN_PUTAMEN_L: 0.57, DATSCAN_PUTAMEN_R: 1.16) is consi…
4011	8	1 Reasons for Classification: * The updrs3_score of 16.0 indicates significant motor symptoms, which is a key indicator of Parkinson's disease. * The low upsit_pctl score of 1.0 suggests severe smell loss, a common biomarker for Parkinson's. * The asymmetry in dopamine signal intensity between the left and right putamen, as shown by con_putamen and DATSCAN_PUTAMEN_L/R values, is consistent with P…
224574	8	1 Reasons for Classification: * The high updrs3_score of 30.0 indicates severe motor symptoms, a hallmark of Parkinson's disease. * The low upsit_pctl score of 3.0 suggests significant smell loss, a common biomarker for Parkinson's. * The asymmetry in dopamine signal intensity between the left and right putamen, as indicated by con_putamen and the difference between DATSCAN_PUTAMEN_L and DATSCAN_…
116008	8	1 Reasons for Classification: * The updrs3_score of 21.0 indicates severe motor symptoms, which is a key characteristic of Parkinson's disease. * The low upsit_pctl score of 9.0 suggests significant smell loss, a common biomarker for Parkinson's. * The asymmetry in dopamine signal intensity between the left and right putamen regions (DATSCAN_PUTAMEN_L: 0.35, DATSCAN_PUTAMEN_R: 0.69) is a hallmark…
3601	8	1 Reasons for Classification: * The high updrs3_score of 33.0 indicates severe motor symptoms, a common characteristic of Parkinson's disease. * The low upsit_pctl score of 4.0 suggests significant smell loss, a known biomarker for Parkinson's. * The asymmetry in dopamine signal intensity between the left and right putamen, as indicated by con_putamen and the DATSCAN_PUTAMEN_L and DATSCAN_PUTAMEN…
3440	8	1 Reasons for Classification: * The high updrs3_score of 31.0 indicates severe motor symptoms, a hallmark of Parkinson's disease. * The low upsit_pctl score of 20.5 suggests significant smell loss, a common biomarker for Parkinson's. * The significant asymmetry in dopamine signal intensity between the left and right putamen regions (DATSCAN_PUTAMEN_L: 1.37, DATSCAN_PUTAMEN_R: 0.64) is consistent …
3908	8	0 Reasons for Classification: * The updrs3_score of 1.0 is relatively low, indicating mild motor symptoms, which is not strongly indicative of Parkinson's disease. * The upsit_pctl score of 49.0 is around the average percentile, suggesting no significant smell loss, a common biomarker for Parkinson's. * The con_putamen ratio of 1.995 and DATSCAN_PUTAMEN_L and DATSCAN_PUTAMEN_R values do not show …
211239	8	1 Reasons for Classification: * The updrs3_score of 14.0 indicates significant motor symptoms, a common indicator of Parkinson's disease. * The low upsit_pctl score of 9.0 suggests impaired olfactory function, a known biomarker for Parkinson's. * The asymmetry in dopamine signal intensity between the left and right putamen, as shown by con_putamen and DATSCAN_PUTAMEN_L/R values, is consistent wit…
101479	8	1 Reasons for Classification: * The updrs3_score of 11.0 indicates significant motor symptoms, a common indicator of Parkinson's disease. * The low upsit_pctl score of 3.0 suggests impaired olfactory function, a known biomarker for Parkinson's. * The asymmetry in dopamine signal intensity between the left and right putamen, as shown by con_putamen and DATSCAN_PUTAMEN_L/R values, is consistent wit…
131602	8	1 Reasons for Classification: * The updrs3_score of 14.0 indicates significant motor symptoms, a common indicator of Parkinson's disease. * The low upsit_pctl score of 9.0 suggests impaired olfactory function, a known biomarker for Parkinson's. * The con_putamen value of 0.79 shows asymmetry in dopamine signal intensity between the left and right putamen, consistent with Parkinson's disease chara…
293831	8	1 Reasons for Classification: * The high updrs3_score of 37.0 indicates severe motor symptoms, a hallmark of Parkinson's disease. * The low upsit_pctl score of 3.0 suggests significant smell loss, a common biomarker for Parkinson's. * The asymmetry in dopamine signal intensity, as indicated by con_putamen and the close values of DATSCAN_PUTAMEN_L and DATSCAN_PUTAMEN_R, supports the diagnosis of P…
140762	8	1 Reasons for Classification: * The high updrs3_score of 24.0 indicates severe motor symptoms, a hallmark of Parkinson's disease. * The low mean_putamen value of 0.37 suggests significant dopamine deficiency, consistent with Parkinson's. * The asymmetry in dopamine signal intensity between the left and right putamen, as indicated by con_putamen and DATSCAN_PUTAMEN_L/R values, supports the diagnos…
217838	8	1 Reasons for Classification: * The updrs3_score of 12.0 indicates significant motor symptoms, which is a key indicator of Parkinson's disease. * The low upsit_pctl score of 3.0 suggests impaired olfactory function, a common biomarker for Parkinson's. * The asymmetry in dopamine signal intensity between the left and right putamen, as indicated by con_putamen and individual DATSCAN values, support…
148093	8	1 Reasons for Classification: * The updrs3_score of 17.0 indicates significant motor symptoms, which is a key characteristic of Parkinson's disease. * The low upsit_pctl score of 14.5 suggests impaired olfactory function, a common biomarker for Parkinson's. * The asymmetry in dopamine signal intensity between the left and right putamen regions (con_putamen: 0.85, DATSCAN_PUTAMEN_L: 0.85, DATSCAN_…
223557	8	1 Reasons for Classification: * The high updrs3_score of 30.0 indicates severe motor symptoms, a hallmark of Parkinson's disease. * The low upsit_pctl score of 16.0 suggests significant smell loss, a common biomarker for Parkinson's. * The asymmetry in dopamine signal intensity between the left and right putamen, as indicated by con_putamen and the values of DATSCAN_PUTAMEN_L and DATSCAN_PUTAMEN_…
101799	8	1 Reasons for Classification: * The updrs3_score of 27.0 indicates severe motor symptoms, which is a key indicator of Parkinson's disease. * The low upsit_pctl score of 5.0 suggests significant smell loss, a common biomarker for Parkinson's. * The asymmetry in dopamine signal intensity between the left and right putamen, as shown by con_putamen and DATSCAN_PUTAMEN_L/R values, is consistent with P…
5016	8	1 Reasons for Classification: * The high updrs3_score of 31.0 indicates severe motor symptoms, a common characteristic of Parkinson's disease. * The low upsit_pctl score of 12.5 suggests significant smell loss, a known biomarker for Parkinson's. * The updrs_totscore of 49.0 reflects overall disease severity, which is consistent with Parkinson's disease diagnosis.
3955	8	0 Reasons for Classification: * The updrs3_score of 0.0 indicates no motor symptoms, suggesting the subject is unlikely to have Parkinson's disease. * The upsit_pctl score of 91.5 is relatively high, indicating normal olfactory function, which is often impaired in Parkinson's patients. * The con_putamen value of 3.075 and DATSCAN_PUTAMEN_L and DATSCAN_PUTAMEN_R values are symmetric, suggesting no…
113447	8	1 Reasons for Classification: * The updrs3_score of 7.0 indicates significant motor symptoms, which is a key indicator of Parkinson's disease. * The low upsit_pctl score of 10.0 suggests impaired olfactory function, a common biomarker for Parkinson's. * The con_putamen value of 2.315 shows asymmetry in dopamine signal intensity between the left and right putamen, consistent with Parkinson's disea…
4108	8	1 Reasons for Classification: * The updrs3_score of 19.0 indicates significant motor symptoms, which is a key indicator of Parkinson's disease. * The con_putamen value of 0.6 suggests asymmetry in dopamine signal intensity between the left and right putamen regions, a common feature in Parkinson's. * The low mean_putamen value of 0.515 implies dopamine deficiency, further supporting the diagnosis…
3957	8	1 Reasons for Classification: * The updrs3_score of 16.0 indicates significant motor symptoms, which is a key indicator of Parkinson's disease. * The low upsit_pctl score of 1.0 suggests severe smell loss, a common biomarker for Parkinson's. * The asymmetry in dopamine signal intensity between the left and right putamen regions (DATSCAN_PUTAMEN_L: 1.02, DATSCAN_PUTAMEN_R: 0.92) is consistent with…
3450	8	0 Reasons for Classification: * The updrs3_score of 1.0 is relatively low, indicating mild motor symptoms. * The upsit_pctl score of 30.0 is within a range that may not strongly suggest significant smell loss typically associated with Parkinson's. * The con_putamen ratio of 1.56 and DATSCAN_PUTAMEN_L and DATSCAN_PUTAMEN_R values do not indicate significant asymmetry or depletion in dopamine signa…
101841	8	1 Reasons for Classification: * The high updrs3_score of 39.0 indicates severe motor symptoms, a hallmark of Parkinson's disease. * The low upsit_pctl score of 2.0 suggests significant smell loss, a common biomarker for Parkinson's. * The asymmetry in dopamine signal intensity between the left and right putamen, as shown by con_putamen (0.61) and the difference between DATSCAN_PUTAMEN_L (0.68) an…
292838	8	1 Reasons for Classification: * The high updrs3_score of 39.0 indicates severe motor symptoms, a hallmark of Parkinson's disease. * The low upsit_pctl score of 25.0 suggests significant smell loss, a common biomarker for Parkinson's. * The asymmetry in dopamine signal intensity between the left and right putamen, as shown by con_putamen and individual DATSCAN values, is consistent with Parkinson'…
4057	8	1 Reasons for Classification: * The updrs3_score of 24.0 indicates severe motor symptoms, which is a key indicator of Parkinson's disease. * The low upsit_pctl score of 8.0 suggests significant smell loss, a common biomarker for Parkinson's. * The asymmetry in dopamine signal intensity between the left and right putamen regions (DATSCAN_PUTAMEN_L: 0.46, DATSCAN_PUTAMEN_R: 1.09) is consistent with…
305710	8	0 Reasons for Classification: * The updrs3_score of 0.0 indicates no motor symptoms, suggesting the subject is unlikely to have Parkinson's disease. * The upsit_pctl score of 24.0, although somewhat low, does not strongly indicate significant smell loss typically associated with Parkinson's. * The con_putamen value of 1.925 and DATSCAN_PUTAMEN_L and DATSCAN_PUTAMEN_R values suggest relatively sym…
142983	8	1 Reasons for Classification: * The high updrs3_score of 32.0 indicates severe motor symptoms, a hallmark of Parkinson's disease. * The low upsit_pctl score of 20.5 suggests significant smell loss, a common biomarker for Parkinson's. * The asymmetry in dopamine signal intensity between the left and right putamen, as shown by con_putamen and DATSCAN_PUTAMEN_L/R values, is consistent with Parkinson…
3321	8	1 Reasons for Classification: * The updrs3_score of 14.0 indicates significant motor symptoms, which is a key indicator of Parkinson's disease. * The low upsit_pctl score of 7.0 suggests impaired olfactory function, a common biomarker for Parkinson's. * The asymmetry in dopamine signal intensity between the left and right putamen, as indicated by con_putamen and individual DATSCAN values, support…
5006	8	1 Reasons for Classification: * The subject's updrs3_score of 23.0 indicates severe motor symptoms, which is a key indicator of Parkinson's disease. * The low upsit_pctl score of 11.0 suggests significant smell loss, a common biomarker for Parkinson's. * The asymmetry in dopamine signal intensity between the left and right putamen regions (DATSCAN_PUTAMEN_L: 0.62, DATSCAN_PUTAMEN_R: 0.53) is cons…
165174	8	1 Reasons for Classification: * The high updrs3_score of 37.0 indicates severe motor symptoms, a hallmark of Parkinson's disease. * The low con_putamen value of 0.58 suggests significant asymmetry in dopamine signal intensity between the left and right putamen regions, consistent with Parkinson's. * The low upsit_pctl score of 47.0 indicates impaired olfactory function, a common biomarker for Par…
293793	8	1 Reasons for Classification: * The updrs3_score of 9.0 indicates significant motor symptoms, which is a key indicator of Parkinson's disease. * The con_putamen value of 0.87 suggests asymmetry in dopamine signal intensity between the left and right putamen regions, a common feature in Parkinson's. * The lowput_expected value of 0.4131678758901828 is below the typical threshold, indicating dopami…
3223	8	1 Reasons for Classification: * The updrs3_score of 21.0 indicates severe motor symptoms, which is a key indicator of Parkinson's disease. * The low upsit_pctl score of 13.5 suggests significant smell loss, a common biomarker for Parkinson's. * The asymmetry in dopamine signal intensity between the left and right putamen regions (DATSCAN_PUTAMEN_L: 0.34, DATSCAN_PUTAMEN_R: 0.73) is a hallmark of …
245693	8	1 Reasons for Classification: * The updrs3_score of 21.0 indicates severe motor symptoms, which is a key characteristic of Parkinson's disease. * The low upsit_pctl score of 3.0 suggests significant smell loss, a common biomarker for Parkinson's. * The asymmetry in dopamine signal intensity between the left and right putamen regions (DATSCAN_PUTAMEN_L: 1.11, DATSCAN_PUTAMEN_R: 0.68) is a hallmark…
170189	8	1 Reasons for Classification: * The updrs3_score of 11.0 indicates significant motor symptoms, a common indicator of Parkinson's disease. * The low upsit_pctl score of 11.0 suggests impaired olfactory function, a known biomarker for Parkinson's. * The con_putamen value of 0.26 shows asymmetry in dopamine signal intensity between the left and right putamen, consistent with Parkinson's disease char…
3218	8	1 Reasons for Classification: * The subject's updrs3_score of 27.0 indicates severe motor symptoms, which is a key indicator of Parkinson's disease. * The low upsit_pctl score of 5.0 suggests significant smell loss, a common biomarker for Parkinson's. * The asymmetry in dopamine signal intensity between the left and right putamen regions, as shown by con_putamen and DATSCAN_PUTAMEN_L/R values, is…
236149	8	1 Reasons for Classification: * The high updrs3_score of 27.0 indicates severe motor symptoms, a common characteristic of Parkinson's disease. * The low upsit_pctl score of 7.0 suggests significant smell loss, a known biomarker for Parkinson's. * The asymmetry in dopamine signal intensity between the left and right putamen, as shown by con_putamen and the difference between DATSCAN_PUTAMEN_L and …
3120	8	1 Reasons for Classification: * The high updrs3_score of 26.0 indicates severe motor symptoms, a hallmark of Parkinson's disease. * The low upsit_pctl score of 6.0 suggests significant smell loss, a common biomarker for Parkinson's. * The asymmetry in dopamine signal intensity between the left and right putamen, as indicated by con_putamen and DATSCAN_PUTAMEN_L/R values, is consistent with Parkin…
174364	8	1 Reasons for Classification: * The high updrs3_score of 40.0 indicates severe motor symptoms, a hallmark of Parkinson's disease. * The low upsit_pctl score of 6.0 suggests significant smell loss, a common biomarker for Parkinson's. * The asymmetry in dopamine signal intensity between the left and right putamen, as shown by con_putamen and DATSCAN_PUTAMEN_L/R values, is consistent with Parkinson'…
293703	8	1 Reasons for Classification: * The high updrs3_score of 37.0 indicates severe motor symptoms, a hallmark of Parkinson's disease. * The low upsit_pctl score of 5.0 suggests significant smell loss, a common biomarker for Parkinson's. * The asymmetry in dopamine signal intensity between the left and right putamen, as indicated by con_putamen and DATSCAN_PUTAMEN_L/R, supports the diagnosis of Parkin…
3330	8	1 Reasons for Classification: * The updrs3_score of 19.0 indicates severe motor symptoms, which is a key indicator of Parkinson's disease. * The low upsit_pctl score of 1.0 suggests significant smell loss, a common biomarker for Parkinson's. * The con_putamen value of 0.64 shows asymmetry in dopamine signal intensity between the left and right putamen, consistent with Parkinson's disease.
102529	8	1 Reasons for Classification: * The updrs3_score of 18.0 indicates severe motor symptoms, which is a key indicator of Parkinson's disease. * The low upsit_pctl score of 9.0 suggests significant smell loss, a common biomarker for Parkinson's. * The asymmetry in dopamine signal intensity between the left and right putamen regions (DATSCAN_PUTAMEN_L: 0.7, DATSCAN_PUTAMEN_R: 0.57) is consistent with …
3818	8	1 Reasons for Classification: * The subject's updrs3_score of 22.0 indicates severe motor symptoms, which is a hallmark of Parkinson's disease. * The low upsit_pctl score of 1.0 suggests significant smell loss, a common biomarker for Parkinson's. * The asymmetry in dopamine signal intensity between the left and right putamen regions, as indicated by con_putamen and DATSCAN_PUTAMEN_L/R values, is …
156490	8	1 Reasons for Classification: * The subject's updrs3_score of 26.0 indicates severe motor symptoms, which is a hallmark of Parkinson's disease. * The low upsit_pctl score of 4.0 suggests significant smell loss, a common biomarker for Parkinson's. * The asymmetry in dopamine signal intensity between the left and right putamen regions (DATSCAN_PUTAMEN_L: 1.11, DATSCAN_PUTAMEN_R: 0.75) is consistent…
3750	8	0 Reasons for Classification: * The updrs3_score and updrs_totscore are 0, indicating no motor symptoms or overall disease severity. * The con_putamen value is close to 2, suggesting symmetry in dopamine signal intensity between the left and right putamen regions. * The upsit_pctl score is relatively low at 10.5, but other key indicators like updrs2_score and lowput_expected do not strongly sugge…
3765	8	0 Reasons for Classification: * The updrs3_score and updrs_totscore are 0, indicating no motor symptoms or overall disease severity. * The con_putamen value is close to 2, suggesting symmetry in dopamine signal intensity between the left and right putamen regions. * The upsit_pctl score is relatively low, but other key indicators like updrs2_score and mean_putamen do not strongly suggest Parkinso…
266248	8	1 Reasons for Classification: * The high updrs3_score of 32.0 indicates severe motor symptoms, a hallmark of Parkinson's disease. * The low upsit_pctl score of 4.0 suggests significant smell loss, a common biomarker for Parkinson's. * The asymmetry in dopamine signal intensity between the left and right putamen, as shown by con_putamen and DATSCAN_PUTAMEN_L/R values, is consistent with Parkinson'…
121619	8	1 Reasons for Classification: * The updrs3_score of 13.0 indicates significant motor symptoms, a common indicator of Parkinson's disease. * The low upsit_pctl score of 9.0 suggests impaired olfactory function, a known biomarker for Parkinson's. * The asymmetry in dopamine signal intensity between the left and right putamen (DATSCAN_PUTAMEN_L: 0.67, DATSCAN_PUTAMEN_R: 0.54) is consistent with Park…
3752	8	1 Reasons for Classification: * The updrs3_score of 22.0 indicates severe motor symptoms, which is a key characteristic of Parkinson's disease. * The low upsit_pctl score of 7.0 suggests significant smell loss, a common biomarker for Parkinson's. * The asymmetry in dopamine signal intensity between the left and right putamen regions (DATSCAN_PUTAMEN_L: 0.94, DATSCAN_PUTAMEN_R: 0.67) is a hallmark…
3552	8	1 Reasons for Classification: * The high updrs3_score of 33.0 indicates severe motor symptoms, a hallmark of Parkinson's disease. * The low upsit_pctl score of 2.0 suggests significant smell loss, a common biomarker for Parkinson's. * The asymmetry in dopamine signal intensity between the left and right putamen, as shown by con_putamen and DATSCAN_PUTAMEN_L/R values, is consistent with Parkinson'…
101751	8	1 Reasons for Classification: * The updrs3_score of 21.0 indicates severe motor symptoms, which is a key indicator of Parkinson's disease. * The low upsit_pctl score of 6.0 suggests significant smell loss, a common biomarker for Parkinson's. * The asymmetry in dopamine signal intensity between the left and right putamen regions (DATSCAN_PUTAMEN_L: 0.56, DATSCAN_PUTAMEN_R: 0.84) is consistent with…
130028	8	0 Reasons for Classification: * The updrs3_score of 2.0 is relatively low, indicating mild motor symptoms, which is not strongly indicative of Parkinson's disease. * The upsit_pctl score of 32.0 is relatively high, suggesting preserved olfactory function, a characteristic more commonly seen in healthy controls. * The con_putamen ratio of 2.675 does not indicate significant asymmetry, which is oft…
293487	8	1 Reasons for Classification: * The updrs3_score of 18.0 indicates severe motor symptoms, which is a key indicator of Parkinson's disease. * The low upsit_pctl score of 4.0 suggests significant smell loss, a common biomarker for Parkinson's. * The asymmetry in dopamine signal intensity between the left and right putamen regions (con_putamen: 0.63) supports the diagnosis of Parkinson's disease.
3954	8	1 Reasons for Classification: * The updrs3_score of 12.0 indicates significant motor symptoms, which is a key indicator of Parkinson's disease. * The low upsit_pctl score of 4.0 suggests impaired olfactory function, a common biomarker for Parkinson's. * The asymmetry in dopamine signal intensity between the left and right putamen, as shown by con_putamen and DATSCAN_PUTAMEN_L/R values, is consist…
3478	8	1 Reasons for Classification: * The updrs3_score of 9.0 indicates significant motor symptoms, a common indicator of Parkinson's disease. * The low upsit_pctl score of 6.0 suggests impaired olfactory function, a known biomarker for Parkinson's. * The asymmetry in dopamine signal intensity between the left and right putamen, as shown by con_putamen (0.64) and the difference between DATSCAN_PUTAMEN_…
161628	8	1 Reasons for Classification: * The high updrs3_score of 37.0 indicates severe motor symptoms, a hallmark of Parkinson's disease. * The low upsit_pctl score of 2.0 suggests significant smell loss, a common biomarker for Parkinson's. * The asymmetry in dopamine signal intensity between the left and right putamen, as shown by con_putamen and individual DATSCAN values, supports the diagnosis of Park…
3227	8	1 Reasons for Classification: * The updrs3_score of 12.0 indicates significant motor symptoms, which is a key indicator of Parkinson's disease. * The low upsit_pctl score of 31.0 suggests impaired olfactory function, a common biomarker for Parkinson's. * The con_putamen ratio of 1.09 shows asymmetry in dopamine signal intensity between the left and right putamen, consistent with Parkinson's disea…
240384	8	1 Reasons for Classification: * The subject's updrs3_score of 23.0 indicates severe motor symptoms, which is a key indicator of Parkinson's disease. * The low upsit_pctl score of 4.0 suggests significant smell loss, a common biomarker for Parkinson's. * The asymmetry in dopamine signal intensity between the left and right putamen regions (DATSCAN_PUTAMEN_L: 0.39, DATSCAN_PUTAMEN_R: 0.97) is consi…
301695	8	1 Reasons for Classification: * The updrs3_score of 8.0 indicates significant motor symptoms, which is a key indicator of Parkinson's disease. * The low upsit_pctl score of 3.0 suggests impaired olfactory function, a common biomarker for Parkinson's. * The asymmetry in dopamine signal intensity between the left and right putamen regions (DATSCAN_PUTAMEN_L: 0.58, DATSCAN_PUTAMEN_R: 0.94) is consis…
3126	8	1 Reasons for Classification: * The high updrs3_score of 30.0 indicates severe motor symptoms, a hallmark of Parkinson's disease. * The low upsit_pctl score of 5.0 suggests significant smell loss, a common biomarker for Parkinson's. * The asymmetry in dopamine signal intensity between the left and right putamen, as shown by con_putamen and DATSCAN_PUTAMEN_L/R values, is consistent with Parkinson'…
4103	8	1 Reasons for Classification: * The updrs3_score of 7.0 indicates significant motor symptoms, a common indicator of Parkinson's disease. * The con_putamen value of 0.67 suggests asymmetry in dopamine signal intensity between the left and right putamen, a hallmark of Parkinson's. * The upsit_pctl score of 31.0 is relatively low, indicating potential smell loss, which is a known biomarker for Parki…
182990	8	1 Reasons for Classification: * The updrs3_score of 14.0 indicates significant motor symptoms, which is a key indicator of Parkinson's disease. * The low upsit_pctl score of 1.0 suggests severe smell loss, a common biomarker for Parkinson's. * The asymmetry in dopamine signal intensity between the left and right putamen regions (DATSCAN_PUTAMEN_L: 1.47, DATSCAN_PUTAMEN_R: 0.84) is consistent with…
101482	8	1 Reasons for Classification: * The updrs3_score of 20.0 indicates severe motor symptoms, which is a key indicator of Parkinson's disease. * The low upsit_pctl score of 3.0 suggests significant smell loss, a common biomarker for Parkinson's. * The asymmetry in dopamine signal intensity between the left and right putamen regions (DATSCAN_PUTAMEN_L: 0.53, DATSCAN_PUTAMEN_R: 0.82) is consistent with…
293795	8	1 Reasons for Classification: * The updrs3_score of 14.0 indicates significant motor symptoms, a common indicator of Parkinson's disease. * The low upsit_pctl score of 3.0 suggests impaired olfactory function, a known biomarker for Parkinson's. * The asymmetry in dopamine signal intensity between the left and right putamen, as shown by con_putamen (0.86) and the difference between DATSCAN_PUTAMEN…
293485	8	0 Reasons for Classification: * The updrs3_score of 3.0 is relatively low, indicating mild motor symptoms. * The upsit_pctl score of 6.0 is relatively high, suggesting minimal smell loss. * The con_putamen ratio of 2.06 and DATSCAN_PUTAMEN_L and DATSCAN_PUTAMEN_R values do not indicate significant asymmetry or dopamine depletion typical of Parkinson's disease.
311363	8	1 Reasons for Classification: * The updrs3_score of 27.0 indicates severe motor symptoms, which is a key characteristic of Parkinson's disease. * The low upsit_pctl score of 1.0 suggests significant smell loss, a common biomarker for Parkinson's. * The asymmetry in dopamine signal intensity between the left and right putamen regions (con_putamen: 0.62, DATSCAN_PUTAMEN_L: 0.62, DATSCAN_PUTAMEN_R: …
296083	8	1 Reasons for Classification: * The updrs3_score of 16.0 indicates significant motor symptoms, which is a key indicator of Parkinson's disease. * The low upsit_pctl score of 1.0 suggests severe smell loss, a common biomarker for Parkinson's. * The asymmetry in dopamine signal intensity between the left and right putamen regions (DATSCAN_PUTAMEN_L: 0.94, DATSCAN_PUTAMEN_R: 0.7) is consistent with …
4123	8	1 Reasons for Classification: * The high updrs3_score of 41.0 indicates severe motor symptoms, a hallmark of Parkinson's disease. * The low upsit_pctl score of 12.0 suggests significant smell loss, a common biomarker for Parkinson's. * The asymmetry in dopamine signal intensity between the left and right putamen, as shown by con_putamen and the difference between DATSCAN_PUTAMEN_L and DATSCAN_PUT…
4093	8	1 Reasons for Classification: * The updrs3_score of 17.0 indicates significant motor symptoms, which is a key indicator of Parkinson's disease. * The low upsit_pctl score of 1.0 suggests severe smell loss, a common biomarker for Parkinson's. * The asymmetry in dopamine signal intensity between the left and right putamen, as shown by con_putamen (0.81) and the difference between DATSCAN_PUTAMEN_L …
3205	8	1 Reasons for Classification: * The updrs3_score of 12.0 indicates significant motor symptoms, which is a key indicator of Parkinson's disease. * The con_putamen value of 1.3 suggests asymmetry in dopamine signal intensity between the left and right putamen regions, a common feature in Parkinson's. * The upsit_pctl score of 34.5 is relatively low, indicating potential smell loss, which is often a…
293820	8	1 Reasons for Classification: * The high updrs3_score of 32.0 indicates severe motor symptoms, a hallmark of Parkinson's disease. * The low upsit_pctl score of 2.0 suggests significant smell loss, a common biomarker for Parkinson's. * The asymmetry in dopamine signal intensity between the left and right putamen, as shown by con_putamen (0.61) and the difference between DATSCAN_PUTAMEN_L (0.69) an…
3061	8	1 Reasons for Classification: * The updrs3_score of 13.0 indicates significant motor symptoms, which is a key indicator of Parkinson's disease. * The low upsit_pctl score of 2.0 suggests impaired olfactory function, a common biomarker for Parkinson's. * The asymmetry in dopamine signal intensity between the left and right putamen, as shown by con_putamen and DATSCAN_PUTAMEN_L/R values, is consist…
3305	8	1 Reasons for Classification: * The updrs3_score of 15.0 indicates significant motor symptoms, which is a key indicator of Parkinson's disease. * The low upsit_pctl score of 6.0 suggests impaired olfactory function, a common biomarker for Parkinson's. * The con_putamen value of 0.91 shows asymmetry in dopamine signal intensity between the left and right putamen regions, consistent with Parkinson'…
3171	8	0 Reasons for Classification: * The updrs3_score of 0.0 indicates no motor symptoms, suggesting the subject is unlikely to have Parkinson's disease. * The upsit_pctl score of 4.0 is relatively high, indicating normal olfactory function, which is often impaired in Parkinson's patients. * The con_putamen value of 1.785 and mean_putamen of 1.785 suggest symmetrical dopamine signal intensity, not typ…
3162	8	1 Reasons for Classification: * The high updrs3_score of 34.0 indicates severe motor symptoms, a hallmark of Parkinson's disease. * The low upsit_pctl score of 3.0 suggests significant smell loss, a common biomarker for Parkinson's. * The asymmetry in dopamine signal intensity between the left and right putamen, as shown by con_putamen and DATSCAN_PUTAMEN_L/R values, is consistent with Parkinson'…
174615	8	1 Reasons for Classification: * The high updrs3_score of 34.0 indicates severe motor symptoms, a hallmark of Parkinson's disease. * The low upsit_pctl score of 3.0 suggests significant smell loss, a common biomarker for Parkinson's. * The asymmetry in dopamine signal intensity between the left and right putamen, as indicated by con_putamen and the difference between DATSCAN_PUTAMEN_L and DATSCAN_…
3466	8	0 Reasons for Classification: * The updrs3_score of 2.0 is relatively low, indicating mild motor symptoms. * The upsit_pctl score of 50.5 is around the average, suggesting no significant smell loss. * The con_putamen ratio of 1.95 and DATSCAN_PUTAMEN_L and DATSCAN_PUTAMEN_R values are close, indicating minimal asymmetry in dopamine signal intensity.
236926	8	1 Reasons for Classification: * The high updrs3_score of 45.0 indicates severe motor symptoms, a hallmark of Parkinson's disease. * The low upsit_pctl score of 9.0 suggests significant smell loss, a common biomarker for Parkinson's. * The asymmetry in dopamine signal intensity between the left and right putamen, as indicated by con_putamen and the difference between DATSCAN_PUTAMEN_L and DATSCAN_…
4121	8	1 Reasons for Classification: * The high updrs3_score of 29.0 indicates severe motor symptoms, a common characteristic of Parkinson's disease. * The low con_putamen value of 0.5 suggests significant asymmetry in dopamine signal intensity between the left and right putamen regions, a hallmark of Parkinson's. * The lowput_expected value of 0.2374314676835932 is below the typical threshold, indicati…
3405	8	0 Reasons for Classification: * The updrs3_score and updrs_totscore are 0, indicating no motor symptoms or overall disease severity. * The upsit_pctl score is 98.5, suggesting normal olfactory function, which is not typical in Parkinson's disease. * The con_putamen and mean_putamen values are high and symmetrical, indicating no significant dopamine depletion or asymmetry, further supporting a hea…
3628	8	1 Reasons for Classification: * The updrs3_score of 21.0 indicates severe motor symptoms, which is a key indicator of Parkinson's disease. * The low upsit_pctl score of 5.0 suggests significant smell loss, a common biomarker for Parkinson's. * The asymmetry in dopamine signal intensity between the left and right putamen regions (DATSCAN_PUTAMEN_L: 1.23, DATSCAN_PUTAMEN_R: 0.57) is consistent with…
3953	8	1 Reasons for Classification: * The updrs3_score of 8.0 indicates significant motor symptoms, which is a key indicator of Parkinson's disease. * The low upsit_pctl score of 6.0 suggests impaired olfactory function, a common biomarker for Parkinson's. * The asymmetry in dopamine signal intensity between the left and right putamen, as indicated by con_putamen and the difference between DATSCAN_PUTA…
3072	8	0 Reasons for Classification: * The updrs3_score of 1.0 is relatively low, indicating mild motor symptoms. * The upsit_pctl score of 91.5 is high, suggesting normal olfactory function. * The con_putamen ratio of 2.42 and DATSCAN_PUTAMEN_L and DATSCAN_PUTAMEN_R values do not indicate significant asymmetry, which is often a hallmark of Parkinson's disease.
121854	8	1 Reasons for Classification: * The updrs3_score of 20.0 indicates severe motor symptoms, which is a key indicator of Parkinson's disease. * The low upsit_pctl score of 1.0 suggests significant smell loss, a common biomarker for Parkinson's. * The asymmetry in dopamine signal intensity between the left and right putamen, as shown by con_putamen and DATSCAN_PUTAMEN_L/R values, is consistent with P…
3701	8	1 Reasons for Classification: * The updrs3_score of 15.0 indicates significant motor symptoms, which is a key indicator of Parkinson's disease. * The low upsit_pctl score of 5.0 suggests impaired olfactory function, a common biomarker for Parkinson's. * The asymmetry in dopamine signal intensity between the left and right putamen, as shown by con_putamen and DATSCAN_PUTAMEN_L/R values, is consist…
3503	8	0 Reasons for Classification: * The updrs3_score of 0.0 indicates no motor symptoms, suggesting the subject is unlikely to have Parkinson's disease. * The upsit_pctl score of 78.5 is relatively high, indicating normal olfactory function, which is often impaired in Parkinson's patients. * The con_putamen value of 3.605 and mean_putamen of 3.605 suggest symmetrical dopamine signal intensity, not ty…
320651	8	1 Reasons for Classification: * The updrs3_score of 13.0 indicates significant motor symptoms, which is a key indicator of Parkinson's disease. * The low upsit_pctl score of 25.0 suggests impaired olfactory function, a common biomarker for Parkinson's. * The con_putamen value of 1.5 shows asymmetry in dopamine signal intensity between the left and right putamen, consistent with Parkinson's diseas…
293702	8	1 Reasons for Classification: * The high updrs3_score of 42.0 indicates severe motor symptoms, a hallmark of Parkinson's disease. * The low upsit_pctl score of 5.0 suggests significant smell loss, a common biomarker for Parkinson's. * The asymmetry in dopamine signal intensity between the left and right putamen, as shown by con_putamen and DATSCAN_PUTAMEN_L/R values, is consistent with Parkinson'…
3128	8	1 Reasons for Classification: * The updrs3_score of 16.0 indicates significant motor symptoms, which is a key indicator of Parkinson's disease. * The low upsit_pctl score of 5.0 suggests impaired olfactory function, a common biomarker for Parkinson's. * The con_putamen value of 0.46 shows asymmetry in dopamine signal intensity between the left and right putamen, consistent with Parkinson's diseas…
157264	8	1 Reasons for Classification: * The updrs3_score of 14.0 indicates significant motor symptoms, which is a key characteristic of Parkinson's disease. * The con_putamen value of 0.73 suggests asymmetry in dopamine signal intensity between the left and right putamen regions, a common feature in Parkinson's patients. * The upsit_pctl score of 17.5 indicates impaired olfactory function, which is often…
293370	8	1 Reasons for Classification: * The subject's updrs3_score of 22.0 indicates severe motor symptoms, which is a key indicator of Parkinson's disease. * The low upsit_pctl score of 2.0 suggests significant smell loss, a common biomarker for Parkinson's. * The asymmetry in dopamine signal intensity between the left and right putamen regions, as shown by con_putamen and DATSCAN_PUTAMEN_L/R values, is…
148699	8	1 Reasons for Classification: * The high updrs3_score of 31.0 indicates severe motor symptoms, a hallmark of Parkinson's disease. * The low upsit_pctl score of 2.0 suggests significant smell loss, a common biomarker for Parkinson's. * The asymmetry in dopamine signal intensity between the left and right putamen, as indicated by con_putamen and the difference between DATSCAN_PUTAMEN_L and DATSCAN_…
126812	8	1 Reasons for Classification: * The updrs3_score of 20.0 indicates severe motor symptoms, which is a key indicator of Parkinson's disease. * The low upsit_pctl score of 7.0 suggests significant smell loss, a common biomarker for Parkinson's. * The asymmetry in dopamine signal intensity between the left and right putamen regions (con_putamen: 0.6, DATSCAN_PUTAMEN_L: 0.6, DATSCAN_PUTAMEN_R: 0.95) i…
140451	8	1 Reasons for Classification: * The updrs3_score of 4.0 indicates significant motor symptoms, which is a key indicator of Parkinson's disease. * The low upsit_pctl score of 10.5 suggests impaired olfactory function, a common biomarker for Parkinson's. * The con_putamen value of 1.91, along with the DATSCAN_PUTAMEN_L and DATSCAN_PUTAMEN_R values, indicates asymmetry and potential dopamine depletio…
3323	8	1 Reasons for Classification: * The high updrs3_score of 28.0 indicates severe motor symptoms, a hallmark of Parkinson's disease. * The low upsit_pctl score of 11.0 suggests significant smell loss, a common biomarker for Parkinson's. * The asymmetry in dopamine signal intensity between the left and right putamen, as indicated by con_putamen and the similar values of DATSCAN_PUTAMEN_L and DATSCAN_…
170343	8	1 Reasons for Classification: * The high updrs3_score of 39.0 indicates severe motor symptoms, a hallmark of Parkinson's disease. * The low upsit_pctl score of 9.5 suggests significant smell loss, a common biomarker for Parkinson's. * The significant asymmetry in dopamine signal intensity between the left and right putamen regions (DATSCAN_PUTAMEN_L: 0.84, DATSCAN_PUTAMEN_R: 0.36) is consistent w…
3372	8	1 Reasons for Classification: * The updrs3_score of 19.0 indicates severe motor symptoms, which is a key indicator of Parkinson's disease. * The low upsit_pctl score of 3.0 suggests significant smell loss, a common biomarker for Parkinson's. * The asymmetry in dopamine signal intensity between the left and right putamen regions (DATSCAN_PUTAMEN_L: 0.87, DATSCAN_PUTAMEN_R: 0.59) is consistent with…
3132	8	1 Reasons for Classification: * The updrs3_score of 17.0 indicates severe motor symptoms, which is a key indicator of Parkinson's disease. * The low upsit_pctl score of 4.0 suggests significant smell loss, a common biomarker for Parkinson's. * The con_putamen value of 0.71 shows asymmetry in dopamine signal intensity between the left and right putamen regions, consistent with Parkinson's disease.
301568	8	1 Reasons for Classification: * The updrs3_score of 20.0 indicates severe motor symptoms, which is a key characteristic of Parkinson's disease. * The low upsit_pctl score of 7.0 suggests significant smell loss, a common biomarker for Parkinson's. * The asymmetry in dopamine signal intensity between the left and right putamen regions (DATSCAN_PUTAMEN_L: 1.0, DATSCAN_PUTAMEN_R: 0.73) is a hallmark …
111099	8	0 Reasons for Classification: * The updrs3_score of 0.0 indicates no motor symptoms, suggesting the subject is unlikely to have Parkinson's disease. * The upsit_pctl score of 15.0, although low, does not strongly indicate Parkinson's disease in the context of other relatively normal values. * The con_putamen and mean_putamen values are within a range that does not strongly suggest significant dop…
3377	8	1 Reasons for Classification: * The updrs3_score of 4.0 indicates significant motor symptoms, which is a key indicator of Parkinson's disease. * The low upsit_pctl score of 10.5 suggests impaired olfactory function, a common biomarker for Parkinson's. * The con_putamen value of 0.87 shows asymmetry in dopamine signal intensity between the left and right putamen, consistent with Parkinson's diseas…
3150	8	1 Reasons for Classification: * The updrs3_score of 20.0 indicates severe motor symptoms, which is a key indicator of Parkinson's disease. * The low upsit_pctl score of 5.5 suggests significant smell loss, a common biomarker for Parkinson's. * The asymmetry in dopamine signal intensity between the left and right putamen regions (DATSCAN_PUTAMEN_L: 0.65, DATSCAN_PUTAMEN_R: 0.87) is consistent with…
3234	8	1 Reasons for Classification: * The updrs3_score of 12.0 indicates significant motor symptoms, a common indicator of Parkinson's disease. * The low upsit_pctl score of 5.0 suggests impaired olfactory function, a known biomarker for Parkinson's. * The asymmetry in dopamine signal intensity between the left and right putamen, as shown by con_putamen and DATSCAN_PUTAMEN_L/R values, is consistent wit…
211886	8	1 Reasons for Classification: * The updrs3_score of 23.0 indicates severe motor symptoms, which is a key indicator of Parkinson's disease. * The low upsit_pctl score of 3.0 suggests significant smell loss, a common biomarker for Parkinson's. * The asymmetry in dopamine signal intensity between the left and right putamen regions (con_putamen: 1.66) supports the diagnosis of Parkinson's disease.
307388	8	1 Reasons for Classification: * The high updrs3_score of 50.0 indicates severe motor symptoms, a hallmark of Parkinson's disease. * The low upsit_pctl score of 10.0 suggests significant smell loss, a common biomarker for Parkinson's. * The asymmetry in dopamine signal intensity, as indicated by con_putamen and the difference between DATSCAN_PUTAMEN_L and DATSCAN_PUTAMEN_R, supports the diagnosis …
3831	8	1 Reasons for Classification: * The high updrs3_score of 27.0 indicates severe motor symptoms, a hallmark of Parkinson's disease. * The low upsit_pctl score of 36.0 suggests significant smell loss, a common biomarker for Parkinson's. * The asymmetry in dopamine signal intensity between the left and right putamen, as shown by con_putamen and the difference between DATSCAN_PUTAMEN_L and DATSCAN_PUT…
178413	8	0 Reasons for Classification: * The updrs3_score of 3.0 is relatively low, indicating mild motor symptoms, which is not strongly indicative of Parkinson's disease. * The upsit_pctl score of 44.0 is within a normal range for olfactory function, suggesting no significant smell loss typically associated with Parkinson's. * The con_putamen ratio of 3.09 and mean_putamen value of 3.09 do not show sign…
110535	8	1 Reasons for Classification: * The updrs3_score of 16.0 indicates significant motor symptoms, which is a key indicator of Parkinson's disease. * The con_putamen value of 1.13 suggests asymmetry in dopamine signal intensity between the left and right putamen regions, a common feature in Parkinson's. * The updrs_totscore of 19.0 reflects overall disease severity, and this score, combined with othe…
3470	8	1 Reasons for Classification: * The updrs3_score of 14.0 indicates significant motor symptoms, which is a key characteristic of Parkinson's disease. * The low upsit_pctl score of 3.0 suggests impaired olfactory function, a common biomarker for Parkinson's. * The asymmetry in dopamine signal intensity between the left and right putamen regions, as indicated by con_putamen and DATSCAN_PUTAMEN_L/R v…
137499	8	0 Reasons for Classification: * The updrs3_score of 2.0 is relatively low, indicating mild motor symptoms. * The upsit_pctl score of 9.0 is within a normal range for olfactory function, not suggesting significant smell loss. * The con_putamen ratio of 2.21 and DATSCAN_PUTAMEN_L and DATSCAN_PUTAMEN_R values do not indicate significant asymmetry or dopamine depletion typical of Parkinson's disease.
3615	8	0 Reasons for Classification: * The updrs3_score of 1.0 is relatively low, indicating minimal motor symptoms. * The upsit_pctl score of 93.0 is high, suggesting normal olfactory function, which is often impaired in Parkinson's disease. * The con_putamen ratio of 2.53 and DATSCAN_PUTAMEN_L and DATSCAN_PUTAMEN_R values are relatively symmetric, indicating no significant dopamine signal intensity as…
101195	8	0 Reasons for Classification: * The updrs3_score of 0.0 indicates no motor symptoms, suggesting the subject is unlikely to have Parkinson's disease. * The upsit_pctl score of 29.0 is relatively high, indicating preserved olfactory function, which is not typical in Parkinson's patients. * The con_putamen ratio of 2.055 and DATSCAN_PUTAMEN_L and DATSCAN_PUTAMEN_R values do not show significant asym…
4033	8	1 Reasons for Classification: * The updrs3_score of 23.0 indicates severe motor symptoms, which is a key indicator of Parkinson's disease. * The con_putamen value of 0.82 suggests significant asymmetry in dopamine signal intensity between the left and right putamen regions, a common feature of Parkinson's. * The low upsit_pctl score of 1.0 indicates significant smell loss, a known biomarker for P…
[truncated: 2,690 more rows]
