# Supplementary material for: Prompting and Fine-Tuning Large Language Models for Parkinson Disease Diagnosis: Comparative Evaluation Study Using the PPMI Structured Dataset
Source: JMIR Med Inform. 2026 Jan 15;14:e77561. doi: 10.2196/77561 (PMC12856398; doi:10.2196/77561)
Supplement: Multimedia Appendix 12 [file medinform_v14i1e77561_app12.zip › Multimedia Appendix 12_rev/Test_data_122.jsonl]

{"messages": [{"role": "system"	"content": "You are a medical expert."}	{"role": "user"	"content": "\n You are a medical expert. Analyze the following test results to determine whether the person likely has Parkinson's disease (Answer: 1) or is a healthy control (Answer: 0). \n Compare the provided values with typical ranges observed in Parkinson's disease patients and healthy individuals. \n The values in parentheses represent the weighted average SHAP values of four tree-based mod…	where higher values indicate greater variable importance.\n \n Test Explanations:\n 1. updrs3_score (0.819): Represents the MDS-UPDRS Part III score	which evaluates motor function through clinical assessments. A higher score indicates more severe motor symptoms.\n 2. con_putamen (0.487): Indicates the dopamine signal intensity ratio between the left and right putamen regions. Parkinson's disease often shows significant asymmetry.\n 3. updrs_totscore (0.345): Refers to the total MDS-UPDRS score	reflecting overall severity. A higher score suggests greater disease severity.\n 4. updrs2_score (0.296): Evaluates difficulties in daily activities reported by patients. A higher score indicates greater difficulty.\n 5. lowput_expected (0.186): Represents the lower expected limit of dopamine signal intensity in the putamen. Below-threshold values suggest dopamine depletion.\n 6. upsit_pctl (0.13…	a biomarker for Parkinson's.\n 7. mean_putamen (0.105): Average dopamine signal intensity across both putamen regions	reflecting dopamine deficiency.\n 8. DATSCAN_PUTAMEN_L (0.093): Dopamine signal intensity in the left putamen. Asymmetry is a hallmark of Parkinson's.\n 9. con_striatum (0.035): Overall dopamine signal intensity in the striatum (including putamen and caudate).\n 10. DATSCAN_PUTAMEN_R (0.031): Dopamine signal intensity in the right putamen. Early Parkinson's often shows left-right asymmetry.\n \n …	respond with `1` if the subject is likely to have Parkinson's disease or `0` if they are healthy.\n \n Information of subject:\n 1. updrs3_score: 34\n 2. con_putamen: 0.55\n 3. updrs_totscore: 52\n 4. updrs2_score: 9\n 5. lowput_expected: 0.2902446090479575\n 6. upsit_pctl: 3.0\n 7. mean_putamen: 0.5900000000000001\n 8. DATSCAN_PUTAMEN_L: 0.63\n 9. con_striatum: 1.91\n 10. DATSCAN_PUTAMEN_R: 0.55…	respond with `1` for Parkinson's disease or `0` for healthy control.\n Your response should contain only the number `1` or `0`	with no additional text.\n Final Answer:\n "}	{"role": "assistant"	"content": " 1"}]}
{"messages": [{"role": "system"	"content": "You are a medical expert."}	{"role": "user"	"content": "\n You are a medical expert. Analyze the following test results to determine whether the person likely has Parkinson's disease (Answer: 1) or is a healthy control (Answer: 0). \n Compare the provided values with typical ranges observed in Parkinson's disease patients and healthy individuals. \n The values in parentheses represent the weighted average SHAP values of four tree-based mod…	where higher values indicate greater variable importance.\n \n Test Explanations:\n 1. updrs3_score (0.819): Represents the MDS-UPDRS Part III score	which evaluates motor function through clinical assessments. A higher score indicates more severe motor symptoms.\n 2. con_putamen (0.487): Indicates the dopamine signal intensity ratio between the left and right putamen regions. Parkinson's disease often shows significant asymmetry.\n 3. updrs_totscore (0.345): Refers to the total MDS-UPDRS score	reflecting overall severity. A higher score suggests greater disease severity.\n 4. updrs2_score (0.296): Evaluates difficulties in daily activities reported by patients. A higher score indicates greater difficulty.\n 5. lowput_expected (0.186): Represents the lower expected limit of dopamine signal intensity in the putamen. Below-threshold values suggest dopamine depletion.\n 6. upsit_pctl (0.13…	a biomarker for Parkinson's.\n 7. mean_putamen (0.105): Average dopamine signal intensity across both putamen regions	reflecting dopamine deficiency.\n 8. DATSCAN_PUTAMEN_L (0.093): Dopamine signal intensity in the left putamen. Asymmetry is a hallmark of Parkinson's.\n 9. con_striatum (0.035): Overall dopamine signal intensity in the striatum (including putamen and caudate).\n 10. DATSCAN_PUTAMEN_R (0.031): Dopamine signal intensity in the right putamen. Early Parkinson's often shows left-right asymmetry.\n \n …	respond with `1` if the subject is likely to have Parkinson's disease or `0` if they are healthy.\n \n Information of subject:\n 1. updrs3_score: 17\n 2. con_putamen: 0.72\n 3. updrs_totscore: 28\n 4. updrs2_score: 5\n 5. lowput_expected: 0.3637089242461571\n 6. upsit_pctl: 15.5\n 7. mean_putamen: 0.7749999999999999\n 8. DATSCAN_PUTAMEN_L: 0.83\n 9. con_striatum: 2.62\n 10. DATSCAN_PUTAMEN_R: 0.7…	respond with `1` for Parkinson's disease or `0` for healthy control.\n Your response should contain only the number `1` or `0`	with no additional text.\n Final Answer:\n "}	{"role": "assistant"	"content": " 1"}]}
{"messages": [{"role": "system"	"content": "You are a medical expert."}	{"role": "user"	"content": "\n You are a medical expert. Analyze the following test results to determine whether the person likely has Parkinson's disease (Answer: 1) or is a healthy control (Answer: 0). \n Compare the provided values with typical ranges observed in Parkinson's disease patients and healthy individuals. \n The values in parentheses represent the weighted average SHAP values of four tree-based mod…	where higher values indicate greater variable importance.\n \n Test Explanations:\n 1. updrs3_score (0.819): Represents the MDS-UPDRS Part III score	which evaluates motor function through clinical assessments. A higher score indicates more severe motor symptoms.\n 2. con_putamen (0.487): Indicates the dopamine signal intensity ratio between the left and right putamen regions. Parkinson's disease often shows significant asymmetry.\n 3. updrs_totscore (0.345): Refers to the total MDS-UPDRS score	reflecting overall severity. A higher score suggests greater disease severity.\n 4. updrs2_score (0.296): Evaluates difficulties in daily activities reported by patients. A higher score indicates greater difficulty.\n 5. lowput_expected (0.186): Represents the lower expected limit of dopamine signal intensity in the putamen. Below-threshold values suggest dopamine depletion.\n 6. upsit_pctl (0.13…	a biomarker for Parkinson's.\n 7. mean_putamen (0.105): Average dopamine signal intensity across both putamen regions	reflecting dopamine deficiency.\n 8. DATSCAN_PUTAMEN_L (0.093): Dopamine signal intensity in the left putamen. Asymmetry is a hallmark of Parkinson's.\n 9. con_striatum (0.035): Overall dopamine signal intensity in the striatum (including putamen and caudate).\n 10. DATSCAN_PUTAMEN_R (0.031): Dopamine signal intensity in the right putamen. Early Parkinson's often shows left-right asymmetry.\n \n …	respond with `1` if the subject is likely to have Parkinson's disease or `0` if they are healthy.\n \n Information of subject:\n 1. updrs3_score: 25\n 2. con_putamen: 0.37\n 3. updrs_totscore: 38\n 4. updrs2_score: 8\n 5. lowput_expected: 0.1937022542051426\n 6. upsit_pctl: 27.0\n 7. mean_putamen: 0.44\n 8. DATSCAN_PUTAMEN_L: 0.37\n 9. con_striatum: 2.12\n 10. DATSCAN_PUTAMEN_R: 0.51\n\n Based on…	respond with `1` for Parkinson's disease or `0` for healthy control.\n Your response should contain only the number `1` or `0`	with no additional text.\n Final Answer:\n "}	{"role": "assistant"	"content": " 1"}]}
{"messages": [{"role": "system"	"content": "You are a medical expert."}	{"role": "user"	"content": "\n You are a medical expert. Analyze the following test results to determine whether the person likely has Parkinson's disease (Answer: 1) or is a healthy control (Answer: 0). \n Compare the provided values with typical ranges observed in Parkinson's disease patients and healthy individuals. \n The values in parentheses represent the weighted average SHAP values of four tree-based mod…	where higher values indicate greater variable importance.\n \n Test Explanations:\n 1. updrs3_score (0.819): Represents the MDS-UPDRS Part III score	which evaluates motor function through clinical assessments. A higher score indicates more severe motor symptoms.\n 2. con_putamen (0.487): Indicates the dopamine signal intensity ratio between the left and right putamen regions. Parkinson's disease often shows significant asymmetry.\n 3. updrs_totscore (0.345): Refers to the total MDS-UPDRS score	reflecting overall severity. A higher score suggests greater disease severity.\n 4. updrs2_score (0.296): Evaluates difficulties in daily activities reported by patients. A higher score indicates greater difficulty.\n 5. lowput_expected (0.186): Represents the lower expected limit of dopamine signal intensity in the putamen. Below-threshold values suggest dopamine depletion.\n 6. upsit_pctl (0.13…	a biomarker for Parkinson's.\n 7. mean_putamen (0.105): Average dopamine signal intensity across both putamen regions	reflecting dopamine deficiency.\n 8. DATSCAN_PUTAMEN_L (0.093): Dopamine signal intensity in the left putamen. Asymmetry is a hallmark of Parkinson's.\n 9. con_striatum (0.035): Overall dopamine signal intensity in the striatum (including putamen and caudate).\n 10. DATSCAN_PUTAMEN_R (0.031): Dopamine signal intensity in the right putamen. Early Parkinson's often shows left-right asymmetry.\n \n …	respond with `1` if the subject is likely to have Parkinson's disease or `0` if they are healthy.\n \n Information of subject:\n 1. updrs3_score: 4\n 2. con_putamen: 2.0\n 3. updrs_totscore: 6\n 4. updrs2_score: 0\n 5. lowput_expected: 1.099835884279572\n 6. upsit_pctl: 100.0\n 7. mean_putamen: 2.0\n 8. DATSCAN_PUTAMEN_L: 1.87\n 9. con_striatum: 4.435\n 10. DATSCAN_PUTAMEN_R: 2.13\n\n Based on th…	respond with `1` for Parkinson's disease or `0` for healthy control.\n Your response should contain only the number `1` or `0`	with no additional text.\n Final Answer:\n "}	{"role": "assistant"	"content": " 0"}]}
{"messages": [{"role": "system"	"content": "You are a medical expert."}	{"role": "user"	"content": "\n You are a medical expert. Analyze the following test results to determine whether the person likely has Parkinson's disease (Answer: 1) or is a healthy control (Answer: 0). \n Compare the provided values with typical ranges observed in Parkinson's disease patients and healthy individuals. \n The values in parentheses represent the weighted average SHAP values of four tree-based mod…	where higher values indicate greater variable importance.\n \n Test Explanations:\n 1. updrs3_score (0.819): Represents the MDS-UPDRS Part III score	which evaluates motor function through clinical assessments. A higher score indicates more severe motor symptoms.\n 2. con_putamen (0.487): Indicates the dopamine signal intensity ratio between the left and right putamen regions. Parkinson's disease often shows significant asymmetry.\n 3. updrs_totscore (0.345): Refers to the total MDS-UPDRS score	reflecting overall severity. A higher score suggests greater disease severity.\n 4. updrs2_score (0.296): Evaluates difficulties in daily activities reported by patients. A higher score indicates greater difficulty.\n 5. lowput_expected (0.186): Represents the lower expected limit of dopamine signal intensity in the putamen. Below-threshold values suggest dopamine depletion.\n 6. upsit_pctl (0.13…	a biomarker for Parkinson's.\n 7. mean_putamen (0.105): Average dopamine signal intensity across both putamen regions	reflecting dopamine deficiency.\n 8. DATSCAN_PUTAMEN_L (0.093): Dopamine signal intensity in the left putamen. Asymmetry is a hallmark of Parkinson's.\n 9. con_striatum (0.035): Overall dopamine signal intensity in the striatum (including putamen and caudate).\n 10. DATSCAN_PUTAMEN_R (0.031): Dopamine signal intensity in the right putamen. Early Parkinson's often shows left-right asymmetry.\n \n …	respond with `1` if the subject is likely to have Parkinson's disease or `0` if they are healthy.\n \n Information of subject:\n 1. updrs3_score: 14\n 2. con_putamen: 0.57\n 3. updrs_totscore: 28\n 4. updrs2_score: 1\n 5. lowput_expected: 0.2993177928149141\n 6. upsit_pctl: 5.0\n 7. mean_putamen: 0.865\n 8. DATSCAN_PUTAMEN_L: 0.57\n 9. con_striatum: 2.39\n 10. DATSCAN_PUTAMEN_R: 1.16\n\n Based on…	respond with `1` for Parkinson's disease or `0` for healthy control.\n Your response should contain only the number `1` or `0`	with no additional text.\n Final Answer:\n "}	{"role": "assistant"	"content": " 1"}]}
{"messages": [{"role": "system"	"content": "You are a medical expert."}	{"role": "user"	"content": "\n You are a medical expert. Analyze the following test results to determine whether the person likely has Parkinson's disease (Answer: 1) or is a healthy control (Answer: 0). \n Compare the provided values with typical ranges observed in Parkinson's disease patients and healthy individuals. \n The values in parentheses represent the weighted average SHAP values of four tree-based mod…	where higher values indicate greater variable importance.\n \n Test Explanations:\n 1. updrs3_score (0.819): Represents the MDS-UPDRS Part III score	which evaluates motor function through clinical assessments. A higher score indicates more severe motor symptoms.\n 2. con_putamen (0.487): Indicates the dopamine signal intensity ratio between the left and right putamen regions. Parkinson's disease often shows significant asymmetry.\n 3. updrs_totscore (0.345): Refers to the total MDS-UPDRS score	reflecting overall severity. A higher score suggests greater disease severity.\n 4. updrs2_score (0.296): Evaluates difficulties in daily activities reported by patients. A higher score indicates greater difficulty.\n 5. lowput_expected (0.186): Represents the lower expected limit of dopamine signal intensity in the putamen. Below-threshold values suggest dopamine depletion.\n 6. upsit_pctl (0.13…	a biomarker for Parkinson's.\n 7. mean_putamen (0.105): Average dopamine signal intensity across both putamen regions	reflecting dopamine deficiency.\n 8. DATSCAN_PUTAMEN_L (0.093): Dopamine signal intensity in the left putamen. Asymmetry is a hallmark of Parkinson's.\n 9. con_striatum (0.035): Overall dopamine signal intensity in the striatum (including putamen and caudate).\n 10. DATSCAN_PUTAMEN_R (0.031): Dopamine signal intensity in the right putamen. Early Parkinson's often shows left-right asymmetry.\n \n …	respond with `1` if the subject is likely to have Parkinson's disease or `0` if they are healthy.\n \n Information of subject:\n 1. updrs3_score: 16\n 2. con_putamen: 0.88\n 3. updrs_totscore: 24\n 4. updrs2_score: 5\n 5. lowput_expected: 0.3825774605608733\n 6. upsit_pctl: 1.0\n 7. mean_putamen: 1.25\n 8. DATSCAN_PUTAMEN_L: 0.88\n 9. con_striatum: 3.18\n 10. DATSCAN_PUTAMEN_R: 1.62\n\n Based on …	respond with `1` for Parkinson's disease or `0` for healthy control.\n Your response should contain only the number `1` or `0`	with no additional text.\n Final Answer:\n "}	{"role": "assistant"	"content": " 1"}]}
{"messages": [{"role": "system"	"content": "You are a medical expert."}	{"role": "user"	"content": "\n You are a medical expert. Analyze the following test results to determine whether the person likely has Parkinson's disease (Answer: 1) or is a healthy control (Answer: 0). \n Compare the provided values with typical ranges observed in Parkinson's disease patients and healthy individuals. \n The values in parentheses represent the weighted average SHAP values of four tree-based mod…	where higher values indicate greater variable importance.\n \n Test Explanations:\n 1. updrs3_score (0.819): Represents the MDS-UPDRS Part III score	which evaluates motor function through clinical assessments. A higher score indicates more severe motor symptoms.\n 2. con_putamen (0.487): Indicates the dopamine signal intensity ratio between the left and right putamen regions. Parkinson's disease often shows significant asymmetry.\n 3. updrs_totscore (0.345): Refers to the total MDS-UPDRS score	reflecting overall severity. A higher score suggests greater disease severity.\n 4. updrs2_score (0.296): Evaluates difficulties in daily activities reported by patients. A higher score indicates greater difficulty.\n 5. lowput_expected (0.186): Represents the lower expected limit of dopamine signal intensity in the putamen. Below-threshold values suggest dopamine depletion.\n 6. upsit_pctl (0.13…	a biomarker for Parkinson's.\n 7. mean_putamen (0.105): Average dopamine signal intensity across both putamen regions	reflecting dopamine deficiency.\n 8. DATSCAN_PUTAMEN_L (0.093): Dopamine signal intensity in the left putamen. Asymmetry is a hallmark of Parkinson's.\n 9. con_striatum (0.035): Overall dopamine signal intensity in the striatum (including putamen and caudate).\n 10. DATSCAN_PUTAMEN_R (0.031): Dopamine signal intensity in the right putamen. Early Parkinson's often shows left-right asymmetry.\n \n …	respond with `1` if the subject is likely to have Parkinson's disease or `0` if they are healthy.\n \n Information of subject:\n 1. updrs3_score: 30\n 2. con_putamen: 0.85\n 3. updrs_totscore: 46\n 4. updrs2_score: 8\n 5. lowput_expected: 0.4251779398800174\n 6. upsit_pctl: 3.0\n 7. mean_putamen: 0.9199999999999999\n 8. DATSCAN_PUTAMEN_L: 0.85\n 9. con_striatum: 2.42\n 10. DATSCAN_PUTAMEN_R: 0.99…	respond with `1` for Parkinson's disease or `0` for healthy control.\n Your response should contain only the number `1` or `0`	with no additional text.\n Final Answer:\n "}	{"role": "assistant"	"content": " 1"}]}
{"messages": [{"role": "system"	"content": "You are a medical expert."}	{"role": "user"	"content": "\n You are a medical expert. Analyze the following test results to determine whether the person likely has Parkinson's disease (Answer: 1) or is a healthy control (Answer: 0). \n Compare the provided values with typical ranges observed in Parkinson's disease patients and healthy individuals. \n The values in parentheses represent the weighted average SHAP values of four tree-based mod…	where higher values indicate greater variable importance.\n \n Test Explanations:\n 1. updrs3_score (0.819): Represents the MDS-UPDRS Part III score	which evaluates motor function through clinical assessments. A higher score indicates more severe motor symptoms.\n 2. con_putamen (0.487): Indicates the dopamine signal intensity ratio between the left and right putamen regions. Parkinson's disease often shows significant asymmetry.\n 3. updrs_totscore (0.345): Refers to the total MDS-UPDRS score	reflecting overall severity. A higher score suggests greater disease severity.\n 4. updrs2_score (0.296): Evaluates difficulties in daily activities reported by patients. A higher score indicates greater difficulty.\n 5. lowput_expected (0.186): Represents the lower expected limit of dopamine signal intensity in the putamen. Below-threshold values suggest dopamine depletion.\n 6. upsit_pctl (0.13…	a biomarker for Parkinson's.\n 7. mean_putamen (0.105): Average dopamine signal intensity across both putamen regions	reflecting dopamine deficiency.\n 8. DATSCAN_PUTAMEN_L (0.093): Dopamine signal intensity in the left putamen. Asymmetry is a hallmark of Parkinson's.\n 9. con_striatum (0.035): Overall dopamine signal intensity in the striatum (including putamen and caudate).\n 10. DATSCAN_PUTAMEN_R (0.031): Dopamine signal intensity in the right putamen. Early Parkinson's often shows left-right asymmetry.\n \n …	respond with `1` if the subject is likely to have Parkinson's disease or `0` if they are healthy.\n \n Information of subject:\n 1. updrs3_score: 21\n 2. con_putamen: 0.35\n 3. updrs_totscore: 36\n 4. updrs2_score: 7\n 5. lowput_expected: 0.1818219444099936\n 6. upsit_pctl: 9.0\n 7. mean_putamen: 0.52\n 8. DATSCAN_PUTAMEN_L: 0.35\n 9. con_striatum: 1.59\n 10. DATSCAN_PUTAMEN_R: 0.69\n\n Based on …	respond with `1` for Parkinson's disease or `0` for healthy control.\n Your response should contain only the number `1` or `0`	with no additional text.\n Final Answer:\n "}	{"role": "assistant"	"content": " 1"}]}
{"messages": [{"role": "system"	"content": "You are a medical expert."}	{"role": "user"	"content": "\n You are a medical expert. Analyze the following test results to determine whether the person likely has Parkinson's disease (Answer: 1) or is a healthy control (Answer: 0). \n Compare the provided values with typical ranges observed in Parkinson's disease patients and healthy individuals. \n The values in parentheses represent the weighted average SHAP values of four tree-based mod…	where higher values indicate greater variable importance.\n \n Test Explanations:\n 1. updrs3_score (0.819): Represents the MDS-UPDRS Part III score	which evaluates motor function through clinical assessments. A higher score indicates more severe motor symptoms.\n 2. con_putamen (0.487): Indicates the dopamine signal intensity ratio between the left and right putamen regions. Parkinson's disease often shows significant asymmetry.\n 3. updrs_totscore (0.345): Refers to the total MDS-UPDRS score	reflecting overall severity. A higher score suggests greater disease severity.\n 4. updrs2_score (0.296): Evaluates difficulties in daily activities reported by patients. A higher score indicates greater difficulty.\n 5. lowput_expected (0.186): Represents the lower expected limit of dopamine signal intensity in the putamen. Below-threshold values suggest dopamine depletion.\n 6. upsit_pctl (0.13…	a biomarker for Parkinson's.\n 7. mean_putamen (0.105): Average dopamine signal intensity across both putamen regions	reflecting dopamine deficiency.\n 8. DATSCAN_PUTAMEN_L (0.093): Dopamine signal intensity in the left putamen. Asymmetry is a hallmark of Parkinson's.\n 9. con_striatum (0.035): Overall dopamine signal intensity in the striatum (including putamen and caudate).\n 10. DATSCAN_PUTAMEN_R (0.031): Dopamine signal intensity in the right putamen. Early Parkinson's often shows left-right asymmetry.\n \n …	respond with `1` if the subject is likely to have Parkinson's disease or `0` if they are healthy.\n \n Information of subject:\n 1. updrs3_score: 33\n 2. con_putamen: 0.93\n 3. updrs_totscore: 43\n 4. updrs2_score: 6\n 5. lowput_expected: 0.4367172852598583\n 6. upsit_pctl: 4.0\n 7. mean_putamen: 0.9550000000000001\n 8. DATSCAN_PUTAMEN_L: 0.93\n 9. con_striatum: 3.85\n 10. DATSCAN_PUTAMEN_R: 0.98…	respond with `1` for Parkinson's disease or `0` for healthy control.\n Your response should contain only the number `1` or `0`	with no additional text.\n Final Answer:\n "}	{"role": "assistant"	"content": " 1"}]}
{"messages": [{"role": "system"	"content": "You are a medical expert."}	{"role": "user"	"content": "\n You are a medical expert. Analyze the following test results to determine whether the person likely has Parkinson's disease (Answer: 1) or is a healthy control (Answer: 0). \n Compare the provided values with typical ranges observed in Parkinson's disease patients and healthy individuals. \n The values in parentheses represent the weighted average SHAP values of four tree-based mod…	where higher values indicate greater variable importance.\n \n Test Explanations:\n 1. updrs3_score (0.819): Represents the MDS-UPDRS Part III score	which evaluates motor function through clinical assessments. A higher score indicates more severe motor symptoms.\n 2. con_putamen (0.487): Indicates the dopamine signal intensity ratio between the left and right putamen regions. Parkinson's disease often shows significant asymmetry.\n 3. updrs_totscore (0.345): Refers to the total MDS-UPDRS score	reflecting overall severity. A higher score suggests greater disease severity.\n 4. updrs2_score (0.296): Evaluates difficulties in daily activities reported by patients. A higher score indicates greater difficulty.\n 5. lowput_expected (0.186): Represents the lower expected limit of dopamine signal intensity in the putamen. Below-threshold values suggest dopamine depletion.\n 6. upsit_pctl (0.13…	a biomarker for Parkinson's.\n 7. mean_putamen (0.105): Average dopamine signal intensity across both putamen regions	reflecting dopamine deficiency.\n 8. DATSCAN_PUTAMEN_L (0.093): Dopamine signal intensity in the left putamen. Asymmetry is a hallmark of Parkinson's.\n 9. con_striatum (0.035): Overall dopamine signal intensity in the striatum (including putamen and caudate).\n 10. DATSCAN_PUTAMEN_R (0.031): Dopamine signal intensity in the right putamen. Early Parkinson's often shows left-right asymmetry.\n \n …	respond with `1` if the subject is likely to have Parkinson's disease or `0` if they are healthy.\n \n Information of subject:\n 1. updrs3_score: 31\n 2. con_putamen: 0.64\n 3. updrs_totscore: 55\n 4. updrs2_score: 12\n 5. lowput_expected: 0.3238084845807279\n 6. upsit_pctl: 20.5\n 7. mean_putamen: 1.005\n 8. DATSCAN_PUTAMEN_L: 1.37\n 9. con_striatum: 3.01\n 10. DATSCAN_PUTAMEN_R: 0.64\n\n Based …	respond with `1` for Parkinson's disease or `0` for healthy control.\n Your response should contain only the number `1` or `0`	with no additional text.\n Final Answer:\n "}	{"role": "assistant"	"content": " 1"}]}
{"messages": [{"role": "system"	"content": "You are a medical expert."}	{"role": "user"	"content": "\n You are a medical expert. Analyze the following test results to determine whether the person likely has Parkinson's disease (Answer: 1) or is a healthy control (Answer: 0). \n Compare the provided values with typical ranges observed in Parkinson's disease patients and healthy individuals. \n The values in parentheses represent the weighted average SHAP values of four tree-based mod…	where higher values indicate greater variable importance.\n \n Test Explanations:\n 1. updrs3_score (0.819): Represents the MDS-UPDRS Part III score	which evaluates motor function through clinical assessments. A higher score indicates more severe motor symptoms.\n 2. con_putamen (0.487): Indicates the dopamine signal intensity ratio between the left and right putamen regions. Parkinson's disease often shows significant asymmetry.\n 3. updrs_totscore (0.345): Refers to the total MDS-UPDRS score	reflecting overall severity. A higher score suggests greater disease severity.\n 4. updrs2_score (0.296): Evaluates difficulties in daily activities reported by patients. A higher score indicates greater difficulty.\n 5. lowput_expected (0.186): Represents the lower expected limit of dopamine signal intensity in the putamen. Below-threshold values suggest dopamine depletion.\n 6. upsit_pctl (0.13…	a biomarker for Parkinson's.\n 7. mean_putamen (0.105): Average dopamine signal intensity across both putamen regions	reflecting dopamine deficiency.\n 8. DATSCAN_PUTAMEN_L (0.093): Dopamine signal intensity in the left putamen. Asymmetry is a hallmark of Parkinson's.\n 9. con_striatum (0.035): Overall dopamine signal intensity in the striatum (including putamen and caudate).\n 10. DATSCAN_PUTAMEN_R (0.031): Dopamine signal intensity in the right putamen. Early Parkinson's often shows left-right asymmetry.\n \n …	respond with `1` if the subject is likely to have Parkinson's disease or `0` if they are healthy.\n \n Information of subject:\n 1. updrs3_score: 1\n 2. con_putamen: 1.995\n 3. updrs_totscore: 15\n 4. updrs2_score: 6\n 5. lowput_expected: 1.003481374340684\n 6. upsit_pctl: 49.0\n 7. mean_putamen: 1.995\n 8. DATSCAN_PUTAMEN_L: 1.91\n 9. con_striatum: 4.665\n 10. DATSCAN_PUTAMEN_R: 2.08\n\n Based o…	respond with `1` for Parkinson's disease or `0` for healthy control.\n Your response should contain only the number `1` or `0`	with no additional text.\n Final Answer:\n "}	{"role": "assistant"	"content": " 0"}]}
{"messages": [{"role": "system"	"content": "You are a medical expert."}	{"role": "user"	"content": "\n You are a medical expert. Analyze the following test results to determine whether the person likely has Parkinson's disease (Answer: 1) or is a healthy control (Answer: 0). \n Compare the provided values with typical ranges observed in Parkinson's disease patients and healthy individuals. \n The values in parentheses represent the weighted average SHAP values of four tree-based mod…	where higher values indicate greater variable importance.\n \n Test Explanations:\n 1. updrs3_score (0.819): Represents the MDS-UPDRS Part III score	which evaluates motor function through clinical assessments. A higher score indicates more severe motor symptoms.\n 2. con_putamen (0.487): Indicates the dopamine signal intensity ratio between the left and right putamen regions. Parkinson's disease often shows significant asymmetry.\n 3. updrs_totscore (0.345): Refers to the total MDS-UPDRS score	reflecting overall severity. A higher score suggests greater disease severity.\n 4. updrs2_score (0.296): Evaluates difficulties in daily activities reported by patients. A higher score indicates greater difficulty.\n 5. lowput_expected (0.186): Represents the lower expected limit of dopamine signal intensity in the putamen. Below-threshold values suggest dopamine depletion.\n 6. upsit_pctl (0.13…	a biomarker for Parkinson's.\n 7. mean_putamen (0.105): Average dopamine signal intensity across both putamen regions	reflecting dopamine deficiency.\n 8. DATSCAN_PUTAMEN_L (0.093): Dopamine signal intensity in the left putamen. Asymmetry is a hallmark of Parkinson's.\n 9. con_striatum (0.035): Overall dopamine signal intensity in the striatum (including putamen and caudate).\n 10. DATSCAN_PUTAMEN_R (0.031): Dopamine signal intensity in the right putamen. Early Parkinson's often shows left-right asymmetry.\n \n …	respond with `1` if the subject is likely to have Parkinson's disease or `0` if they are healthy.\n \n Information of subject:\n 1. updrs3_score: 14\n 2. con_putamen: 0.58\n 3. updrs_totscore: 21\n 4. updrs2_score: 4\n 5. lowput_expected: 0.3112836942543029\n 6. upsit_pctl: 9.0\n 7. mean_putamen: 0.7749999999999999\n 8. DATSCAN_PUTAMEN_L: 0.58\n 9. con_striatum: 2.19\n 10. DATSCAN_PUTAMEN_R: 0.97…	respond with `1` for Parkinson's disease or `0` for healthy control.\n Your response should contain only the number `1` or `0`	with no additional text.\n Final Answer:\n "}	{"role": "assistant"	"content": " 1"}]}
{"messages": [{"role": "system"	"content": "You are a medical expert."}	{"role": "user"	"content": "\n You are a medical expert. Analyze the following test results to determine whether the person likely has Parkinson's disease (Answer: 1) or is a healthy control (Answer: 0). \n Compare the provided values with typical ranges observed in Parkinson's disease patients and healthy individuals. \n The values in parentheses represent the weighted average SHAP values of four tree-based mod…	where higher values indicate greater variable importance.\n \n Test Explanations:\n 1. updrs3_score (0.819): Represents the MDS-UPDRS Part III score	which evaluates motor function through clinical assessments. A higher score indicates more severe motor symptoms.\n 2. con_putamen (0.487): Indicates the dopamine signal intensity ratio between the left and right putamen regions. Parkinson's disease often shows significant asymmetry.\n 3. updrs_totscore (0.345): Refers to the total MDS-UPDRS score	reflecting overall severity. A higher score suggests greater disease severity.\n 4. updrs2_score (0.296): Evaluates difficulties in daily activities reported by patients. A higher score indicates greater difficulty.\n 5. lowput_expected (0.186): Represents the lower expected limit of dopamine signal intensity in the putamen. Below-threshold values suggest dopamine depletion.\n 6. upsit_pctl (0.13…	a biomarker for Parkinson's.\n 7. mean_putamen (0.105): Average dopamine signal intensity across both putamen regions	reflecting dopamine deficiency.\n 8. DATSCAN_PUTAMEN_L (0.093): Dopamine signal intensity in the left putamen. Asymmetry is a hallmark of Parkinson's.\n 9. con_striatum (0.035): Overall dopamine signal intensity in the striatum (including putamen and caudate).\n 10. DATSCAN_PUTAMEN_R (0.031): Dopamine signal intensity in the right putamen. Early Parkinson's often shows left-right asymmetry.\n \n …	respond with `1` if the subject is likely to have Parkinson's disease or `0` if they are healthy.\n \n Information of subject:\n 1. updrs3_score: 11\n 2. con_putamen: 1.59\n 3. updrs_totscore: 19\n 4. updrs2_score: 4\n 5. lowput_expected: 0.7072014099623237\n 6. upsit_pctl: 3.0\n 7. mean_putamen: 1.855\n 8. DATSCAN_PUTAMEN_L: 2.12\n 9. con_striatum: 4.77\n 10. DATSCAN_PUTAMEN_R: 1.59\n\n Based on…	respond with `1` for Parkinson's disease or `0` for healthy control.\n Your response should contain only the number `1` or `0`	with no additional text.\n Final Answer:\n "}	{"role": "assistant"	"content": " 1"}]}
{"messages": [{"role": "system"	"content": "You are a medical expert."}	{"role": "user"	"content": "\n You are a medical expert. Analyze the following test results to determine whether the person likely has Parkinson's disease (Answer: 1) or is a healthy control (Answer: 0). \n Compare the provided values with typical ranges observed in Parkinson's disease patients and healthy individuals. \n The values in parentheses represent the weighted average SHAP values of four tree-based mod…	where higher values indicate greater variable importance.\n \n Test Explanations:\n 1. updrs3_score (0.819): Represents the MDS-UPDRS Part III score	which evaluates motor function through clinical assessments. A higher score indicates more severe motor symptoms.\n 2. con_putamen (0.487): Indicates the dopamine signal intensity ratio between the left and right putamen regions. Parkinson's disease often shows significant asymmetry.\n 3. updrs_totscore (0.345): Refers to the total MDS-UPDRS score	reflecting overall severity. A higher score suggests greater disease severity.\n 4. updrs2_score (0.296): Evaluates difficulties in daily activities reported by patients. A higher score indicates greater difficulty.\n 5. lowput_expected (0.186): Represents the lower expected limit of dopamine signal intensity in the putamen. Below-threshold values suggest dopamine depletion.\n 6. upsit_pctl (0.13…	a biomarker for Parkinson's.\n 7. mean_putamen (0.105): Average dopamine signal intensity across both putamen regions	reflecting dopamine deficiency.\n 8. DATSCAN_PUTAMEN_L (0.093): Dopamine signal intensity in the left putamen. Asymmetry is a hallmark of Parkinson's.\n 9. con_striatum (0.035): Overall dopamine signal intensity in the striatum (including putamen and caudate).\n 10. DATSCAN_PUTAMEN_R (0.031): Dopamine signal intensity in the right putamen. Early Parkinson's often shows left-right asymmetry.\n \n …	respond with `1` if the subject is likely to have Parkinson's disease or `0` if they are healthy.\n \n Information of subject:\n 1. updrs3_score: 14\n 2. con_putamen: 0.79\n 3. updrs_totscore: 33\n 4. updrs2_score: 10\n 5. lowput_expected: 0.4305049009552819\n 6. upsit_pctl: 9.0\n 7. mean_putamen: 0.795\n 8. DATSCAN_PUTAMEN_L: 0.8\n 9. con_striatum: 2.64\n 10. DATSCAN_PUTAMEN_R: 0.79\n\n Based on…	respond with `1` for Parkinson's disease or `0` for healthy control.\n Your response should contain only the number `1` or `0`	with no additional text.\n Final Answer:\n "}	{"role": "assistant"	"content": " 1"}]}
{"messages": [{"role": "system"	"content": "You are a medical expert."}	{"role": "user"	"content": "\n You are a medical expert. Analyze the following test results to determine whether the person likely has Parkinson's disease (Answer: 1) or is a healthy control (Answer: 0). \n Compare the provided values with typical ranges observed in Parkinson's disease patients and healthy individuals. \n The values in parentheses represent the weighted average SHAP values of four tree-based mod…	where higher values indicate greater variable importance.\n \n Test Explanations:\n 1. updrs3_score (0.819): Represents the MDS-UPDRS Part III score	which evaluates motor function through clinical assessments. A higher score indicates more severe motor symptoms.\n 2. con_putamen (0.487): Indicates the dopamine signal intensity ratio between the left and right putamen regions. Parkinson's disease often shows significant asymmetry.\n 3. updrs_totscore (0.345): Refers to the total MDS-UPDRS score	reflecting overall severity. A higher score suggests greater disease severity.\n 4. updrs2_score (0.296): Evaluates difficulties in daily activities reported by patients. A higher score indicates greater difficulty.\n 5. lowput_expected (0.186): Represents the lower expected limit of dopamine signal intensity in the putamen. Below-threshold values suggest dopamine depletion.\n 6. upsit_pctl (0.13…	a biomarker for Parkinson's.\n 7. mean_putamen (0.105): Average dopamine signal intensity across both putamen regions	reflecting dopamine deficiency.\n 8. DATSCAN_PUTAMEN_L (0.093): Dopamine signal intensity in the left putamen. Asymmetry is a hallmark of Parkinson's.\n 9. con_striatum (0.035): Overall dopamine signal intensity in the striatum (including putamen and caudate).\n 10. DATSCAN_PUTAMEN_R (0.031): Dopamine signal intensity in the right putamen. Early Parkinson's often shows left-right asymmetry.\n \n …	respond with `1` if the subject is likely to have Parkinson's disease or `0` if they are healthy.\n \n Information of subject:\n 1. updrs3_score: 37\n 2. con_putamen: 0.96\n 3. updrs_totscore: 51\n 4. updrs2_score: 6\n 5. lowput_expected: 0.4603361607441324\n 6. upsit_pctl: 3.0\n 7. mean_putamen: 0.975\n 8. DATSCAN_PUTAMEN_L: 0.99\n 9. con_striatum: 2.59\n 10. DATSCAN_PUTAMEN_R: 0.96\n\n Based on…	respond with `1` for Parkinson's disease or `0` for healthy control.\n Your response should contain only the number `1` or `0`	with no additional text.\n Final Answer:\n "}	{"role": "assistant"	"content": " 1"}]}
{"messages": [{"role": "system"	"content": "You are a medical expert."}	{"role": "user"	"content": "\n You are a medical expert. Analyze the following test results to determine whether the person likely has Parkinson's disease (Answer: 1) or is a healthy control (Answer: 0). \n Compare the provided values with typical ranges observed in Parkinson's disease patients and healthy individuals. \n The values in parentheses represent the weighted average SHAP values of four tree-based mod…	where higher values indicate greater variable importance.\n \n Test Explanations:\n 1. updrs3_score (0.819): Represents the MDS-UPDRS Part III score	which evaluates motor function through clinical assessments. A higher score indicates more severe motor symptoms.\n 2. con_putamen (0.487): Indicates the dopamine signal intensity ratio between the left and right putamen regions. Parkinson's disease often shows significant asymmetry.\n 3. updrs_totscore (0.345): Refers to the total MDS-UPDRS score	reflecting overall severity. A higher score suggests greater disease severity.\n 4. updrs2_score (0.296): Evaluates difficulties in daily activities reported by patients. A higher score indicates greater difficulty.\n 5. lowput_expected (0.186): Represents the lower expected limit of dopamine signal intensity in the putamen. Below-threshold values suggest dopamine depletion.\n 6. upsit_pctl (0.13…	a biomarker for Parkinson's.\n 7. mean_putamen (0.105): Average dopamine signal intensity across both putamen regions	reflecting dopamine deficiency.\n 8. DATSCAN_PUTAMEN_L (0.093): Dopamine signal intensity in the left putamen. Asymmetry is a hallmark of Parkinson's.\n 9. con_striatum (0.035): Overall dopamine signal intensity in the striatum (including putamen and caudate).\n 10. DATSCAN_PUTAMEN_R (0.031): Dopamine signal intensity in the right putamen. Early Parkinson's often shows left-right asymmetry.\n \n …	respond with `1` if the subject is likely to have Parkinson's disease or `0` if they are healthy.\n \n Information of subject:\n 1. updrs3_score: 24\n 2. con_putamen: 0.43\n 3. updrs_totscore: 46\n 4. updrs2_score: 15\n 5. lowput_expected: 0.1835362754136103\n 6. upsit_pctl: 66.0\n 7. mean_putamen: 0.37\n 8. DATSCAN_PUTAMEN_L: 0.31\n 9. con_striatum: 1.24\n 10. DATSCAN_PUTAMEN_R: 0.43\n\n Based o…	respond with `1` for Parkinson's disease or `0` for healthy control.\n Your response should contain only the number `1` or `0`	with no additional text.\n Final Answer:\n "}	{"role": "assistant"	"content": " 1"}]}
{"messages": [{"role": "system"	"content": "You are a medical expert."}	{"role": "user"	"content": "\n You are a medical expert. Analyze the following test results to determine whether the person likely has Parkinson's disease (Answer: 1) or is a healthy control (Answer: 0). \n Compare the provided values with typical ranges observed in Parkinson's disease patients and healthy individuals. \n The values in parentheses represent the weighted average SHAP values of four tree-based mod…	where higher values indicate greater variable importance.\n \n Test Explanations:\n 1. updrs3_score (0.819): Represents the MDS-UPDRS Part III score	which evaluates motor function through clinical assessments. A higher score indicates more severe motor symptoms.\n 2. con_putamen (0.487): Indicates the dopamine signal intensity ratio between the left and right putamen regions. Parkinson's disease often shows significant asymmetry.\n 3. updrs_totscore (0.345): Refers to the total MDS-UPDRS score	reflecting overall severity. A higher score suggests greater disease severity.\n 4. updrs2_score (0.296): Evaluates difficulties in daily activities reported by patients. A higher score indicates greater difficulty.\n 5. lowput_expected (0.186): Represents the lower expected limit of dopamine signal intensity in the putamen. Below-threshold values suggest dopamine depletion.\n 6. upsit_pctl (0.13…	a biomarker for Parkinson's.\n 7. mean_putamen (0.105): Average dopamine signal intensity across both putamen regions	reflecting dopamine deficiency.\n 8. DATSCAN_PUTAMEN_L (0.093): Dopamine signal intensity in the left putamen. Asymmetry is a hallmark of Parkinson's.\n 9. con_striatum (0.035): Overall dopamine signal intensity in the striatum (including putamen and caudate).\n 10. DATSCAN_PUTAMEN_R (0.031): Dopamine signal intensity in the right putamen. Early Parkinson's often shows left-right asymmetry.\n \n …	respond with `1` if the subject is likely to have Parkinson's disease or `0` if they are healthy.\n \n Information of subject:\n 1. updrs3_score: 12\n 2. con_putamen: 1.16\n 3. updrs_totscore: 15\n 4. updrs2_score: 1\n 5. lowput_expected: 0.5644650782160755\n 6. upsit_pctl: 3.0\n 7. mean_putamen: 1.215\n 8. DATSCAN_PUTAMEN_L: 1.27\n 9. con_striatum: 4.17\n 10. DATSCAN_PUTAMEN_R: 1.16\n\n Based on…	respond with `1` for Parkinson's disease or `0` for healthy control.\n Your response should contain only the number `1` or `0`	with no additional text.\n Final Answer:\n "}	{"role": "assistant"	"content": " 1"}]}
{"messages": [{"role": "system"	"content": "You are a medical expert."}	{"role": "user"	"content": "\n You are a medical expert. Analyze the following test results to determine whether the person likely has Parkinson's disease (Answer: 1) or is a healthy control (Answer: 0). \n Compare the provided values with typical ranges observed in Parkinson's disease patients and healthy individuals. \n The values in parentheses represent the weighted average SHAP values of four tree-based mod…	where higher values indicate greater variable importance.\n \n Test Explanations:\n 1. updrs3_score (0.819): Represents the MDS-UPDRS Part III score	which evaluates motor function through clinical assessments. A higher score indicates more severe motor symptoms.\n 2. con_putamen (0.487): Indicates the dopamine signal intensity ratio between the left and right putamen regions. Parkinson's disease often shows significant asymmetry.\n 3. updrs_totscore (0.345): Refers to the total MDS-UPDRS score	reflecting overall severity. A higher score suggests greater disease severity.\n 4. updrs2_score (0.296): Evaluates difficulties in daily activities reported by patients. A higher score indicates greater difficulty.\n 5. lowput_expected (0.186): Represents the lower expected limit of dopamine signal intensity in the putamen. Below-threshold values suggest dopamine depletion.\n 6. upsit_pctl (0.13…	a biomarker for Parkinson's.\n 7. mean_putamen (0.105): Average dopamine signal intensity across both putamen regions	reflecting dopamine deficiency.\n 8. DATSCAN_PUTAMEN_L (0.093): Dopamine signal intensity in the left putamen. Asymmetry is a hallmark of Parkinson's.\n 9. con_striatum (0.035): Overall dopamine signal intensity in the striatum (including putamen and caudate).\n 10. DATSCAN_PUTAMEN_R (0.031): Dopamine signal intensity in the right putamen. Early Parkinson's often shows left-right asymmetry.\n \n …	respond with `1` if the subject is likely to have Parkinson's disease or `0` if they are healthy.\n \n Information of subject:\n 1. updrs3_score: 17\n 2. con_putamen: 0.85\n 3. updrs_totscore: 20\n 4. updrs2_score: 1\n 5. lowput_expected: 0.4456256296571648\n 6. upsit_pctl: 14.5\n 7. mean_putamen: 0.97\n 8. DATSCAN_PUTAMEN_L: 0.85\n 9. con_striatum: 2.93\n 10. DATSCAN_PUTAMEN_R: 1.09\n\n Based on…	respond with `1` for Parkinson's disease or `0` for healthy control.\n Your response should contain only the number `1` or `0`	with no additional text.\n Final Answer:\n "}	{"role": "assistant"	"content": " 1"}]}
{"messages": [{"role": "system"	"content": "You are a medical expert."}	{"role": "user"	"content": "\n You are a medical expert. Analyze the following test results to determine whether the person likely has Parkinson's disease (Answer: 1) or is a healthy control (Answer: 0). \n Compare the provided values with typical ranges observed in Parkinson's disease patients and healthy individuals. \n The values in parentheses represent the weighted average SHAP values of four tree-based mod…	where higher values indicate greater variable importance.\n \n Test Explanations:\n 1. updrs3_score (0.819): Represents the MDS-UPDRS Part III score	which evaluates motor function through clinical assessments. A higher score indicates more severe motor symptoms.\n 2. con_putamen (0.487): Indicates the dopamine signal intensity ratio between the left and right putamen regions. Parkinson's disease often shows significant asymmetry.\n 3. updrs_totscore (0.345): Refers to the total MDS-UPDRS score	reflecting overall severity. A higher score suggests greater disease severity.\n 4. updrs2_score (0.296): Evaluates difficulties in daily activities reported by patients. A higher score indicates greater difficulty.\n 5. lowput_expected (0.186): Represents the lower expected limit of dopamine signal intensity in the putamen. Below-threshold values suggest dopamine depletion.\n 6. upsit_pctl (0.13…	a biomarker for Parkinson's.\n 7. mean_putamen (0.105): Average dopamine signal intensity across both putamen regions	reflecting dopamine deficiency.\n 8. DATSCAN_PUTAMEN_L (0.093): Dopamine signal intensity in the left putamen. Asymmetry is a hallmark of Parkinson's.\n 9. con_striatum (0.035): Overall dopamine signal intensity in the striatum (including putamen and caudate).\n 10. DATSCAN_PUTAMEN_R (0.031): Dopamine signal intensity in the right putamen. Early Parkinson's often shows left-right asymmetry.\n \n …	respond with `1` if the subject is likely to have Parkinson's disease or `0` if they are healthy.\n \n Information of subject:\n 1. updrs3_score: 30\n 2. con_putamen: 0.9\n 3. updrs_totscore: 51\n 4. updrs2_score: 16\n 5. lowput_expected: 0.4697089571672567\n 6. upsit_pctl: 16.0\n 7. mean_putamen: 0.88\n 8. DATSCAN_PUTAMEN_L: 0.9\n 9. con_striatum: 2.33\n 10. DATSCAN_PUTAMEN_R: 0.86\n\n Based on …	respond with `1` for Parkinson's disease or `0` for healthy control.\n Your response should contain only the number `1` or `0`	with no additional text.\n Final Answer:\n "}	{"role": "assistant"	"content": " 1"}]}
{"messages": [{"role": "system"	"content": "You are a medical expert."}	{"role": "user"	"content": "\n You are a medical expert. Analyze the following test results to determine whether the person likely has Parkinson's disease (Answer: 1) or is a healthy control (Answer: 0). \n Compare the provided values with typical ranges observed in Parkinson's disease patients and healthy individuals. \n The values in parentheses represent the weighted average SHAP values of four tree-based mod…	where higher values indicate greater variable importance.\n \n Test Explanations:\n 1. updrs3_score (0.819): Represents the MDS-UPDRS Part III score	which evaluates motor function through clinical assessments. A higher score indicates more severe motor symptoms.\n 2. con_putamen (0.487): Indicates the dopamine signal intensity ratio between the left and right putamen regions. Parkinson's disease often shows significant asymmetry.\n 3. updrs_totscore (0.345): Refers to the total MDS-UPDRS score	reflecting overall severity. A higher score suggests greater disease severity.\n 4. updrs2_score (0.296): Evaluates difficulties in daily activities reported by patients. A higher score indicates greater difficulty.\n 5. lowput_expected (0.186): Represents the lower expected limit of dopamine signal intensity in the putamen. Below-threshold values suggest dopamine depletion.\n 6. upsit_pctl (0.13…	a biomarker for Parkinson's.\n 7. mean_putamen (0.105): Average dopamine signal intensity across both putamen regions	reflecting dopamine deficiency.\n 8. DATSCAN_PUTAMEN_L (0.093): Dopamine signal intensity in the left putamen. Asymmetry is a hallmark of Parkinson's.\n 9. con_striatum (0.035): Overall dopamine signal intensity in the striatum (including putamen and caudate).\n 10. DATSCAN_PUTAMEN_R (0.031): Dopamine signal intensity in the right putamen. Early Parkinson's often shows left-right asymmetry.\n \n …	respond with `1` if the subject is likely to have Parkinson's disease or `0` if they are healthy.\n \n Information of subject:\n 1. updrs3_score: 27\n 2. con_putamen: 0.56\n 3. updrs_totscore: 34\n 4. updrs2_score: 3\n 5. lowput_expected: 0.2877342250203829\n 6. upsit_pctl: 5.0\n 7. mean_putamen: 0.6950000000000001\n 8. DATSCAN_PUTAMEN_L: 0.56\n 9. con_striatum: 1.5\n 10. DATSCAN_PUTAMEN_R: 0.83\…	respond with `1` for Parkinson's disease or `0` for healthy control.\n Your response should contain only the number `1` or `0`	with no additional text.\n Final Answer:\n "}	{"role": "assistant"	"content": " 1"}]}
{"messages": [{"role": "system"	"content": "You are a medical expert."}	{"role": "user"	"content": "\n You are a medical expert. Analyze the following test results to determine whether the person likely has Parkinson's disease (Answer: 1) or is a healthy control (Answer: 0). \n Compare the provided values with typical ranges observed in Parkinson's disease patients and healthy individuals. \n The values in parentheses represent the weighted average SHAP values of four tree-based mod…	where higher values indicate greater variable importance.\n \n Test Explanations:\n 1. updrs3_score (0.819): Represents the MDS-UPDRS Part III score	which evaluates motor function through clinical assessments. A higher score indicates more severe motor symptoms.\n 2. con_putamen (0.487): Indicates the dopamine signal intensity ratio between the left and right putamen regions. Parkinson's disease often shows significant asymmetry.\n 3. updrs_totscore (0.345): Refers to the total MDS-UPDRS score	reflecting overall severity. A higher score suggests greater disease severity.\n 4. updrs2_score (0.296): Evaluates difficulties in daily activities reported by patients. A higher score indicates greater difficulty.\n 5. lowput_expected (0.186): Represents the lower expected limit of dopamine signal intensity in the putamen. Below-threshold values suggest dopamine depletion.\n 6. upsit_pctl (0.13…	a biomarker for Parkinson's.\n 7. mean_putamen (0.105): Average dopamine signal intensity across both putamen regions	reflecting dopamine deficiency.\n 8. DATSCAN_PUTAMEN_L (0.093): Dopamine signal intensity in the left putamen. Asymmetry is a hallmark of Parkinson's.\n 9. con_striatum (0.035): Overall dopamine signal intensity in the striatum (including putamen and caudate).\n 10. DATSCAN_PUTAMEN_R (0.031): Dopamine signal intensity in the right putamen. Early Parkinson's often shows left-right asymmetry.\n \n …	respond with `1` if the subject is likely to have Parkinson's disease or `0` if they are healthy.\n \n Information of subject:\n 1. updrs3_score: 31\n 2. con_putamen: 1.02\n 3. updrs_totscore: 49\n 4. updrs2_score: 13\n 5. lowput_expected: 0.5150651008115769\n 6. upsit_pctl: 12.5\n 7. mean_putamen: 1.08\n 8. DATSCAN_PUTAMEN_L: 1.14\n 9. con_striatum: 3.01\n 10. DATSCAN_PUTAMEN_R: 1.02\n\n Based o…	respond with `1` for Parkinson's disease or `0` for healthy control.\n Your response should contain only the number `1` or `0`	with no additional text.\n Final Answer:\n "}	{"role": "assistant"	"content": " 1"}]}
{"messages": [{"role": "system"	"content": "You are a medical expert."}	{"role": "user"	"content": "\n You are a medical expert. Analyze the following test results to determine whether the person likely has Parkinson's disease (Answer: 1) or is a healthy control (Answer: 0). \n Compare the provided values with typical ranges observed in Parkinson's disease patients and healthy individuals. \n The values in parentheses represent the weighted average SHAP values of four tree-based mod…	where higher values indicate greater variable importance.\n \n Test Explanations:\n 1. updrs3_score (0.819): Represents the MDS-UPDRS Part III score	which evaluates motor function through clinical assessments. A higher score indicates more severe motor symptoms.\n 2. con_putamen (0.487): Indicates the dopamine signal intensity ratio between the left and right putamen regions. Parkinson's disease often shows significant asymmetry.\n 3. updrs_totscore (0.345): Refers to the total MDS-UPDRS score	reflecting overall severity. A higher score suggests greater disease severity.\n 4. updrs2_score (0.296): Evaluates difficulties in daily activities reported by patients. A higher score indicates greater difficulty.\n 5. lowput_expected (0.186): Represents the lower expected limit of dopamine signal intensity in the putamen. Below-threshold values suggest dopamine depletion.\n 6. upsit_pctl (0.13…	a biomarker for Parkinson's.\n 7. mean_putamen (0.105): Average dopamine signal intensity across both putamen regions	reflecting dopamine deficiency.\n 8. DATSCAN_PUTAMEN_L (0.093): Dopamine signal intensity in the left putamen. Asymmetry is a hallmark of Parkinson's.\n 9. con_striatum (0.035): Overall dopamine signal intensity in the striatum (including putamen and caudate).\n 10. DATSCAN_PUTAMEN_R (0.031): Dopamine signal intensity in the right putamen. Early Parkinson's often shows left-right asymmetry.\n \n …	respond with `1` if the subject is likely to have Parkinson's disease or `0` if they are healthy.\n \n Information of subject:\n 1. updrs3_score: 0\n 2. con_putamen: 3.075\n 3. updrs_totscore: 2\n 4. updrs2_score: 0\n 5. lowput_expected: 1.483455641857976\n 6. upsit_pctl: 91.5\n 7. mean_putamen: 3.075\n 8. DATSCAN_PUTAMEN_L: 3.05\n 9. con_striatum: 7.065\n 10. DATSCAN_PUTAMEN_R: 3.1\n\n Based on …	respond with `1` for Parkinson's disease or `0` for healthy control.\n Your response should contain only the number `1` or `0`	with no additional text.\n Final Answer:\n "}	{"role": "assistant"	"content": " 0"}]}
{"messages": [{"role": "system"	"content": "You are a medical expert."}	{"role": "user"	"content": "\n You are a medical expert. Analyze the following test results to determine whether the person likely has Parkinson's disease (Answer: 1) or is a healthy control (Answer: 0). \n Compare the provided values with typical ranges observed in Parkinson's disease patients and healthy individuals. \n The values in parentheses represent the weighted average SHAP values of four tree-based mod…	where higher values indicate greater variable importance.\n \n Test Explanations:\n 1. updrs3_score (0.819): Represents the MDS-UPDRS Part III score	which evaluates motor function through clinical assessments. A higher score indicates more severe motor symptoms.\n 2. con_putamen (0.487): Indicates the dopamine signal intensity ratio between the left and right putamen regions. Parkinson's disease often shows significant asymmetry.\n 3. updrs_totscore (0.345): Refers to the total MDS-UPDRS score	reflecting overall severity. A higher score suggests greater disease severity.\n 4. updrs2_score (0.296): Evaluates difficulties in daily activities reported by patients. A higher score indicates greater difficulty.\n 5. lowput_expected (0.186): Represents the lower expected limit of dopamine signal intensity in the putamen. Below-threshold values suggest dopamine depletion.\n 6. upsit_pctl (0.13…	a biomarker for Parkinson's.\n 7. mean_putamen (0.105): Average dopamine signal intensity across both putamen regions	reflecting dopamine deficiency.\n 8. DATSCAN_PUTAMEN_L (0.093): Dopamine signal intensity in the left putamen. Asymmetry is a hallmark of Parkinson's.\n 9. con_striatum (0.035): Overall dopamine signal intensity in the striatum (including putamen and caudate).\n 10. DATSCAN_PUTAMEN_R (0.031): Dopamine signal intensity in the right putamen. Early Parkinson's often shows left-right asymmetry.\n \n …	respond with `1` if the subject is likely to have Parkinson's disease or `0` if they are healthy.\n \n Information of subject:\n 1. updrs3_score: 7\n 2. con_putamen: 2.315\n 3. updrs_totscore: 9\n 4. updrs2_score: 0\n 5. lowput_expected: 1.052067280680548\n 6. upsit_pctl: 10.0\n 7. mean_putamen: 2.315\n 8. DATSCAN_PUTAMEN_L: 2.24\n 9. con_striatum: 5.32\n 10. DATSCAN_PUTAMEN_R: 2.39\n\n Based on …	respond with `1` for Parkinson's disease or `0` for healthy control.\n Your response should contain only the number `1` or `0`	with no additional text.\n Final Answer:\n "}	{"role": "assistant"	"content": " 0"}]}
{"messages": [{"role": "system"	"content": "You are a medical expert."}	{"role": "user"	"content": "\n You are a medical expert. Analyze the following test results to determine whether the person likely has Parkinson's disease (Answer: 1) or is a healthy control (Answer: 0). \n Compare the provided values with typical ranges observed in Parkinson's disease patients and healthy individuals. \n The values in parentheses represent the weighted average SHAP values of four tree-based mod…	where higher values indicate greater variable importance.\n \n Test Explanations:\n 1. updrs3_score (0.819): Represents the MDS-UPDRS Part III score	which evaluates motor function through clinical assessments. A higher score indicates more severe motor symptoms.\n 2. con_putamen (0.487): Indicates the dopamine signal intensity ratio between the left and right putamen regions. Parkinson's disease often shows significant asymmetry.\n 3. updrs_totscore (0.345): Refers to the total MDS-UPDRS score	reflecting overall severity. A higher score suggests greater disease severity.\n 4. updrs2_score (0.296): Evaluates difficulties in daily activities reported by patients. A higher score indicates greater difficulty.\n 5. lowput_expected (0.186): Represents the lower expected limit of dopamine signal intensity in the putamen. Below-threshold values suggest dopamine depletion.\n 6. upsit_pctl (0.13…	a biomarker for Parkinson's.\n 7. mean_putamen (0.105): Average dopamine signal intensity across both putamen regions	reflecting dopamine deficiency.\n 8. DATSCAN_PUTAMEN_L (0.093): Dopamine signal intensity in the left putamen. Asymmetry is a hallmark of Parkinson's.\n 9. con_striatum (0.035): Overall dopamine signal intensity in the striatum (including putamen and caudate).\n 10. DATSCAN_PUTAMEN_R (0.031): Dopamine signal intensity in the right putamen. Early Parkinson's often shows left-right asymmetry.\n \n …	respond with `1` if the subject is likely to have Parkinson's disease or `0` if they are healthy.\n \n Information of subject:\n 1. updrs3_score: 19\n 2. con_putamen: 0.6\n 3. updrs_totscore: 28\n 4. updrs2_score: 4\n 5. lowput_expected: 0.2264017829757082\n 6. upsit_pctl: 75.5\n 7. mean_putamen: 0.515\n 8. DATSCAN_PUTAMEN_L: 0.6\n 9. con_striatum: 2.59\n 10. DATSCAN_PUTAMEN_R: 0.43\n\n Based on …	respond with `1` for Parkinson's disease or `0` for healthy control.\n Your response should contain only the number `1` or `0`	with no additional text.\n Final Answer:\n "}	{"role": "assistant"	"content": " 1"}]}
{"messages": [{"role": "system"	"content": "You are a medical expert."}	{"role": "user"	"content": "\n You are a medical expert. Analyze the following test results to determine whether the person likely has Parkinson's disease (Answer: 1) or is a healthy control (Answer: 0). \n Compare the provided values with typical ranges observed in Parkinson's disease patients and healthy individuals. \n The values in parentheses represent the weighted average SHAP values of four tree-based mod…	where higher values indicate greater variable importance.\n \n Test Explanations:\n 1. updrs3_score (0.819): Represents the MDS-UPDRS Part III score	which evaluates motor function through clinical assessments. A higher score indicates more severe motor symptoms.\n 2. con_putamen (0.487): Indicates the dopamine signal intensity ratio between the left and right putamen regions. Parkinson's disease often shows significant asymmetry.\n 3. updrs_totscore (0.345): Refers to the total MDS-UPDRS score	reflecting overall severity. A higher score suggests greater disease severity.\n 4. updrs2_score (0.296): Evaluates difficulties in daily activities reported by patients. A higher score indicates greater difficulty.\n 5. lowput_expected (0.186): Represents the lower expected limit of dopamine signal intensity in the putamen. Below-threshold values suggest dopamine depletion.\n 6. upsit_pctl (0.13…	a biomarker for Parkinson's.\n 7. mean_putamen (0.105): Average dopamine signal intensity across both putamen regions	reflecting dopamine deficiency.\n 8. DATSCAN_PUTAMEN_L (0.093): Dopamine signal intensity in the left putamen. Asymmetry is a hallmark of Parkinson's.\n 9. con_striatum (0.035): Overall dopamine signal intensity in the striatum (including putamen and caudate).\n 10. DATSCAN_PUTAMEN_R (0.031): Dopamine signal intensity in the right putamen. Early Parkinson's often shows left-right asymmetry.\n \n …	respond with `1` if the subject is likely to have Parkinson's disease or `0` if they are healthy.\n \n Information of subject:\n 1. updrs3_score: 16\n 2. con_putamen: 1.02\n 3. updrs_totscore: 26\n 4. updrs2_score: 8\n 5. lowput_expected: 0.4981783555064241\n 6. upsit_pctl: 1.0\n 7. mean_putamen: 0.97\n 8. DATSCAN_PUTAMEN_L: 1.02\n 9. con_striatum: 3.49\n 10. DATSCAN_PUTAMEN_R: 0.92\n\n Based on …	respond with `1` for Parkinson's disease or `0` for healthy control.\n Your response should contain only the number `1` or `0`	with no additional text.\n Final Answer:\n "}	{"role": "assistant"	"content": " 1"}]}
{"messages": [{"role": "system"	"content": "You are a medical expert."}	{"role": "user"	"content": "\n You are a medical expert. Analyze the following test results to determine whether the person likely has Parkinson's disease (Answer: 1) or is a healthy control (Answer: 0). \n Compare the provided values with typical ranges observed in Parkinson's disease patients and healthy individuals. \n The values in parentheses represent the weighted average SHAP values of four tree-based mod…	where higher values indicate greater variable importance.\n \n Test Explanations:\n 1. updrs3_score (0.819): Represents the MDS-UPDRS Part III score	which evaluates motor function through clinical assessments. A higher score indicates more severe motor symptoms.\n 2. con_putamen (0.487): Indicates the dopamine signal intensity ratio between the left and right putamen regions. Parkinson's disease often shows significant asymmetry.\n 3. updrs_totscore (0.345): Refers to the total MDS-UPDRS score	reflecting overall severity. A higher score suggests greater disease severity.\n 4. updrs2_score (0.296): Evaluates difficulties in daily activities reported by patients. A higher score indicates greater difficulty.\n 5. lowput_expected (0.186): Represents the lower expected limit of dopamine signal intensity in the putamen. Below-threshold values suggest dopamine depletion.\n 6. upsit_pctl (0.13…	a biomarker for Parkinson's.\n 7. mean_putamen (0.105): Average dopamine signal intensity across both putamen regions	reflecting dopamine deficiency.\n 8. DATSCAN_PUTAMEN_L (0.093): Dopamine signal intensity in the left putamen. Asymmetry is a hallmark of Parkinson's.\n 9. con_striatum (0.035): Overall dopamine signal intensity in the striatum (including putamen and caudate).\n 10. DATSCAN_PUTAMEN_R (0.031): Dopamine signal intensity in the right putamen. Early Parkinson's often shows left-right asymmetry.\n \n …	respond with `1` if the subject is likely to have Parkinson's disease or `0` if they are healthy.\n \n Information of subject:\n 1. updrs3_score: 1\n 2. con_putamen: 1.56\n 3. updrs_totscore: 2\n 4. updrs2_score: 0\n 5. lowput_expected: 0.5991621264294728\n 6. upsit_pctl: 30.0\n 7. mean_putamen: 1.56\n 8. DATSCAN_PUTAMEN_L: 1.25\n 9. con_striatum: 4.34\n 10. DATSCAN_PUTAMEN_R: 1.87\n\n Based on t…	respond with `1` for Parkinson's disease or `0` for healthy control.\n Your response should contain only the number `1` or `0`	with no additional text.\n Final Answer:\n "}	{"role": "assistant"	"content": " 0"}]}
{"messages": [{"role": "system"	"content": "You are a medical expert."}	{"role": "user"	"content": "\n You are a medical expert. Analyze the following test results to determine whether the person likely has Parkinson's disease (Answer: 1) or is a healthy control (Answer: 0). \n Compare the provided values with typical ranges observed in Parkinson's disease patients and healthy individuals. \n The values in parentheses represent the weighted average SHAP values of four tree-based mod…	where higher values indicate greater variable importance.\n \n Test Explanations:\n 1. updrs3_score (0.819): Represents the MDS-UPDRS Part III score	which evaluates motor function through clinical assessments. A higher score indicates more severe motor symptoms.\n 2. con_putamen (0.487): Indicates the dopamine signal intensity ratio between the left and right putamen regions. Parkinson's disease often shows significant asymmetry.\n 3. updrs_totscore (0.345): Refers to the total MDS-UPDRS score	reflecting overall severity. A higher score suggests greater disease severity.\n 4. updrs2_score (0.296): Evaluates difficulties in daily activities reported by patients. A higher score indicates greater difficulty.\n 5. lowput_expected (0.186): Represents the lower expected limit of dopamine signal intensity in the putamen. Below-threshold values suggest dopamine depletion.\n 6. upsit_pctl (0.13…	a biomarker for Parkinson's.\n 7. mean_putamen (0.105): Average dopamine signal intensity across both putamen regions	reflecting dopamine deficiency.\n 8. DATSCAN_PUTAMEN_L (0.093): Dopamine signal intensity in the left putamen. Asymmetry is a hallmark of Parkinson's.\n 9. con_striatum (0.035): Overall dopamine signal intensity in the striatum (including putamen and caudate).\n 10. DATSCAN_PUTAMEN_R (0.031): Dopamine signal intensity in the right putamen. Early Parkinson's often shows left-right asymmetry.\n \n …	respond with `1` if the subject is likely to have Parkinson's disease or `0` if they are healthy.\n \n Information of subject:\n 1. updrs3_score: 39\n 2. con_putamen: 0.61\n 3. updrs_totscore: 59\n 4. updrs2_score: 7\n 5. lowput_expected: 0.317042679426862\n 6. upsit_pctl: 2.0\n 7. mean_putamen: 0.645\n 8. DATSCAN_PUTAMEN_L: 0.68\n 9. con_striatum: 2.24\n 10. DATSCAN_PUTAMEN_R: 0.61\n\n Based on …	respond with `1` for Parkinson's disease or `0` for healthy control.\n Your response should contain only the number `1` or `0`	with no additional text.\n Final Answer:\n "}	{"role": "assistant"	"content": " 1"}]}
{"messages": [{"role": "system"	"content": "You are a medical expert."}	{"role": "user"	"content": "\n You are a medical expert. Analyze the following test results to determine whether the person likely has Parkinson's disease (Answer: 1) or is a healthy control (Answer: 0). \n Compare the provided values with typical ranges observed in Parkinson's disease patients and healthy individuals. \n The values in parentheses represent the weighted average SHAP values of four tree-based mod…	where higher values indicate greater variable importance.\n \n Test Explanations:\n 1. updrs3_score (0.819): Represents the MDS-UPDRS Part III score	which evaluates motor function through clinical assessments. A higher score indicates more severe motor symptoms.\n 2. con_putamen (0.487): Indicates the dopamine signal intensity ratio between the left and right putamen regions. Parkinson's disease often shows significant asymmetry.\n 3. updrs_totscore (0.345): Refers to the total MDS-UPDRS score	reflecting overall severity. A higher score suggests greater disease severity.\n 4. updrs2_score (0.296): Evaluates difficulties in daily activities reported by patients. A higher score indicates greater difficulty.\n 5. lowput_expected (0.186): Represents the lower expected limit of dopamine signal intensity in the putamen. Below-threshold values suggest dopamine depletion.\n 6. upsit_pctl (0.13…	a biomarker for Parkinson's.\n 7. mean_putamen (0.105): Average dopamine signal intensity across both putamen regions	reflecting dopamine deficiency.\n 8. DATSCAN_PUTAMEN_L (0.093): Dopamine signal intensity in the left putamen. Asymmetry is a hallmark of Parkinson's.\n 9. con_striatum (0.035): Overall dopamine signal intensity in the striatum (including putamen and caudate).\n 10. DATSCAN_PUTAMEN_R (0.031): Dopamine signal intensity in the right putamen. Early Parkinson's often shows left-right asymmetry.\n \n …	respond with `1` if the subject is likely to have Parkinson's disease or `0` if they are healthy.\n \n Information of subject:\n 1. updrs3_score: 39\n 2. con_putamen: 1.59\n 3. updrs_totscore: 78\n 4. updrs2_score: 20\n 5. lowput_expected: 0.690195041137724\n 6. upsit_pctl: 25.0\n 7. mean_putamen: 1.59\n 8. DATSCAN_PUTAMEN_L: 1.36\n 9. con_striatum: 4.19\n 10. DATSCAN_PUTAMEN_R: 1.82\n\n Based on…	respond with `1` for Parkinson's disease or `0` for healthy control.\n Your response should contain only the number `1` or `0`	with no additional text.\n Final Answer:\n "}	{"role": "assistant"	"content": " 1"}]}
{"messages": [{"role": "system"	"content": "You are a medical expert."}	{"role": "user"	"content": "\n You are a medical expert. Analyze the following test results to determine whether the person likely has Parkinson's disease (Answer: 1) or is a healthy control (Answer: 0). \n Compare the provided values with typical ranges observed in Parkinson's disease patients and healthy individuals. \n The values in parentheses represent the weighted average SHAP values of four tree-based mod…	where higher values indicate greater variable importance.\n \n Test Explanations:\n 1. updrs3_score (0.819): Represents the MDS-UPDRS Part III score	which evaluates motor function through clinical assessments. A higher score indicates more severe motor symptoms.\n 2. con_putamen (0.487): Indicates the dopamine signal intensity ratio between the left and right putamen regions. Parkinson's disease often shows significant asymmetry.\n 3. updrs_totscore (0.345): Refers to the total MDS-UPDRS score	reflecting overall severity. A higher score suggests greater disease severity.\n 4. updrs2_score (0.296): Evaluates difficulties in daily activities reported by patients. A higher score indicates greater difficulty.\n 5. lowput_expected (0.186): Represents the lower expected limit of dopamine signal intensity in the putamen. Below-threshold values suggest dopamine depletion.\n 6. upsit_pctl (0.13…	a biomarker for Parkinson's.\n 7. mean_putamen (0.105): Average dopamine signal intensity across both putamen regions	reflecting dopamine deficiency.\n 8. DATSCAN_PUTAMEN_L (0.093): Dopamine signal intensity in the left putamen. Asymmetry is a hallmark of Parkinson's.\n 9. con_striatum (0.035): Overall dopamine signal intensity in the striatum (including putamen and caudate).\n 10. DATSCAN_PUTAMEN_R (0.031): Dopamine signal intensity in the right putamen. Early Parkinson's often shows left-right asymmetry.\n \n …	respond with `1` if the subject is likely to have Parkinson's disease or `0` if they are healthy.\n \n Information of subject:\n 1. updrs3_score: 24\n 2. con_putamen: 0.46\n 3. updrs_totscore: 29\n 4. updrs2_score: 4\n 5. lowput_expected: 0.2352474324508154\n 6. upsit_pctl: 8.0\n 7. mean_putamen: 0.775\n 8. DATSCAN_PUTAMEN_L: 0.46\n 9. con_striatum: 2.05\n 10. DATSCAN_PUTAMEN_R: 1.09\n\n Based on…	respond with `1` for Parkinson's disease or `0` for healthy control.\n Your response should contain only the number `1` or `0`	with no additional text.\n Final Answer:\n "}	{"role": "assistant"	"content": " 1"}]}
{"messages": [{"role": "system"	"content": "You are a medical expert."}	{"role": "user"	"content": "\n You are a medical expert. Analyze the following test results to determine whether the person likely has Parkinson's disease (Answer: 1) or is a healthy control (Answer: 0). \n Compare the provided values with typical ranges observed in Parkinson's disease patients and healthy individuals. \n The values in parentheses represent the weighted average SHAP values of four tree-based mod…	where higher values indicate greater variable importance.\n \n Test Explanations:\n 1. updrs3_score (0.819): Represents the MDS-UPDRS Part III score	which evaluates motor function through clinical assessments. A higher score indicates more severe motor symptoms.\n 2. con_putamen (0.487): Indicates the dopamine signal intensity ratio between the left and right putamen regions. Parkinson's disease often shows significant asymmetry.\n 3. updrs_totscore (0.345): Refers to the total MDS-UPDRS score	reflecting overall severity. A higher score suggests greater disease severity.\n 4. updrs2_score (0.296): Evaluates difficulties in daily activities reported by patients. A higher score indicates greater difficulty.\n 5. lowput_expected (0.186): Represents the lower expected limit of dopamine signal intensity in the putamen. Below-threshold values suggest dopamine depletion.\n 6. upsit_pctl (0.13…	a biomarker for Parkinson's.\n 7. mean_putamen (0.105): Average dopamine signal intensity across both putamen regions	reflecting dopamine deficiency.\n 8. DATSCAN_PUTAMEN_L (0.093): Dopamine signal intensity in the left putamen. Asymmetry is a hallmark of Parkinson's.\n 9. con_striatum (0.035): Overall dopamine signal intensity in the striatum (including putamen and caudate).\n 10. DATSCAN_PUTAMEN_R (0.031): Dopamine signal intensity in the right putamen. Early Parkinson's often shows left-right asymmetry.\n \n …	respond with `1` if the subject is likely to have Parkinson's disease or `0` if they are healthy.\n \n Information of subject:\n 1. updrs3_score: 0\n 2. con_putamen: 1.925\n 3. updrs_totscore: 6\n 4. updrs2_score: 0\n 5. lowput_expected: 0.8664579280306951\n 6. upsit_pctl: 24.0\n 7. mean_putamen: 1.925\n 8. DATSCAN_PUTAMEN_L: 1.86\n 9. con_striatum: 4.47\n 10. DATSCAN_PUTAMEN_R: 1.99\n\n Based on…	respond with `1` for Parkinson's disease or `0` for healthy control.\n Your response should contain only the number `1` or `0`	with no additional text.\n Final Answer:\n "}	{"role": "assistant"	"content": " 0"}]}
{"messages": [{"role": "system"	"content": "You are a medical expert."}	{"role": "user"	"content": "\n You are a medical expert. Analyze the following test results to determine whether the person likely has Parkinson's disease (Answer: 1) or is a healthy control (Answer: 0). \n Compare the provided values with typical ranges observed in Parkinson's disease patients and healthy individuals. \n The values in parentheses represent the weighted average SHAP values of four tree-based mod…	where higher values indicate greater variable importance.\n \n Test Explanations:\n 1. updrs3_score (0.819): Represents the MDS-UPDRS Part III score	which evaluates motor function through clinical assessments. A higher score indicates more severe motor symptoms.\n 2. con_putamen (0.487): Indicates the dopamine signal intensity ratio between the left and right putamen regions. Parkinson's disease often shows significant asymmetry.\n 3. updrs_totscore (0.345): Refers to the total MDS-UPDRS score	reflecting overall severity. A higher score suggests greater disease severity.\n 4. updrs2_score (0.296): Evaluates difficulties in daily activities reported by patients. A higher score indicates greater difficulty.\n 5. lowput_expected (0.186): Represents the lower expected limit of dopamine signal intensity in the putamen. Below-threshold values suggest dopamine depletion.\n 6. upsit_pctl (0.13…	a biomarker for Parkinson's.\n 7. mean_putamen (0.105): Average dopamine signal intensity across both putamen regions	reflecting dopamine deficiency.\n 8. DATSCAN_PUTAMEN_L (0.093): Dopamine signal intensity in the left putamen. Asymmetry is a hallmark of Parkinson's.\n 9. con_striatum (0.035): Overall dopamine signal intensity in the striatum (including putamen and caudate).\n 10. DATSCAN_PUTAMEN_R (0.031): Dopamine signal intensity in the right putamen. Early Parkinson's often shows left-right asymmetry.\n \n …	respond with `1` if the subject is likely to have Parkinson's disease or `0` if they are healthy.\n \n Information of subject:\n 1. updrs3_score: 32\n 2. con_putamen: 0.86\n 3. updrs_totscore: 38\n 4. updrs2_score: 1\n 5. lowput_expected: 0.4300707554763462\n 6. upsit_pctl: 20.5\n 7. mean_putamen: 1.02\n 8. DATSCAN_PUTAMEN_L: 1.18\n 9. con_striatum: 2.86\n 10. DATSCAN_PUTAMEN_R: 0.86\n\n Based on…	respond with `1` for Parkinson's disease or `0` for healthy control.\n Your response should contain only the number `1` or `0`	with no additional text.\n Final Answer:\n "}	{"role": "assistant"	"content": " 1"}]}
{"messages": [{"role": "system"	"content": "You are a medical expert."}	{"role": "user"	"content": "\n You are a medical expert. Analyze the following test results to determine whether the person likely has Parkinson's disease (Answer: 1) or is a healthy control (Answer: 0). \n Compare the provided values with typical ranges observed in Parkinson's disease patients and healthy individuals. \n The values in parentheses represent the weighted average SHAP values of four tree-based mod…	where higher values indicate greater variable importance.\n \n Test Explanations:\n 1. updrs3_score (0.819): Represents the MDS-UPDRS Part III score	which evaluates motor function through clinical assessments. A higher score indicates more severe motor symptoms.\n 2. con_putamen (0.487): Indicates the dopamine signal intensity ratio between the left and right putamen regions. Parkinson's disease often shows significant asymmetry.\n 3. updrs_totscore (0.345): Refers to the total MDS-UPDRS score	reflecting overall severity. A higher score suggests greater disease severity.\n 4. updrs2_score (0.296): Evaluates difficulties in daily activities reported by patients. A higher score indicates greater difficulty.\n 5. lowput_expected (0.186): Represents the lower expected limit of dopamine signal intensity in the putamen. Below-threshold values suggest dopamine depletion.\n 6. upsit_pctl (0.13…	a biomarker for Parkinson's.\n 7. mean_putamen (0.105): Average dopamine signal intensity across both putamen regions	reflecting dopamine deficiency.\n 8. DATSCAN_PUTAMEN_L (0.093): Dopamine signal intensity in the left putamen. Asymmetry is a hallmark of Parkinson's.\n 9. con_striatum (0.035): Overall dopamine signal intensity in the striatum (including putamen and caudate).\n 10. DATSCAN_PUTAMEN_R (0.031): Dopamine signal intensity in the right putamen. Early Parkinson's often shows left-right asymmetry.\n \n …	respond with `1` if the subject is likely to have Parkinson's disease or `0` if they are healthy.\n \n Information of subject:\n 1. updrs3_score: 14\n 2. con_putamen: 1.11\n 3. updrs_totscore: 23\n 4. updrs2_score: 2\n 5. lowput_expected: 0.5075776091834945\n 6. upsit_pctl: 7.0\n 7. mean_putamen: 1.11\n 8. DATSCAN_PUTAMEN_L: 1.03\n 9. con_striatum: 3.21\n 10. DATSCAN_PUTAMEN_R: 1.19\n\n Based on …	respond with `1` for Parkinson's disease or `0` for healthy control.\n Your response should contain only the number `1` or `0`	with no additional text.\n Final Answer:\n "}	{"role": "assistant"	"content": " 1"}]}
{"messages": [{"role": "system"	"content": "You are a medical expert."}	{"role": "user"	"content": "\n You are a medical expert. Analyze the following test results to determine whether the person likely has Parkinson's disease (Answer: 1) or is a healthy control (Answer: 0). \n Compare the provided values with typical ranges observed in Parkinson's disease patients and healthy individuals. \n The values in parentheses represent the weighted average SHAP values of four tree-based mod…	where higher values indicate greater variable importance.\n \n Test Explanations:\n 1. updrs3_score (0.819): Represents the MDS-UPDRS Part III score	which evaluates motor function through clinical assessments. A higher score indicates more severe motor symptoms.\n 2. con_putamen (0.487): Indicates the dopamine signal intensity ratio between the left and right putamen regions. Parkinson's disease often shows significant asymmetry.\n 3. updrs_totscore (0.345): Refers to the total MDS-UPDRS score	reflecting overall severity. A higher score suggests greater disease severity.\n 4. updrs2_score (0.296): Evaluates difficulties in daily activities reported by patients. A higher score indicates greater difficulty.\n 5. lowput_expected (0.186): Represents the lower expected limit of dopamine signal intensity in the putamen. Below-threshold values suggest dopamine depletion.\n 6. upsit_pctl (0.13…	a biomarker for Parkinson's.\n 7. mean_putamen (0.105): Average dopamine signal intensity across both putamen regions	reflecting dopamine deficiency.\n 8. DATSCAN_PUTAMEN_L (0.093): Dopamine signal intensity in the left putamen. Asymmetry is a hallmark of Parkinson's.\n 9. con_striatum (0.035): Overall dopamine signal intensity in the striatum (including putamen and caudate).\n 10. DATSCAN_PUTAMEN_R (0.031): Dopamine signal intensity in the right putamen. Early Parkinson's often shows left-right asymmetry.\n \n …	respond with `1` if the subject is likely to have Parkinson's disease or `0` if they are healthy.\n \n Information of subject:\n 1. updrs3_score: 23\n 2. con_putamen: 0.62\n 3. updrs_totscore: 36\n 4. updrs2_score: 7\n 5. lowput_expected: 0.2927086686735179\n 6. upsit_pctl: 11.0\n 7. mean_putamen: 0.575\n 8. DATSCAN_PUTAMEN_L: 0.62\n 9. con_striatum: 1.49\n 10. DATSCAN_PUTAMEN_R: 0.53\n\n Based o…	respond with `1` for Parkinson's disease or `0` for healthy control.\n Your response should contain only the number `1` or `0`	with no additional text.\n Final Answer:\n "}	{"role": "assistant"	"content": " 1"}]}
{"messages": [{"role": "system"	"content": "You are a medical expert."}	{"role": "user"	"content": "\n You are a medical expert. Analyze the following test results to determine whether the person likely has Parkinson's disease (Answer: 1) or is a healthy control (Answer: 0). \n Compare the provided values with typical ranges observed in Parkinson's disease patients and healthy individuals. \n The values in parentheses represent the weighted average SHAP values of four tree-based mod…	where higher values indicate greater variable importance.\n \n Test Explanations:\n 1. updrs3_score (0.819): Represents the MDS-UPDRS Part III score	which evaluates motor function through clinical assessments. A higher score indicates more severe motor symptoms.\n 2. con_putamen (0.487): Indicates the dopamine signal intensity ratio between the left and right putamen regions. Parkinson's disease often shows significant asymmetry.\n 3. updrs_totscore (0.345): Refers to the total MDS-UPDRS score	reflecting overall severity. A higher score suggests greater disease severity.\n 4. updrs2_score (0.296): Evaluates difficulties in daily activities reported by patients. A higher score indicates greater difficulty.\n 5. lowput_expected (0.186): Represents the lower expected limit of dopamine signal intensity in the putamen. Below-threshold values suggest dopamine depletion.\n 6. upsit_pctl (0.13…	a biomarker for Parkinson's.\n 7. mean_putamen (0.105): Average dopamine signal intensity across both putamen regions	reflecting dopamine deficiency.\n 8. DATSCAN_PUTAMEN_L (0.093): Dopamine signal intensity in the left putamen. Asymmetry is a hallmark of Parkinson's.\n 9. con_striatum (0.035): Overall dopamine signal intensity in the striatum (including putamen and caudate).\n 10. DATSCAN_PUTAMEN_R (0.031): Dopamine signal intensity in the right putamen. Early Parkinson's often shows left-right asymmetry.\n \n …	respond with `1` if the subject is likely to have Parkinson's disease or `0` if they are healthy.\n \n Information of subject:\n 1. updrs3_score: 37\n 2. con_putamen: 0.58\n 3. updrs_totscore: 51\n 4. updrs2_score: 11\n 5. lowput_expected: 0.2845057037950776\n 6. upsit_pctl: 47.0\n 7. mean_putamen: 0.885\n 8. DATSCAN_PUTAMEN_L: 1.19\n 9. con_striatum: 2.05\n 10. DATSCAN_PUTAMEN_R: 0.58\n\n Based …	respond with `1` for Parkinson's disease or `0` for healthy control.\n Your response should contain only the number `1` or `0`	with no additional text.\n Final Answer:\n "}	{"role": "assistant"	"content": " 1"}]}
{"messages": [{"role": "system"	"content": "You are a medical expert."}	{"role": "user"	"content": "\n You are a medical expert. Analyze the following test results to determine whether the person likely has Parkinson's disease (Answer: 1) or is a healthy control (Answer: 0). \n Compare the provided values with typical ranges observed in Parkinson's disease patients and healthy individuals. \n The values in parentheses represent the weighted average SHAP values of four tree-based mod…	where higher values indicate greater variable importance.\n \n Test Explanations:\n 1. updrs3_score (0.819): Represents the MDS-UPDRS Part III score	which evaluates motor function through clinical assessments. A higher score indicates more severe motor symptoms.\n 2. con_putamen (0.487): Indicates the dopamine signal intensity ratio between the left and right putamen regions. Parkinson's disease often shows significant asymmetry.\n 3. updrs_totscore (0.345): Refers to the total MDS-UPDRS score	reflecting overall severity. A higher score suggests greater disease severity.\n 4. updrs2_score (0.296): Evaluates difficulties in daily activities reported by patients. A higher score indicates greater difficulty.\n 5. lowput_expected (0.186): Represents the lower expected limit of dopamine signal intensity in the putamen. Below-threshold values suggest dopamine depletion.\n 6. upsit_pctl (0.13…	a biomarker for Parkinson's.\n 7. mean_putamen (0.105): Average dopamine signal intensity across both putamen regions	reflecting dopamine deficiency.\n 8. DATSCAN_PUTAMEN_L (0.093): Dopamine signal intensity in the left putamen. Asymmetry is a hallmark of Parkinson's.\n 9. con_striatum (0.035): Overall dopamine signal intensity in the striatum (including putamen and caudate).\n 10. DATSCAN_PUTAMEN_R (0.031): Dopamine signal intensity in the right putamen. Early Parkinson's often shows left-right asymmetry.\n \n …	respond with `1` if the subject is likely to have Parkinson's disease or `0` if they are healthy.\n \n Information of subject:\n 1. updrs3_score: 9\n 2. con_putamen: 0.87\n 3. updrs_totscore: 13\n 4. updrs2_score: 1\n 5. lowput_expected: 0.4131678758901828\n 6. upsit_pctl: 64.0\n 7. mean_putamen: 0.8049999999999999\n 8. DATSCAN_PUTAMEN_L: 0.87\n 9. con_striatum: 2.41\n 10. DATSCAN_PUTAMEN_R: 0.74…	respond with `1` for Parkinson's disease or `0` for healthy control.\n Your response should contain only the number `1` or `0`	with no additional text.\n Final Answer:\n "}	{"role": "assistant"	"content": " 1"}]}
{"messages": [{"role": "system"	"content": "You are a medical expert."}	{"role": "user"	"content": "\n You are a medical expert. Analyze the following test results to determine whether the person likely has Parkinson's disease (Answer: 1) or is a healthy control (Answer: 0). \n Compare the provided values with typical ranges observed in Parkinson's disease patients and healthy individuals. \n The values in parentheses represent the weighted average SHAP values of four tree-based mod…	where higher values indicate greater variable importance.\n \n Test Explanations:\n 1. updrs3_score (0.819): Represents the MDS-UPDRS Part III score	which evaluates motor function through clinical assessments. A higher score indicates more severe motor symptoms.\n 2. con_putamen (0.487): Indicates the dopamine signal intensity ratio between the left and right putamen regions. Parkinson's disease often shows significant asymmetry.\n 3. updrs_totscore (0.345): Refers to the total MDS-UPDRS score	reflecting overall severity. A higher score suggests greater disease severity.\n 4. updrs2_score (0.296): Evaluates difficulties in daily activities reported by patients. A higher score indicates greater difficulty.\n 5. lowput_expected (0.186): Represents the lower expected limit of dopamine signal intensity in the putamen. Below-threshold values suggest dopamine depletion.\n 6. upsit_pctl (0.13…	a biomarker for Parkinson's.\n 7. mean_putamen (0.105): Average dopamine signal intensity across both putamen regions	reflecting dopamine deficiency.\n 8. DATSCAN_PUTAMEN_L (0.093): Dopamine signal intensity in the left putamen. Asymmetry is a hallmark of Parkinson's.\n 9. con_striatum (0.035): Overall dopamine signal intensity in the striatum (including putamen and caudate).\n 10. DATSCAN_PUTAMEN_R (0.031): Dopamine signal intensity in the right putamen. Early Parkinson's often shows left-right asymmetry.\n \n …	respond with `1` if the subject is likely to have Parkinson's disease or `0` if they are healthy.\n \n Information of subject:\n 1. updrs3_score: 21\n 2. con_putamen: 0.34\n 3. updrs_totscore: 43\n 4. updrs2_score: 13\n 5. lowput_expected: 0.1807969828203239\n 6. upsit_pctl: 13.5\n 7. mean_putamen: 0.535\n 8. DATSCAN_PUTAMEN_L: 0.34\n 9. con_striatum: 1.68\n 10. DATSCAN_PUTAMEN_R: 0.73\n\n Based …	respond with `1` for Parkinson's disease or `0` for healthy control.\n Your response should contain only the number `1` or `0`	with no additional text.\n Final Answer:\n "}	{"role": "assistant"	"content": " 1"}]}
{"messages": [{"role": "system"	"content": "You are a medical expert."}	{"role": "user"	"content": "\n You are a medical expert. Analyze the following test results to determine whether the person likely has Parkinson's disease (Answer: 1) or is a healthy control (Answer: 0). \n Compare the provided values with typical ranges observed in Parkinson's disease patients and healthy individuals. \n The values in parentheses represent the weighted average SHAP values of four tree-based mod…	where higher values indicate greater variable importance.\n \n Test Explanations:\n 1. updrs3_score (0.819): Represents the MDS-UPDRS Part III score	which evaluates motor function through clinical assessments. A higher score indicates more severe motor symptoms.\n 2. con_putamen (0.487): Indicates the dopamine signal intensity ratio between the left and right putamen regions. Parkinson's disease often shows significant asymmetry.\n 3. updrs_totscore (0.345): Refers to the total MDS-UPDRS score	reflecting overall severity. A higher score suggests greater disease severity.\n 4. updrs2_score (0.296): Evaluates difficulties in daily activities reported by patients. A higher score indicates greater difficulty.\n 5. lowput_expected (0.186): Represents the lower expected limit of dopamine signal intensity in the putamen. Below-threshold values suggest dopamine depletion.\n 6. upsit_pctl (0.13…	a biomarker for Parkinson's.\n 7. mean_putamen (0.105): Average dopamine signal intensity across both putamen regions	reflecting dopamine deficiency.\n 8. DATSCAN_PUTAMEN_L (0.093): Dopamine signal intensity in the left putamen. Asymmetry is a hallmark of Parkinson's.\n 9. con_striatum (0.035): Overall dopamine signal intensity in the striatum (including putamen and caudate).\n 10. DATSCAN_PUTAMEN_R (0.031): Dopamine signal intensity in the right putamen. Early Parkinson's often shows left-right asymmetry.\n \n …	respond with `1` if the subject is likely to have Parkinson's disease or `0` if they are healthy.\n \n Information of subject:\n 1. updrs3_score: 21\n 2. con_putamen: 0.68\n 3. updrs_totscore: 32\n 4. updrs2_score: 7\n 5. lowput_expected: 0.3113337137408175\n 6. upsit_pctl: 3.0\n 7. mean_putamen: 0.895\n 8. DATSCAN_PUTAMEN_L: 1.11\n 9. con_striatum: 2.47\n 10. DATSCAN_PUTAMEN_R: 0.68\n\n Based on…	respond with `1` for Parkinson's disease or `0` for healthy control.\n Your response should contain only the number `1` or `0`	with no additional text.\n Final Answer:\n "}	{"role": "assistant"	"content": " 1"}]}
{"messages": [{"role": "system"	"content": "You are a medical expert."}	{"role": "user"	"content": "\n You are a medical expert. Analyze the following test results to determine whether the person likely has Parkinson's disease (Answer: 1) or is a healthy control (Answer: 0). \n Compare the provided values with typical ranges observed in Parkinson's disease patients and healthy individuals. \n The values in parentheses represent the weighted average SHAP values of four tree-based mod…	where higher values indicate greater variable importance.\n \n Test Explanations:\n 1. updrs3_score (0.819): Represents the MDS-UPDRS Part III score	which evaluates motor function through clinical assessments. A higher score indicates more severe motor symptoms.\n 2. con_putamen (0.487): Indicates the dopamine signal intensity ratio between the left and right putamen regions. Parkinson's disease often shows significant asymmetry.\n 3. updrs_totscore (0.345): Refers to the total MDS-UPDRS score	reflecting overall severity. A higher score suggests greater disease severity.\n 4. updrs2_score (0.296): Evaluates difficulties in daily activities reported by patients. A higher score indicates greater difficulty.\n 5. lowput_expected (0.186): Represents the lower expected limit of dopamine signal intensity in the putamen. Below-threshold values suggest dopamine depletion.\n 6. upsit_pctl (0.13…	a biomarker for Parkinson's.\n 7. mean_putamen (0.105): Average dopamine signal intensity across both putamen regions	reflecting dopamine deficiency.\n 8. DATSCAN_PUTAMEN_L (0.093): Dopamine signal intensity in the left putamen. Asymmetry is a hallmark of Parkinson's.\n 9. con_striatum (0.035): Overall dopamine signal intensity in the striatum (including putamen and caudate).\n 10. DATSCAN_PUTAMEN_R (0.031): Dopamine signal intensity in the right putamen. Early Parkinson's often shows left-right asymmetry.\n \n …	respond with `1` if the subject is likely to have Parkinson's disease or `0` if they are healthy.\n \n Information of subject:\n 1. updrs3_score: 11\n 2. con_putamen: 0.26\n 3. updrs_totscore: 28\n 4. updrs2_score: 5\n 5. lowput_expected: 0.1317034652486251\n 6. upsit_pctl: 11.0\n 7. mean_putamen: 0.38\n 8. DATSCAN_PUTAMEN_L: 0.5\n 9. con_striatum: 1.29\n 10. DATSCAN_PUTAMEN_R: 0.26\n\n Based on …	respond with `1` for Parkinson's disease or `0` for healthy control.\n Your response should contain only the number `1` or `0`	with no additional text.\n Final Answer:\n "}	{"role": "assistant"	"content": " 1"}]}
{"messages": [{"role": "system"	"content": "You are a medical expert."}	{"role": "user"	"content": "\n You are a medical expert. Analyze the following test results to determine whether the person likely has Parkinson's disease (Answer: 1) or is a healthy control (Answer: 0). \n Compare the provided values with typical ranges observed in Parkinson's disease patients and healthy individuals. \n The values in parentheses represent the weighted average SHAP values of four tree-based mod…	where higher values indicate greater variable importance.\n \n Test Explanations:\n 1. updrs3_score (0.819): Represents the MDS-UPDRS Part III score	which evaluates motor function through clinical assessments. A higher score indicates more severe motor symptoms.\n 2. con_putamen (0.487): Indicates the dopamine signal intensity ratio between the left and right putamen regions. Parkinson's disease often shows significant asymmetry.\n 3. updrs_totscore (0.345): Refers to the total MDS-UPDRS score	reflecting overall severity. A higher score suggests greater disease severity.\n 4. updrs2_score (0.296): Evaluates difficulties in daily activities reported by patients. A higher score indicates greater difficulty.\n 5. lowput_expected (0.186): Represents the lower expected limit of dopamine signal intensity in the putamen. Below-threshold values suggest dopamine depletion.\n 6. upsit_pctl (0.13…	a biomarker for Parkinson's.\n 7. mean_putamen (0.105): Average dopamine signal intensity across both putamen regions	reflecting dopamine deficiency.\n 8. DATSCAN_PUTAMEN_L (0.093): Dopamine signal intensity in the left putamen. Asymmetry is a hallmark of Parkinson's.\n 9. con_striatum (0.035): Overall dopamine signal intensity in the striatum (including putamen and caudate).\n 10. DATSCAN_PUTAMEN_R (0.031): Dopamine signal intensity in the right putamen. Early Parkinson's often shows left-right asymmetry.\n \n …	respond with `1` if the subject is likely to have Parkinson's disease or `0` if they are healthy.\n \n Information of subject:\n 1. updrs3_score: 27\n 2. con_putamen: 0.52\n 3. updrs_totscore: 39\n 4. updrs2_score: 6\n 5. lowput_expected: 0.2714795188942379\n 6. upsit_pctl: 5.0\n 7. mean_putamen: 0.64\n 8. DATSCAN_PUTAMEN_L: 0.76\n 9. con_striatum: 1.72\n 10. DATSCAN_PUTAMEN_R: 0.52\n\n Based on …	respond with `1` for Parkinson's disease or `0` for healthy control.\n Your response should contain only the number `1` or `0`	with no additional text.\n Final Answer:\n "}	{"role": "assistant"	"content": " 1"}]}
{"messages": [{"role": "system"	"content": "You are a medical expert."}	{"role": "user"	"content": "\n You are a medical expert. Analyze the following test results to determine whether the person likely has Parkinson's disease (Answer: 1) or is a healthy control (Answer: 0). \n Compare the provided values with typical ranges observed in Parkinson's disease patients and healthy individuals. \n The values in parentheses represent the weighted average SHAP values of four tree-based mod…	where higher values indicate greater variable importance.\n \n Test Explanations:\n 1. updrs3_score (0.819): Represents the MDS-UPDRS Part III score	which evaluates motor function through clinical assessments. A higher score indicates more severe motor symptoms.\n 2. con_putamen (0.487): Indicates the dopamine signal intensity ratio between the left and right putamen regions. Parkinson's disease often shows significant asymmetry.\n 3. updrs_totscore (0.345): Refers to the total MDS-UPDRS score	reflecting overall severity. A higher score suggests greater disease severity.\n 4. updrs2_score (0.296): Evaluates difficulties in daily activities reported by patients. A higher score indicates greater difficulty.\n 5. lowput_expected (0.186): Represents the lower expected limit of dopamine signal intensity in the putamen. Below-threshold values suggest dopamine depletion.\n 6. upsit_pctl (0.13…	a biomarker for Parkinson's.\n 7. mean_putamen (0.105): Average dopamine signal intensity across both putamen regions	reflecting dopamine deficiency.\n 8. DATSCAN_PUTAMEN_L (0.093): Dopamine signal intensity in the left putamen. Asymmetry is a hallmark of Parkinson's.\n 9. con_striatum (0.035): Overall dopamine signal intensity in the striatum (including putamen and caudate).\n 10. DATSCAN_PUTAMEN_R (0.031): Dopamine signal intensity in the right putamen. Early Parkinson's often shows left-right asymmetry.\n \n …	respond with `1` if the subject is likely to have Parkinson's disease or `0` if they are healthy.\n \n Information of subject:\n 1. updrs3_score: 27\n 2. con_putamen: 0.83\n 3. updrs_totscore: 43\n 4. updrs2_score: 11\n 5. lowput_expected: 0.4198356497604206\n 6. upsit_pctl: 7.0\n 7. mean_putamen: 1.06\n 8. DATSCAN_PUTAMEN_L: 0.83\n 9. con_striatum: 2.63\n 10. DATSCAN_PUTAMEN_R: 1.29\n\n Based on…	respond with `1` for Parkinson's disease or `0` for healthy control.\n Your response should contain only the number `1` or `0`	with no additional text.\n Final Answer:\n "}	{"role": "assistant"	"content": " 1"}]}
{"messages": [{"role": "system"	"content": "You are a medical expert."}	{"role": "user"	"content": "\n You are a medical expert. Analyze the following test results to determine whether the person likely has Parkinson's disease (Answer: 1) or is a healthy control (Answer: 0). \n Compare the provided values with typical ranges observed in Parkinson's disease patients and healthy individuals. \n The values in parentheses represent the weighted average SHAP values of four tree-based mod…	where higher values indicate greater variable importance.\n \n Test Explanations:\n 1. updrs3_score (0.819): Represents the MDS-UPDRS Part III score	which evaluates motor function through clinical assessments. A higher score indicates more severe motor symptoms.\n 2. con_putamen (0.487): Indicates the dopamine signal intensity ratio between the left and right putamen regions. Parkinson's disease often shows significant asymmetry.\n 3. updrs_totscore (0.345): Refers to the total MDS-UPDRS score	reflecting overall severity. A higher score suggests greater disease severity.\n 4. updrs2_score (0.296): Evaluates difficulties in daily activities reported by patients. A higher score indicates greater difficulty.\n 5. lowput_expected (0.186): Represents the lower expected limit of dopamine signal intensity in the putamen. Below-threshold values suggest dopamine depletion.\n 6. upsit_pctl (0.13…	a biomarker for Parkinson's.\n 7. mean_putamen (0.105): Average dopamine signal intensity across both putamen regions	reflecting dopamine deficiency.\n 8. DATSCAN_PUTAMEN_L (0.093): Dopamine signal intensity in the left putamen. Asymmetry is a hallmark of Parkinson's.\n 9. con_striatum (0.035): Overall dopamine signal intensity in the striatum (including putamen and caudate).\n 10. DATSCAN_PUTAMEN_R (0.031): Dopamine signal intensity in the right putamen. Early Parkinson's often shows left-right asymmetry.\n \n …	respond with `1` if the subject is likely to have Parkinson's disease or `0` if they are healthy.\n \n Information of subject:\n 1. updrs3_score: 26\n 2. con_putamen: 0.6\n 3. updrs_totscore: 38\n 4. updrs2_score: 6\n 5. lowput_expected: 0.2579722738467803\n 6. upsit_pctl: 6.0\n 7. mean_putamen: 0.625\n 8. DATSCAN_PUTAMEN_L: 0.65\n 9. con_striatum: 2.05\n 10. DATSCAN_PUTAMEN_R: 0.6\n\n Based on t…	respond with `1` for Parkinson's disease or `0` for healthy control.\n Your response should contain only the number `1` or `0`	with no additional text.\n Final Answer:\n "}	{"role": "assistant"	"content": " 1"}]}
{"messages": [{"role": "system"	"content": "You are a medical expert."}	{"role": "user"	"content": "\n You are a medical expert. Analyze the following test results to determine whether the person likely has Parkinson's disease (Answer: 1) or is a healthy control (Answer: 0). \n Compare the provided values with typical ranges observed in Parkinson's disease patients and healthy individuals. \n The values in parentheses represent the weighted average SHAP values of four tree-based mod…	where higher values indicate greater variable importance.\n \n Test Explanations:\n 1. updrs3_score (0.819): Represents the MDS-UPDRS Part III score	which evaluates motor function through clinical assessments. A higher score indicates more severe motor symptoms.\n 2. con_putamen (0.487): Indicates the dopamine signal intensity ratio between the left and right putamen regions. Parkinson's disease often shows significant asymmetry.\n 3. updrs_totscore (0.345): Refers to the total MDS-UPDRS score	reflecting overall severity. A higher score suggests greater disease severity.\n 4. updrs2_score (0.296): Evaluates difficulties in daily activities reported by patients. A higher score indicates greater difficulty.\n 5. lowput_expected (0.186): Represents the lower expected limit of dopamine signal intensity in the putamen. Below-threshold values suggest dopamine depletion.\n 6. upsit_pctl (0.13…	a biomarker for Parkinson's.\n 7. mean_putamen (0.105): Average dopamine signal intensity across both putamen regions	reflecting dopamine deficiency.\n 8. DATSCAN_PUTAMEN_L (0.093): Dopamine signal intensity in the left putamen. Asymmetry is a hallmark of Parkinson's.\n 9. con_striatum (0.035): Overall dopamine signal intensity in the striatum (including putamen and caudate).\n 10. DATSCAN_PUTAMEN_R (0.031): Dopamine signal intensity in the right putamen. Early Parkinson's often shows left-right asymmetry.\n \n …	respond with `1` if the subject is likely to have Parkinson's disease or `0` if they are healthy.\n \n Information of subject:\n 1. updrs3_score: 40\n 2. con_putamen: 0.83\n 3. updrs_totscore: 60\n 4. updrs2_score: 4\n 5. lowput_expected: 0.4535418225443775\n 6. upsit_pctl: 6.0\n 7. mean_putamen: 0.935\n 8. DATSCAN_PUTAMEN_L: 1.04\n 9. con_striatum: 3.02\n 10. DATSCAN_PUTAMEN_R: 0.83\n\n Based on…	respond with `1` for Parkinson's disease or `0` for healthy control.\n Your response should contain only the number `1` or `0`	with no additional text.\n Final Answer:\n "}	{"role": "assistant"	"content": " 1"}]}
{"messages": [{"role": "system"	"content": "You are a medical expert."}	{"role": "user"	"content": "\n You are a medical expert. Analyze the following test results to determine whether the person likely has Parkinson's disease (Answer: 1) or is a healthy control (Answer: 0). \n Compare the provided values with typical ranges observed in Parkinson's disease patients and healthy individuals. \n The values in parentheses represent the weighted average SHAP values of four tree-based mod…	where higher values indicate greater variable importance.\n \n Test Explanations:\n 1. updrs3_score (0.819): Represents the MDS-UPDRS Part III score	which evaluates motor function through clinical assessments. A higher score indicates more severe motor symptoms.\n 2. con_putamen (0.487): Indicates the dopamine signal intensity ratio between the left and right putamen regions. Parkinson's disease often shows significant asymmetry.\n 3. updrs_totscore (0.345): Refers to the total MDS-UPDRS score	reflecting overall severity. A higher score suggests greater disease severity.\n 4. updrs2_score (0.296): Evaluates difficulties in daily activities reported by patients. A higher score indicates greater difficulty.\n 5. lowput_expected (0.186): Represents the lower expected limit of dopamine signal intensity in the putamen. Below-threshold values suggest dopamine depletion.\n 6. upsit_pctl (0.13…	a biomarker for Parkinson's.\n 7. mean_putamen (0.105): Average dopamine signal intensity across both putamen regions	reflecting dopamine deficiency.\n 8. DATSCAN_PUTAMEN_L (0.093): Dopamine signal intensity in the left putamen. Asymmetry is a hallmark of Parkinson's.\n 9. con_striatum (0.035): Overall dopamine signal intensity in the striatum (including putamen and caudate).\n 10. DATSCAN_PUTAMEN_R (0.031): Dopamine signal intensity in the right putamen. Early Parkinson's often shows left-right asymmetry.\n \n …	respond with `1` if the subject is likely to have Parkinson's disease or `0` if they are healthy.\n \n Information of subject:\n 1. updrs3_score: 37\n 2. con_putamen: 0.83\n 3. updrs_totscore: 58\n 4. updrs2_score: 9\n 5. lowput_expected: 0.4416629631804561\n 6. upsit_pctl: 5.0\n 7. mean_putamen: 0.8999999999999999\n 8. DATSCAN_PUTAMEN_L: 0.83\n 9. con_striatum: 2.83\n 10. DATSCAN_PUTAMEN_R: 0.97…	respond with `1` for Parkinson's disease or `0` for healthy control.\n Your response should contain only the number `1` or `0`	with no additional text.\n Final Answer:\n "}	{"role": "assistant"	"content": " 1"}]}
{"messages": [{"role": "system"	"content": "You are a medical expert."}	{"role": "user"	"content": "\n You are a medical expert. Analyze the following test results to determine whether the person likely has Parkinson's disease (Answer: 1) or is a healthy control (Answer: 0). \n Compare the provided values with typical ranges observed in Parkinson's disease patients and healthy individuals. \n The values in parentheses represent the weighted average SHAP values of four tree-based mod…	where higher values indicate greater variable importance.\n \n Test Explanations:\n 1. updrs3_score (0.819): Represents the MDS-UPDRS Part III score	which evaluates motor function through clinical assessments. A higher score indicates more severe motor symptoms.\n 2. con_putamen (0.487): Indicates the dopamine signal intensity ratio between the left and right putamen regions. Parkinson's disease often shows significant asymmetry.\n 3. updrs_totscore (0.345): Refers to the total MDS-UPDRS score	reflecting overall severity. A higher score suggests greater disease severity.\n 4. updrs2_score (0.296): Evaluates difficulties in daily activities reported by patients. A higher score indicates greater difficulty.\n 5. lowput_expected (0.186): Represents the lower expected limit of dopamine signal intensity in the putamen. Below-threshold values suggest dopamine depletion.\n 6. upsit_pctl (0.13…	a biomarker for Parkinson's.\n 7. mean_putamen (0.105): Average dopamine signal intensity across both putamen regions	reflecting dopamine deficiency.\n 8. DATSCAN_PUTAMEN_L (0.093): Dopamine signal intensity in the left putamen. Asymmetry is a hallmark of Parkinson's.\n 9. con_striatum (0.035): Overall dopamine signal intensity in the striatum (including putamen and caudate).\n 10. DATSCAN_PUTAMEN_R (0.031): Dopamine signal intensity in the right putamen. Early Parkinson's often shows left-right asymmetry.\n \n …	respond with `1` if the subject is likely to have Parkinson's disease or `0` if they are healthy.\n \n Information of subject:\n 1. updrs3_score: 19\n 2. con_putamen: 0.64\n 3. updrs_totscore: 27\n 4. updrs2_score: 6\n 5. lowput_expected: 0.3043810016219755\n 6. upsit_pctl: 1.0\n 7. mean_putamen: 0.685\n 8. DATSCAN_PUTAMEN_L: 0.73\n 9. con_striatum: 1.89\n 10. DATSCAN_PUTAMEN_R: 0.64\n\n Based on…	respond with `1` for Parkinson's disease or `0` for healthy control.\n Your response should contain only the number `1` or `0`	with no additional text.\n Final Answer:\n "}	{"role": "assistant"	"content": " 1"}]}
{"messages": [{"role": "system"	"content": "You are a medical expert."}	{"role": "user"	"content": "\n You are a medical expert. Analyze the following test results to determine whether the person likely has Parkinson's disease (Answer: 1) or is a healthy control (Answer: 0). \n Compare the provided values with typical ranges observed in Parkinson's disease patients and healthy individuals. \n The values in parentheses represent the weighted average SHAP values of four tree-based mod…	where higher values indicate greater variable importance.\n \n Test Explanations:\n 1. updrs3_score (0.819): Represents the MDS-UPDRS Part III score	which evaluates motor function through clinical assessments. A higher score indicates more severe motor symptoms.\n 2. con_putamen (0.487): Indicates the dopamine signal intensity ratio between the left and right putamen regions. Parkinson's disease often shows significant asymmetry.\n 3. updrs_totscore (0.345): Refers to the total MDS-UPDRS score	reflecting overall severity. A higher score suggests greater disease severity.\n 4. updrs2_score (0.296): Evaluates difficulties in daily activities reported by patients. A higher score indicates greater difficulty.\n 5. lowput_expected (0.186): Represents the lower expected limit of dopamine signal intensity in the putamen. Below-threshold values suggest dopamine depletion.\n 6. upsit_pctl (0.13…	a biomarker for Parkinson's.\n 7. mean_putamen (0.105): Average dopamine signal intensity across both putamen regions	reflecting dopamine deficiency.\n 8. DATSCAN_PUTAMEN_L (0.093): Dopamine signal intensity in the left putamen. Asymmetry is a hallmark of Parkinson's.\n 9. con_striatum (0.035): Overall dopamine signal intensity in the striatum (including putamen and caudate).\n 10. DATSCAN_PUTAMEN_R (0.031): Dopamine signal intensity in the right putamen. Early Parkinson's often shows left-right asymmetry.\n \n …	respond with `1` if the subject is likely to have Parkinson's disease or `0` if they are healthy.\n \n Information of subject:\n 1. updrs3_score: 18\n 2. con_putamen: 0.7\n 3. updrs_totscore: 36\n 4. updrs2_score: 4\n 5. lowput_expected: 0.2997213952411992\n 6. upsit_pctl: 9.0\n 7. mean_putamen: 0.635\n 8. DATSCAN_PUTAMEN_L: 0.7\n 9. con_striatum: 2.24\n 10. DATSCAN_PUTAMEN_R: 0.57\n\n Based on t…	respond with `1` for Parkinson's disease or `0` for healthy control.\n Your response should contain only the number `1` or `0`	with no additional text.\n Final Answer:\n "}	{"role": "assistant"	"content": " 1"}]}
{"messages": [{"role": "system"	"content": "You are a medical expert."}	{"role": "user"	"content": "\n You are a medical expert. Analyze the following test results to determine whether the person likely has Parkinson's disease (Answer: 1) or is a healthy control (Answer: 0). \n Compare the provided values with typical ranges observed in Parkinson's disease patients and healthy individuals. \n The values in parentheses represent the weighted average SHAP values of four tree-based mod…	where higher values indicate greater variable importance.\n \n Test Explanations:\n 1. updrs3_score (0.819): Represents the MDS-UPDRS Part III score	which evaluates motor function through clinical assessments. A higher score indicates more severe motor symptoms.\n 2. con_putamen (0.487): Indicates the dopamine signal intensity ratio between the left and right putamen regions. Parkinson's disease often shows significant asymmetry.\n 3. updrs_totscore (0.345): Refers to the total MDS-UPDRS score	reflecting overall severity. A higher score suggests greater disease severity.\n 4. updrs2_score (0.296): Evaluates difficulties in daily activities reported by patients. A higher score indicates greater difficulty.\n 5. lowput_expected (0.186): Represents the lower expected limit of dopamine signal intensity in the putamen. Below-threshold values suggest dopamine depletion.\n 6. upsit_pctl (0.13…	a biomarker for Parkinson's.\n 7. mean_putamen (0.105): Average dopamine signal intensity across both putamen regions	reflecting dopamine deficiency.\n 8. DATSCAN_PUTAMEN_L (0.093): Dopamine signal intensity in the left putamen. Asymmetry is a hallmark of Parkinson's.\n 9. con_striatum (0.035): Overall dopamine signal intensity in the striatum (including putamen and caudate).\n 10. DATSCAN_PUTAMEN_R (0.031): Dopamine signal intensity in the right putamen. Early Parkinson's often shows left-right asymmetry.\n \n …	respond with `1` if the subject is likely to have Parkinson's disease or `0` if they are healthy.\n \n Information of subject:\n 1. updrs3_score: 22\n 2. con_putamen: 0.26\n 3. updrs_totscore: 39\n 4. updrs2_score: 9\n 5. lowput_expected: 0.1299772878043393\n 6. upsit_pctl: 1.0\n 7. mean_putamen: 0.31\n 8. DATSCAN_PUTAMEN_L: 0.36\n 9. con_striatum: 1.01\n 10. DATSCAN_PUTAMEN_R: 0.26\n\n Based on …	respond with `1` for Parkinson's disease or `0` for healthy control.\n Your response should contain only the number `1` or `0`	with no additional text.\n Final Answer:\n "}	{"role": "assistant"	"content": " 1"}]}
{"messages": [{"role": "system"	"content": "You are a medical expert."}	{"role": "user"	"content": "\n You are a medical expert. Analyze the following test results to determine whether the person likely has Parkinson's disease (Answer: 1) or is a healthy control (Answer: 0). \n Compare the provided values with typical ranges observed in Parkinson's disease patients and healthy individuals. \n The values in parentheses represent the weighted average SHAP values of four tree-based mod…	where higher values indicate greater variable importance.\n \n Test Explanations:\n 1. updrs3_score (0.819): Represents the MDS-UPDRS Part III score	which evaluates motor function through clinical assessments. A higher score indicates more severe motor symptoms.\n 2. con_putamen (0.487): Indicates the dopamine signal intensity ratio between the left and right putamen regions. Parkinson's disease often shows significant asymmetry.\n 3. updrs_totscore (0.345): Refers to the total MDS-UPDRS score	reflecting overall severity. A higher score suggests greater disease severity.\n 4. updrs2_score (0.296): Evaluates difficulties in daily activities reported by patients. A higher score indicates greater difficulty.\n 5. lowput_expected (0.186): Represents the lower expected limit of dopamine signal intensity in the putamen. Below-threshold values suggest dopamine depletion.\n 6. upsit_pctl (0.13…	a biomarker for Parkinson's.\n 7. mean_putamen (0.105): Average dopamine signal intensity across both putamen regions	reflecting dopamine deficiency.\n 8. DATSCAN_PUTAMEN_L (0.093): Dopamine signal intensity in the left putamen. Asymmetry is a hallmark of Parkinson's.\n 9. con_striatum (0.035): Overall dopamine signal intensity in the striatum (including putamen and caudate).\n 10. DATSCAN_PUTAMEN_R (0.031): Dopamine signal intensity in the right putamen. Early Parkinson's often shows left-right asymmetry.\n \n …	respond with `1` if the subject is likely to have Parkinson's disease or `0` if they are healthy.\n \n Information of subject:\n 1. updrs3_score: 26\n 2. con_putamen: 0.75\n 3. updrs_totscore: 39\n 4. updrs2_score: 8\n 5. lowput_expected: 0.3676606177283949\n 6. upsit_pctl: 4.0\n 7. mean_putamen: 0.93\n 8. DATSCAN_PUTAMEN_L: 1.11\n 9. con_striatum: 2.18\n 10. DATSCAN_PUTAMEN_R: 0.75\n\n Based on …	respond with `1` for Parkinson's disease or `0` for healthy control.\n Your response should contain only the number `1` or `0`	with no additional text.\n Final Answer:\n "}	{"role": "assistant"	"content": " 1"}]}
{"messages": [{"role": "system"	"content": "You are a medical expert."}	{"role": "user"	"content": "\n You are a medical expert. Analyze the following test results to determine whether the person likely has Parkinson's disease (Answer: 1) or is a healthy control (Answer: 0). \n Compare the provided values with typical ranges observed in Parkinson's disease patients and healthy individuals. \n The values in parentheses represent the weighted average SHAP values of four tree-based mod…	where higher values indicate greater variable importance.\n \n Test Explanations:\n 1. updrs3_score (0.819): Represents the MDS-UPDRS Part III score	which evaluates motor function through clinical assessments. A higher score indicates more severe motor symptoms.\n 2. con_putamen (0.487): Indicates the dopamine signal intensity ratio between the left and right putamen regions. Parkinson's disease often shows significant asymmetry.\n 3. updrs_totscore (0.345): Refers to the total MDS-UPDRS score	reflecting overall severity. A higher score suggests greater disease severity.\n 4. updrs2_score (0.296): Evaluates difficulties in daily activities reported by patients. A higher score indicates greater difficulty.\n 5. lowput_expected (0.186): Represents the lower expected limit of dopamine signal intensity in the putamen. Below-threshold values suggest dopamine depletion.\n 6. upsit_pctl (0.13…	a biomarker for Parkinson's.\n 7. mean_putamen (0.105): Average dopamine signal intensity across both putamen regions	reflecting dopamine deficiency.\n 8. DATSCAN_PUTAMEN_L (0.093): Dopamine signal intensity in the left putamen. Asymmetry is a hallmark of Parkinson's.\n 9. con_striatum (0.035): Overall dopamine signal intensity in the striatum (including putamen and caudate).\n 10. DATSCAN_PUTAMEN_R (0.031): Dopamine signal intensity in the right putamen. Early Parkinson's often shows left-right asymmetry.\n \n …	respond with `1` if the subject is likely to have Parkinson's disease or `0` if they are healthy.\n \n Information of subject:\n 1. updrs3_score: 0\n 2. con_putamen: 2.01\n 3. updrs_totscore: 0\n 4. updrs2_score: 0\n 5. lowput_expected: 0.952369057267744\n 6. upsit_pctl: 10.5\n 7. mean_putamen: 2.01\n 8. DATSCAN_PUTAMEN_L: 2.05\n 9. con_striatum: 4.715\n 10. DATSCAN_PUTAMEN_R: 1.97\n\n Based on t…	respond with `1` for Parkinson's disease or `0` for healthy control.\n Your response should contain only the number `1` or `0`	with no additional text.\n Final Answer:\n "}	{"role": "assistant"	"content": " 0"}]}
{"messages": [{"role": "system"	"content": "You are a medical expert."}	{"role": "user"	"content": "\n You are a medical expert. Analyze the following test results to determine whether the person likely has Parkinson's disease (Answer: 1) or is a healthy control (Answer: 0). \n Compare the provided values with typical ranges observed in Parkinson's disease patients and healthy individuals. \n The values in parentheses represent the weighted average SHAP values of four tree-based mod…	where higher values indicate greater variable importance.\n \n Test Explanations:\n 1. updrs3_score (0.819): Represents the MDS-UPDRS Part III score	which evaluates motor function through clinical assessments. A higher score indicates more severe motor symptoms.\n 2. con_putamen (0.487): Indicates the dopamine signal intensity ratio between the left and right putamen regions. Parkinson's disease often shows significant asymmetry.\n 3. updrs_totscore (0.345): Refers to the total MDS-UPDRS score	reflecting overall severity. A higher score suggests greater disease severity.\n 4. updrs2_score (0.296): Evaluates difficulties in daily activities reported by patients. A higher score indicates greater difficulty.\n 5. lowput_expected (0.186): Represents the lower expected limit of dopamine signal intensity in the putamen. Below-threshold values suggest dopamine depletion.\n 6. upsit_pctl (0.13…	a biomarker for Parkinson's.\n 7. mean_putamen (0.105): Average dopamine signal intensity across both putamen regions	reflecting dopamine deficiency.\n 8. DATSCAN_PUTAMEN_L (0.093): Dopamine signal intensity in the left putamen. Asymmetry is a hallmark of Parkinson's.\n 9. con_striatum (0.035): Overall dopamine signal intensity in the striatum (including putamen and caudate).\n 10. DATSCAN_PUTAMEN_R (0.031): Dopamine signal intensity in the right putamen. Early Parkinson's often shows left-right asymmetry.\n \n …	respond with `1` if the subject is likely to have Parkinson's disease or `0` if they are healthy.\n \n Information of subject:\n 1. updrs3_score: 0\n 2. con_putamen: 1.9\n 3. updrs_totscore: 0\n 4. updrs2_score: 0\n 5. lowput_expected: 0.921706375887065\n 6. upsit_pctl: 18.5\n 7. mean_putamen: 1.9\n 8. DATSCAN_PUTAMEN_L: 1.88\n 9. con_striatum: 4.295\n 10. DATSCAN_PUTAMEN_R: 1.92\n\n Based on the…	respond with `1` for Parkinson's disease or `0` for healthy control.\n Your response should contain only the number `1` or `0`	with no additional text.\n Final Answer:\n "}	{"role": "assistant"	"content": " 0"}]}
{"messages": [{"role": "system"	"content": "You are a medical expert."}	{"role": "user"	"content": "\n You are a medical expert. Analyze the following test results to determine whether the person likely has Parkinson's disease (Answer: 1) or is a healthy control (Answer: 0). \n Compare the provided values with typical ranges observed in Parkinson's disease patients and healthy individuals. \n The values in parentheses represent the weighted average SHAP values of four tree-based mod…	where higher values indicate greater variable importance.\n \n Test Explanations:\n 1. updrs3_score (0.819): Represents the MDS-UPDRS Part III score	which evaluates motor function through clinical assessments. A higher score indicates more severe motor symptoms.\n 2. con_putamen (0.487): Indicates the dopamine signal intensity ratio between the left and right putamen regions. Parkinson's disease often shows significant asymmetry.\n 3. updrs_totscore (0.345): Refers to the total MDS-UPDRS score	reflecting overall severity. A higher score suggests greater disease severity.\n 4. updrs2_score (0.296): Evaluates difficulties in daily activities reported by patients. A higher score indicates greater difficulty.\n 5. lowput_expected (0.186): Represents the lower expected limit of dopamine signal intensity in the putamen. Below-threshold values suggest dopamine depletion.\n 6. upsit_pctl (0.13…	a biomarker for Parkinson's.\n 7. mean_putamen (0.105): Average dopamine signal intensity across both putamen regions	reflecting dopamine deficiency.\n 8. DATSCAN_PUTAMEN_L (0.093): Dopamine signal intensity in the left putamen. Asymmetry is a hallmark of Parkinson's.\n 9. con_striatum (0.035): Overall dopamine signal intensity in the striatum (including putamen and caudate).\n 10. DATSCAN_PUTAMEN_R (0.031): Dopamine signal intensity in the right putamen. Early Parkinson's often shows left-right asymmetry.\n \n …	respond with `1` if the subject is likely to have Parkinson's disease or `0` if they are healthy.\n \n Information of subject:\n 1. updrs3_score: 32\n 2. con_putamen: 0.39\n 3. updrs_totscore: 57\n 4. updrs2_score: 12\n 5. lowput_expected: 0.2197843189392695\n 6. upsit_pctl: 4.0\n 7. mean_putamen: 0.46\n 8. DATSCAN_PUTAMEN_L: 0.53\n 9. con_striatum: 1.44\n 10. DATSCAN_PUTAMEN_R: 0.39\n\n Based on…	respond with `1` for Parkinson's disease or `0` for healthy control.\n Your response should contain only the number `1` or `0`	with no additional text.\n Final Answer:\n "}	{"role": "assistant"	"content": " 1"}]}
{"messages": [{"role": "system"	"content": "You are a medical expert."}	{"role": "user"	"content": "\n You are a medical expert. Analyze the following test results to determine whether the person likely has Parkinson's disease (Answer: 1) or is a healthy control (Answer: 0). \n Compare the provided values with typical ranges observed in Parkinson's disease patients and healthy individuals. \n The values in parentheses represent the weighted average SHAP values of four tree-based mod…	where higher values indicate greater variable importance.\n \n Test Explanations:\n 1. updrs3_score (0.819): Represents the MDS-UPDRS Part III score	which evaluates motor function through clinical assessments. A higher score indicates more severe motor symptoms.\n 2. con_putamen (0.487): Indicates the dopamine signal intensity ratio between the left and right putamen regions. Parkinson's disease often shows significant asymmetry.\n 3. updrs_totscore (0.345): Refers to the total MDS-UPDRS score	reflecting overall severity. A higher score suggests greater disease severity.\n 4. updrs2_score (0.296): Evaluates difficulties in daily activities reported by patients. A higher score indicates greater difficulty.\n 5. lowput_expected (0.186): Represents the lower expected limit of dopamine signal intensity in the putamen. Below-threshold values suggest dopamine depletion.\n 6. upsit_pctl (0.13…	a biomarker for Parkinson's.\n 7. mean_putamen (0.105): Average dopamine signal intensity across both putamen regions	reflecting dopamine deficiency.\n 8. DATSCAN_PUTAMEN_L (0.093): Dopamine signal intensity in the left putamen. Asymmetry is a hallmark of Parkinson's.\n 9. con_striatum (0.035): Overall dopamine signal intensity in the striatum (including putamen and caudate).\n 10. DATSCAN_PUTAMEN_R (0.031): Dopamine signal intensity in the right putamen. Early Parkinson's often shows left-right asymmetry.\n \n …	respond with `1` if the subject is likely to have Parkinson's disease or `0` if they are healthy.\n \n Information of subject:\n 1. updrs3_score: 13\n 2. con_putamen: 0.67\n 3. updrs_totscore: 29\n 4. updrs2_score: 9\n 5. lowput_expected: 0.2723958031808616\n 6. upsit_pctl: 9.0\n 7. mean_putamen: 0.605\n 8. DATSCAN_PUTAMEN_L: 0.67\n 9. con_striatum: 1.68\n 10. DATSCAN_PUTAMEN_R: 0.54\n\n Based on…	respond with `1` for Parkinson's disease or `0` for healthy control.\n Your response should contain only the number `1` or `0`	with no additional text.\n Final Answer:\n "}	{"role": "assistant"	"content": " 1"}]}
{"messages": [{"role": "system"	"content": "You are a medical expert."}	{"role": "user"	"content": "\n You are a medical expert. Analyze the following test results to determine whether the person likely has Parkinson's disease (Answer: 1) or is a healthy control (Answer: 0). \n Compare the provided values with typical ranges observed in Parkinson's disease patients and healthy individuals. \n The values in parentheses represent the weighted average SHAP values of four tree-based mod…	where higher values indicate greater variable importance.\n \n Test Explanations:\n 1. updrs3_score (0.819): Represents the MDS-UPDRS Part III score	which evaluates motor function through clinical assessments. A higher score indicates more severe motor symptoms.\n 2. con_putamen (0.487): Indicates the dopamine signal intensity ratio between the left and right putamen regions. Parkinson's disease often shows significant asymmetry.\n 3. updrs_totscore (0.345): Refers to the total MDS-UPDRS score	reflecting overall severity. A higher score suggests greater disease severity.\n 4. updrs2_score (0.296): Evaluates difficulties in daily activities reported by patients. A higher score indicates greater difficulty.\n 5. lowput_expected (0.186): Represents the lower expected limit of dopamine signal intensity in the putamen. Below-threshold values suggest dopamine depletion.\n 6. upsit_pctl (0.13…	a biomarker for Parkinson's.\n 7. mean_putamen (0.105): Average dopamine signal intensity across both putamen regions	reflecting dopamine deficiency.\n 8. DATSCAN_PUTAMEN_L (0.093): Dopamine signal intensity in the left putamen. Asymmetry is a hallmark of Parkinson's.\n 9. con_striatum (0.035): Overall dopamine signal intensity in the striatum (including putamen and caudate).\n 10. DATSCAN_PUTAMEN_R (0.031): Dopamine signal intensity in the right putamen. Early Parkinson's often shows left-right asymmetry.\n \n …	respond with `1` if the subject is likely to have Parkinson's disease or `0` if they are healthy.\n \n Information of subject:\n 1. updrs3_score: 22\n 2. con_putamen: 0.67\n 3. updrs_totscore: 34\n 4. updrs2_score: 3\n 5. lowput_expected: 0.3229699233846138\n 6. upsit_pctl: 7.0\n 7. mean_putamen: 0.8049999999999999\n 8. DATSCAN_PUTAMEN_L: 0.94\n 9. con_striatum: 2.4\n 10. DATSCAN_PUTAMEN_R: 0.67\…	respond with `1` for Parkinson's disease or `0` for healthy control.\n Your response should contain only the number `1` or `0`	with no additional text.\n Final Answer:\n "}	{"role": "assistant"	"content": " 1"}]}
{"messages": [{"role": "system"	"content": "You are a medical expert."}	{"role": "user"	"content": "\n You are a medical expert. Analyze the following test results to determine whether the person likely has Parkinson's disease (Answer: 1) or is a healthy control (Answer: 0). \n Compare the provided values with typical ranges observed in Parkinson's disease patients and healthy individuals. \n The values in parentheses represent the weighted average SHAP values of four tree-based mod…	where higher values indicate greater variable importance.\n \n Test Explanations:\n 1. updrs3_score (0.819): Represents the MDS-UPDRS Part III score	which evaluates motor function through clinical assessments. A higher score indicates more severe motor symptoms.\n 2. con_putamen (0.487): Indicates the dopamine signal intensity ratio between the left and right putamen regions. Parkinson's disease often shows significant asymmetry.\n 3. updrs_totscore (0.345): Refers to the total MDS-UPDRS score	reflecting overall severity. A higher score suggests greater disease severity.\n 4. updrs2_score (0.296): Evaluates difficulties in daily activities reported by patients. A higher score indicates greater difficulty.\n 5. lowput_expected (0.186): Represents the lower expected limit of dopamine signal intensity in the putamen. Below-threshold values suggest dopamine depletion.\n 6. upsit_pctl (0.13…	a biomarker for Parkinson's.\n 7. mean_putamen (0.105): Average dopamine signal intensity across both putamen regions	reflecting dopamine deficiency.\n 8. DATSCAN_PUTAMEN_L (0.093): Dopamine signal intensity in the left putamen. Asymmetry is a hallmark of Parkinson's.\n 9. con_striatum (0.035): Overall dopamine signal intensity in the striatum (including putamen and caudate).\n 10. DATSCAN_PUTAMEN_R (0.031): Dopamine signal intensity in the right putamen. Early Parkinson's often shows left-right asymmetry.\n \n …	respond with `1` if the subject is likely to have Parkinson's disease or `0` if they are healthy.\n \n Information of subject:\n 1. updrs3_score: 33\n 2. con_putamen: 0.6\n 3. updrs_totscore: 41\n 4. updrs2_score: 1\n 5. lowput_expected: 0.3034529285202909\n 6. upsit_pctl: 2.0\n 7. mean_putamen: 0.71\n 8. DATSCAN_PUTAMEN_L: 0.6\n 9. con_striatum: 2.17\n 10. DATSCAN_PUTAMEN_R: 0.82\n\n Based on th…	respond with `1` for Parkinson's disease or `0` for healthy control.\n Your response should contain only the number `1` or `0`	with no additional text.\n Final Answer:\n "}	{"role": "assistant"	"content": " 1"}]}
{"messages": [{"role": "system"	"content": "You are a medical expert."}	{"role": "user"	"content": "\n You are a medical expert. Analyze the following test results to determine whether the person likely has Parkinson's disease (Answer: 1) or is a healthy control (Answer: 0). \n Compare the provided values with typical ranges observed in Parkinson's disease patients and healthy individuals. \n The values in parentheses represent the weighted average SHAP values of four tree-based mod…	where higher values indicate greater variable importance.\n \n Test Explanations:\n 1. updrs3_score (0.819): Represents the MDS-UPDRS Part III score	which evaluates motor function through clinical assessments. A higher score indicates more severe motor symptoms.\n 2. con_putamen (0.487): Indicates the dopamine signal intensity ratio between the left and right putamen regions. Parkinson's disease often shows significant asymmetry.\n 3. updrs_totscore (0.345): Refers to the total MDS-UPDRS score	reflecting overall severity. A higher score suggests greater disease severity.\n 4. updrs2_score (0.296): Evaluates difficulties in daily activities reported by patients. A higher score indicates greater difficulty.\n 5. lowput_expected (0.186): Represents the lower expected limit of dopamine signal intensity in the putamen. Below-threshold values suggest dopamine depletion.\n 6. upsit_pctl (0.13…	a biomarker for Parkinson's.\n 7. mean_putamen (0.105): Average dopamine signal intensity across both putamen regions	reflecting dopamine deficiency.\n 8. DATSCAN_PUTAMEN_L (0.093): Dopamine signal intensity in the left putamen. Asymmetry is a hallmark of Parkinson's.\n 9. con_striatum (0.035): Overall dopamine signal intensity in the striatum (including putamen and caudate).\n 10. DATSCAN_PUTAMEN_R (0.031): Dopamine signal intensity in the right putamen. Early Parkinson's often shows left-right asymmetry.\n \n …	respond with `1` if the subject is likely to have Parkinson's disease or `0` if they are healthy.\n \n Information of subject:\n 1. updrs3_score: 21\n 2. con_putamen: 0.56\n 3. updrs_totscore: 36\n 4. updrs2_score: 7\n 5. lowput_expected: 0.2476187171838571\n 6. upsit_pctl: 6.0\n 7. mean_putamen: 0.7\n 8. DATSCAN_PUTAMEN_L: 0.56\n 9. con_striatum: 2.5\n 10. DATSCAN_PUTAMEN_R: 0.84\n\n Based on th…	respond with `1` for Parkinson's disease or `0` for healthy control.\n Your response should contain only the number `1` or `0`	with no additional text.\n Final Answer:\n "}	{"role": "assistant"	"content": " 1"}]}
{"messages": [{"role": "system"	"content": "You are a medical expert."}	{"role": "user"	"content": "\n You are a medical expert. Analyze the following test results to determine whether the person likely has Parkinson's disease (Answer: 1) or is a healthy control (Answer: 0). \n Compare the provided values with typical ranges observed in Parkinson's disease patients and healthy individuals. \n The values in parentheses represent the weighted average SHAP values of four tree-based mod…	where higher values indicate greater variable importance.\n \n Test Explanations:\n 1. updrs3_score (0.819): Represents the MDS-UPDRS Part III score	which evaluates motor function through clinical assessments. A higher score indicates more severe motor symptoms.\n 2. con_putamen (0.487): Indicates the dopamine signal intensity ratio between the left and right putamen regions. Parkinson's disease often shows significant asymmetry.\n 3. updrs_totscore (0.345): Refers to the total MDS-UPDRS score	reflecting overall severity. A higher score suggests greater disease severity.\n 4. updrs2_score (0.296): Evaluates difficulties in daily activities reported by patients. A higher score indicates greater difficulty.\n 5. lowput_expected (0.186): Represents the lower expected limit of dopamine signal intensity in the putamen. Below-threshold values suggest dopamine depletion.\n 6. upsit_pctl (0.13…	a biomarker for Parkinson's.\n 7. mean_putamen (0.105): Average dopamine signal intensity across both putamen regions	reflecting dopamine deficiency.\n 8. DATSCAN_PUTAMEN_L (0.093): Dopamine signal intensity in the left putamen. Asymmetry is a hallmark of Parkinson's.\n 9. con_striatum (0.035): Overall dopamine signal intensity in the striatum (including putamen and caudate).\n 10. DATSCAN_PUTAMEN_R (0.031): Dopamine signal intensity in the right putamen. Early Parkinson's often shows left-right asymmetry.\n \n …	respond with `1` if the subject is likely to have Parkinson's disease or `0` if they are healthy.\n \n Information of subject:\n 1. updrs3_score: 2\n 2. con_putamen: 2.675\n 3. updrs_totscore: 5\n 4. updrs2_score: 0\n 5. lowput_expected: 1.232536630232399\n 6. upsit_pctl: 32.0\n 7. mean_putamen: 2.675\n 8. DATSCAN_PUTAMEN_L: 2.63\n 9. con_striatum: 6.145\n 10. DATSCAN_PUTAMEN_R: 2.72\n\n Based on…	respond with `1` for Parkinson's disease or `0` for healthy control.\n Your response should contain only the number `1` or `0`	with no additional text.\n Final Answer:\n "}	{"role": "assistant"	"content": " 0"}]}
{"messages": [{"role": "system"	"content": "You are a medical expert."}	{"role": "user"	"content": "\n You are a medical expert. Analyze the following test results to determine whether the person likely has Parkinson's disease (Answer: 1) or is a healthy control (Answer: 0). \n Compare the provided values with typical ranges observed in Parkinson's disease patients and healthy individuals. \n The values in parentheses represent the weighted average SHAP values of four tree-based mod…	where higher values indicate greater variable importance.\n \n Test Explanations:\n 1. updrs3_score (0.819): Represents the MDS-UPDRS Part III score	which evaluates motor function through clinical assessments. A higher score indicates more severe motor symptoms.\n 2. con_putamen (0.487): Indicates the dopamine signal intensity ratio between the left and right putamen regions. Parkinson's disease often shows significant asymmetry.\n 3. updrs_totscore (0.345): Refers to the total MDS-UPDRS score	reflecting overall severity. A higher score suggests greater disease severity.\n 4. updrs2_score (0.296): Evaluates difficulties in daily activities reported by patients. A higher score indicates greater difficulty.\n 5. lowput_expected (0.186): Represents the lower expected limit of dopamine signal intensity in the putamen. Below-threshold values suggest dopamine depletion.\n 6. upsit_pctl (0.13…	a biomarker for Parkinson's.\n 7. mean_putamen (0.105): Average dopamine signal intensity across both putamen regions	reflecting dopamine deficiency.\n 8. DATSCAN_PUTAMEN_L (0.093): Dopamine signal intensity in the left putamen. Asymmetry is a hallmark of Parkinson's.\n 9. con_striatum (0.035): Overall dopamine signal intensity in the striatum (including putamen and caudate).\n 10. DATSCAN_PUTAMEN_R (0.031): Dopamine signal intensity in the right putamen. Early Parkinson's often shows left-right asymmetry.\n \n …	respond with `1` if the subject is likely to have Parkinson's disease or `0` if they are healthy.\n \n Information of subject:\n 1. updrs3_score: 18\n 2. con_putamen: 0.63\n 3. updrs_totscore: 24\n 4. updrs2_score: 4\n 5. lowput_expected: 0.2949554347286519\n 6. upsit_pctl: 4.0\n 7. mean_putamen: 1.14\n 8. DATSCAN_PUTAMEN_L: 0.63\n 9. con_striatum: 2.71\n 10. DATSCAN_PUTAMEN_R: 1.65\n\n Based on …	respond with `1` for Parkinson's disease or `0` for healthy control.\n Your response should contain only the number `1` or `0`	with no additional text.\n Final Answer:\n "}	{"role": "assistant"	"content": " 1"}]}
{"messages": [{"role": "system"	"content": "You are a medical expert."}	{"role": "user"	"content": "\n You are a medical expert. Analyze the following test results to determine whether the person likely has Parkinson's disease (Answer: 1) or is a healthy control (Answer: 0). \n Compare the provided values with typical ranges observed in Parkinson's disease patients and healthy individuals. \n The values in parentheses represent the weighted average SHAP values of four tree-based mod…	where higher values indicate greater variable importance.\n \n Test Explanations:\n 1. updrs3_score (0.819): Represents the MDS-UPDRS Part III score	which evaluates motor function through clinical assessments. A higher score indicates more severe motor symptoms.\n 2. con_putamen (0.487): Indicates the dopamine signal intensity ratio between the left and right putamen regions. Parkinson's disease often shows significant asymmetry.\n 3. updrs_totscore (0.345): Refers to the total MDS-UPDRS score	reflecting overall severity. A higher score suggests greater disease severity.\n 4. updrs2_score (0.296): Evaluates difficulties in daily activities reported by patients. A higher score indicates greater difficulty.\n 5. lowput_expected (0.186): Represents the lower expected limit of dopamine signal intensity in the putamen. Below-threshold values suggest dopamine depletion.\n 6. upsit_pctl (0.13…	a biomarker for Parkinson's.\n 7. mean_putamen (0.105): Average dopamine signal intensity across both putamen regions	reflecting dopamine deficiency.\n 8. DATSCAN_PUTAMEN_L (0.093): Dopamine signal intensity in the left putamen. Asymmetry is a hallmark of Parkinson's.\n 9. con_striatum (0.035): Overall dopamine signal intensity in the striatum (including putamen and caudate).\n 10. DATSCAN_PUTAMEN_R (0.031): Dopamine signal intensity in the right putamen. Early Parkinson's often shows left-right asymmetry.\n \n …	respond with `1` if the subject is likely to have Parkinson's disease or `0` if they are healthy.\n \n Information of subject:\n 1. updrs3_score: 12\n 2. con_putamen: 1.39\n 3. updrs_totscore: 14\n 4. updrs2_score: 1\n 5. lowput_expected: 0.6566462207469997\n 6. upsit_pctl: 4.0\n 7. mean_putamen: 1.645\n 8. DATSCAN_PUTAMEN_L: 1.39\n 9. con_striatum: 4.96\n 10. DATSCAN_PUTAMEN_R: 1.9\n\n Based on …	respond with `1` for Parkinson's disease or `0` for healthy control.\n Your response should contain only the number `1` or `0`	with no additional text.\n Final Answer:\n "}	{"role": "assistant"	"content": " 1"}]}
{"messages": [{"role": "system"	"content": "You are a medical expert."}	{"role": "user"	"content": "\n You are a medical expert. Analyze the following test results to determine whether the person likely has Parkinson's disease (Answer: 1) or is a healthy control (Answer: 0). \n Compare the provided values with typical ranges observed in Parkinson's disease patients and healthy individuals. \n The values in parentheses represent the weighted average SHAP values of four tree-based mod…	where higher values indicate greater variable importance.\n \n Test Explanations:\n 1. updrs3_score (0.819): Represents the MDS-UPDRS Part III score	which evaluates motor function through clinical assessments. A higher score indicates more severe motor symptoms.\n 2. con_putamen (0.487): Indicates the dopamine signal intensity ratio between the left and right putamen regions. Parkinson's disease often shows significant asymmetry.\n 3. updrs_totscore (0.345): Refers to the total MDS-UPDRS score	reflecting overall severity. A higher score suggests greater disease severity.\n 4. updrs2_score (0.296): Evaluates difficulties in daily activities reported by patients. A higher score indicates greater difficulty.\n 5. lowput_expected (0.186): Represents the lower expected limit of dopamine signal intensity in the putamen. Below-threshold values suggest dopamine depletion.\n 6. upsit_pctl (0.13…	a biomarker for Parkinson's.\n 7. mean_putamen (0.105): Average dopamine signal intensity across both putamen regions	reflecting dopamine deficiency.\n 8. DATSCAN_PUTAMEN_L (0.093): Dopamine signal intensity in the left putamen. Asymmetry is a hallmark of Parkinson's.\n 9. con_striatum (0.035): Overall dopamine signal intensity in the striatum (including putamen and caudate).\n 10. DATSCAN_PUTAMEN_R (0.031): Dopamine signal intensity in the right putamen. Early Parkinson's often shows left-right asymmetry.\n \n …	respond with `1` if the subject is likely to have Parkinson's disease or `0` if they are healthy.\n \n Information of subject:\n 1. updrs3_score: 9\n 2. con_putamen: 0.64\n 3. updrs_totscore: 10\n 4. updrs2_score: 0\n 5. lowput_expected: 0.3114029061142989\n 6. upsit_pctl: 6.0\n 7. mean_putamen: 0.64\n 8. DATSCAN_PUTAMEN_L: 0.74\n 9. con_striatum: 1.96\n 10. DATSCAN_PUTAMEN_R: 0.54\n\n Based on t…	respond with `1` for Parkinson's disease or `0` for healthy control.\n Your response should contain only the number `1` or `0`	with no additional text.\n Final Answer:\n "}	{"role": "assistant"	"content": " 0"}]}
{"messages": [{"role": "system"	"content": "You are a medical expert."}	{"role": "user"	"content": "\n You are a medical expert. Analyze the following test results to determine whether the person likely has Parkinson's disease (Answer: 1) or is a healthy control (Answer: 0). \n Compare the provided values with typical ranges observed in Parkinson's disease patients and healthy individuals. \n The values in parentheses represent the weighted average SHAP values of four tree-based mod…	where higher values indicate greater variable importance.\n \n Test Explanations:\n 1. updrs3_score (0.819): Represents the MDS-UPDRS Part III score	which evaluates motor function through clinical assessments. A higher score indicates more severe motor symptoms.\n 2. con_putamen (0.487): Indicates the dopamine signal intensity ratio between the left and right putamen regions. Parkinson's disease often shows significant asymmetry.\n 3. updrs_totscore (0.345): Refers to the total MDS-UPDRS score	reflecting overall severity. A higher score suggests greater disease severity.\n 4. updrs2_score (0.296): Evaluates difficulties in daily activities reported by patients. A higher score indicates greater difficulty.\n 5. lowput_expected (0.186): Represents the lower expected limit of dopamine signal intensity in the putamen. Below-threshold values suggest dopamine depletion.\n 6. upsit_pctl (0.13…	a biomarker for Parkinson's.\n 7. mean_putamen (0.105): Average dopamine signal intensity across both putamen regions	reflecting dopamine deficiency.\n 8. DATSCAN_PUTAMEN_L (0.093): Dopamine signal intensity in the left putamen. Asymmetry is a hallmark of Parkinson's.\n 9. con_striatum (0.035): Overall dopamine signal intensity in the striatum (including putamen and caudate).\n 10. DATSCAN_PUTAMEN_R (0.031): Dopamine signal intensity in the right putamen. Early Parkinson's often shows left-right asymmetry.\n \n …	respond with `1` if the subject is likely to have Parkinson's disease or `0` if they are healthy.\n \n Information of subject:\n 1. updrs3_score: 37\n 2. con_putamen: 0.605\n 3. updrs_totscore: 71\n 4. updrs2_score: 20\n 5. lowput_expected: 0.2820174374442457\n 6. upsit_pctl: 2.0\n 7. mean_putamen: 0.605\n 8. DATSCAN_PUTAMEN_L: 0.52\n 9. con_striatum: 1.895\n 10. DATSCAN_PUTAMEN_R: 0.69\n\n Based…	respond with `1` for Parkinson's disease or `0` for healthy control.\n Your response should contain only the number `1` or `0`	with no additional text.\n Final Answer:\n "}	{"role": "assistant"	"content": " 1"}]}
{"messages": [{"role": "system"	"content": "You are a medical expert."}	{"role": "user"	"content": "\n You are a medical expert. Analyze the following test results to determine whether the person likely has Parkinson's disease (Answer: 1) or is a healthy control (Answer: 0). \n Compare the provided values with typical ranges observed in Parkinson's disease patients and healthy individuals. \n The values in parentheses represent the weighted average SHAP values of four tree-based mod…	where higher values indicate greater variable importance.\n \n Test Explanations:\n 1. updrs3_score (0.819): Represents the MDS-UPDRS Part III score	which evaluates motor function through clinical assessments. A higher score indicates more severe motor symptoms.\n 2. con_putamen (0.487): Indicates the dopamine signal intensity ratio between the left and right putamen regions. Parkinson's disease often shows significant asymmetry.\n 3. updrs_totscore (0.345): Refers to the total MDS-UPDRS score	reflecting overall severity. A higher score suggests greater disease severity.\n 4. updrs2_score (0.296): Evaluates difficulties in daily activities reported by patients. A higher score indicates greater difficulty.\n 5. lowput_expected (0.186): Represents the lower expected limit of dopamine signal intensity in the putamen. Below-threshold values suggest dopamine depletion.\n 6. upsit_pctl (0.13…	a biomarker for Parkinson's.\n 7. mean_putamen (0.105): Average dopamine signal intensity across both putamen regions	reflecting dopamine deficiency.\n 8. DATSCAN_PUTAMEN_L (0.093): Dopamine signal intensity in the left putamen. Asymmetry is a hallmark of Parkinson's.\n 9. con_striatum (0.035): Overall dopamine signal intensity in the striatum (including putamen and caudate).\n 10. DATSCAN_PUTAMEN_R (0.031): Dopamine signal intensity in the right putamen. Early Parkinson's often shows left-right asymmetry.\n \n …	respond with `1` if the subject is likely to have Parkinson's disease or `0` if they are healthy.\n \n Information of subject:\n 1. updrs3_score: 12\n 2. con_putamen: 1.09\n 3. updrs_totscore: 21\n 4. updrs2_score: 3\n 5. lowput_expected: 0.4157798417259989\n 6. upsit_pctl: 31.0\n 7. mean_putamen: 1.025\n 8. DATSCAN_PUTAMEN_L: 0.96\n 9. con_striatum: 2.92\n 10. DATSCAN_PUTAMEN_R: 1.09\n\n Based o…	respond with `1` for Parkinson's disease or `0` for healthy control.\n Your response should contain only the number `1` or `0`	with no additional text.\n Final Answer:\n "}	{"role": "assistant"	"content": " 1"}]}
{"messages": [{"role": "system"	"content": "You are a medical expert."}	{"role": "user"	"content": "\n You are a medical expert. Analyze the following test results to determine whether the person likely has Parkinson's disease (Answer: 1) or is a healthy control (Answer: 0). \n Compare the provided values with typical ranges observed in Parkinson's disease patients and healthy individuals. \n The values in parentheses represent the weighted average SHAP values of four tree-based mod…	where higher values indicate greater variable importance.\n \n Test Explanations:\n 1. updrs3_score (0.819): Represents the MDS-UPDRS Part III score	which evaluates motor function through clinical assessments. A higher score indicates more severe motor symptoms.\n 2. con_putamen (0.487): Indicates the dopamine signal intensity ratio between the left and right putamen regions. Parkinson's disease often shows significant asymmetry.\n 3. updrs_totscore (0.345): Refers to the total MDS-UPDRS score	reflecting overall severity. A higher score suggests greater disease severity.\n 4. updrs2_score (0.296): Evaluates difficulties in daily activities reported by patients. A higher score indicates greater difficulty.\n 5. lowput_expected (0.186): Represents the lower expected limit of dopamine signal intensity in the putamen. Below-threshold values suggest dopamine depletion.\n 6. upsit_pctl (0.13…	a biomarker for Parkinson's.\n 7. mean_putamen (0.105): Average dopamine signal intensity across both putamen regions	reflecting dopamine deficiency.\n 8. DATSCAN_PUTAMEN_L (0.093): Dopamine signal intensity in the left putamen. Asymmetry is a hallmark of Parkinson's.\n 9. con_striatum (0.035): Overall dopamine signal intensity in the striatum (including putamen and caudate).\n 10. DATSCAN_PUTAMEN_R (0.031): Dopamine signal intensity in the right putamen. Early Parkinson's often shows left-right asymmetry.\n \n …	respond with `1` if the subject is likely to have Parkinson's disease or `0` if they are healthy.\n \n Information of subject:\n 1. updrs3_score: 23\n 2. con_putamen: 0.39\n 3. updrs_totscore: 37\n 4. updrs2_score: 6\n 5. lowput_expected: 0.2075157011831631\n 6. upsit_pctl: 4.0\n 7. mean_putamen: 0.6799999999999999\n 8. DATSCAN_PUTAMEN_L: 0.39\n 9. con_striatum: 1.47\n 10. DATSCAN_PUTAMEN_R: 0.97…	respond with `1` for Parkinson's disease or `0` for healthy control.\n Your response should contain only the number `1` or `0`	with no additional text.\n Final Answer:\n "}	{"role": "assistant"	"content": " 1"}]}
{"messages": [{"role": "system"	"content": "You are a medical expert."}	{"role": "user"	"content": "\n You are a medical expert. Analyze the following test results to determine whether the person likely has Parkinson's disease (Answer: 1) or is a healthy control (Answer: 0). \n Compare the provided values with typical ranges observed in Parkinson's disease patients and healthy individuals. \n The values in parentheses represent the weighted average SHAP values of four tree-based mod…	where higher values indicate greater variable importance.\n \n Test Explanations:\n 1. updrs3_score (0.819): Represents the MDS-UPDRS Part III score	which evaluates motor function through clinical assessments. A higher score indicates more severe motor symptoms.\n 2. con_putamen (0.487): Indicates the dopamine signal intensity ratio between the left and right putamen regions. Parkinson's disease often shows significant asymmetry.\n 3. updrs_totscore (0.345): Refers to the total MDS-UPDRS score	reflecting overall severity. A higher score suggests greater disease severity.\n 4. updrs2_score (0.296): Evaluates difficulties in daily activities reported by patients. A higher score indicates greater difficulty.\n 5. lowput_expected (0.186): Represents the lower expected limit of dopamine signal intensity in the putamen. Below-threshold values suggest dopamine depletion.\n 6. upsit_pctl (0.13…	a biomarker for Parkinson's.\n 7. mean_putamen (0.105): Average dopamine signal intensity across both putamen regions	reflecting dopamine deficiency.\n 8. DATSCAN_PUTAMEN_L (0.093): Dopamine signal intensity in the left putamen. Asymmetry is a hallmark of Parkinson's.\n 9. con_striatum (0.035): Overall dopamine signal intensity in the striatum (including putamen and caudate).\n 10. DATSCAN_PUTAMEN_R (0.031): Dopamine signal intensity in the right putamen. Early Parkinson's often shows left-right asymmetry.\n \n …	respond with `1` if the subject is likely to have Parkinson's disease or `0` if they are healthy.\n \n Information of subject:\n 1. updrs3_score: 8\n 2. con_putamen: 0.58\n 3. updrs_totscore: 14\n 4. updrs2_score: 4\n 5. lowput_expected: 0.2794054800428993\n 6. upsit_pctl: 3.0\n 7. mean_putamen: 0.76\n 8. DATSCAN_PUTAMEN_L: 0.58\n 9. con_striatum: 2.24\n 10. DATSCAN_PUTAMEN_R: 0.94\n\n Based on t…	respond with `1` for Parkinson's disease or `0` for healthy control.\n Your response should contain only the number `1` or `0`	with no additional text.\n Final Answer:\n "}	{"role": "assistant"	"content": " 1"}]}
{"messages": [{"role": "system"	"content": "You are a medical expert."}	{"role": "user"	"content": "\n You are a medical expert. Analyze the following test results to determine whether the person likely has Parkinson's disease (Answer: 1) or is a healthy control (Answer: 0). \n Compare the provided values with typical ranges observed in Parkinson's disease patients and healthy individuals. \n The values in parentheses represent the weighted average SHAP values of four tree-based mod…	where higher values indicate greater variable importance.\n \n Test Explanations:\n 1. updrs3_score (0.819): Represents the MDS-UPDRS Part III score	which evaluates motor function through clinical assessments. A higher score indicates more severe motor symptoms.\n 2. con_putamen (0.487): Indicates the dopamine signal intensity ratio between the left and right putamen regions. Parkinson's disease often shows significant asymmetry.\n 3. updrs_totscore (0.345): Refers to the total MDS-UPDRS score	reflecting overall severity. A higher score suggests greater disease severity.\n 4. updrs2_score (0.296): Evaluates difficulties in daily activities reported by patients. A higher score indicates greater difficulty.\n 5. lowput_expected (0.186): Represents the lower expected limit of dopamine signal intensity in the putamen. Below-threshold values suggest dopamine depletion.\n 6. upsit_pctl (0.13…	a biomarker for Parkinson's.\n 7. mean_putamen (0.105): Average dopamine signal intensity across both putamen regions	reflecting dopamine deficiency.\n 8. DATSCAN_PUTAMEN_L (0.093): Dopamine signal intensity in the left putamen. Asymmetry is a hallmark of Parkinson's.\n 9. con_striatum (0.035): Overall dopamine signal intensity in the striatum (including putamen and caudate).\n 10. DATSCAN_PUTAMEN_R (0.031): Dopamine signal intensity in the right putamen. Early Parkinson's often shows left-right asymmetry.\n \n …	respond with `1` if the subject is likely to have Parkinson's disease or `0` if they are healthy.\n \n Information of subject:\n 1. updrs3_score: 30\n 2. con_putamen: 0.51\n 3. updrs_totscore: 37\n 4. updrs2_score: 3\n 5. lowput_expected: 0.2667758362401366\n 6. upsit_pctl: 5.0\n 7. mean_putamen: 0.8\n 8. DATSCAN_PUTAMEN_L: 1.09\n 9. con_striatum: 1.9\n 10. DATSCAN_PUTAMEN_R: 0.51\n\n Based on th…	respond with `1` for Parkinson's disease or `0` for healthy control.\n Your response should contain only the number `1` or `0`	with no additional text.\n Final Answer:\n "}	{"role": "assistant"	"content": " 1"}]}
{"messages": [{"role": "system"	"content": "You are a medical expert."}	{"role": "user"	"content": "\n You are a medical expert. Analyze the following test results to determine whether the person likely has Parkinson's disease (Answer: 1) or is a healthy control (Answer: 0). \n Compare the provided values with typical ranges observed in Parkinson's disease patients and healthy individuals. \n The values in parentheses represent the weighted average SHAP values of four tree-based mod…	where higher values indicate greater variable importance.\n \n Test Explanations:\n 1. updrs3_score (0.819): Represents the MDS-UPDRS Part III score	which evaluates motor function through clinical assessments. A higher score indicates more severe motor symptoms.\n 2. con_putamen (0.487): Indicates the dopamine signal intensity ratio between the left and right putamen regions. Parkinson's disease often shows significant asymmetry.\n 3. updrs_totscore (0.345): Refers to the total MDS-UPDRS score	reflecting overall severity. A higher score suggests greater disease severity.\n 4. updrs2_score (0.296): Evaluates difficulties in daily activities reported by patients. A higher score indicates greater difficulty.\n 5. lowput_expected (0.186): Represents the lower expected limit of dopamine signal intensity in the putamen. Below-threshold values suggest dopamine depletion.\n 6. upsit_pctl (0.13…	a biomarker for Parkinson's.\n 7. mean_putamen (0.105): Average dopamine signal intensity across both putamen regions	reflecting dopamine deficiency.\n 8. DATSCAN_PUTAMEN_L (0.093): Dopamine signal intensity in the left putamen. Asymmetry is a hallmark of Parkinson's.\n 9. con_striatum (0.035): Overall dopamine signal intensity in the striatum (including putamen and caudate).\n 10. DATSCAN_PUTAMEN_R (0.031): Dopamine signal intensity in the right putamen. Early Parkinson's often shows left-right asymmetry.\n \n …	respond with `1` if the subject is likely to have Parkinson's disease or `0` if they are healthy.\n \n Information of subject:\n 1. updrs3_score: 7\n 2. con_putamen: 0.67\n 3. updrs_totscore: 12\n 4. updrs2_score: 4\n 5. lowput_expected: 0.3375229330650412\n 6. upsit_pctl: 31.0\n 7. mean_putamen: 0.9199999999999999\n 8. DATSCAN_PUTAMEN_L: 0.67\n 9. con_striatum: 2.97\n 10. DATSCAN_PUTAMEN_R: 1.17…	respond with `1` for Parkinson's disease or `0` for healthy control.\n Your response should contain only the number `1` or `0`	with no additional text.\n Final Answer:\n "}	{"role": "assistant"	"content": " 1"}]}
{"messages": [{"role": "system"	"content": "You are a medical expert."}	{"role": "user"	"content": "\n You are a medical expert. Analyze the following test results to determine whether the person likely has Parkinson's disease (Answer: 1) or is a healthy control (Answer: 0). \n Compare the provided values with typical ranges observed in Parkinson's disease patients and healthy individuals. \n The values in parentheses represent the weighted average SHAP values of four tree-based mod…	where higher values indicate greater variable importance.\n \n Test Explanations:\n 1. updrs3_score (0.819): Represents the MDS-UPDRS Part III score	which evaluates motor function through clinical assessments. A higher score indicates more severe motor symptoms.\n 2. con_putamen (0.487): Indicates the dopamine signal intensity ratio between the left and right putamen regions. Parkinson's disease often shows significant asymmetry.\n 3. updrs_totscore (0.345): Refers to the total MDS-UPDRS score	reflecting overall severity. A higher score suggests greater disease severity.\n 4. updrs2_score (0.296): Evaluates difficulties in daily activities reported by patients. A higher score indicates greater difficulty.\n 5. lowput_expected (0.186): Represents the lower expected limit of dopamine signal intensity in the putamen. Below-threshold values suggest dopamine depletion.\n 6. upsit_pctl (0.13…	a biomarker for Parkinson's.\n 7. mean_putamen (0.105): Average dopamine signal intensity across both putamen regions	reflecting dopamine deficiency.\n 8. DATSCAN_PUTAMEN_L (0.093): Dopamine signal intensity in the left putamen. Asymmetry is a hallmark of Parkinson's.\n 9. con_striatum (0.035): Overall dopamine signal intensity in the striatum (including putamen and caudate).\n 10. DATSCAN_PUTAMEN_R (0.031): Dopamine signal intensity in the right putamen. Early Parkinson's often shows left-right asymmetry.\n \n …	respond with `1` if the subject is likely to have Parkinson's disease or `0` if they are healthy.\n \n Information of subject:\n 1. updrs3_score: 14\n 2. con_putamen: 0.84\n 3. updrs_totscore: 20\n 4. updrs2_score: 4\n 5. lowput_expected: 0.4054411364200327\n 6. upsit_pctl: 1.0\n 7. mean_putamen: 1.155\n 8. DATSCAN_PUTAMEN_L: 1.47\n 9. con_striatum: 2.99\n 10. DATSCAN_PUTAMEN_R: 0.84\n\n Based on…	respond with `1` for Parkinson's disease or `0` for healthy control.\n Your response should contain only the number `1` or `0`	with no additional text.\n Final Answer:\n "}	{"role": "assistant"	"content": " 1"}]}
{"messages": [{"role": "system"	"content": "You are a medical expert."}	{"role": "user"	"content": "\n You are a medical expert. Analyze the following test results to determine whether the person likely has Parkinson's disease (Answer: 1) or is a healthy control (Answer: 0). \n Compare the provided values with typical ranges observed in Parkinson's disease patients and healthy individuals. \n The values in parentheses represent the weighted average SHAP values of four tree-based mod…	where higher values indicate greater variable importance.\n \n Test Explanations:\n 1. updrs3_score (0.819): Represents the MDS-UPDRS Part III score	which evaluates motor function through clinical assessments. A higher score indicates more severe motor symptoms.\n 2. con_putamen (0.487): Indicates the dopamine signal intensity ratio between the left and right putamen regions. Parkinson's disease often shows significant asymmetry.\n 3. updrs_totscore (0.345): Refers to the total MDS-UPDRS score	reflecting overall severity. A higher score suggests greater disease severity.\n 4. updrs2_score (0.296): Evaluates difficulties in daily activities reported by patients. A higher score indicates greater difficulty.\n 5. lowput_expected (0.186): Represents the lower expected limit of dopamine signal intensity in the putamen. Below-threshold values suggest dopamine depletion.\n 6. upsit_pctl (0.13…	a biomarker for Parkinson's.\n 7. mean_putamen (0.105): Average dopamine signal intensity across both putamen regions	reflecting dopamine deficiency.\n 8. DATSCAN_PUTAMEN_L (0.093): Dopamine signal intensity in the left putamen. Asymmetry is a hallmark of Parkinson's.\n 9. con_striatum (0.035): Overall dopamine signal intensity in the striatum (including putamen and caudate).\n 10. DATSCAN_PUTAMEN_R (0.031): Dopamine signal intensity in the right putamen. Early Parkinson's often shows left-right asymmetry.\n \n …	respond with `1` if the subject is likely to have Parkinson's disease or `0` if they are healthy.\n \n Information of subject:\n 1. updrs3_score: 20\n 2. con_putamen: 0.53\n 3. updrs_totscore: 21\n 4. updrs2_score: 1\n 5. lowput_expected: 0.2648053898033211\n 6. upsit_pctl: 3.0\n 7. mean_putamen: 0.675\n 8. DATSCAN_PUTAMEN_L: 0.53\n 9. con_striatum: 2.02\n 10. DATSCAN_PUTAMEN_R: 0.82\n\n Based on…	respond with `1` for Parkinson's disease or `0` for healthy control.\n Your response should contain only the number `1` or `0`	with no additional text.\n Final Answer:\n "}	{"role": "assistant"	"content": " 1"}]}
{"messages": [{"role": "system"	"content": "You are a medical expert."}	{"role": "user"	"content": "\n You are a medical expert. Analyze the following test results to determine whether the person likely has Parkinson's disease (Answer: 1) or is a healthy control (Answer: 0). \n Compare the provided values with typical ranges observed in Parkinson's disease patients and healthy individuals. \n The values in parentheses represent the weighted average SHAP values of four tree-based mod…	where higher values indicate greater variable importance.\n \n Test Explanations:\n 1. updrs3_score (0.819): Represents the MDS-UPDRS Part III score	which evaluates motor function through clinical assessments. A higher score indicates more severe motor symptoms.\n 2. con_putamen (0.487): Indicates the dopamine signal intensity ratio between the left and right putamen regions. Parkinson's disease often shows significant asymmetry.\n 3. updrs_totscore (0.345): Refers to the total MDS-UPDRS score	reflecting overall severity. A higher score suggests greater disease severity.\n 4. updrs2_score (0.296): Evaluates difficulties in daily activities reported by patients. A higher score indicates greater difficulty.\n 5. lowput_expected (0.186): Represents the lower expected limit of dopamine signal intensity in the putamen. Below-threshold values suggest dopamine depletion.\n 6. upsit_pctl (0.13…	a biomarker for Parkinson's.\n 7. mean_putamen (0.105): Average dopamine signal intensity across both putamen regions	reflecting dopamine deficiency.\n 8. DATSCAN_PUTAMEN_L (0.093): Dopamine signal intensity in the left putamen. Asymmetry is a hallmark of Parkinson's.\n 9. con_striatum (0.035): Overall dopamine signal intensity in the striatum (including putamen and caudate).\n 10. DATSCAN_PUTAMEN_R (0.031): Dopamine signal intensity in the right putamen. Early Parkinson's often shows left-right asymmetry.\n \n …	respond with `1` if the subject is likely to have Parkinson's disease or `0` if they are healthy.\n \n Information of subject:\n 1. updrs3_score: 14\n 2. con_putamen: 0.86\n 3. updrs_totscore: 20\n 4. updrs2_score: 5\n 5. lowput_expected: 0.4395890448808371\n 6. upsit_pctl: 3.0\n 7. mean_putamen: 1.21\n 8. DATSCAN_PUTAMEN_L: 1.56\n 9. con_striatum: 2.52\n 10. DATSCAN_PUTAMEN_R: 0.86\n\n Based on …	respond with `1` for Parkinson's disease or `0` for healthy control.\n Your response should contain only the number `1` or `0`	with no additional text.\n Final Answer:\n "}	{"role": "assistant"	"content": " 1"}]}
{"messages": [{"role": "system"	"content": "You are a medical expert."}	{"role": "user"	"content": "\n You are a medical expert. Analyze the following test results to determine whether the person likely has Parkinson's disease (Answer: 1) or is a healthy control (Answer: 0). \n Compare the provided values with typical ranges observed in Parkinson's disease patients and healthy individuals. \n The values in parentheses represent the weighted average SHAP values of four tree-based mod…	where higher values indicate greater variable importance.\n \n Test Explanations:\n 1. updrs3_score (0.819): Represents the MDS-UPDRS Part III score	which evaluates motor function through clinical assessments. A higher score indicates more severe motor symptoms.\n 2. con_putamen (0.487): Indicates the dopamine signal intensity ratio between the left and right putamen regions. Parkinson's disease often shows significant asymmetry.\n 3. updrs_totscore (0.345): Refers to the total MDS-UPDRS score	reflecting overall severity. A higher score suggests greater disease severity.\n 4. updrs2_score (0.296): Evaluates difficulties in daily activities reported by patients. A higher score indicates greater difficulty.\n 5. lowput_expected (0.186): Represents the lower expected limit of dopamine signal intensity in the putamen. Below-threshold values suggest dopamine depletion.\n 6. upsit_pctl (0.13…	a biomarker for Parkinson's.\n 7. mean_putamen (0.105): Average dopamine signal intensity across both putamen regions	reflecting dopamine deficiency.\n 8. DATSCAN_PUTAMEN_L (0.093): Dopamine signal intensity in the left putamen. Asymmetry is a hallmark of Parkinson's.\n 9. con_striatum (0.035): Overall dopamine signal intensity in the striatum (including putamen and caudate).\n 10. DATSCAN_PUTAMEN_R (0.031): Dopamine signal intensity in the right putamen. Early Parkinson's often shows left-right asymmetry.\n \n …	respond with `1` if the subject is likely to have Parkinson's disease or `0` if they are healthy.\n \n Information of subject:\n 1. updrs3_score: 3\n 2. con_putamen: 2.06\n 3. updrs_totscore: 3\n 4. updrs2_score: 0\n 5. lowput_expected: 0.8496203445853768\n 6. upsit_pctl: 6.0\n 7. mean_putamen: 2.06\n 8. DATSCAN_PUTAMEN_L: 1.85\n 9. con_striatum: 5.025\n 10. DATSCAN_PUTAMEN_R: 2.27\n\n Based on t…	respond with `1` for Parkinson's disease or `0` for healthy control.\n Your response should contain only the number `1` or `0`	with no additional text.\n Final Answer:\n "}	{"role": "assistant"	"content": " 0"}]}
{"messages": [{"role": "system"	"content": "You are a medical expert."}	{"role": "user"	"content": "\n You are a medical expert. Analyze the following test results to determine whether the person likely has Parkinson's disease (Answer: 1) or is a healthy control (Answer: 0). \n Compare the provided values with typical ranges observed in Parkinson's disease patients and healthy individuals. \n The values in parentheses represent the weighted average SHAP values of four tree-based mod…	where higher values indicate greater variable importance.\n \n Test Explanations:\n 1. updrs3_score (0.819): Represents the MDS-UPDRS Part III score	which evaluates motor function through clinical assessments. A higher score indicates more severe motor symptoms.\n 2. con_putamen (0.487): Indicates the dopamine signal intensity ratio between the left and right putamen regions. Parkinson's disease often shows significant asymmetry.\n 3. updrs_totscore (0.345): Refers to the total MDS-UPDRS score	reflecting overall severity. A higher score suggests greater disease severity.\n 4. updrs2_score (0.296): Evaluates difficulties in daily activities reported by patients. A higher score indicates greater difficulty.\n 5. lowput_expected (0.186): Represents the lower expected limit of dopamine signal intensity in the putamen. Below-threshold values suggest dopamine depletion.\n 6. upsit_pctl (0.13…	a biomarker for Parkinson's.\n 7. mean_putamen (0.105): Average dopamine signal intensity across both putamen regions	reflecting dopamine deficiency.\n 8. DATSCAN_PUTAMEN_L (0.093): Dopamine signal intensity in the left putamen. Asymmetry is a hallmark of Parkinson's.\n 9. con_striatum (0.035): Overall dopamine signal intensity in the striatum (including putamen and caudate).\n 10. DATSCAN_PUTAMEN_R (0.031): Dopamine signal intensity in the right putamen. Early Parkinson's often shows left-right asymmetry.\n \n …	respond with `1` if the subject is likely to have Parkinson's disease or `0` if they are healthy.\n \n Information of subject:\n 1. updrs3_score: 27\n 2. con_putamen: 0.62\n 3. updrs_totscore: 35\n 4. updrs2_score: 4\n 5. lowput_expected: 0.2985427157767279\n 6. upsit_pctl: 1.0\n 7. mean_putamen: 0.915\n 8. DATSCAN_PUTAMEN_L: 0.62\n 9. con_striatum: 2.26\n 10. DATSCAN_PUTAMEN_R: 1.21\n\n Based on…	respond with `1` for Parkinson's disease or `0` for healthy control.\n Your response should contain only the number `1` or `0`	with no additional text.\n Final Answer:\n "}	{"role": "assistant"	"content": " 1"}]}
{"messages": [{"role": "system"	"content": "You are a medical expert."}	{"role": "user"	"content": "\n You are a medical expert. Analyze the following test results to determine whether the person likely has Parkinson's disease (Answer: 1) or is a healthy control (Answer: 0). \n Compare the provided values with typical ranges observed in Parkinson's disease patients and healthy individuals. \n The values in parentheses represent the weighted average SHAP values of four tree-based mod…	where higher values indicate greater variable importance.\n \n Test Explanations:\n 1. updrs3_score (0.819): Represents the MDS-UPDRS Part III score	which evaluates motor function through clinical assessments. A higher score indicates more severe motor symptoms.\n 2. con_putamen (0.487): Indicates the dopamine signal intensity ratio between the left and right putamen regions. Parkinson's disease often shows significant asymmetry.\n 3. updrs_totscore (0.345): Refers to the total MDS-UPDRS score	reflecting overall severity. A higher score suggests greater disease severity.\n 4. updrs2_score (0.296): Evaluates difficulties in daily activities reported by patients. A higher score indicates greater difficulty.\n 5. lowput_expected (0.186): Represents the lower expected limit of dopamine signal intensity in the putamen. Below-threshold values suggest dopamine depletion.\n 6. upsit_pctl (0.13…	a biomarker for Parkinson's.\n 7. mean_putamen (0.105): Average dopamine signal intensity across both putamen regions	reflecting dopamine deficiency.\n 8. DATSCAN_PUTAMEN_L (0.093): Dopamine signal intensity in the left putamen. Asymmetry is a hallmark of Parkinson's.\n 9. con_striatum (0.035): Overall dopamine signal intensity in the striatum (including putamen and caudate).\n 10. DATSCAN_PUTAMEN_R (0.031): Dopamine signal intensity in the right putamen. Early Parkinson's often shows left-right asymmetry.\n \n …	respond with `1` if the subject is likely to have Parkinson's disease or `0` if they are healthy.\n \n Information of subject:\n 1. updrs3_score: 16\n 2. con_putamen: 0.94\n 3. updrs_totscore: 29\n 4. updrs2_score: 2\n 5. lowput_expected: 0.3388755152797842\n 6. upsit_pctl: 1.0\n 7. mean_putamen: 0.82\n 8. DATSCAN_PUTAMEN_L: 0.94\n 9. con_striatum: 3.4\n 10. DATSCAN_PUTAMEN_R: 0.7\n\n Based on th…	respond with `1` for Parkinson's disease or `0` for healthy control.\n Your response should contain only the number `1` or `0`	with no additional text.\n Final Answer:\n "}	{"role": "assistant"	"content": " 1"}]}
{"messages": [{"role": "system"	"content": "You are a medical expert."}	{"role": "user"	"content": "\n You are a medical expert. Analyze the following test results to determine whether the person likely has Parkinson's disease (Answer: 1) or is a healthy control (Answer: 0). \n Compare the provided values with typical ranges observed in Parkinson's disease patients and healthy individuals. \n The values in parentheses represent the weighted average SHAP values of four tree-based mod…	where higher values indicate greater variable importance.\n \n Test Explanations:\n 1. updrs3_score (0.819): Represents the MDS-UPDRS Part III score	which evaluates motor function through clinical assessments. A higher score indicates more severe motor symptoms.\n 2. con_putamen (0.487): Indicates the dopamine signal intensity ratio between the left and right putamen regions. Parkinson's disease often shows significant asymmetry.\n 3. updrs_totscore (0.345): Refers to the total MDS-UPDRS score	reflecting overall severity. A higher score suggests greater disease severity.\n 4. updrs2_score (0.296): Evaluates difficulties in daily activities reported by patients. A higher score indicates greater difficulty.\n 5. lowput_expected (0.186): Represents the lower expected limit of dopamine signal intensity in the putamen. Below-threshold values suggest dopamine depletion.\n 6. upsit_pctl (0.13…	a biomarker for Parkinson's.\n 7. mean_putamen (0.105): Average dopamine signal intensity across both putamen regions	reflecting dopamine deficiency.\n 8. DATSCAN_PUTAMEN_L (0.093): Dopamine signal intensity in the left putamen. Asymmetry is a hallmark of Parkinson's.\n 9. con_striatum (0.035): Overall dopamine signal intensity in the striatum (including putamen and caudate).\n 10. DATSCAN_PUTAMEN_R (0.031): Dopamine signal intensity in the right putamen. Early Parkinson's often shows left-right asymmetry.\n \n …	respond with `1` if the subject is likely to have Parkinson's disease or `0` if they are healthy.\n \n Information of subject:\n 1. updrs3_score: 41\n 2. con_putamen: 0.71\n 3. updrs_totscore: 51\n 4. updrs2_score: 5\n 5. lowput_expected: 0.3263975337319225\n 6. upsit_pctl: 12.0\n 7. mean_putamen: 0.94\n 8. DATSCAN_PUTAMEN_L: 0.71\n 9. con_striatum: 2.46\n 10. DATSCAN_PUTAMEN_R: 1.17\n\n Based on…	respond with `1` for Parkinson's disease or `0` for healthy control.\n Your response should contain only the number `1` or `0`	with no additional text.\n Final Answer:\n "}	{"role": "assistant"	"content": " 1"}]}
{"messages": [{"role": "system"	"content": "You are a medical expert."}	{"role": "user"	"content": "\n You are a medical expert. Analyze the following test results to determine whether the person likely has Parkinson's disease (Answer: 1) or is a healthy control (Answer: 0). \n Compare the provided values with typical ranges observed in Parkinson's disease patients and healthy individuals. \n The values in parentheses represent the weighted average SHAP values of four tree-based mod…	where higher values indicate greater variable importance.\n \n Test Explanations:\n 1. updrs3_score (0.819): Represents the MDS-UPDRS Part III score	which evaluates motor function through clinical assessments. A higher score indicates more severe motor symptoms.\n 2. con_putamen (0.487): Indicates the dopamine signal intensity ratio between the left and right putamen regions. Parkinson's disease often shows significant asymmetry.\n 3. updrs_totscore (0.345): Refers to the total MDS-UPDRS score	reflecting overall severity. A higher score suggests greater disease severity.\n 4. updrs2_score (0.296): Evaluates difficulties in daily activities reported by patients. A higher score indicates greater difficulty.\n 5. lowput_expected (0.186): Represents the lower expected limit of dopamine signal intensity in the putamen. Below-threshold values suggest dopamine depletion.\n 6. upsit_pctl (0.13…	a biomarker for Parkinson's.\n 7. mean_putamen (0.105): Average dopamine signal intensity across both putamen regions	reflecting dopamine deficiency.\n 8. DATSCAN_PUTAMEN_L (0.093): Dopamine signal intensity in the left putamen. Asymmetry is a hallmark of Parkinson's.\n 9. con_striatum (0.035): Overall dopamine signal intensity in the striatum (including putamen and caudate).\n 10. DATSCAN_PUTAMEN_R (0.031): Dopamine signal intensity in the right putamen. Early Parkinson's often shows left-right asymmetry.\n \n …	respond with `1` if the subject is likely to have Parkinson's disease or `0` if they are healthy.\n \n Information of subject:\n 1. updrs3_score: 17\n 2. con_putamen: 0.81\n 3. updrs_totscore: 32\n 4. updrs2_score: 4\n 5. lowput_expected: 0.3521041507047211\n 6. upsit_pctl: 1.0\n 7. mean_putamen: 1.08\n 8. DATSCAN_PUTAMEN_L: 1.35\n 9. con_striatum: 3.21\n 10. DATSCAN_PUTAMEN_R: 0.81\n\n Based on …	respond with `1` for Parkinson's disease or `0` for healthy control.\n Your response should contain only the number `1` or `0`	with no additional text.\n Final Answer:\n "}	{"role": "assistant"	"content": " 1"}]}
{"messages": [{"role": "system"	"content": "You are a medical expert."}	{"role": "user"	"content": "\n You are a medical expert. Analyze the following test results to determine whether the person likely has Parkinson's disease (Answer: 1) or is a healthy control (Answer: 0). \n Compare the provided values with typical ranges observed in Parkinson's disease patients and healthy individuals. \n The values in parentheses represent the weighted average SHAP values of four tree-based mod…	where higher values indicate greater variable importance.\n \n Test Explanations:\n 1. updrs3_score (0.819): Represents the MDS-UPDRS Part III score	which evaluates motor function through clinical assessments. A higher score indicates more severe motor symptoms.\n 2. con_putamen (0.487): Indicates the dopamine signal intensity ratio between the left and right putamen regions. Parkinson's disease often shows significant asymmetry.\n 3. updrs_totscore (0.345): Refers to the total MDS-UPDRS score	reflecting overall severity. A higher score suggests greater disease severity.\n 4. updrs2_score (0.296): Evaluates difficulties in daily activities reported by patients. A higher score indicates greater difficulty.\n 5. lowput_expected (0.186): Represents the lower expected limit of dopamine signal intensity in the putamen. Below-threshold values suggest dopamine depletion.\n 6. upsit_pctl (0.13…	a biomarker for Parkinson's.\n 7. mean_putamen (0.105): Average dopamine signal intensity across both putamen regions	reflecting dopamine deficiency.\n 8. DATSCAN_PUTAMEN_L (0.093): Dopamine signal intensity in the left putamen. Asymmetry is a hallmark of Parkinson's.\n 9. con_striatum (0.035): Overall dopamine signal intensity in the striatum (including putamen and caudate).\n 10. DATSCAN_PUTAMEN_R (0.031): Dopamine signal intensity in the right putamen. Early Parkinson's often shows left-right asymmetry.\n \n …	respond with `1` if the subject is likely to have Parkinson's disease or `0` if they are healthy.\n \n Information of subject:\n 1. updrs3_score: 12\n 2. con_putamen: 1.3\n 3. updrs_totscore: 14\n 4. updrs2_score: 1\n 5. lowput_expected: 0.7245812470127249\n 6. upsit_pctl: 34.5\n 7. mean_putamen: 1.425\n 8. DATSCAN_PUTAMEN_L: 1.55\n 9. con_striatum: 4.09\n 10. DATSCAN_PUTAMEN_R: 1.3\n\n Based on …	respond with `1` for Parkinson's disease or `0` for healthy control.\n Your response should contain only the number `1` or `0`	with no additional text.\n Final Answer:\n "}	{"role": "assistant"	"content": " 1"}]}
{"messages": [{"role": "system"	"content": "You are a medical expert."}	{"role": "user"	"content": "\n You are a medical expert. Analyze the following test results to determine whether the person likely has Parkinson's disease (Answer: 1) or is a healthy control (Answer: 0). \n Compare the provided values with typical ranges observed in Parkinson's disease patients and healthy individuals. \n The values in parentheses represent the weighted average SHAP values of four tree-based mod…	where higher values indicate greater variable importance.\n \n Test Explanations:\n 1. updrs3_score (0.819): Represents the MDS-UPDRS Part III score	which evaluates motor function through clinical assessments. A higher score indicates more severe motor symptoms.\n 2. con_putamen (0.487): Indicates the dopamine signal intensity ratio between the left and right putamen regions. Parkinson's disease often shows significant asymmetry.\n 3. updrs_totscore (0.345): Refers to the total MDS-UPDRS score	reflecting overall severity. A higher score suggests greater disease severity.\n 4. updrs2_score (0.296): Evaluates difficulties in daily activities reported by patients. A higher score indicates greater difficulty.\n 5. lowput_expected (0.186): Represents the lower expected limit of dopamine signal intensity in the putamen. Below-threshold values suggest dopamine depletion.\n 6. upsit_pctl (0.13…	a biomarker for Parkinson's.\n 7. mean_putamen (0.105): Average dopamine signal intensity across both putamen regions	reflecting dopamine deficiency.\n 8. DATSCAN_PUTAMEN_L (0.093): Dopamine signal intensity in the left putamen. Asymmetry is a hallmark of Parkinson's.\n 9. con_striatum (0.035): Overall dopamine signal intensity in the striatum (including putamen and caudate).\n 10. DATSCAN_PUTAMEN_R (0.031): Dopamine signal intensity in the right putamen. Early Parkinson's often shows left-right asymmetry.\n \n …	respond with `1` if the subject is likely to have Parkinson's disease or `0` if they are healthy.\n \n Information of subject:\n 1. updrs3_score: 32\n 2. con_putamen: 0.61\n 3. updrs_totscore: 33\n 4. updrs2_score: 1\n 5. lowput_expected: 0.2860017646944726\n 6. upsit_pctl: 2.0\n 7. mean_putamen: 0.6499999999999999\n 8. DATSCAN_PUTAMEN_L: 0.69\n 9. con_striatum: 2.17\n 10. DATSCAN_PUTAMEN_R: 0.61…	respond with `1` for Parkinson's disease or `0` for healthy control.\n Your response should contain only the number `1` or `0`	with no additional text.\n Final Answer:\n "}	{"role": "assistant"	"content": " 1"}]}
{"messages": [{"role": "system"	"content": "You are a medical expert."}	{"role": "user"	"content": "\n You are a medical expert. Analyze the following test results to determine whether the person likely has Parkinson's disease (Answer: 1) or is a healthy control (Answer: 0). \n Compare the provided values with typical ranges observed in Parkinson's disease patients and healthy individuals. \n The values in parentheses represent the weighted average SHAP values of four tree-based mod…	where higher values indicate greater variable importance.\n \n Test Explanations:\n 1. updrs3_score (0.819): Represents the MDS-UPDRS Part III score	which evaluates motor function through clinical assessments. A higher score indicates more severe motor symptoms.\n 2. con_putamen (0.487): Indicates the dopamine signal intensity ratio between the left and right putamen regions. Parkinson's disease often shows significant asymmetry.\n 3. updrs_totscore (0.345): Refers to the total MDS-UPDRS score	reflecting overall severity. A higher score suggests greater disease severity.\n 4. updrs2_score (0.296): Evaluates difficulties in daily activities reported by patients. A higher score indicates greater difficulty.\n 5. lowput_expected (0.186): Represents the lower expected limit of dopamine signal intensity in the putamen. Below-threshold values suggest dopamine depletion.\n 6. upsit_pctl (0.13…	a biomarker for Parkinson's.\n 7. mean_putamen (0.105): Average dopamine signal intensity across both putamen regions	reflecting dopamine deficiency.\n 8. DATSCAN_PUTAMEN_L (0.093): Dopamine signal intensity in the left putamen. Asymmetry is a hallmark of Parkinson's.\n 9. con_striatum (0.035): Overall dopamine signal intensity in the striatum (including putamen and caudate).\n 10. DATSCAN_PUTAMEN_R (0.031): Dopamine signal intensity in the right putamen. Early Parkinson's often shows left-right asymmetry.\n \n …	respond with `1` if the subject is likely to have Parkinson's disease or `0` if they are healthy.\n \n Information of subject:\n 1. updrs3_score: 13\n 2. con_putamen: 0.51\n 3. updrs_totscore: 25\n 4. updrs2_score: 2\n 5. lowput_expected: 0.224723677701555\n 6. upsit_pctl: 2.0\n 7. mean_putamen: 0.835\n 8. DATSCAN_PUTAMEN_L: 0.51\n 9. con_striatum: 2.59\n 10. DATSCAN_PUTAMEN_R: 1.16\n\n Based on …	respond with `1` for Parkinson's disease or `0` for healthy control.\n Your response should contain only the number `1` or `0`	with no additional text.\n Final Answer:\n "}	{"role": "assistant"	"content": " 1"}]}
{"messages": [{"role": "system"	"content": "You are a medical expert."}	{"role": "user"	"content": "\n You are a medical expert. Analyze the following test results to determine whether the person likely has Parkinson's disease (Answer: 1) or is a healthy control (Answer: 0). \n Compare the provided values with typical ranges observed in Parkinson's disease patients and healthy individuals. \n The values in parentheses represent the weighted average SHAP values of four tree-based mod…	where higher values indicate greater variable importance.\n \n Test Explanations:\n 1. updrs3_score (0.819): Represents the MDS-UPDRS Part III score	which evaluates motor function through clinical assessments. A higher score indicates more severe motor symptoms.\n 2. con_putamen (0.487): Indicates the dopamine signal intensity ratio between the left and right putamen regions. Parkinson's disease often shows significant asymmetry.\n 3. updrs_totscore (0.345): Refers to the total MDS-UPDRS score	reflecting overall severity. A higher score suggests greater disease severity.\n 4. updrs2_score (0.296): Evaluates difficulties in daily activities reported by patients. A higher score indicates greater difficulty.\n 5. lowput_expected (0.186): Represents the lower expected limit of dopamine signal intensity in the putamen. Below-threshold values suggest dopamine depletion.\n 6. upsit_pctl (0.13…	a biomarker for Parkinson's.\n 7. mean_putamen (0.105): Average dopamine signal intensity across both putamen regions	reflecting dopamine deficiency.\n 8. DATSCAN_PUTAMEN_L (0.093): Dopamine signal intensity in the left putamen. Asymmetry is a hallmark of Parkinson's.\n 9. con_striatum (0.035): Overall dopamine signal intensity in the striatum (including putamen and caudate).\n 10. DATSCAN_PUTAMEN_R (0.031): Dopamine signal intensity in the right putamen. Early Parkinson's often shows left-right asymmetry.\n \n …	respond with `1` if the subject is likely to have Parkinson's disease or `0` if they are healthy.\n \n Information of subject:\n 1. updrs3_score: 15\n 2. con_putamen: 0.91\n 3. updrs_totscore: 23\n 4. updrs2_score: 1\n 5. lowput_expected: 0.4779158626641754\n 6. upsit_pctl: 6.0\n 7. mean_putamen: 0.91\n 8. DATSCAN_PUTAMEN_L: 0.91\n 9. con_striatum: 3.09\n 10. DATSCAN_PUTAMEN_R: 0.91\n\n Based on …	respond with `1` for Parkinson's disease or `0` for healthy control.\n Your response should contain only the number `1` or `0`	with no additional text.\n Final Answer:\n "}	{"role": "assistant"	"content": " 1"}]}
{"messages": [{"role": "system"	"content": "You are a medical expert."}	{"role": "user"	"content": "\n You are a medical expert. Analyze the following test results to determine whether the person likely has Parkinson's disease (Answer: 1) or is a healthy control (Answer: 0). \n Compare the provided values with typical ranges observed in Parkinson's disease patients and healthy individuals. \n The values in parentheses represent the weighted average SHAP values of four tree-based mod…	where higher values indicate greater variable importance.\n \n Test Explanations:\n 1. updrs3_score (0.819): Represents the MDS-UPDRS Part III score	which evaluates motor function through clinical assessments. A higher score indicates more severe motor symptoms.\n 2. con_putamen (0.487): Indicates the dopamine signal intensity ratio between the left and right putamen regions. Parkinson's disease often shows significant asymmetry.\n 3. updrs_totscore (0.345): Refers to the total MDS-UPDRS score	reflecting overall severity. A higher score suggests greater disease severity.\n 4. updrs2_score (0.296): Evaluates difficulties in daily activities reported by patients. A higher score indicates greater difficulty.\n 5. lowput_expected (0.186): Represents the lower expected limit of dopamine signal intensity in the putamen. Below-threshold values suggest dopamine depletion.\n 6. upsit_pctl (0.13…	a biomarker for Parkinson's.\n 7. mean_putamen (0.105): Average dopamine signal intensity across both putamen regions	reflecting dopamine deficiency.\n 8. DATSCAN_PUTAMEN_L (0.093): Dopamine signal intensity in the left putamen. Asymmetry is a hallmark of Parkinson's.\n 9. con_striatum (0.035): Overall dopamine signal intensity in the striatum (including putamen and caudate).\n 10. DATSCAN_PUTAMEN_R (0.031): Dopamine signal intensity in the right putamen. Early Parkinson's often shows left-right asymmetry.\n \n …	respond with `1` if the subject is likely to have Parkinson's disease or `0` if they are healthy.\n \n Information of subject:\n 1. updrs3_score: 0\n 2. con_putamen: 1.785\n 3. updrs_totscore: 3\n 4. updrs2_score: 0\n 5. lowput_expected: 0.8198245364920537\n 6. upsit_pctl: 4.0\n 7. mean_putamen: 1.785\n 8. DATSCAN_PUTAMEN_L: 1.97\n 9. con_striatum: 4.154999999999999\n 10. DATSCAN_PUTAMEN_R: 1.6\n…	respond with `1` for Parkinson's disease or `0` for healthy control.\n Your response should contain only the number `1` or `0`	with no additional text.\n Final Answer:\n "}	{"role": "assistant"	"content": " 0"}]}
{"messages": [{"role": "system"	"content": "You are a medical expert."}	{"role": "user"	"content": "\n You are a medical expert. Analyze the following test results to determine whether the person likely has Parkinson's disease (Answer: 1) or is a healthy control (Answer: 0). \n Compare the provided values with typical ranges observed in Parkinson's disease patients and healthy individuals. \n The values in parentheses represent the weighted average SHAP values of four tree-based mod…	where higher values indicate greater variable importance.\n \n Test Explanations:\n 1. updrs3_score (0.819): Represents the MDS-UPDRS Part III score	which evaluates motor function through clinical assessments. A higher score indicates more severe motor symptoms.\n 2. con_putamen (0.487): Indicates the dopamine signal intensity ratio between the left and right putamen regions. Parkinson's disease often shows significant asymmetry.\n 3. updrs_totscore (0.345): Refers to the total MDS-UPDRS score	reflecting overall severity. A higher score suggests greater disease severity.\n 4. updrs2_score (0.296): Evaluates difficulties in daily activities reported by patients. A higher score indicates greater difficulty.\n 5. lowput_expected (0.186): Represents the lower expected limit of dopamine signal intensity in the putamen. Below-threshold values suggest dopamine depletion.\n 6. upsit_pctl (0.13…	a biomarker for Parkinson's.\n 7. mean_putamen (0.105): Average dopamine signal intensity across both putamen regions	reflecting dopamine deficiency.\n 8. DATSCAN_PUTAMEN_L (0.093): Dopamine signal intensity in the left putamen. Asymmetry is a hallmark of Parkinson's.\n 9. con_striatum (0.035): Overall dopamine signal intensity in the striatum (including putamen and caudate).\n 10. DATSCAN_PUTAMEN_R (0.031): Dopamine signal intensity in the right putamen. Early Parkinson's often shows left-right asymmetry.\n \n …	respond with `1` if the subject is likely to have Parkinson's disease or `0` if they are healthy.\n \n Information of subject:\n 1. updrs3_score: 34\n 2. con_putamen: 0.57\n 3. updrs_totscore: 38\n 4. updrs2_score: 2\n 5. lowput_expected: 0.2914338003674965\n 6. upsit_pctl: 3.0\n 7. mean_putamen: 0.7949999999999999\n 8. DATSCAN_PUTAMEN_L: 1.02\n 9. con_striatum: 2.0\n 10. DATSCAN_PUTAMEN_R: 0.57\…	respond with `1` for Parkinson's disease or `0` for healthy control.\n Your response should contain only the number `1` or `0`	with no additional text.\n Final Answer:\n "}	{"role": "assistant"	"content": " 1"}]}
{"messages": [{"role": "system"	"content": "You are a medical expert."}	{"role": "user"	"content": "\n You are a medical expert. Analyze the following test results to determine whether the person likely has Parkinson's disease (Answer: 1) or is a healthy control (Answer: 0). \n Compare the provided values with typical ranges observed in Parkinson's disease patients and healthy individuals. \n The values in parentheses represent the weighted average SHAP values of four tree-based mod…	where higher values indicate greater variable importance.\n \n Test Explanations:\n 1. updrs3_score (0.819): Represents the MDS-UPDRS Part III score	which evaluates motor function through clinical assessments. A higher score indicates more severe motor symptoms.\n 2. con_putamen (0.487): Indicates the dopamine signal intensity ratio between the left and right putamen regions. Parkinson's disease often shows significant asymmetry.\n 3. updrs_totscore (0.345): Refers to the total MDS-UPDRS score	reflecting overall severity. A higher score suggests greater disease severity.\n 4. updrs2_score (0.296): Evaluates difficulties in daily activities reported by patients. A higher score indicates greater difficulty.\n 5. lowput_expected (0.186): Represents the lower expected limit of dopamine signal intensity in the putamen. Below-threshold values suggest dopamine depletion.\n 6. upsit_pctl (0.13…	a biomarker for Parkinson's.\n 7. mean_putamen (0.105): Average dopamine signal intensity across both putamen regions	reflecting dopamine deficiency.\n 8. DATSCAN_PUTAMEN_L (0.093): Dopamine signal intensity in the left putamen. Asymmetry is a hallmark of Parkinson's.\n 9. con_striatum (0.035): Overall dopamine signal intensity in the striatum (including putamen and caudate).\n 10. DATSCAN_PUTAMEN_R (0.031): Dopamine signal intensity in the right putamen. Early Parkinson's often shows left-right asymmetry.\n \n …	respond with `1` if the subject is likely to have Parkinson's disease or `0` if they are healthy.\n \n Information of subject:\n 1. updrs3_score: 34\n 2. con_putamen: 0.92\n 3. updrs_totscore: 50\n 4. updrs2_score: 6\n 5. lowput_expected: 0.4041402234598265\n 6. upsit_pctl: 3.0\n 7. mean_putamen: 0.895\n 8. DATSCAN_PUTAMEN_L: 0.92\n 9. con_striatum: 3.85\n 10. DATSCAN_PUTAMEN_R: 0.87\n\n Based on…	respond with `1` for Parkinson's disease or `0` for healthy control.\n Your response should contain only the number `1` or `0`	with no additional text.\n Final Answer:\n "}	{"role": "assistant"	"content": " 1"}]}
{"messages": [{"role": "system"	"content": "You are a medical expert."}	{"role": "user"	"content": "\n You are a medical expert. Analyze the following test results to determine whether the person likely has Parkinson's disease (Answer: 1) or is a healthy control (Answer: 0). \n Compare the provided values with typical ranges observed in Parkinson's disease patients and healthy individuals. \n The values in parentheses represent the weighted average SHAP values of four tree-based mod…	where higher values indicate greater variable importance.\n \n Test Explanations:\n 1. updrs3_score (0.819): Represents the MDS-UPDRS Part III score	which evaluates motor function through clinical assessments. A higher score indicates more severe motor symptoms.\n 2. con_putamen (0.487): Indicates the dopamine signal intensity ratio between the left and right putamen regions. Parkinson's disease often shows significant asymmetry.\n 3. updrs_totscore (0.345): Refers to the total MDS-UPDRS score	reflecting overall severity. A higher score suggests greater disease severity.\n 4. updrs2_score (0.296): Evaluates difficulties in daily activities reported by patients. A higher score indicates greater difficulty.\n 5. lowput_expected (0.186): Represents the lower expected limit of dopamine signal intensity in the putamen. Below-threshold values suggest dopamine depletion.\n 6. upsit_pctl (0.13…	a biomarker for Parkinson's.\n 7. mean_putamen (0.105): Average dopamine signal intensity across both putamen regions	reflecting dopamine deficiency.\n 8. DATSCAN_PUTAMEN_L (0.093): Dopamine signal intensity in the left putamen. Asymmetry is a hallmark of Parkinson's.\n 9. con_striatum (0.035): Overall dopamine signal intensity in the striatum (including putamen and caudate).\n 10. DATSCAN_PUTAMEN_R (0.031): Dopamine signal intensity in the right putamen. Early Parkinson's often shows left-right asymmetry.\n \n …	respond with `1` if the subject is likely to have Parkinson's disease or `0` if they are healthy.\n \n Information of subject:\n 1. updrs3_score: 2\n 2. con_putamen: 1.95\n 3. updrs_totscore: 5\n 4. updrs2_score: 0\n 5. lowput_expected: 0.8994715412171475\n 6. upsit_pctl: 50.5\n 7. mean_putamen: 1.95\n 8. DATSCAN_PUTAMEN_L: 1.92\n 9. con_striatum: 4.355\n 10. DATSCAN_PUTAMEN_R: 1.98\n\n Based on …	respond with `1` for Parkinson's disease or `0` for healthy control.\n Your response should contain only the number `1` or `0`	with no additional text.\n Final Answer:\n "}	{"role": "assistant"	"content": " 0"}]}
{"messages": [{"role": "system"	"content": "You are a medical expert."}	{"role": "user"	"content": "\n You are a medical expert. Analyze the following test results to determine whether the person likely has Parkinson's disease (Answer: 1) or is a healthy control (Answer: 0). \n Compare the provided values with typical ranges observed in Parkinson's disease patients and healthy individuals. \n The values in parentheses represent the weighted average SHAP values of four tree-based mod…	where higher values indicate greater variable importance.\n \n Test Explanations:\n 1. updrs3_score (0.819): Represents the MDS-UPDRS Part III score	which evaluates motor function through clinical assessments. A higher score indicates more severe motor symptoms.\n 2. con_putamen (0.487): Indicates the dopamine signal intensity ratio between the left and right putamen regions. Parkinson's disease often shows significant asymmetry.\n 3. updrs_totscore (0.345): Refers to the total MDS-UPDRS score	reflecting overall severity. A higher score suggests greater disease severity.\n 4. updrs2_score (0.296): Evaluates difficulties in daily activities reported by patients. A higher score indicates greater difficulty.\n 5. lowput_expected (0.186): Represents the lower expected limit of dopamine signal intensity in the putamen. Below-threshold values suggest dopamine depletion.\n 6. upsit_pctl (0.13…	a biomarker for Parkinson's.\n 7. mean_putamen (0.105): Average dopamine signal intensity across both putamen regions	reflecting dopamine deficiency.\n 8. DATSCAN_PUTAMEN_L (0.093): Dopamine signal intensity in the left putamen. Asymmetry is a hallmark of Parkinson's.\n 9. con_striatum (0.035): Overall dopamine signal intensity in the striatum (including putamen and caudate).\n 10. DATSCAN_PUTAMEN_R (0.031): Dopamine signal intensity in the right putamen. Early Parkinson's often shows left-right asymmetry.\n \n …	respond with `1` if the subject is likely to have Parkinson's disease or `0` if they are healthy.\n \n Information of subject:\n 1. updrs3_score: 45\n 2. con_putamen: 0.63\n 3. updrs_totscore: 53\n 4. updrs2_score: 5\n 5. lowput_expected: 0.3457369580599494\n 6. upsit_pctl: 9.0\n 7. mean_putamen: 0.655\n 8. DATSCAN_PUTAMEN_L: 0.68\n 9. con_striatum: 2.11\n 10. DATSCAN_PUTAMEN_R: 0.63\n\n Based on…	respond with `1` for Parkinson's disease or `0` for healthy control.\n Your response should contain only the number `1` or `0`	with no additional text.\n Final Answer:\n "}	{"role": "assistant"	"content": " 1"}]}
{"messages": [{"role": "system"	"content": "You are a medical expert."}	{"role": "user"	"content": "\n You are a medical expert. Analyze the following test results to determine whether the person likely has Parkinson's disease (Answer: 1) or is a healthy control (Answer: 0). \n Compare the provided values with typical ranges observed in Parkinson's disease patients and healthy individuals. \n The values in parentheses represent the weighted average SHAP values of four tree-based mod…	where higher values indicate greater variable importance.\n \n Test Explanations:\n 1. updrs3_score (0.819): Represents the MDS-UPDRS Part III score	which evaluates motor function through clinical assessments. A higher score indicates more severe motor symptoms.\n 2. con_putamen (0.487): Indicates the dopamine signal intensity ratio between the left and right putamen regions. Parkinson's disease often shows significant asymmetry.\n 3. updrs_totscore (0.345): Refers to the total MDS-UPDRS score	reflecting overall severity. A higher score suggests greater disease severity.\n 4. updrs2_score (0.296): Evaluates difficulties in daily activities reported by patients. A higher score indicates greater difficulty.\n 5. lowput_expected (0.186): Represents the lower expected limit of dopamine signal intensity in the putamen. Below-threshold values suggest dopamine depletion.\n 6. upsit_pctl (0.13…	a biomarker for Parkinson's.\n 7. mean_putamen (0.105): Average dopamine signal intensity across both putamen regions	reflecting dopamine deficiency.\n 8. DATSCAN_PUTAMEN_L (0.093): Dopamine signal intensity in the left putamen. Asymmetry is a hallmark of Parkinson's.\n 9. con_striatum (0.035): Overall dopamine signal intensity in the striatum (including putamen and caudate).\n 10. DATSCAN_PUTAMEN_R (0.031): Dopamine signal intensity in the right putamen. Early Parkinson's often shows left-right asymmetry.\n \n …	respond with `1` if the subject is likely to have Parkinson's disease or `0` if they are healthy.\n \n Information of subject:\n 1. updrs3_score: 29\n 2. con_putamen: 0.5\n 3. updrs_totscore: 33\n 4. updrs2_score: 3\n 5. lowput_expected: 0.2374314676835932\n 6. upsit_pctl: 100.0\n 7. mean_putamen: 0.725\n 8. DATSCAN_PUTAMEN_L: 0.5\n 9. con_striatum: 1.56\n 10. DATSCAN_PUTAMEN_R: 0.95\n\n Based on…	respond with `1` for Parkinson's disease or `0` for healthy control.\n Your response should contain only the number `1` or `0`	with no additional text.\n Final Answer:\n "}	{"role": "assistant"	"content": " 1"}]}
{"messages": [{"role": "system"	"content": "You are a medical expert."}	{"role": "user"	"content": "\n You are a medical expert. Analyze the following test results to determine whether the person likely has Parkinson's disease (Answer: 1) or is a healthy control (Answer: 0). \n Compare the provided values with typical ranges observed in Parkinson's disease patients and healthy individuals. \n The values in parentheses represent the weighted average SHAP values of four tree-based mod…	where higher values indicate greater variable importance.\n \n Test Explanations:\n 1. updrs3_score (0.819): Represents the MDS-UPDRS Part III score	which evaluates motor function through clinical assessments. A higher score indicates more severe motor symptoms.\n 2. con_putamen (0.487): Indicates the dopamine signal intensity ratio between the left and right putamen regions. Parkinson's disease often shows significant asymmetry.\n 3. updrs_totscore (0.345): Refers to the total MDS-UPDRS score	reflecting overall severity. A higher score suggests greater disease severity.\n 4. updrs2_score (0.296): Evaluates difficulties in daily activities reported by patients. A higher score indicates greater difficulty.\n 5. lowput_expected (0.186): Represents the lower expected limit of dopamine signal intensity in the putamen. Below-threshold values suggest dopamine depletion.\n 6. upsit_pctl (0.13…	a biomarker for Parkinson's.\n 7. mean_putamen (0.105): Average dopamine signal intensity across both putamen regions	reflecting dopamine deficiency.\n 8. DATSCAN_PUTAMEN_L (0.093): Dopamine signal intensity in the left putamen. Asymmetry is a hallmark of Parkinson's.\n 9. con_striatum (0.035): Overall dopamine signal intensity in the striatum (including putamen and caudate).\n 10. DATSCAN_PUTAMEN_R (0.031): Dopamine signal intensity in the right putamen. Early Parkinson's often shows left-right asymmetry.\n \n …	respond with `1` if the subject is likely to have Parkinson's disease or `0` if they are healthy.\n \n Information of subject:\n 1. updrs3_score: 0\n 2. con_putamen: 3.325\n 3. updrs_totscore: 0\n 4. updrs2_score: 0\n 5. lowput_expected: 1.553723512576428\n 6. upsit_pctl: 98.5\n 7. mean_putamen: 3.325\n 8. DATSCAN_PUTAMEN_L: 3.31\n 9. con_striatum: 7.485\n 10. DATSCAN_PUTAMEN_R: 3.34\n\n Based on…	respond with `1` for Parkinson's disease or `0` for healthy control.\n Your response should contain only the number `1` or `0`	with no additional text.\n Final Answer:\n "}	{"role": "assistant"	"content": " 0"}]}
{"messages": [{"role": "system"	"content": "You are a medical expert."}	{"role": "user"	"content": "\n You are a medical expert. Analyze the following test results to determine whether the person likely has Parkinson's disease (Answer: 1) or is a healthy control (Answer: 0). \n Compare the provided values with typical ranges observed in Parkinson's disease patients and healthy individuals. \n The values in parentheses represent the weighted average SHAP values of four tree-based mod…	where higher values indicate greater variable importance.\n \n Test Explanations:\n 1. updrs3_score (0.819): Represents the MDS-UPDRS Part III score	which evaluates motor function through clinical assessments. A higher score indicates more severe motor symptoms.\n 2. con_putamen (0.487): Indicates the dopamine signal intensity ratio between the left and right putamen regions. Parkinson's disease often shows significant asymmetry.\n 3. updrs_totscore (0.345): Refers to the total MDS-UPDRS score	reflecting overall severity. A higher score suggests greater disease severity.\n 4. updrs2_score (0.296): Evaluates difficulties in daily activities reported by patients. A higher score indicates greater difficulty.\n 5. lowput_expected (0.186): Represents the lower expected limit of dopamine signal intensity in the putamen. Below-threshold values suggest dopamine depletion.\n 6. upsit_pctl (0.13…	a biomarker for Parkinson's.\n 7. mean_putamen (0.105): Average dopamine signal intensity across both putamen regions	reflecting dopamine deficiency.\n 8. DATSCAN_PUTAMEN_L (0.093): Dopamine signal intensity in the left putamen. Asymmetry is a hallmark of Parkinson's.\n 9. con_striatum (0.035): Overall dopamine signal intensity in the striatum (including putamen and caudate).\n 10. DATSCAN_PUTAMEN_R (0.031): Dopamine signal intensity in the right putamen. Early Parkinson's often shows left-right asymmetry.\n \n …	respond with `1` if the subject is likely to have Parkinson's disease or `0` if they are healthy.\n \n Information of subject:\n 1. updrs3_score: 21\n 2. con_putamen: 0.57\n 3. updrs_totscore: 31\n 4. updrs2_score: 4\n 5. lowput_expected: 0.3161296744627136\n 6. upsit_pctl: 5.0\n 7. mean_putamen: 0.8999999999999999\n 8. DATSCAN_PUTAMEN_L: 1.23\n 9. con_striatum: 1.8\n 10. DATSCAN_PUTAMEN_R: 0.57\…	respond with `1` for Parkinson's disease or `0` for healthy control.\n Your response should contain only the number `1` or `0`	with no additional text.\n Final Answer:\n "}	{"role": "assistant"	"content": " 1"}]}
{"messages": [{"role": "system"	"content": "You are a medical expert."}	{"role": "user"	"content": "\n You are a medical expert. Analyze the following test results to determine whether the person likely has Parkinson's disease (Answer: 1) or is a healthy control (Answer: 0). \n Compare the provided values with typical ranges observed in Parkinson's disease patients and healthy individuals. \n The values in parentheses represent the weighted average SHAP values of four tree-based mod…	where higher values indicate greater variable importance.\n \n Test Explanations:\n 1. updrs3_score (0.819): Represents the MDS-UPDRS Part III score	which evaluates motor function through clinical assessments. A higher score indicates more severe motor symptoms.\n 2. con_putamen (0.487): Indicates the dopamine signal intensity ratio between the left and right putamen regions. Parkinson's disease often shows significant asymmetry.\n 3. updrs_totscore (0.345): Refers to the total MDS-UPDRS score	reflecting overall severity. A higher score suggests greater disease severity.\n 4. updrs2_score (0.296): Evaluates difficulties in daily activities reported by patients. A higher score indicates greater difficulty.\n 5. lowput_expected (0.186): Represents the lower expected limit of dopamine signal intensity in the putamen. Below-threshold values suggest dopamine depletion.\n 6. upsit_pctl (0.13…	a biomarker for Parkinson's.\n 7. mean_putamen (0.105): Average dopamine signal intensity across both putamen regions	reflecting dopamine deficiency.\n 8. DATSCAN_PUTAMEN_L (0.093): Dopamine signal intensity in the left putamen. Asymmetry is a hallmark of Parkinson's.\n 9. con_striatum (0.035): Overall dopamine signal intensity in the striatum (including putamen and caudate).\n 10. DATSCAN_PUTAMEN_R (0.031): Dopamine signal intensity in the right putamen. Early Parkinson's often shows left-right asymmetry.\n \n …	respond with `1` if the subject is likely to have Parkinson's disease or `0` if they are healthy.\n \n Information of subject:\n 1. updrs3_score: 8\n 2. con_putamen: 1.02\n 3. updrs_totscore: 17\n 4. updrs2_score: 3\n 5. lowput_expected: 0.4951018627200226\n 6. upsit_pctl: 6.0\n 7. mean_putamen: 1.775\n 8. DATSCAN_PUTAMEN_L: 1.02\n 9. con_striatum: 2.98\n 10. DATSCAN_PUTAMEN_R: 2.53\n\n Based on …	respond with `1` for Parkinson's disease or `0` for healthy control.\n Your response should contain only the number `1` or `0`	with no additional text.\n Final Answer:\n "}	{"role": "assistant"	"content": " 1"}]}
{"messages": [{"role": "system"	"content": "You are a medical expert."}	{"role": "user"	"content": "\n You are a medical expert. Analyze the following test results to determine whether the person likely has Parkinson's disease (Answer: 1) or is a healthy control (Answer: 0). \n Compare the provided values with typical ranges observed in Parkinson's disease patients and healthy individuals. \n The values in parentheses represent the weighted average SHAP values of four tree-based mod…	where higher values indicate greater variable importance.\n \n Test Explanations:\n 1. updrs3_score (0.819): Represents the MDS-UPDRS Part III score	which evaluates motor function through clinical assessments. A higher score indicates more severe motor symptoms.\n 2. con_putamen (0.487): Indicates the dopamine signal intensity ratio between the left and right putamen regions. Parkinson's disease often shows significant asymmetry.\n 3. updrs_totscore (0.345): Refers to the total MDS-UPDRS score	reflecting overall severity. A higher score suggests greater disease severity.\n 4. updrs2_score (0.296): Evaluates difficulties in daily activities reported by patients. A higher score indicates greater difficulty.\n 5. lowput_expected (0.186): Represents the lower expected limit of dopamine signal intensity in the putamen. Below-threshold values suggest dopamine depletion.\n 6. upsit_pctl (0.13…	a biomarker for Parkinson's.\n 7. mean_putamen (0.105): Average dopamine signal intensity across both putamen regions	reflecting dopamine deficiency.\n 8. DATSCAN_PUTAMEN_L (0.093): Dopamine signal intensity in the left putamen. Asymmetry is a hallmark of Parkinson's.\n 9. con_striatum (0.035): Overall dopamine signal intensity in the striatum (including putamen and caudate).\n 10. DATSCAN_PUTAMEN_R (0.031): Dopamine signal intensity in the right putamen. Early Parkinson's often shows left-right asymmetry.\n \n …	respond with `1` if the subject is likely to have Parkinson's disease or `0` if they are healthy.\n \n Information of subject:\n 1. updrs3_score: 1\n 2. con_putamen: 2.42\n 3. updrs_totscore: 7\n 4. updrs2_score: 0\n 5. lowput_expected: 0.9411929562062327\n 6. upsit_pctl: 91.5\n 7. mean_putamen: 2.42\n 8. DATSCAN_PUTAMEN_L: 2.22\n 9. con_striatum: 5.9\n 10. DATSCAN_PUTAMEN_R: 2.62\n\n Based on th…	respond with `1` for Parkinson's disease or `0` for healthy control.\n Your response should contain only the number `1` or `0`	with no additional text.\n Final Answer:\n "}	{"role": "assistant"	"content": " 0"}]}
{"messages": [{"role": "system"	"content": "You are a medical expert."}	{"role": "user"	"content": "\n You are a medical expert. Analyze the following test results to determine whether the person likely has Parkinson's disease (Answer: 1) or is a healthy control (Answer: 0). \n Compare the provided values with typical ranges observed in Parkinson's disease patients and healthy individuals. \n The values in parentheses represent the weighted average SHAP values of four tree-based mod…	where higher values indicate greater variable importance.\n \n Test Explanations:\n 1. updrs3_score (0.819): Represents the MDS-UPDRS Part III score	which evaluates motor function through clinical assessments. A higher score indicates more severe motor symptoms.\n 2. con_putamen (0.487): Indicates the dopamine signal intensity ratio between the left and right putamen regions. Parkinson's disease often shows significant asymmetry.\n 3. updrs_totscore (0.345): Refers to the total MDS-UPDRS score	reflecting overall severity. A higher score suggests greater disease severity.\n 4. updrs2_score (0.296): Evaluates difficulties in daily activities reported by patients. A higher score indicates greater difficulty.\n 5. lowput_expected (0.186): Represents the lower expected limit of dopamine signal intensity in the putamen. Below-threshold values suggest dopamine depletion.\n 6. upsit_pctl (0.13…	a biomarker for Parkinson's.\n 7. mean_putamen (0.105): Average dopamine signal intensity across both putamen regions	reflecting dopamine deficiency.\n 8. DATSCAN_PUTAMEN_L (0.093): Dopamine signal intensity in the left putamen. Asymmetry is a hallmark of Parkinson's.\n 9. con_striatum (0.035): Overall dopamine signal intensity in the striatum (including putamen and caudate).\n 10. DATSCAN_PUTAMEN_R (0.031): Dopamine signal intensity in the right putamen. Early Parkinson's often shows left-right asymmetry.\n \n …	respond with `1` if the subject is likely to have Parkinson's disease or `0` if they are healthy.\n \n Information of subject:\n 1. updrs3_score: 20\n 2. con_putamen: 0.98\n 3. updrs_totscore: 31\n 4. updrs2_score: 8\n 5. lowput_expected: 0.4971024085438577\n 6. upsit_pctl: 1.0\n 7. mean_putamen: 1.42\n 8. DATSCAN_PUTAMEN_L: 1.86\n 9. con_striatum: 3.55\n 10. DATSCAN_PUTAMEN_R: 0.98\n\n Based on …	respond with `1` for Parkinson's disease or `0` for healthy control.\n Your response should contain only the number `1` or `0`	with no additional text.\n Final Answer:\n "}	{"role": "assistant"	"content": " 1"}]}
{"messages": [{"role": "system"	"content": "You are a medical expert."}	{"role": "user"	"content": "\n You are a medical expert. Analyze the following test results to determine whether the person likely has Parkinson's disease (Answer: 1) or is a healthy control (Answer: 0). \n Compare the provided values with typical ranges observed in Parkinson's disease patients and healthy individuals. \n The values in parentheses represent the weighted average SHAP values of four tree-based mod…	where higher values indicate greater variable importance.\n \n Test Explanations:\n 1. updrs3_score (0.819): Represents the MDS-UPDRS Part III score	which evaluates motor function through clinical assessments. A higher score indicates more severe motor symptoms.\n 2. con_putamen (0.487): Indicates the dopamine signal intensity ratio between the left and right putamen regions. Parkinson's disease often shows significant asymmetry.\n 3. updrs_totscore (0.345): Refers to the total MDS-UPDRS score	reflecting overall severity. A higher score suggests greater disease severity.\n 4. updrs2_score (0.296): Evaluates difficulties in daily activities reported by patients. A higher score indicates greater difficulty.\n 5. lowput_expected (0.186): Represents the lower expected limit of dopamine signal intensity in the putamen. Below-threshold values suggest dopamine depletion.\n 6. upsit_pctl (0.13…	a biomarker for Parkinson's.\n 7. mean_putamen (0.105): Average dopamine signal intensity across both putamen regions	reflecting dopamine deficiency.\n 8. DATSCAN_PUTAMEN_L (0.093): Dopamine signal intensity in the left putamen. Asymmetry is a hallmark of Parkinson's.\n 9. con_striatum (0.035): Overall dopamine signal intensity in the striatum (including putamen and caudate).\n 10. DATSCAN_PUTAMEN_R (0.031): Dopamine signal intensity in the right putamen. Early Parkinson's often shows left-right asymmetry.\n \n …	respond with `1` if the subject is likely to have Parkinson's disease or `0` if they are healthy.\n \n Information of subject:\n 1. updrs3_score: 15\n 2. con_putamen: 0.75\n 3. updrs_totscore: 21\n 4. updrs2_score: 2\n 5. lowput_expected: 0.3485003929429453\n 6. upsit_pctl: 5.0\n 7. mean_putamen: 1.01\n 8. DATSCAN_PUTAMEN_L: 0.75\n 9. con_striatum: 2.07\n 10. DATSCAN_PUTAMEN_R: 1.27\n\n Based on …	respond with `1` for Parkinson's disease or `0` for healthy control.\n Your response should contain only the number `1` or `0`	with no additional text.\n Final Answer:\n "}	{"role": "assistant"	"content": " 1"}]}
{"messages": [{"role": "system"	"content": "You are a medical expert."}	{"role": "user"	"content": "\n You are a medical expert. Analyze the following test results to determine whether the person likely has Parkinson's disease (Answer: 1) or is a healthy control (Answer: 0). \n Compare the provided values with typical ranges observed in Parkinson's disease patients and healthy individuals. \n The values in parentheses represent the weighted average SHAP values of four tree-based mod…	where higher values indicate greater variable importance.\n \n Test Explanations:\n 1. updrs3_score (0.819): Represents the MDS-UPDRS Part III score	which evaluates motor function through clinical assessments. A higher score indicates more severe motor symptoms.\n 2. con_putamen (0.487): Indicates the dopamine signal intensity ratio between the left and right putamen regions. Parkinson's disease often shows significant asymmetry.\n 3. updrs_totscore (0.345): Refers to the total MDS-UPDRS score	reflecting overall severity. A higher score suggests greater disease severity.\n 4. updrs2_score (0.296): Evaluates difficulties in daily activities reported by patients. A higher score indicates greater difficulty.\n 5. lowput_expected (0.186): Represents the lower expected limit of dopamine signal intensity in the putamen. Below-threshold values suggest dopamine depletion.\n 6. upsit_pctl (0.13…	a biomarker for Parkinson's.\n 7. mean_putamen (0.105): Average dopamine signal intensity across both putamen regions	reflecting dopamine deficiency.\n 8. DATSCAN_PUTAMEN_L (0.093): Dopamine signal intensity in the left putamen. Asymmetry is a hallmark of Parkinson's.\n 9. con_striatum (0.035): Overall dopamine signal intensity in the striatum (including putamen and caudate).\n 10. DATSCAN_PUTAMEN_R (0.031): Dopamine signal intensity in the right putamen. Early Parkinson's often shows left-right asymmetry.\n \n …	respond with `1` if the subject is likely to have Parkinson's disease or `0` if they are healthy.\n \n Information of subject:\n 1. updrs3_score: 0\n 2. con_putamen: 3.605\n 3. updrs_totscore: 1\n 4. updrs2_score: 0\n 5. lowput_expected: 1.391348724175173\n 6. upsit_pctl: 78.5\n 7. mean_putamen: 3.605\n 8. DATSCAN_PUTAMEN_L: 3.58\n 9. con_striatum: 8.120000000000001\n 10. DATSCAN_PUTAMEN_R: 3.63\…	respond with `1` for Parkinson's disease or `0` for healthy control.\n Your response should contain only the number `1` or `0`	with no additional text.\n Final Answer:\n "}	{"role": "assistant"	"content": " 0"}]}
{"messages": [{"role": "system"	"content": "You are a medical expert."}	{"role": "user"	"content": "\n You are a medical expert. Analyze the following test results to determine whether the person likely has Parkinson's disease (Answer: 1) or is a healthy control (Answer: 0). \n Compare the provided values with typical ranges observed in Parkinson's disease patients and healthy individuals. \n The values in parentheses represent the weighted average SHAP values of four tree-based mod…	where higher values indicate greater variable importance.\n \n Test Explanations:\n 1. updrs3_score (0.819): Represents the MDS-UPDRS Part III score	which evaluates motor function through clinical assessments. A higher score indicates more severe motor symptoms.\n 2. con_putamen (0.487): Indicates the dopamine signal intensity ratio between the left and right putamen regions. Parkinson's disease often shows significant asymmetry.\n 3. updrs_totscore (0.345): Refers to the total MDS-UPDRS score	reflecting overall severity. A higher score suggests greater disease severity.\n 4. updrs2_score (0.296): Evaluates difficulties in daily activities reported by patients. A higher score indicates greater difficulty.\n 5. lowput_expected (0.186): Represents the lower expected limit of dopamine signal intensity in the putamen. Below-threshold values suggest dopamine depletion.\n 6. upsit_pctl (0.13…	a biomarker for Parkinson's.\n 7. mean_putamen (0.105): Average dopamine signal intensity across both putamen regions	reflecting dopamine deficiency.\n 8. DATSCAN_PUTAMEN_L (0.093): Dopamine signal intensity in the left putamen. Asymmetry is a hallmark of Parkinson's.\n 9. con_striatum (0.035): Overall dopamine signal intensity in the striatum (including putamen and caudate).\n 10. DATSCAN_PUTAMEN_R (0.031): Dopamine signal intensity in the right putamen. Early Parkinson's often shows left-right asymmetry.\n \n …	respond with `1` if the subject is likely to have Parkinson's disease or `0` if they are healthy.\n \n Information of subject:\n 1. updrs3_score: 13\n 2. con_putamen: 1.5\n 3. updrs_totscore: 28\n 4. updrs2_score: 8\n 5. lowput_expected: 0.6999220146702195\n 6. upsit_pctl: 25.0\n 7. mean_putamen: 1.46\n 8. DATSCAN_PUTAMEN_L: 1.42\n 9. con_striatum: 4.77\n 10. DATSCAN_PUTAMEN_R: 1.5\n\n Based on t…	respond with `1` for Parkinson's disease or `0` for healthy control.\n Your response should contain only the number `1` or `0`	with no additional text.\n Final Answer:\n "}	{"role": "assistant"	"content": " 1"}]}
{"messages": [{"role": "system"	"content": "You are a medical expert."}	{"role": "user"	"content": "\n You are a medical expert. Analyze the following test results to determine whether the person likely has Parkinson's disease (Answer: 1) or is a healthy control (Answer: 0). \n Compare the provided values with typical ranges observed in Parkinson's disease patients and healthy individuals. \n The values in parentheses represent the weighted average SHAP values of four tree-based mod…	where higher values indicate greater variable importance.\n \n Test Explanations:\n 1. updrs3_score (0.819): Represents the MDS-UPDRS Part III score	which evaluates motor function through clinical assessments. A higher score indicates more severe motor symptoms.\n 2. con_putamen (0.487): Indicates the dopamine signal intensity ratio between the left and right putamen regions. Parkinson's disease often shows significant asymmetry.\n 3. updrs_totscore (0.345): Refers to the total MDS-UPDRS score	reflecting overall severity. A higher score suggests greater disease severity.\n 4. updrs2_score (0.296): Evaluates difficulties in daily activities reported by patients. A higher score indicates greater difficulty.\n 5. lowput_expected (0.186): Represents the lower expected limit of dopamine signal intensity in the putamen. Below-threshold values suggest dopamine depletion.\n 6. upsit_pctl (0.13…	a biomarker for Parkinson's.\n 7. mean_putamen (0.105): Average dopamine signal intensity across both putamen regions	reflecting dopamine deficiency.\n 8. DATSCAN_PUTAMEN_L (0.093): Dopamine signal intensity in the left putamen. Asymmetry is a hallmark of Parkinson's.\n 9. con_striatum (0.035): Overall dopamine signal intensity in the striatum (including putamen and caudate).\n 10. DATSCAN_PUTAMEN_R (0.031): Dopamine signal intensity in the right putamen. Early Parkinson's often shows left-right asymmetry.\n \n …	respond with `1` if the subject is likely to have Parkinson's disease or `0` if they are healthy.\n \n Information of subject:\n 1. updrs3_score: 42\n 2. con_putamen: 0.45\n 3. updrs_totscore: 56\n 4. updrs2_score: 7\n 5. lowput_expected: 0.2226559121082156\n 6. upsit_pctl: 5.0\n 7. mean_putamen: 0.54\n 8. DATSCAN_PUTAMEN_L: 0.63\n 9. con_striatum: 1.62\n 10. DATSCAN_PUTAMEN_R: 0.45\n\n Based on …	respond with `1` for Parkinson's disease or `0` for healthy control.\n Your response should contain only the number `1` or `0`	with no additional text.\n Final Answer:\n "}	{"role": "assistant"	"content": " 1"}]}
{"messages": [{"role": "system"	"content": "You are a medical expert."}	{"role": "user"	"content": "\n You are a medical expert. Analyze the following test results to determine whether the person likely has Parkinson's disease (Answer: 1) or is a healthy control (Answer: 0). \n Compare the provided values with typical ranges observed in Parkinson's disease patients and healthy individuals. \n The values in parentheses represent the weighted average SHAP values of four tree-based mod…	where higher values indicate greater variable importance.\n \n Test Explanations:\n 1. updrs3_score (0.819): Represents the MDS-UPDRS Part III score	which evaluates motor function through clinical assessments. A higher score indicates more severe motor symptoms.\n 2. con_putamen (0.487): Indicates the dopamine signal intensity ratio between the left and right putamen regions. Parkinson's disease often shows significant asymmetry.\n 3. updrs_totscore (0.345): Refers to the total MDS-UPDRS score	reflecting overall severity. A higher score suggests greater disease severity.\n 4. updrs2_score (0.296): Evaluates difficulties in daily activities reported by patients. A higher score indicates greater difficulty.\n 5. lowput_expected (0.186): Represents the lower expected limit of dopamine signal intensity in the putamen. Below-threshold values suggest dopamine depletion.\n 6. upsit_pctl (0.13…	a biomarker for Parkinson's.\n 7. mean_putamen (0.105): Average dopamine signal intensity across both putamen regions	reflecting dopamine deficiency.\n 8. DATSCAN_PUTAMEN_L (0.093): Dopamine signal intensity in the left putamen. Asymmetry is a hallmark of Parkinson's.\n 9. con_striatum (0.035): Overall dopamine signal intensity in the striatum (including putamen and caudate).\n 10. DATSCAN_PUTAMEN_R (0.031): Dopamine signal intensity in the right putamen. Early Parkinson's often shows left-right asymmetry.\n \n …	respond with `1` if the subject is likely to have Parkinson's disease or `0` if they are healthy.\n \n Information of subject:\n 1. updrs3_score: 16\n 2. con_putamen: 0.46\n 3. updrs_totscore: 25\n 4. updrs2_score: 4\n 5. lowput_expected: 0.211052912687322\n 6. upsit_pctl: 5.0\n 7. mean_putamen: 0.48\n 8. DATSCAN_PUTAMEN_L: 0.46\n 9. con_striatum: 1.78\n 10. DATSCAN_PUTAMEN_R: 0.5\n\n Based on th…	respond with `1` for Parkinson's disease or `0` for healthy control.\n Your response should contain only the number `1` or `0`	with no additional text.\n Final Answer:\n "}	{"role": "assistant"	"content": " 1"}]}
{"messages": [{"role": "system"	"content": "You are a medical expert."}	{"role": "user"	"content": "\n You are a medical expert. Analyze the following test results to determine whether the person likely has Parkinson's disease (Answer: 1) or is a healthy control (Answer: 0). \n Compare the provided values with typical ranges observed in Parkinson's disease patients and healthy individuals. \n The values in parentheses represent the weighted average SHAP values of four tree-based mod…	where higher values indicate greater variable importance.\n \n Test Explanations:\n 1. updrs3_score (0.819): Represents the MDS-UPDRS Part III score	which evaluates motor function through clinical assessments. A higher score indicates more severe motor symptoms.\n 2. con_putamen (0.487): Indicates the dopamine signal intensity ratio between the left and right putamen regions. Parkinson's disease often shows significant asymmetry.\n 3. updrs_totscore (0.345): Refers to the total MDS-UPDRS score	reflecting overall severity. A higher score suggests greater disease severity.\n 4. updrs2_score (0.296): Evaluates difficulties in daily activities reported by patients. A higher score indicates greater difficulty.\n 5. lowput_expected (0.186): Represents the lower expected limit of dopamine signal intensity in the putamen. Below-threshold values suggest dopamine depletion.\n 6. upsit_pctl (0.13…	a biomarker for Parkinson's.\n 7. mean_putamen (0.105): Average dopamine signal intensity across both putamen regions	reflecting dopamine deficiency.\n 8. DATSCAN_PUTAMEN_L (0.093): Dopamine signal intensity in the left putamen. Asymmetry is a hallmark of Parkinson's.\n 9. con_striatum (0.035): Overall dopamine signal intensity in the striatum (including putamen and caudate).\n 10. DATSCAN_PUTAMEN_R (0.031): Dopamine signal intensity in the right putamen. Early Parkinson's often shows left-right asymmetry.\n \n …	respond with `1` if the subject is likely to have Parkinson's disease or `0` if they are healthy.\n \n Information of subject:\n 1. updrs3_score: 14\n 2. con_putamen: 0.73\n 3. updrs_totscore: 25\n 4. updrs2_score: 5\n 5. lowput_expected: 0.3864827326999551\n 6. upsit_pctl: 17.5\n 7. mean_putamen: 1.025\n 8. DATSCAN_PUTAMEN_L: 0.73\n 9. con_striatum: 2.79\n 10. DATSCAN_PUTAMEN_R: 1.32\n\n Based o…	respond with `1` for Parkinson's disease or `0` for healthy control.\n Your response should contain only the number `1` or `0`	with no additional text.\n Final Answer:\n "}	{"role": "assistant"	"content": " 1"}]}
{"messages": [{"role": "system"	"content": "You are a medical expert."}	{"role": "user"	"content": "\n You are a medical expert. Analyze the following test results to determine whether the person likely has Parkinson's disease (Answer: 1) or is a healthy control (Answer: 0). \n Compare the provided values with typical ranges observed in Parkinson's disease patients and healthy individuals. \n The values in parentheses represent the weighted average SHAP values of four tree-based mod…	where higher values indicate greater variable importance.\n \n Test Explanations:\n 1. updrs3_score (0.819): Represents the MDS-UPDRS Part III score	which evaluates motor function through clinical assessments. A higher score indicates more severe motor symptoms.\n 2. con_putamen (0.487): Indicates the dopamine signal intensity ratio between the left and right putamen regions. Parkinson's disease often shows significant asymmetry.\n 3. updrs_totscore (0.345): Refers to the total MDS-UPDRS score	reflecting overall severity. A higher score suggests greater disease severity.\n 4. updrs2_score (0.296): Evaluates difficulties in daily activities reported by patients. A higher score indicates greater difficulty.\n 5. lowput_expected (0.186): Represents the lower expected limit of dopamine signal intensity in the putamen. Below-threshold values suggest dopamine depletion.\n 6. upsit_pctl (0.13…	a biomarker for Parkinson's.\n 7. mean_putamen (0.105): Average dopamine signal intensity across both putamen regions	reflecting dopamine deficiency.\n 8. DATSCAN_PUTAMEN_L (0.093): Dopamine signal intensity in the left putamen. Asymmetry is a hallmark of Parkinson's.\n 9. con_striatum (0.035): Overall dopamine signal intensity in the striatum (including putamen and caudate).\n 10. DATSCAN_PUTAMEN_R (0.031): Dopamine signal intensity in the right putamen. Early Parkinson's often shows left-right asymmetry.\n \n …	respond with `1` if the subject is likely to have Parkinson's disease or `0` if they are healthy.\n \n Information of subject:\n 1. updrs3_score: 22\n 2. con_putamen: 0.44\n 3. updrs_totscore: 36\n 4. updrs2_score: 7\n 5. lowput_expected: 0.2197880009245329\n 6. upsit_pctl: 2.0\n 7. mean_putamen: 0.55\n 8. DATSCAN_PUTAMEN_L: 0.66\n 9. con_striatum: 1.67\n 10. DATSCAN_PUTAMEN_R: 0.44\n\n Based on …	respond with `1` for Parkinson's disease or `0` for healthy control.\n Your response should contain only the number `1` or `0`	with no additional text.\n Final Answer:\n "}	{"role": "assistant"	"content": " 1"}]}
{"messages": [{"role": "system"	"content": "You are a medical expert."}	{"role": "user"	"content": "\n You are a medical expert. Analyze the following test results to determine whether the person likely has Parkinson's disease (Answer: 1) or is a healthy control (Answer: 0). \n Compare the provided values with typical ranges observed in Parkinson's disease patients and healthy individuals. \n The values in parentheses represent the weighted average SHAP values of four tree-based mod…	where higher values indicate greater variable importance.\n \n Test Explanations:\n 1. updrs3_score (0.819): Represents the MDS-UPDRS Part III score	which evaluates motor function through clinical assessments. A higher score indicates more severe motor symptoms.\n 2. con_putamen (0.487): Indicates the dopamine signal intensity ratio between the left and right putamen regions. Parkinson's disease often shows significant asymmetry.\n 3. updrs_totscore (0.345): Refers to the total MDS-UPDRS score	reflecting overall severity. A higher score suggests greater disease severity.\n 4. updrs2_score (0.296): Evaluates difficulties in daily activities reported by patients. A higher score indicates greater difficulty.\n 5. lowput_expected (0.186): Represents the lower expected limit of dopamine signal intensity in the putamen. Below-threshold values suggest dopamine depletion.\n 6. upsit_pctl (0.13…	a biomarker for Parkinson's.\n 7. mean_putamen (0.105): Average dopamine signal intensity across both putamen regions	reflecting dopamine deficiency.\n 8. DATSCAN_PUTAMEN_L (0.093): Dopamine signal intensity in the left putamen. Asymmetry is a hallmark of Parkinson's.\n 9. con_striatum (0.035): Overall dopamine signal intensity in the striatum (including putamen and caudate).\n 10. DATSCAN_PUTAMEN_R (0.031): Dopamine signal intensity in the right putamen. Early Parkinson's often shows left-right asymmetry.\n \n …	respond with `1` if the subject is likely to have Parkinson's disease or `0` if they are healthy.\n \n Information of subject:\n 1. updrs3_score: 31\n 2. con_putamen: 0.89\n 3. updrs_totscore: 47\n 4. updrs2_score: 8\n 5. lowput_expected: 0.4113246325817554\n 6. upsit_pctl: 2.0\n 7. mean_putamen: 0.99\n 8. DATSCAN_PUTAMEN_L: 0.89\n 9. con_striatum: 2.9\n 10. DATSCAN_PUTAMEN_R: 1.09\n\n Based on t…	respond with `1` for Parkinson's disease or `0` for healthy control.\n Your response should contain only the number `1` or `0`	with no additional text.\n Final Answer:\n "}	{"role": "assistant"	"content": " 1"}]}
{"messages": [{"role": "system"	"content": "You are a medical expert."}	{"role": "user"	"content": "\n You are a medical expert. Analyze the following test results to determine whether the person likely has Parkinson's disease (Answer: 1) or is a healthy control (Answer: 0). \n Compare the provided values with typical ranges observed in Parkinson's disease patients and healthy individuals. \n The values in parentheses represent the weighted average SHAP values of four tree-based mod…	where higher values indicate greater variable importance.\n \n Test Explanations:\n 1. updrs3_score (0.819): Represents the MDS-UPDRS Part III score	which evaluates motor function through clinical assessments. A higher score indicates more severe motor symptoms.\n 2. con_putamen (0.487): Indicates the dopamine signal intensity ratio between the left and right putamen regions. Parkinson's disease often shows significant asymmetry.\n 3. updrs_totscore (0.345): Refers to the total MDS-UPDRS score	reflecting overall severity. A higher score suggests greater disease severity.\n 4. updrs2_score (0.296): Evaluates difficulties in daily activities reported by patients. A higher score indicates greater difficulty.\n 5. lowput_expected (0.186): Represents the lower expected limit of dopamine signal intensity in the putamen. Below-threshold values suggest dopamine depletion.\n 6. upsit_pctl (0.13…	a biomarker for Parkinson's.\n 7. mean_putamen (0.105): Average dopamine signal intensity across both putamen regions	reflecting dopamine deficiency.\n 8. DATSCAN_PUTAMEN_L (0.093): Dopamine signal intensity in the left putamen. Asymmetry is a hallmark of Parkinson's.\n 9. con_striatum (0.035): Overall dopamine signal intensity in the striatum (including putamen and caudate).\n 10. DATSCAN_PUTAMEN_R (0.031): Dopamine signal intensity in the right putamen. Early Parkinson's often shows left-right asymmetry.\n \n …	respond with `1` if the subject is likely to have Parkinson's disease or `0` if they are healthy.\n \n Information of subject:\n 1. updrs3_score: 20\n 2. con_putamen: 0.6\n 3. updrs_totscore: 35\n 4. updrs2_score: 3\n 5. lowput_expected: 0.3229445369153771\n 6. upsit_pctl: 7.0\n 7. mean_putamen: 0.7749999999999999\n 8. DATSCAN_PUTAMEN_L: 0.6\n 9. con_striatum: 1.79\n 10. DATSCAN_PUTAMEN_R: 0.95\n…	respond with `1` for Parkinson's disease or `0` for healthy control.\n Your response should contain only the number `1` or `0`	with no additional text.\n Final Answer:\n "}	{"role": "assistant"	"content": " 1"}]}
{"messages": [{"role": "system"	"content": "You are a medical expert."}	{"role": "user"	"content": "\n You are a medical expert. Analyze the following test results to determine whether the person likely has Parkinson's disease (Answer: 1) or is a healthy control (Answer: 0). \n Compare the provided values with typical ranges observed in Parkinson's disease patients and healthy individuals. \n The values in parentheses represent the weighted average SHAP values of four tree-based mod…	where higher values indicate greater variable importance.\n \n Test Explanations:\n 1. updrs3_score (0.819): Represents the MDS-UPDRS Part III score	which evaluates motor function through clinical assessments. A higher score indicates more severe motor symptoms.\n 2. con_putamen (0.487): Indicates the dopamine signal intensity ratio between the left and right putamen regions. Parkinson's disease often shows significant asymmetry.\n 3. updrs_totscore (0.345): Refers to the total MDS-UPDRS score	reflecting overall severity. A higher score suggests greater disease severity.\n 4. updrs2_score (0.296): Evaluates difficulties in daily activities reported by patients. A higher score indicates greater difficulty.\n 5. lowput_expected (0.186): Represents the lower expected limit of dopamine signal intensity in the putamen. Below-threshold values suggest dopamine depletion.\n 6. upsit_pctl (0.13…	a biomarker for Parkinson's.\n 7. mean_putamen (0.105): Average dopamine signal intensity across both putamen regions	reflecting dopamine deficiency.\n 8. DATSCAN_PUTAMEN_L (0.093): Dopamine signal intensity in the left putamen. Asymmetry is a hallmark of Parkinson's.\n 9. con_striatum (0.035): Overall dopamine signal intensity in the striatum (including putamen and caudate).\n 10. DATSCAN_PUTAMEN_R (0.031): Dopamine signal intensity in the right putamen. Early Parkinson's often shows left-right asymmetry.\n \n …	respond with `1` if the subject is likely to have Parkinson's disease or `0` if they are healthy.\n \n Information of subject:\n 1. updrs3_score: 4\n 2. con_putamen: 1.91\n 3. updrs_totscore: 6\n 4. updrs2_score: 0\n 5. lowput_expected: 0.8553142444167265\n 6. upsit_pctl: 10.5\n 7. mean_putamen: 1.91\n 8. DATSCAN_PUTAMEN_L: 1.85\n 9. con_striatum: 4.695\n 10. DATSCAN_PUTAMEN_R: 1.97\n\n Based on …	respond with `1` for Parkinson's disease or `0` for healthy control.\n Your response should contain only the number `1` or `0`	with no additional text.\n Final Answer:\n "}	{"role": "assistant"	"content": " 0"}]}
{"messages": [{"role": "system"	"content": "You are a medical expert."}	{"role": "user"	"content": "\n You are a medical expert. Analyze the following test results to determine whether the person likely has Parkinson's disease (Answer: 1) or is a healthy control (Answer: 0). \n Compare the provided values with typical ranges observed in Parkinson's disease patients and healthy individuals. \n The values in parentheses represent the weighted average SHAP values of four tree-based mod…	where higher values indicate greater variable importance.\n \n Test Explanations:\n 1. updrs3_score (0.819): Represents the MDS-UPDRS Part III score	which evaluates motor function through clinical assessments. A higher score indicates more severe motor symptoms.\n 2. con_putamen (0.487): Indicates the dopamine signal intensity ratio between the left and right putamen regions. Parkinson's disease often shows significant asymmetry.\n 3. updrs_totscore (0.345): Refers to the total MDS-UPDRS score	reflecting overall severity. A higher score suggests greater disease severity.\n 4. updrs2_score (0.296): Evaluates difficulties in daily activities reported by patients. A higher score indicates greater difficulty.\n 5. lowput_expected (0.186): Represents the lower expected limit of dopamine signal intensity in the putamen. Below-threshold values suggest dopamine depletion.\n 6. upsit_pctl (0.13…	a biomarker for Parkinson's.\n 7. mean_putamen (0.105): Average dopamine signal intensity across both putamen regions	reflecting dopamine deficiency.\n 8. DATSCAN_PUTAMEN_L (0.093): Dopamine signal intensity in the left putamen. Asymmetry is a hallmark of Parkinson's.\n 9. con_striatum (0.035): Overall dopamine signal intensity in the striatum (including putamen and caudate).\n 10. DATSCAN_PUTAMEN_R (0.031): Dopamine signal intensity in the right putamen. Early Parkinson's often shows left-right asymmetry.\n \n …	respond with `1` if the subject is likely to have Parkinson's disease or `0` if they are healthy.\n \n Information of subject:\n 1. updrs3_score: 28\n 2. con_putamen: 0.53\n 3. updrs_totscore: 54\n 4. updrs2_score: 12\n 5. lowput_expected: 0.2822752485580055\n 6. upsit_pctl: 11.0\n 7. mean_putamen: 0.525\n 8. DATSCAN_PUTAMEN_L: 0.53\n 9. con_striatum: 1.34\n 10. DATSCAN_PUTAMEN_R: 0.52\n\n Based …	respond with `1` for Parkinson's disease or `0` for healthy control.\n Your response should contain only the number `1` or `0`	with no additional text.\n Final Answer:\n "}	{"role": "assistant"	"content": " 1"}]}
{"messages": [{"role": "system"	"content": "You are a medical expert."}	{"role": "user"	"content": "\n You are a medical expert. Analyze the following test results to determine whether the person likely has Parkinson's disease (Answer: 1) or is a healthy control (Answer: 0). \n Compare the provided values with typical ranges observed in Parkinson's disease patients and healthy individuals. \n The values in parentheses represent the weighted average SHAP values of four tree-based mod…	where higher values indicate greater variable importance.\n \n Test Explanations:\n 1. updrs3_score (0.819): Represents the MDS-UPDRS Part III score	which evaluates motor function through clinical assessments. A higher score indicates more severe motor symptoms.\n 2. con_putamen (0.487): Indicates the dopamine signal intensity ratio between the left and right putamen regions. Parkinson's disease often shows significant asymmetry.\n 3. updrs_totscore (0.345): Refers to the total MDS-UPDRS score	reflecting overall severity. A higher score suggests greater disease severity.\n 4. updrs2_score (0.296): Evaluates difficulties in daily activities reported by patients. A higher score indicates greater difficulty.\n 5. lowput_expected (0.186): Represents the lower expected limit of dopamine signal intensity in the putamen. Below-threshold values suggest dopamine depletion.\n 6. upsit_pctl (0.13…	a biomarker for Parkinson's.\n 7. mean_putamen (0.105): Average dopamine signal intensity across both putamen regions	reflecting dopamine deficiency.\n 8. DATSCAN_PUTAMEN_L (0.093): Dopamine signal intensity in the left putamen. Asymmetry is a hallmark of Parkinson's.\n 9. con_striatum (0.035): Overall dopamine signal intensity in the striatum (including putamen and caudate).\n 10. DATSCAN_PUTAMEN_R (0.031): Dopamine signal intensity in the right putamen. Early Parkinson's often shows left-right asymmetry.\n \n …	respond with `1` if the subject is likely to have Parkinson's disease or `0` if they are healthy.\n \n Information of subject:\n 1. updrs3_score: 39\n 2. con_putamen: 0.36\n 3. updrs_totscore: 78\n 4. updrs2_score: 14\n 5. lowput_expected: 0.2085409120846269\n 6. upsit_pctl: 9.5\n 7. mean_putamen: 0.6\n 8. DATSCAN_PUTAMEN_L: 0.84\n 9. con_striatum: 1.25\n 10. DATSCAN_PUTAMEN_R: 0.36\n\n Based on …	respond with `1` for Parkinson's disease or `0` for healthy control.\n Your response should contain only the number `1` or `0`	with no additional text.\n Final Answer:\n "}	{"role": "assistant"	"content": " 1"}]}
{"messages": [{"role": "system"	"content": "You are a medical expert."}	{"role": "user"	"content": "\n You are a medical expert. Analyze the following test results to determine whether the person likely has Parkinson's disease (Answer: 1) or is a healthy control (Answer: 0). \n Compare the provided values with typical ranges observed in Parkinson's disease patients and healthy individuals. \n The values in parentheses represent the weighted average SHAP values of four tree-based mod…	where higher values indicate greater variable importance.\n \n Test Explanations:\n 1. updrs3_score (0.819): Represents the MDS-UPDRS Part III score	which evaluates motor function through clinical assessments. A higher score indicates more severe motor symptoms.\n 2. con_putamen (0.487): Indicates the dopamine signal intensity ratio between the left and right putamen regions. Parkinson's disease often shows significant asymmetry.\n 3. updrs_totscore (0.345): Refers to the total MDS-UPDRS score	reflecting overall severity. A higher score suggests greater disease severity.\n 4. updrs2_score (0.296): Evaluates difficulties in daily activities reported by patients. A higher score indicates greater difficulty.\n 5. lowput_expected (0.186): Represents the lower expected limit of dopamine signal intensity in the putamen. Below-threshold values suggest dopamine depletion.\n 6. upsit_pctl (0.13…	a biomarker for Parkinson's.\n 7. mean_putamen (0.105): Average dopamine signal intensity across both putamen regions	reflecting dopamine deficiency.\n 8. DATSCAN_PUTAMEN_L (0.093): Dopamine signal intensity in the left putamen. Asymmetry is a hallmark of Parkinson's.\n 9. con_striatum (0.035): Overall dopamine signal intensity in the striatum (including putamen and caudate).\n 10. DATSCAN_PUTAMEN_R (0.031): Dopamine signal intensity in the right putamen. Early Parkinson's often shows left-right asymmetry.\n \n …	respond with `1` if the subject is likely to have Parkinson's disease or `0` if they are healthy.\n \n Information of subject:\n 1. updrs3_score: 19\n 2. con_putamen: 0.59\n 3. updrs_totscore: 32\n 4. updrs2_score: 8\n 5. lowput_expected: 0.3256252412892866\n 6. upsit_pctl: 3.0\n 7. mean_putamen: 0.73\n 8. DATSCAN_PUTAMEN_L: 0.87\n 9. con_striatum: 1.77\n 10. DATSCAN_PUTAMEN_R: 0.59\n\n Based on …	respond with `1` for Parkinson's disease or `0` for healthy control.\n Your response should contain only the number `1` or `0`	with no additional text.\n Final Answer:\n "}	{"role": "assistant"	"content": " 1"}]}
{"messages": [{"role": "system"	"content": "You are a medical expert."}	{"role": "user"	"content": "\n You are a medical expert. Analyze the following test results to determine whether the person likely has Parkinson's disease (Answer: 1) or is a healthy control (Answer: 0). \n Compare the provided values with typical ranges observed in Parkinson's disease patients and healthy individuals. \n The values in parentheses represent the weighted average SHAP values of four tree-based mod…	where higher values indicate greater variable importance.\n \n Test Explanations:\n 1. updrs3_score (0.819): Represents the MDS-UPDRS Part III score	which evaluates motor function through clinical assessments. A higher score indicates more severe motor symptoms.\n 2. con_putamen (0.487): Indicates the dopamine signal intensity ratio between the left and right putamen regions. Parkinson's disease often shows significant asymmetry.\n 3. updrs_totscore (0.345): Refers to the total MDS-UPDRS score	reflecting overall severity. A higher score suggests greater disease severity.\n 4. updrs2_score (0.296): Evaluates difficulties in daily activities reported by patients. A higher score indicates greater difficulty.\n 5. lowput_expected (0.186): Represents the lower expected limit of dopamine signal intensity in the putamen. Below-threshold values suggest dopamine depletion.\n 6. upsit_pctl (0.13…	a biomarker for Parkinson's.\n 7. mean_putamen (0.105): Average dopamine signal intensity across both putamen regions	reflecting dopamine deficiency.\n 8. DATSCAN_PUTAMEN_L (0.093): Dopamine signal intensity in the left putamen. Asymmetry is a hallmark of Parkinson's.\n 9. con_striatum (0.035): Overall dopamine signal intensity in the striatum (including putamen and caudate).\n 10. DATSCAN_PUTAMEN_R (0.031): Dopamine signal intensity in the right putamen. Early Parkinson's often shows left-right asymmetry.\n \n …	respond with `1` if the subject is likely to have Parkinson's disease or `0` if they are healthy.\n \n Information of subject:\n 1. updrs3_score: 17\n 2. con_putamen: 0.71\n 3. updrs_totscore: 27\n 4. updrs2_score: 5\n 5. lowput_expected: 0.3171766080986971\n 6. upsit_pctl: 4.0\n 7. mean_putamen: 0.69\n 8. DATSCAN_PUTAMEN_L: 0.67\n 9. con_striatum: 2.5\n 10. DATSCAN_PUTAMEN_R: 0.71\n\n Based on t…	respond with `1` for Parkinson's disease or `0` for healthy control.\n Your response should contain only the number `1` or `0`	with no additional text.\n Final Answer:\n "}	{"role": "assistant"	"content": " 1"}]}
{"messages": [{"role": "system"	"content": "You are a medical expert."}	{"role": "user"	"content": "\n You are a medical expert. Analyze the following test results to determine whether the person likely has Parkinson's disease (Answer: 1) or is a healthy control (Answer: 0). \n Compare the provided values with typical ranges observed in Parkinson's disease patients and healthy individuals. \n The values in parentheses represent the weighted average SHAP values of four tree-based mod…	where higher values indicate greater variable importance.\n \n Test Explanations:\n 1. updrs3_score (0.819): Represents the MDS-UPDRS Part III score	which evaluates motor function through clinical assessments. A higher score indicates more severe motor symptoms.\n 2. con_putamen (0.487): Indicates the dopamine signal intensity ratio between the left and right putamen regions. Parkinson's disease often shows significant asymmetry.\n 3. updrs_totscore (0.345): Refers to the total MDS-UPDRS score	reflecting overall severity. A higher score suggests greater disease severity.\n 4. updrs2_score (0.296): Evaluates difficulties in daily activities reported by patients. A higher score indicates greater difficulty.\n 5. lowput_expected (0.186): Represents the lower expected limit of dopamine signal intensity in the putamen. Below-threshold values suggest dopamine depletion.\n 6. upsit_pctl (0.13…	a biomarker for Parkinson's.\n 7. mean_putamen (0.105): Average dopamine signal intensity across both putamen regions	reflecting dopamine deficiency.\n 8. DATSCAN_PUTAMEN_L (0.093): Dopamine signal intensity in the left putamen. Asymmetry is a hallmark of Parkinson's.\n 9. con_striatum (0.035): Overall dopamine signal intensity in the striatum (including putamen and caudate).\n 10. DATSCAN_PUTAMEN_R (0.031): Dopamine signal intensity in the right putamen. Early Parkinson's often shows left-right asymmetry.\n \n …	respond with `1` if the subject is likely to have Parkinson's disease or `0` if they are healthy.\n \n Information of subject:\n 1. updrs3_score: 20\n 2. con_putamen: 0.73\n 3. updrs_totscore: 44\n 4. updrs2_score: 12\n 5. lowput_expected: 0.3852960110171667\n 6. upsit_pctl: 7.0\n 7. mean_putamen: 0.865\n 8. DATSCAN_PUTAMEN_L: 1.0\n 9. con_striatum: 2.44\n 10. DATSCAN_PUTAMEN_R: 0.73\n\n Based on…	respond with `1` for Parkinson's disease or `0` for healthy control.\n Your response should contain only the number `1` or `0`	with no additional text.\n Final Answer:\n "}	{"role": "assistant"	"content": " 1"}]}
{"messages": [{"role": "system"	"content": "You are a medical expert."}	{"role": "user"	"content": "\n You are a medical expert. Analyze the following test results to determine whether the person likely has Parkinson's disease (Answer: 1) or is a healthy control (Answer: 0). \n Compare the provided values with typical ranges observed in Parkinson's disease patients and healthy individuals. \n The values in parentheses represent the weighted average SHAP values of four tree-based mod…	where higher values indicate greater variable importance.\n \n Test Explanations:\n 1. updrs3_score (0.819): Represents the MDS-UPDRS Part III score	which evaluates motor function through clinical assessments. A higher score indicates more severe motor symptoms.\n 2. con_putamen (0.487): Indicates the dopamine signal intensity ratio between the left and right putamen regions. Parkinson's disease often shows significant asymmetry.\n 3. updrs_totscore (0.345): Refers to the total MDS-UPDRS score	reflecting overall severity. A higher score suggests greater disease severity.\n 4. updrs2_score (0.296): Evaluates difficulties in daily activities reported by patients. A higher score indicates greater difficulty.\n 5. lowput_expected (0.186): Represents the lower expected limit of dopamine signal intensity in the putamen. Below-threshold values suggest dopamine depletion.\n 6. upsit_pctl (0.13…	a biomarker for Parkinson's.\n 7. mean_putamen (0.105): Average dopamine signal intensity across both putamen regions	reflecting dopamine deficiency.\n 8. DATSCAN_PUTAMEN_L (0.093): Dopamine signal intensity in the left putamen. Asymmetry is a hallmark of Parkinson's.\n 9. con_striatum (0.035): Overall dopamine signal intensity in the striatum (including putamen and caudate).\n 10. DATSCAN_PUTAMEN_R (0.031): Dopamine signal intensity in the right putamen. Early Parkinson's often shows left-right asymmetry.\n \n …	respond with `1` if the subject is likely to have Parkinson's disease or `0` if they are healthy.\n \n Information of subject:\n 1. updrs3_score: 0\n 2. con_putamen: 2.735\n 3. updrs_totscore: 6\n 4. updrs2_score: 1\n 5. lowput_expected: 1.012062262434444\n 6. upsit_pctl: 15.0\n 7. mean_putamen: 2.735\n 8. DATSCAN_PUTAMEN_L: 2.85\n 9. con_striatum: 5.91\n 10. DATSCAN_PUTAMEN_R: 2.62\n\n Based on …	respond with `1` for Parkinson's disease or `0` for healthy control.\n Your response should contain only the number `1` or `0`	with no additional text.\n Final Answer:\n "}	{"role": "assistant"	"content": " 0"}]}
{"messages": [{"role": "system"	"content": "You are a medical expert."}	{"role": "user"	"content": "\n You are a medical expert. Analyze the following test results to determine whether the person likely has Parkinson's disease (Answer: 1) or is a healthy control (Answer: 0). \n Compare the provided values with typical ranges observed in Parkinson's disease patients and healthy individuals. \n The values in parentheses represent the weighted average SHAP values of four tree-based mod…	where higher values indicate greater variable importance.\n \n Test Explanations:\n 1. updrs3_score (0.819): Represents the MDS-UPDRS Part III score	which evaluates motor function through clinical assessments. A higher score indicates more severe motor symptoms.\n 2. con_putamen (0.487): Indicates the dopamine signal intensity ratio between the left and right putamen regions. Parkinson's disease often shows significant asymmetry.\n 3. updrs_totscore (0.345): Refers to the total MDS-UPDRS score	reflecting overall severity. A higher score suggests greater disease severity.\n 4. updrs2_score (0.296): Evaluates difficulties in daily activities reported by patients. A higher score indicates greater difficulty.\n 5. lowput_expected (0.186): Represents the lower expected limit of dopamine signal intensity in the putamen. Below-threshold values suggest dopamine depletion.\n 6. upsit_pctl (0.13…	a biomarker for Parkinson's.\n 7. mean_putamen (0.105): Average dopamine signal intensity across both putamen regions	reflecting dopamine deficiency.\n 8. DATSCAN_PUTAMEN_L (0.093): Dopamine signal intensity in the left putamen. Asymmetry is a hallmark of Parkinson's.\n 9. con_striatum (0.035): Overall dopamine signal intensity in the striatum (including putamen and caudate).\n 10. DATSCAN_PUTAMEN_R (0.031): Dopamine signal intensity in the right putamen. Early Parkinson's often shows left-right asymmetry.\n \n …	respond with `1` if the subject is likely to have Parkinson's disease or `0` if they are healthy.\n \n Information of subject:\n 1. updrs3_score: 4\n 2. con_putamen: 0.87\n 3. updrs_totscore: 12\n 4. updrs2_score: 2\n 5. lowput_expected: 0.3836821637127027\n 6. upsit_pctl: 10.5\n 7. mean_putamen: 0.935\n 8. DATSCAN_PUTAMEN_L: 1.0\n 9. con_striatum: 3.1\n 10. DATSCAN_PUTAMEN_R: 0.87\n\n Based on t…	respond with `1` for Parkinson's disease or `0` for healthy control.\n Your response should contain only the number `1` or `0`	with no additional text.\n Final Answer:\n "}	{"role": "assistant"	"content": " 1"}]}
{"messages": [{"role": "system"	"content": "You are a medical expert."}	{"role": "user"	"content": "\n You are a medical expert. Analyze the following test results to determine whether the person likely has Parkinson's disease (Answer: 1) or is a healthy control (Answer: 0). \n Compare the provided values with typical ranges observed in Parkinson's disease patients and healthy individuals. \n The values in parentheses represent the weighted average SHAP values of four tree-based mod…	where higher values indicate greater variable importance.\n \n Test Explanations:\n 1. updrs3_score (0.819): Represents the MDS-UPDRS Part III score	which evaluates motor function through clinical assessments. A higher score indicates more severe motor symptoms.\n 2. con_putamen (0.487): Indicates the dopamine signal intensity ratio between the left and right putamen regions. Parkinson's disease often shows significant asymmetry.\n 3. updrs_totscore (0.345): Refers to the total MDS-UPDRS score	reflecting overall severity. A higher score suggests greater disease severity.\n 4. updrs2_score (0.296): Evaluates difficulties in daily activities reported by patients. A higher score indicates greater difficulty.\n 5. lowput_expected (0.186): Represents the lower expected limit of dopamine signal intensity in the putamen. Below-threshold values suggest dopamine depletion.\n 6. upsit_pctl (0.13…	a biomarker for Parkinson's.\n 7. mean_putamen (0.105): Average dopamine signal intensity across both putamen regions	reflecting dopamine deficiency.\n 8. DATSCAN_PUTAMEN_L (0.093): Dopamine signal intensity in the left putamen. Asymmetry is a hallmark of Parkinson's.\n 9. con_striatum (0.035): Overall dopamine signal intensity in the striatum (including putamen and caudate).\n 10. DATSCAN_PUTAMEN_R (0.031): Dopamine signal intensity in the right putamen. Early Parkinson's often shows left-right asymmetry.\n \n …	respond with `1` if the subject is likely to have Parkinson's disease or `0` if they are healthy.\n \n Information of subject:\n 1. updrs3_score: 20\n 2. con_putamen: 0.65\n 3. updrs_totscore: 28\n 4. updrs2_score: 5\n 5. lowput_expected: 0.2933891552213878\n 6. upsit_pctl: 5.5\n 7. mean_putamen: 0.76\n 8. DATSCAN_PUTAMEN_L: 0.65\n 9. con_striatum: 2.59\n 10. DATSCAN_PUTAMEN_R: 0.87\n\n Based on …	respond with `1` for Parkinson's disease or `0` for healthy control.\n Your response should contain only the number `1` or `0`	with no additional text.\n Final Answer:\n "}	{"role": "assistant"	"content": " 1"}]}
{"messages": [{"role": "system"	"content": "You are a medical expert."}	{"role": "user"	"content": "\n You are a medical expert. Analyze the following test results to determine whether the person likely has Parkinson's disease (Answer: 1) or is a healthy control (Answer: 0). \n Compare the provided values with typical ranges observed in Parkinson's disease patients and healthy individuals. \n The values in parentheses represent the weighted average SHAP values of four tree-based mod…	where higher values indicate greater variable importance.\n \n Test Explanations:\n 1. updrs3_score (0.819): Represents the MDS-UPDRS Part III score	which evaluates motor function through clinical assessments. A higher score indicates more severe motor symptoms.\n 2. con_putamen (0.487): Indicates the dopamine signal intensity ratio between the left and right putamen regions. Parkinson's disease often shows significant asymmetry.\n 3. updrs_totscore (0.345): Refers to the total MDS-UPDRS score	reflecting overall severity. A higher score suggests greater disease severity.\n 4. updrs2_score (0.296): Evaluates difficulties in daily activities reported by patients. A higher score indicates greater difficulty.\n 5. lowput_expected (0.186): Represents the lower expected limit of dopamine signal intensity in the putamen. Below-threshold values suggest dopamine depletion.\n 6. upsit_pctl (0.13…	a biomarker for Parkinson's.\n 7. mean_putamen (0.105): Average dopamine signal intensity across both putamen regions	reflecting dopamine deficiency.\n 8. DATSCAN_PUTAMEN_L (0.093): Dopamine signal intensity in the left putamen. Asymmetry is a hallmark of Parkinson's.\n 9. con_striatum (0.035): Overall dopamine signal intensity in the striatum (including putamen and caudate).\n 10. DATSCAN_PUTAMEN_R (0.031): Dopamine signal intensity in the right putamen. Early Parkinson's often shows left-right asymmetry.\n \n …	respond with `1` if the subject is likely to have Parkinson's disease or `0` if they are healthy.\n \n Information of subject:\n 1. updrs3_score: 12\n 2. con_putamen: 0.47\n 3. updrs_totscore: 17\n 4. updrs2_score: 3\n 5. lowput_expected: 0.2558883366841951\n 6. upsit_pctl: 5.0\n 7. mean_putamen: 0.5249999999999999\n 8. DATSCAN_PUTAMEN_L: 0.58\n 9. con_striatum: 1.68\n 10. DATSCAN_PUTAMEN_R: 0.47…	respond with `1` for Parkinson's disease or `0` for healthy control.\n Your response should contain only the number `1` or `0`	with no additional text.\n Final Answer:\n "}	{"role": "assistant"	"content": " 1"}]}
{"messages": [{"role": "system"	"content": "You are a medical expert."}	{"role": "user"	"content": "\n You are a medical expert. Analyze the following test results to determine whether the person likely has Parkinson's disease (Answer: 1) or is a healthy control (Answer: 0). \n Compare the provided values with typical ranges observed in Parkinson's disease patients and healthy individuals. \n The values in parentheses represent the weighted average SHAP values of four tree-based mod…	where higher values indicate greater variable importance.\n \n Test Explanations:\n 1. updrs3_score (0.819): Represents the MDS-UPDRS Part III score	which evaluates motor function through clinical assessments. A higher score indicates more severe motor symptoms.\n 2. con_putamen (0.487): Indicates the dopamine signal intensity ratio between the left and right putamen regions. Parkinson's disease often shows significant asymmetry.\n 3. updrs_totscore (0.345): Refers to the total MDS-UPDRS score	reflecting overall severity. A higher score suggests greater disease severity.\n 4. updrs2_score (0.296): Evaluates difficulties in daily activities reported by patients. A higher score indicates greater difficulty.\n 5. lowput_expected (0.186): Represents the lower expected limit of dopamine signal intensity in the putamen. Below-threshold values suggest dopamine depletion.\n 6. upsit_pctl (0.13…	a biomarker for Parkinson's.\n 7. mean_putamen (0.105): Average dopamine signal intensity across both putamen regions	reflecting dopamine deficiency.\n 8. DATSCAN_PUTAMEN_L (0.093): Dopamine signal intensity in the left putamen. Asymmetry is a hallmark of Parkinson's.\n 9. con_striatum (0.035): Overall dopamine signal intensity in the striatum (including putamen and caudate).\n 10. DATSCAN_PUTAMEN_R (0.031): Dopamine signal intensity in the right putamen. Early Parkinson's often shows left-right asymmetry.\n \n …	respond with `1` if the subject is likely to have Parkinson's disease or `0` if they are healthy.\n \n Information of subject:\n 1. updrs3_score: 23\n 2. con_putamen: 1.66\n 3. updrs_totscore: 30\n 4. updrs2_score: 2\n 5. lowput_expected: 0.7167694610614129\n 6. upsit_pctl: 3.0\n 7. mean_putamen: 1.585\n 8. DATSCAN_PUTAMEN_L: 1.66\n 9. con_striatum: 5.09\n 10. DATSCAN_PUTAMEN_R: 1.51\n\n Based on…	respond with `1` for Parkinson's disease or `0` for healthy control.\n Your response should contain only the number `1` or `0`	with no additional text.\n Final Answer:\n "}	{"role": "assistant"	"content": " 1"}]}
{"messages": [{"role": "system"	"content": "You are a medical expert."}	{"role": "user"	"content": "\n You are a medical expert. Analyze the following test results to determine whether the person likely has Parkinson's disease (Answer: 1) or is a healthy control (Answer: 0). \n Compare the provided values with typical ranges observed in Parkinson's disease patients and healthy individuals. \n The values in parentheses represent the weighted average SHAP values of four tree-based mod…	where higher values indicate greater variable importance.\n \n Test Explanations:\n 1. updrs3_score (0.819): Represents the MDS-UPDRS Part III score	which evaluates motor function through clinical assessments. A higher score indicates more severe motor symptoms.\n 2. con_putamen (0.487): Indicates the dopamine signal intensity ratio between the left and right putamen regions. Parkinson's disease often shows significant asymmetry.\n 3. updrs_totscore (0.345): Refers to the total MDS-UPDRS score	reflecting overall severity. A higher score suggests greater disease severity.\n 4. updrs2_score (0.296): Evaluates difficulties in daily activities reported by patients. A higher score indicates greater difficulty.\n 5. lowput_expected (0.186): Represents the lower expected limit of dopamine signal intensity in the putamen. Below-threshold values suggest dopamine depletion.\n 6. upsit_pctl (0.13…	a biomarker for Parkinson's.\n 7. mean_putamen (0.105): Average dopamine signal intensity across both putamen regions	reflecting dopamine deficiency.\n 8. DATSCAN_PUTAMEN_L (0.093): Dopamine signal intensity in the left putamen. Asymmetry is a hallmark of Parkinson's.\n 9. con_striatum (0.035): Overall dopamine signal intensity in the striatum (including putamen and caudate).\n 10. DATSCAN_PUTAMEN_R (0.031): Dopamine signal intensity in the right putamen. Early Parkinson's often shows left-right asymmetry.\n \n …	respond with `1` if the subject is likely to have Parkinson's disease or `0` if they are healthy.\n \n Information of subject:\n 1. updrs3_score: 50\n 2. con_putamen: 1.0\n 3. updrs_totscore: 86\n 4. updrs2_score: 24\n 5. lowput_expected: 0.4543522434266167\n 6. upsit_pctl: 10.0\n 7. mean_putamen: 0.9450000000000001\n 8. DATSCAN_PUTAMEN_L: 0.89\n 9. con_striatum: 3.77\n 10. DATSCAN_PUTAMEN_R: 1.0…	respond with `1` for Parkinson's disease or `0` for healthy control.\n Your response should contain only the number `1` or `0`	with no additional text.\n Final Answer:\n "}	{"role": "assistant"	"content": " 1"}]}
{"messages": [{"role": "system"	"content": "You are a medical expert."}	{"role": "user"	"content": "\n You are a medical expert. Analyze the following test results to determine whether the person likely has Parkinson's disease (Answer: 1) or is a healthy control (Answer: 0). \n Compare the provided values with typical ranges observed in Parkinson's disease patients and healthy individuals. \n The values in parentheses represent the weighted average SHAP values of four tree-based mod…	where higher values indicate greater variable importance.\n \n Test Explanations:\n 1. updrs3_score (0.819): Represents the MDS-UPDRS Part III score	which evaluates motor function through clinical assessments. A higher score indicates more severe motor symptoms.\n 2. con_putamen (0.487): Indicates the dopamine signal intensity ratio between the left and right putamen regions. Parkinson's disease often shows significant asymmetry.\n 3. updrs_totscore (0.345): Refers to the total MDS-UPDRS score	reflecting overall severity. A higher score suggests greater disease severity.\n 4. updrs2_score (0.296): Evaluates difficulties in daily activities reported by patients. A higher score indicates greater difficulty.\n 5. lowput_expected (0.186): Represents the lower expected limit of dopamine signal intensity in the putamen. Below-threshold values suggest dopamine depletion.\n 6. upsit_pctl (0.13…	a biomarker for Parkinson's.\n 7. mean_putamen (0.105): Average dopamine signal intensity across both putamen regions	reflecting dopamine deficiency.\n 8. DATSCAN_PUTAMEN_L (0.093): Dopamine signal intensity in the left putamen. Asymmetry is a hallmark of Parkinson's.\n 9. con_striatum (0.035): Overall dopamine signal intensity in the striatum (including putamen and caudate).\n 10. DATSCAN_PUTAMEN_R (0.031): Dopamine signal intensity in the right putamen. Early Parkinson's often shows left-right asymmetry.\n \n …	respond with `1` if the subject is likely to have Parkinson's disease or `0` if they are healthy.\n \n Information of subject:\n 1. updrs3_score: 27\n 2. con_putamen: 0.43\n 3. updrs_totscore: 53\n 4. updrs2_score: 14\n 5. lowput_expected: 0.2451071490704356\n 6. upsit_pctl: 36.0\n 7. mean_putamen: 0.665\n 8. DATSCAN_PUTAMEN_L: 0.43\n 9. con_striatum: 1.64\n 10. DATSCAN_PUTAMEN_R: 0.9\n\n Based o…	respond with `1` for Parkinson's disease or `0` for healthy control.\n Your response should contain only the number `1` or `0`	with no additional text.\n Final Answer:\n "}	{"role": "assistant"	"content": " 1"}]}
{"messages": [{"role": "system"	"content": "You are a medical expert."}	{"role": "user"	"content": "\n You are a medical expert. Analyze the following test results to determine whether the person likely has Parkinson's disease (Answer: 1) or is a healthy control (Answer: 0). \n Compare the provided values with typical ranges observed in Parkinson's disease patients and healthy individuals. \n The values in parentheses represent the weighted average SHAP values of four tree-based mod…	where higher values indicate greater variable importance.\n \n Test Explanations:\n 1. updrs3_score (0.819): Represents the MDS-UPDRS Part III score	which evaluates motor function through clinical assessments. A higher score indicates more severe motor symptoms.\n 2. con_putamen (0.487): Indicates the dopamine signal intensity ratio between the left and right putamen regions. Parkinson's disease often shows significant asymmetry.\n 3. updrs_totscore (0.345): Refers to the total MDS-UPDRS score	reflecting overall severity. A higher score suggests greater disease severity.\n 4. updrs2_score (0.296): Evaluates difficulties in daily activities reported by patients. A higher score indicates greater difficulty.\n 5. lowput_expected (0.186): Represents the lower expected limit of dopamine signal intensity in the putamen. Below-threshold values suggest dopamine depletion.\n 6. upsit_pctl (0.13…	a biomarker for Parkinson's.\n 7. mean_putamen (0.105): Average dopamine signal intensity across both putamen regions	reflecting dopamine deficiency.\n 8. DATSCAN_PUTAMEN_L (0.093): Dopamine signal intensity in the left putamen. Asymmetry is a hallmark of Parkinson's.\n 9. con_striatum (0.035): Overall dopamine signal intensity in the striatum (including putamen and caudate).\n 10. DATSCAN_PUTAMEN_R (0.031): Dopamine signal intensity in the right putamen. Early Parkinson's often shows left-right asymmetry.\n \n …	respond with `1` if the subject is likely to have Parkinson's disease or `0` if they are healthy.\n \n Information of subject:\n 1. updrs3_score: 3\n 2. con_putamen: 3.09\n 3. updrs_totscore: 4\n 4. updrs2_score: 0\n 5. lowput_expected: 1.318283537471351\n 6. upsit_pctl: 44.0\n 7. mean_putamen: 3.09\n 8. DATSCAN_PUTAMEN_L: 3.06\n 9. con_striatum: 6.945\n 10. DATSCAN_PUTAMEN_R: 3.12\n\n Based on t…	respond with `1` for Parkinson's disease or `0` for healthy control.\n Your response should contain only the number `1` or `0`	with no additional text.\n Final Answer:\n "}	{"role": "assistant"	"content": " 0"}]}
{"messages": [{"role": "system"	"content": "You are a medical expert."}	{"role": "user"	"content": "\n You are a medical expert. Analyze the following test results to determine whether the person likely has Parkinson's disease (Answer: 1) or is a healthy control (Answer: 0). \n Compare the provided values with typical ranges observed in Parkinson's disease patients and healthy individuals. \n The values in parentheses represent the weighted average SHAP values of four tree-based mod…	where higher values indicate greater variable importance.\n \n Test Explanations:\n 1. updrs3_score (0.819): Represents the MDS-UPDRS Part III score	which evaluates motor function through clinical assessments. A higher score indicates more severe motor symptoms.\n 2. con_putamen (0.487): Indicates the dopamine signal intensity ratio between the left and right putamen regions. Parkinson's disease often shows significant asymmetry.\n 3. updrs_totscore (0.345): Refers to the total MDS-UPDRS score	reflecting overall severity. A higher score suggests greater disease severity.\n 4. updrs2_score (0.296): Evaluates difficulties in daily activities reported by patients. A higher score indicates greater difficulty.\n 5. lowput_expected (0.186): Represents the lower expected limit of dopamine signal intensity in the putamen. Below-threshold values suggest dopamine depletion.\n 6. upsit_pctl (0.13…	a biomarker for Parkinson's.\n 7. mean_putamen (0.105): Average dopamine signal intensity across both putamen regions	reflecting dopamine deficiency.\n 8. DATSCAN_PUTAMEN_L (0.093): Dopamine signal intensity in the left putamen. Asymmetry is a hallmark of Parkinson's.\n 9. con_striatum (0.035): Overall dopamine signal intensity in the striatum (including putamen and caudate).\n 10. DATSCAN_PUTAMEN_R (0.031): Dopamine signal intensity in the right putamen. Early Parkinson's often shows left-right asymmetry.\n \n …	respond with `1` if the subject is likely to have Parkinson's disease or `0` if they are healthy.\n \n Information of subject:\n 1. updrs3_score: 16\n 2. con_putamen: 1.13\n 3. updrs_totscore: 19\n 4. updrs2_score: 2\n 5. lowput_expected: 0.5725226019069409\n 6. upsit_pctl: 62.0\n 7. mean_putamen: 1.14\n 8. DATSCAN_PUTAMEN_L: 1.13\n 9. con_striatum: 4.15\n 10. DATSCAN_PUTAMEN_R: 1.15\n\n Based on…	respond with `1` for Parkinson's disease or `0` for healthy control.\n Your response should contain only the number `1` or `0`	with no additional text.\n Final Answer:\n "}	{"role": "assistant"	"content": " 1"}]}
{"messages": [{"role": "system"	"content": "You are a medical expert."}	{"role": "user"	"content": "\n You are a medical expert. Analyze the following test results to determine whether the person likely has Parkinson's disease (Answer: 1) or is a healthy control (Answer: 0). \n Compare the provided values with typical ranges observed in Parkinson's disease patients and healthy individuals. \n The values in parentheses represent the weighted average SHAP values of four tree-based mod…	where higher values indicate greater variable importance.\n \n Test Explanations:\n 1. updrs3_score (0.819): Represents the MDS-UPDRS Part III score	which evaluates motor function through clinical assessments. A higher score indicates more severe motor symptoms.\n 2. con_putamen (0.487): Indicates the dopamine signal intensity ratio between the left and right putamen regions. Parkinson's disease often shows significant asymmetry.\n 3. updrs_totscore (0.345): Refers to the total MDS-UPDRS score	reflecting overall severity. A higher score suggests greater disease severity.\n 4. updrs2_score (0.296): Evaluates difficulties in daily activities reported by patients. A higher score indicates greater difficulty.\n 5. lowput_expected (0.186): Represents the lower expected limit of dopamine signal intensity in the putamen. Below-threshold values suggest dopamine depletion.\n 6. upsit_pctl (0.13…	a biomarker for Parkinson's.\n 7. mean_putamen (0.105): Average dopamine signal intensity across both putamen regions	reflecting dopamine deficiency.\n 8. DATSCAN_PUTAMEN_L (0.093): Dopamine signal intensity in the left putamen. Asymmetry is a hallmark of Parkinson's.\n 9. con_striatum (0.035): Overall dopamine signal intensity in the striatum (including putamen and caudate).\n 10. DATSCAN_PUTAMEN_R (0.031): Dopamine signal intensity in the right putamen. Early Parkinson's often shows left-right asymmetry.\n \n …	respond with `1` if the subject is likely to have Parkinson's disease or `0` if they are healthy.\n \n Information of subject:\n 1. updrs3_score: 14\n 2. con_putamen: 0.89\n 3. updrs_totscore: 21\n 4. updrs2_score: 3\n 5. lowput_expected: 0.4432491960351949\n 6. upsit_pctl: 3.0\n 7. mean_putamen: 0.95\n 8. DATSCAN_PUTAMEN_L: 0.89\n 9. con_striatum: 2.73\n 10. DATSCAN_PUTAMEN_R: 1.01\n\n Based on …	respond with `1` for Parkinson's disease or `0` for healthy control.\n Your response should contain only the number `1` or `0`	with no additional text.\n Final Answer:\n "}	{"role": "assistant"	"content": " 1"}]}
{"messages": [{"role": "system"	"content": "You are a medical expert."}	{"role": "user"	"content": "\n You are a medical expert. Analyze the following test results to determine whether the person likely has Parkinson's disease (Answer: 1) or is a healthy control (Answer: 0). \n Compare the provided values with typical ranges observed in Parkinson's disease patients and healthy individuals. \n The values in parentheses represent the weighted average SHAP values of four tree-based mod…	where higher values indicate greater variable importance.\n \n Test Explanations:\n 1. updrs3_score (0.819): Represents the MDS-UPDRS Part III score	which evaluates motor function through clinical assessments. A higher score indicates more severe motor symptoms.\n 2. con_putamen (0.487): Indicates the dopamine signal intensity ratio between the left and right putamen regions. Parkinson's disease often shows significant asymmetry.\n 3. updrs_totscore (0.345): Refers to the total MDS-UPDRS score	reflecting overall severity. A higher score suggests greater disease severity.\n 4. updrs2_score (0.296): Evaluates difficulties in daily activities reported by patients. A higher score indicates greater difficulty.\n 5. lowput_expected (0.186): Represents the lower expected limit of dopamine signal intensity in the putamen. Below-threshold values suggest dopamine depletion.\n 6. upsit_pctl (0.13…	a biomarker for Parkinson's.\n 7. mean_putamen (0.105): Average dopamine signal intensity across both putamen regions	reflecting dopamine deficiency.\n 8. DATSCAN_PUTAMEN_L (0.093): Dopamine signal intensity in the left putamen. Asymmetry is a hallmark of Parkinson's.\n 9. con_striatum (0.035): Overall dopamine signal intensity in the striatum (including putamen and caudate).\n 10. DATSCAN_PUTAMEN_R (0.031): Dopamine signal intensity in the right putamen. Early Parkinson's often shows left-right asymmetry.\n \n …	respond with `1` if the subject is likely to have Parkinson's disease or `0` if they are healthy.\n \n Information of subject:\n 1. updrs3_score: 2\n 2. con_putamen: 2.21\n 3. updrs_totscore: 10\n 4. updrs2_score: 0\n 5. lowput_expected: 1.047475369782369\n 6. upsit_pctl: 9.0\n 7. mean_putamen: 2.21\n 8. DATSCAN_PUTAMEN_L: 2.24\n 9. con_striatum: 5.005\n 10. DATSCAN_PUTAMEN_R: 2.18\n\n Based on t…	respond with `1` for Parkinson's disease or `0` for healthy control.\n Your response should contain only the number `1` or `0`	with no additional text.\n Final Answer:\n "}	{"role": "assistant"	"content": " 0"}]}
{"messages": [{"role": "system"	"content": "You are a medical expert."}	{"role": "user"	"content": "\n You are a medical expert. Analyze the following test results to determine whether the person likely has Parkinson's disease (Answer: 1) or is a healthy control (Answer: 0). \n Compare the provided values with typical ranges observed in Parkinson's disease patients and healthy individuals. \n The values in parentheses represent the weighted average SHAP values of four tree-based mod…	where higher values indicate greater variable importance.\n \n Test Explanations:\n 1. updrs3_score (0.819): Represents the MDS-UPDRS Part III score	which evaluates motor function through clinical assessments. A higher score indicates more severe motor symptoms.\n 2. con_putamen (0.487): Indicates the dopamine signal intensity ratio between the left and right putamen regions. Parkinson's disease often shows significant asymmetry.\n 3. updrs_totscore (0.345): Refers to the total MDS-UPDRS score	reflecting overall severity. A higher score suggests greater disease severity.\n 4. updrs2_score (0.296): Evaluates difficulties in daily activities reported by patients. A higher score indicates greater difficulty.\n 5. lowput_expected (0.186): Represents the lower expected limit of dopamine signal intensity in the putamen. Below-threshold values suggest dopamine depletion.\n 6. upsit_pctl (0.13…	a biomarker for Parkinson's.\n 7. mean_putamen (0.105): Average dopamine signal intensity across both putamen regions	reflecting dopamine deficiency.\n 8. DATSCAN_PUTAMEN_L (0.093): Dopamine signal intensity in the left putamen. Asymmetry is a hallmark of Parkinson's.\n 9. con_striatum (0.035): Overall dopamine signal intensity in the striatum (including putamen and caudate).\n 10. DATSCAN_PUTAMEN_R (0.031): Dopamine signal intensity in the right putamen. Early Parkinson's often shows left-right asymmetry.\n \n …	respond with `1` if the subject is likely to have Parkinson's disease or `0` if they are healthy.\n \n Information of subject:\n 1. updrs3_score: 1\n 2. con_putamen: 2.53\n 3. updrs_totscore: 2\n 4. updrs2_score: 0\n 5. lowput_expected: 1.299548567999204\n 6. upsit_pctl: 93.0\n 7. mean_putamen: 2.53\n 8. DATSCAN_PUTAMEN_L: 2.45\n 9. con_striatum: 6.165\n 10. DATSCAN_PUTAMEN_R: 2.61\n\n Based on t…	respond with `1` for Parkinson's disease or `0` for healthy control.\n Your response should contain only the number `1` or `0`	with no additional text.\n Final Answer:\n "}	{"role": "assistant"	"content": " 0"}]}
{"messages": [{"role": "system"	"content": "You are a medical expert."}	{"role": "user"	"content": "\n You are a medical expert. Analyze the following test results to determine whether the person likely has Parkinson's disease (Answer: 1) or is a healthy control (Answer: 0). \n Compare the provided values with typical ranges observed in Parkinson's disease patients and healthy individuals. \n The values in parentheses represent the weighted average SHAP values of four tree-based mod…	where higher values indicate greater variable importance.\n \n Test Explanations:\n 1. updrs3_score (0.819): Represents the MDS-UPDRS Part III score	which evaluates motor function through clinical assessments. A higher score indicates more severe motor symptoms.\n 2. con_putamen (0.487): Indicates the dopamine signal intensity ratio between the left and right putamen regions. Parkinson's disease often shows significant asymmetry.\n 3. updrs_totscore (0.345): Refers to the total MDS-UPDRS score	reflecting overall severity. A higher score suggests greater disease severity.\n 4. updrs2_score (0.296): Evaluates difficulties in daily activities reported by patients. A higher score indicates greater difficulty.\n 5. lowput_expected (0.186): Represents the lower expected limit of dopamine signal intensity in the putamen. Below-threshold values suggest dopamine depletion.\n 6. upsit_pctl (0.13…	a biomarker for Parkinson's.\n 7. mean_putamen (0.105): Average dopamine signal intensity across both putamen regions	reflecting dopamine deficiency.\n 8. DATSCAN_PUTAMEN_L (0.093): Dopamine signal intensity in the left putamen. Asymmetry is a hallmark of Parkinson's.\n 9. con_striatum (0.035): Overall dopamine signal intensity in the striatum (including putamen and caudate).\n 10. DATSCAN_PUTAMEN_R (0.031): Dopamine signal intensity in the right putamen. Early Parkinson's often shows left-right asymmetry.\n \n …	respond with `1` if the subject is likely to have Parkinson's disease or `0` if they are healthy.\n \n Information of subject:\n 1. updrs3_score: 0\n 2. con_putamen: 2.055\n 3. updrs_totscore: 5\n 4. updrs2_score: 0\n 5. lowput_expected: 0.99460797927927\n 6. upsit_pctl: 29.0\n 7. mean_putamen: 2.055\n 8. DATSCAN_PUTAMEN_L: 2.34\n 9. con_striatum: 4.975\n 10. DATSCAN_PUTAMEN_R: 1.77\n\n Based on …	respond with `1` for Parkinson's disease or `0` for healthy control.\n Your response should contain only the number `1` or `0`	with no additional text.\n Final Answer:\n "}	{"role": "assistant"	"content": " 0"}]}
{"messages": [{"role": "system"	"content": "You are a medical expert."}	{"role": "user"	"content": "\n You are a medical expert. Analyze the following test results to determine whether the person likely has Parkinson's disease (Answer: 1) or is a healthy control (Answer: 0). \n Compare the provided values with typical ranges observed in Parkinson's disease patients and healthy individuals. \n The values in parentheses represent the weighted average SHAP values of four tree-based mod…	where higher values indicate greater variable importance.\n \n Test Explanations:\n 1. updrs3_score (0.819): Represents the MDS-UPDRS Part III score	which evaluates motor function through clinical assessments. A higher score indicates more severe motor symptoms.\n 2. con_putamen (0.487): Indicates the dopamine signal intensity ratio between the left and right putamen regions. Parkinson's disease often shows significant asymmetry.\n 3. updrs_totscore (0.345): Refers to the total MDS-UPDRS score	reflecting overall severity. A higher score suggests greater disease severity.\n 4. updrs2_score (0.296): Evaluates difficulties in daily activities reported by patients. A higher score indicates greater difficulty.\n 5. lowput_expected (0.186): Represents the lower expected limit of dopamine signal intensity in the putamen. Below-threshold values suggest dopamine depletion.\n 6. upsit_pctl (0.13…	a biomarker for Parkinson's.\n 7. mean_putamen (0.105): Average dopamine signal intensity across both putamen regions	reflecting dopamine deficiency.\n 8. DATSCAN_PUTAMEN_L (0.093): Dopamine signal intensity in the left putamen. Asymmetry is a hallmark of Parkinson's.\n 9. con_striatum (0.035): Overall dopamine signal intensity in the striatum (including putamen and caudate).\n 10. DATSCAN_PUTAMEN_R (0.031): Dopamine signal intensity in the right putamen. Early Parkinson's often shows left-right asymmetry.\n \n …	respond with `1` if the subject is likely to have Parkinson's disease or `0` if they are healthy.\n \n Information of subject:\n 1. updrs3_score: 23\n 2. con_putamen: 0.82\n 3. updrs_totscore: 29\n 4. updrs2_score: 0\n 5. lowput_expected: 0.3534811778299912\n 6. upsit_pctl: 1.0\n 7. mean_putamen: 1.25\n 8. DATSCAN_PUTAMEN_L: 1.68\n 9. con_striatum: 3.02\n 10. DATSCAN_PUTAMEN_R: 0.82\n\n Based on …	respond with `1` for Parkinson's disease or `0` for healthy control.\n Your response should contain only the number `1` or `0`	with no additional text.\n Final Answer:\n "}	{"role": "assistant"	"content": " 1"}]}
{"messages": [{"role": "system"	"content": "You are a medical expert."}	{"role": "user"	"content": "\n You are a medical expert. Analyze the following test results to determine whether the person likely has Parkinson's disease (Answer: 1) or is a healthy control (Answer: 0). \n Compare the provided values with typical ranges observed in Parkinson's disease patients and healthy individuals. \n The values in parentheses represent the weighted average SHAP values of four tree-based mod…	where higher values indicate greater variable importance.\n \n Test Explanations:\n 1. updrs3_score (0.819): Represents the MDS-UPDRS Part III score	which evaluates motor function through clinical assessments. A higher score indicates more severe motor symptoms.\n 2. con_putamen (0.487): Indicates the dopamine signal intensity ratio between the left and right putamen regions. Parkinson's disease often shows significant asymmetry.\n 3. updrs_totscore (0.345): Refers to the total MDS-UPDRS score	reflecting overall severity. A higher score suggests greater disease severity.\n 4. updrs2_score (0.296): Evaluates difficulties in daily activities reported by patients. A higher score indicates greater difficulty.\n 5. lowput_expected (0.186): Represents the lower expected limit of dopamine signal intensity in the putamen. Below-threshold values suggest dopamine depletion.\n 6. upsit_pctl (0.13…	a biomarker for Parkinson's.\n 7. mean_putamen (0.105): Average dopamine signal intensity across both putamen regions	reflecting dopamine deficiency.\n 8. DATSCAN_PUTAMEN_L (0.093): Dopamine signal intensity in the left putamen. Asymmetry is a hallmark of Parkinson's.\n 9. con_striatum (0.035): Overall dopamine signal intensity in the striatum (including putamen and caudate).\n 10. DATSCAN_PUTAMEN_R (0.031): Dopamine signal intensity in the right putamen. Early Parkinson's often shows left-right asymmetry.\n \n …	respond with `1` if the subject is likely to have Parkinson's disease or `0` if they are healthy.\n \n Information of subject:\n 1. updrs3_score: 20\n 2. con_putamen: 0.28\n 3. updrs_totscore: 51\n 4. updrs2_score: 14\n 5. lowput_expected: 0.139745590281408\n 6. upsit_pctl: 4.0\n 7. mean_putamen: 0.305\n 8. DATSCAN_PUTAMEN_L: 0.33\n 9. con_striatum: 1.25\n 10. DATSCAN_PUTAMEN_R: 0.28\n\n Based on…	respond with `1` for Parkinson's disease or `0` for healthy control.\n Your response should contain only the number `1` or `0`	with no additional text.\n Final Answer:\n "}	{"role": "assistant"	"content": " 1"}]}
{"messages": [{"role": "system"	"content": "You are a medical expert."}	{"role": "user"	"content": "\n You are a medical expert. Analyze the following test results to determine whether the person likely has Parkinson's disease (Answer: 1) or is a healthy control (Answer: 0). \n Compare the provided values with typical ranges observed in Parkinson's disease patients and healthy individuals. \n The values in parentheses represent the weighted average SHAP values of four tree-based mod…	where higher values indicate greater variable importance.\n \n Test Explanations:\n 1. updrs3_score (0.819): Represents the MDS-UPDRS Part III score	which evaluates motor function through clinical assessments. A higher score indicates more severe motor symptoms.\n 2. con_putamen (0.487): Indicates the dopamine signal intensity ratio between the left and right putamen regions. Parkinson's disease often shows significant asymmetry.\n 3. updrs_totscore (0.345): Refers to the total MDS-UPDRS score	reflecting overall severity. A higher score suggests greater disease severity.\n 4. updrs2_score (0.296): Evaluates difficulties in daily activities reported by patients. A higher score indicates greater difficulty.\n 5. lowput_expected (0.186): Represents the lower expected limit of dopamine signal intensity in the putamen. Below-threshold values suggest dopamine depletion.\n 6. upsit_pctl (0.13…	a biomarker for Parkinson's.\n 7. mean_putamen (0.105): Average dopamine signal intensity across both putamen regions	reflecting dopamine deficiency.\n 8. DATSCAN_PUTAMEN_L (0.093): Dopamine signal intensity in the left putamen. Asymmetry is a hallmark of Parkinson's.\n 9. con_striatum (0.035): Overall dopamine signal intensity in the striatum (including putamen and caudate).\n 10. DATSCAN_PUTAMEN_R (0.031): Dopamine signal intensity in the right putamen. Early Parkinson's often shows left-right asymmetry.\n \n …	respond with `1` if the subject is likely to have Parkinson's disease or `0` if they are healthy.\n \n Information of subject:\n 1. updrs3_score: 33\n 2. con_putamen: 0.52\n 3. updrs_totscore: 57\n 4. updrs2_score: 13\n 5. lowput_expected: 0.2649841263618551\n 6. upsit_pctl: 6.5\n 7. mean_putamen: 0.645\n 8. DATSCAN_PUTAMEN_L: 0.52\n 9. con_striatum: 2.21\n 10. DATSCAN_PUTAMEN_R: 0.77\n\n Based o…	respond with `1` for Parkinson's disease or `0` for healthy control.\n Your response should contain only the number `1` or `0`	with no additional text.\n Final Answer:\n "}	{"role": "assistant"	"content": " 1"}]}
{"messages": [{"role": "system"	"content": "You are a medical expert."}	{"role": "user"	"content": "\n You are a medical expert. Analyze the following test results to determine whether the person likely has Parkinson's disease (Answer: 1) or is a healthy control (Answer: 0). \n Compare the provided values with typical ranges observed in Parkinson's disease patients and healthy individuals. \n The values in parentheses represent the weighted average SHAP values of four tree-based mod…	where higher values indicate greater variable importance.\n \n Test Explanations:\n 1. updrs3_score (0.819): Represents the MDS-UPDRS Part III score	which evaluates motor function through clinical assessments. A higher score indicates more severe motor symptoms.\n 2. con_putamen (0.487): Indicates the dopamine signal intensity ratio between the left and right putamen regions. Parkinson's disease often shows significant asymmetry.\n 3. updrs_totscore (0.345): Refers to the total MDS-UPDRS score	reflecting overall severity. A higher score suggests greater disease severity.\n 4. updrs2_score (0.296): Evaluates difficulties in daily activities reported by patients. A higher score indicates greater difficulty.\n 5. lowput_expected (0.186): Represents the lower expected limit of dopamine signal intensity in the putamen. Below-threshold values suggest dopamine depletion.\n 6. upsit_pctl (0.13…	a biomarker for Parkinson's.\n 7. mean_putamen (0.105): Average dopamine signal intensity across both putamen regions	reflecting dopamine deficiency.\n 8. DATSCAN_PUTAMEN_L (0.093): Dopamine signal intensity in the left putamen. Asymmetry is a hallmark of Parkinson's.\n 9. con_striatum (0.035): Overall dopamine signal intensity in the striatum (including putamen and caudate).\n 10. DATSCAN_PUTAMEN_R (0.031): Dopamine signal intensity in the right putamen. Early Parkinson's often shows left-right asymmetry.\n \n …	respond with `1` if the subject is likely to have Parkinson's disease or `0` if they are healthy.\n \n Information of subject:\n 1. updrs3_score: 27\n 2. con_putamen: 0.77\n 3. updrs_totscore: 35\n 4. updrs2_score: 1\n 5. lowput_expected: 0.398487039494383\n 6. upsit_pctl: 11.0\n 7. mean_putamen: 0.965\n 8. DATSCAN_PUTAMEN_L: 1.16\n 9. con_striatum: 2.69\n 10. DATSCAN_PUTAMEN_R: 0.77\n\n Based on…	respond with `1` for Parkinson's disease or `0` for healthy control.\n Your response should contain only the number `1` or `0`	with no additional text.\n Final Answer:\n "}	{"role": "assistant"	"content": " 1"}]}
{"messages": [{"role": "system"	"content": "You are a medical expert."}	{"role": "user"	"content": "\n You are a medical expert. Analyze the following test results to determine whether the person likely has Parkinson's disease (Answer: 1) or is a healthy control (Answer: 0). \n Compare the provided values with typical ranges observed in Parkinson's disease patients and healthy individuals. \n The values in parentheses represent the weighted average SHAP values of four tree-based mod…	where higher values indicate greater variable importance.\n \n Test Explanations:\n 1. updrs3_score (0.819): Represents the MDS-UPDRS Part III score	which evaluates motor function through clinical assessments. A higher score indicates more severe motor symptoms.\n 2. con_putamen (0.487): Indicates the dopamine signal intensity ratio between the left and right putamen regions. Parkinson's disease often shows significant asymmetry.\n 3. updrs_totscore (0.345): Refers to the total MDS-UPDRS score	reflecting overall severity. A higher score suggests greater disease severity.\n 4. updrs2_score (0.296): Evaluates difficulties in daily activities reported by patients. A higher score indicates greater difficulty.\n 5. lowput_expected (0.186): Represents the lower expected limit of dopamine signal intensity in the putamen. Below-threshold values suggest dopamine depletion.\n 6. upsit_pctl (0.13…	a biomarker for Parkinson's.\n 7. mean_putamen (0.105): Average dopamine signal intensity across both putamen regions	reflecting dopamine deficiency.\n 8. DATSCAN_PUTAMEN_L (0.093): Dopamine signal intensity in the left putamen. Asymmetry is a hallmark of Parkinson's.\n 9. con_striatum (0.035): Overall dopamine signal intensity in the striatum (including putamen and caudate).\n 10. DATSCAN_PUTAMEN_R (0.031): Dopamine signal intensity in the right putamen. Early Parkinson's often shows left-right asymmetry.\n \n …	respond with `1` if the subject is likely to have Parkinson's disease or `0` if they are healthy.\n \n Information of subject:\n 1. updrs3_score: 33\n 2. con_putamen: 1.25\n 3. updrs_totscore: 43\n 4. updrs2_score: 1\n 5. lowput_expected: 0.61658534992668\n 6. upsit_pctl: 7.0\n 7. mean_putamen: 1.305\n 8. DATSCAN_PUTAMEN_L: 1.36\n 9. con_striatum: 3.49\n 10. DATSCAN_PUTAMEN_R: 1.25\n\n Based on t…	respond with `1` for Parkinson's disease or `0` for healthy control.\n Your response should contain only the number `1` or `0`	with no additional text.\n Final Answer:\n "}	{"role": "assistant"	"content": " 1"}]}
{"messages": [{"role": "system"	"content": "You are a medical expert."}	{"role": "user"	"content": "\n You are a medical expert. Analyze the following test results to determine whether the person likely has Parkinson's disease (Answer: 1) or is a healthy control (Answer: 0). \n Compare the provided values with typical ranges observed in Parkinson's disease patients and healthy individuals. \n The values in parentheses represent the weighted average SHAP values of four tree-based mod…	where higher values indicate greater variable importance.\n \n Test Explanations:\n 1. updrs3_score (0.819): Represents the MDS-UPDRS Part III score	which evaluates motor function through clinical assessments. A higher score indicates more severe motor symptoms.\n 2. con_putamen (0.487): Indicates the dopamine signal intensity ratio between the left and right putamen regions. Parkinson's disease often shows significant asymmetry.\n 3. updrs_totscore (0.345): Refers to the total MDS-UPDRS score	reflecting overall severity. A higher score suggests greater disease severity.\n 4. updrs2_score (0.296): Evaluates difficulties in daily activities reported by patients. A higher score indicates greater difficulty.\n 5. lowput_expected (0.186): Represents the lower expected limit of dopamine signal intensity in the putamen. Below-threshold values suggest dopamine depletion.\n 6. upsit_pctl (0.13…	a biomarker for Parkinson's.\n 7. mean_putamen (0.105): Average dopamine signal intensity across both putamen regions	reflecting dopamine deficiency.\n 8. DATSCAN_PUTAMEN_L (0.093): Dopamine signal intensity in the left putamen. Asymmetry is a hallmark of Parkinson's.\n 9. con_striatum (0.035): Overall dopamine signal intensity in the striatum (including putamen and caudate).\n 10. DATSCAN_PUTAMEN_R (0.031): Dopamine signal intensity in the right putamen. Early Parkinson's often shows left-right asymmetry.\n \n …	respond with `1` if the subject is likely to have Parkinson's disease or `0` if they are healthy.\n \n Information of subject:\n 1. updrs3_score: 32\n 2. con_putamen: 0.49\n 3. updrs_totscore: 44\n 4. updrs2_score: 9\n 5. lowput_expected: 0.2198976635495174\n 6. upsit_pctl: 1.0\n 7. mean_putamen: 0.73\n 8. DATSCAN_PUTAMEN_L: 0.97\n 9. con_striatum: 1.82\n 10. DATSCAN_PUTAMEN_R: 0.49\n\n Based on …	respond with `1` for Parkinson's disease or `0` for healthy control.\n Your response should contain only the number `1` or `0`	with no additional text.\n Final Answer:\n "}	{"role": "assistant"	"content": " 1"}]}
{"messages": [{"role": "system"	"content": "You are a medical expert."}	{"role": "user"	"content": "\n You are a medical expert. Analyze the following test results to determine whether the person likely has Parkinson's disease (Answer: 1) or is a healthy control (Answer: 0). \n Compare the provided values with typical ranges observed in Parkinson's disease patients and healthy individuals. \n The values in parentheses represent the weighted average SHAP values of four tree-based mod…	where higher values indicate greater variable importance.\n \n Test Explanations:\n 1. updrs3_score (0.819): Represents the MDS-UPDRS Part III score	which evaluates motor function through clinical assessments. A higher score indicates more severe motor symptoms.\n 2. con_putamen (0.487): Indicates the dopamine signal intensity ratio between the left and right putamen regions. Parkinson's disease often shows significant asymmetry.\n 3. updrs_totscore (0.345): Refers to the total MDS-UPDRS score	reflecting overall severity. A higher score suggests greater disease severity.\n 4. updrs2_score (0.296): Evaluates difficulties in daily activities reported by patients. A higher score indicates greater difficulty.\n 5. lowput_expected (0.186): Represents the lower expected limit of dopamine signal intensity in the putamen. Below-threshold values suggest dopamine depletion.\n 6. upsit_pctl (0.13…	a biomarker for Parkinson's.\n 7. mean_putamen (0.105): Average dopamine signal intensity across both putamen regions	reflecting dopamine deficiency.\n 8. DATSCAN_PUTAMEN_L (0.093): Dopamine signal intensity in the left putamen. Asymmetry is a hallmark of Parkinson's.\n 9. con_striatum (0.035): Overall dopamine signal intensity in the striatum (including putamen and caudate).\n 10. DATSCAN_PUTAMEN_R (0.031): Dopamine signal intensity in the right putamen. Early Parkinson's often shows left-right asymmetry.\n \n …	respond with `1` if the subject is likely to have Parkinson's disease or `0` if they are healthy.\n \n Information of subject:\n 1. updrs3_score: 0\n 2. con_putamen: 2.92\n 3. updrs_totscore: 2\n 4. updrs2_score: 0\n 5. lowput_expected: 1.31657582390021\n 6. upsit_pctl: 66.5\n 7. mean_putamen: 2.92\n 8. DATSCAN_PUTAMEN_L: 3.1\n 9. con_striatum: 7.16\n 10. DATSCAN_PUTAMEN_R: 2.74\n\n Based on the …	respond with `1` for Parkinson's disease or `0` for healthy control.\n Your response should contain only the number `1` or `0`	with no additional text.\n Final Answer:\n "}	{"role": "assistant"	"content": " 0"}]}
