# Supplementary material for: Prompting and Fine-Tuning Large Language Models for Parkinson Disease Diagnosis: Comparative Evaluation Study Using the PPMI Structured Dataset
Source: JMIR Med Inform. 2026 Jan 15;14:e77561. doi: 10.2196/77561 (PMC12856398; doi:10.2196/77561)
Supplement: Multimedia Appendix 12 [file medinform_v14i1e77561_app12.zip › Multimedia Appendix 12_rev/Data_0_Train(val)&Test.xlsx]

## Sheet: Summary
Dataset	Rows	Columns	COHORT_Distribution
Train	1238	12	{1: 964, 0: 274}
Test	122	12	{1: 99, 0: 23}

## Sheet: Train_10
PATNO	COHORT	updrs3_score	con_putamen	updrs_totscore	updrs2_score	lowput_expected	upsit_pctl	mean_putamen	DATSCAN_PUTAMEN_L	con_striatum	DATSCAN_PUTAMEN_R
175925	1	31	1.09	50	11	0.468418	1	1.31	1.09	3.72	1.53
312043	0	0	1.84	16	0	0.861537	32.5	1.84	1.91	4.375	1.77
3401	0	0	1.905	0	0	0.843037	3	1.905	1.93	4.995	1.88
101516	1	22	0.73	26	1	0.357736	18.5	0.96	0.73	2.46	1.19
217633	1	6	0.87	16	7	0.394195	2	1.22	1.57	3.93	0.87
114534	1	17	1.23	25	2	0.569245	5	1.58	1.23	3.9	1.93
102475	1	14	1.12	40	11	0.546599	18.5	1.34	1.12	3.54	1.56
293063	1	23	0.51	31	3	0.241652	3	0.65	0.79	2.08	0.51
198746	1	20	0.38	63	23	0.155403	5	0.355	0.33	1.28	0.38
5013	1	8	0.87	23	6	0.432505	6	0.945	0.87	3.21	1.02
3870	1	9	0.93	12	2	0.381536	21	1.155	1.38	3.7	0.93
293455	0	1	2.615	2	0	1.32552	33	2.615	2.47	6.365	2.76
293075	1	7	0.59	20	7	0.300937	1	0.765	0.94	2.39	0.59
3704	1	24	0.94	35	5	0.460079	9	0.915	0.89	2.53	0.94
228580	1	10	0.71	22	2	0.36679	1	0.74	0.77	2.4	0.71
243602	1	37	0.8	52	6	0.407716	3	1.025	0.8	2.35	1.25
3479	0	2	2.095	2	0	0.93931	51	2.095	2.31	4.82	1.88
213005	1	7	1.07	23	5	0.470456	15	1.395	1.72	3.59	1.07
229141	1	30	0.52	48	11	0.233557	3	0.585	0.52	2.06	0.65
253290	1	30	0.81	35	1	0.432421	20	1.03	1.25	2.18	0.81
3217	0	1	1.505	5	1	0.780196	28	1.505	1.58	3.78	1.43
3351	0	9	1.04	13	0	0.519546	75.5	1.04	0.97	3.215	1.11
211902	1	23	1.06	41	7	0.555956	12	1.185	1.06	3.3	1.31
3819	1	12	0.6	15	1	0.262948	1	0.785	0.6	2.28	0.97
3574	1	32	0.43	46	5	0.203998	4	0.555	0.68	1.51	0.43
3482	1	10	0.79	10	0	0.384082	3	0.815	0.84	2.65	0.79
4114	1	17	0.93	27	4	0.389402	8	0.83	0.73	2.57	0.93
3429	1	16	1.23	22	4	0.648948	7	1.56	1.23	4.4	1.89
253417	0	0	2.39	12	2	1.27713	1	2.39	2.6	5.61	2.18
320596	1	18	0.71	32	7	0.338111	10	0.985	1.26	2.31	0.71
110192	1	15	1.13	18	0	0.486488	15	1.245	1.36	3.53	1.13
209267	1	34	0.85	61	14	0.443756	3	0.96	0.85	2.88	1.07
101026	1	15	0.68	17	1	0.313897	2	1.115	0.68	3.53	1.55
212049	1	24	0.92	39	8	0.493109	2	1.055	1.19	2.83	0.92
139859	1	13	0.68	23	6	0.337491	4	0.955	0.68	2.98	1.23
249787	1	23	0.56	38	6	0.287323	11	0.65	0.74	1.89	0.56
4052	1	30	0.54	44	7	0.258503	3	0.6	0.66	1.77	0.54
243963	1	15	0.88	29	5	0.390903	1	1.25	0.88	3.82	1.62
293614	0	0	2.485	0	0	1.02541	10.5	2.485	2.83	6.28	2.14
3467	1	18	0.45	28	6	0.208067	15.5	0.42	0.39	1.79	0.45
3592	1	19	0.69	33	8	0.355859	5	0.8	0.91	2.48	0.69
3804	0	0	2.265	0	0	1.03126	10	2.265	2.3	5.475	2.23
3400	1	18	0.53	50	15	0.198426	6	0.51	0.49	1.7	0.53
3516	1	23	1	29	4	0.571394	21.5	1	0.98	3.385	1.02
3161	0	0	2.235	8	0	0.975275	15.5	2.235	2.13	5.435	2.34
115451	1	29	0.39	49	10	0.167904	6	0.36	0.39	1.21	0.33
192111	1	41	0.54	68	13	0.235801	8	0.495	0.45	1.88	0.54
3444	1	22	0.48	33	7	0.259876	2	0.57	0.48	2.48	0.66
3415	1	23	0.41	40	11	0.210721	7	0.49	0.41	2.35	0.57
102053	1	10	0.64	17	4	0.326521	3	0.66	0.68	1.82	0.64
3216	0	0	1.785	1	0	0.685633	97.5	1.785	2	4.56	1.57
142004	1	47	0.73	68	10	0.371403	15	1.03	1.33	3.16	0.73
3656	0	5	2.61	16	4	1.39234	96.5	2.61	2.85	6.085	2.37
3773	1	16	0.58	20	4	0.276853	1	0.925	0.58	2.2	1.27
5017	1	9	0.92	11	1	0.427238	5	1.25	0.92	3.08	1.58
116337	0	3	2.175	10	2	1.03868	59.5	2.175	2.36	5.02	1.99
3811	0	0	2.105	0	0	1.06812	39	2.105	1.98	5.155	2.23
3320	0	0	1.855	1	0	0.907301	74	1.855	1.84	4.64	1.87
106127	0	0	1.935	3	0	0.775373	21	1.935	2.11	4.295	1.76
4126	1	30	0.4	39	5	0.19699	4	0.515	0.4	2.28	0.63
3591	1	11	0.64	18	2	0.331112	14.5	0.96	0.64	1.93	1.28
245300	1	23	1.45	54	12	0.696854	12	1.31	1.45	3.49	1.17
239892	1	11	0.56	19	4	0.301844	3	0.67	0.56	1.85	0.78
3454	1	21	0.49	31	5	0.220949	62.5	0.66	0.49	2.12	0.83
101756	1	9	0.72	12	1	0.355187	2	0.84	0.96	2.82	0.72
3071	0	3	2.105	13	1	0.983205	94	2.105	2.43	5.235	1.78
3442	1	11	1.35	17	2	0.702067	5	1.44	1.35	4.16	1.53
4054	1	21	0.77	25	2	0.358567	10	0.78	0.77	2.53	0.79
292825	1	18	0.52	20	1	0.235865	7	0.495	0.47	1.73	0.52
3630	1	11	0.91	23	6	0.421022	84	1.205	0.91	4.34	1.5
3559	1	17	0.85	23	1	0.372928	97.5	1.215	0.85	2.33	1.58
3075	0	5	1.52	6	0	0.862475	21.5	1.52	1.53	3.69	1.51
142879	1	38	0.53	60	7	0.279218	4	0.75	0.53	1.95	0.97
3916	1	28	0.44	63	12	0.215246	4	0.575	0.44	1.49	0.71
3567	1	20	0.58	32	8	0.276839	7	0.63	0.68	2.87	0.58
5001	1	30	0.61	41	6	0.290759	1	0.63	0.65	2.58	0.61
313715	1	12	0.57	30	14	0.257305	10.5	0.85	0.57	2.46	1.13
149516	1	12	0.83	19	1	0.425894	12	0.89	0.83	3.02	0.95
177924	1	26	0.81	32	2	0.420554	11	1.145	1.48	3.39	0.81
182199	1	36	0.74	50	9	0.371797	4	0.78	0.74	2.7	0.82
3905	1	32	0.6	34	1	0.297602	7	0.865	1.13	2.27	0.6
172370	1	15	0.65	33	9	0.321943	7	0.8	0.65	2.65	0.95
3213	0	3	1.465	8	0	0.722208	5	1.465	1.39	4.035	1.54
240386	0	0	1.74	4	0	0.935026	29	1.74	1.68	4.59	1.8
143757	1	18	0.57	29	6	0.300035	10	0.825	1.08	2.23	0.57
141995	1	19	0.58	51	16	0.286592	8	0.83	1.08	2.38	0.58
3281	1	21	0.75	28	3	0.332446	3	0.71	0.75	2.36	0.67
115680	1	28	0.76	38	4	0.386501	9	0.85	0.76	2.82	0.94
256657	1	25	0.93	28	2	0.451197	3	0.92	0.93	2.54	0.91
3504	1	39	1.13	56	9	0.327423	1	0.885	0.64	2.87	1.13
3086	1	7	0.88	15	2	0.394715	1	1.05	1.22	3.09	0.88
3803	0	0	1.955	8	0	0.952911	6	1.955	1.94	4.285	1.97
3527	0	4	2.625	9	3	1.20462	9	2.625	2.34	6.17	2.91
3104	0	0	1.16	3	0	0.631991	88.5	1.16	1.14	3.46	1.18
153089	1	14	0.41	20	5	0.200142	5	0.75	0.41	2.2	1.09
3763	1	23	0.63	28	4	0.303259	3	0.615	0.6	2.07	0.63
4059	1	10	1.02	20	9	0.430992	1	1.095	1.02	4.09	1.17
219715	1	14	0.79	22	3	0.385001	3	0.85	0.79	2.53	0.91
3523	0	0	2.655	8	2	1.35993	80.5	2.655	2.7	6.525	2.61
3252	1	21	0.44	39	10	0.18681	3	0.785	0.44	2.16	1.13
3274	0	13	1.405	17	1	0.81855	47.5	1.405	1.44	3.595	1.37
100001	1	24	0.79	41	10	0.422884	11	1.08	1.37	2.32	0.79
4136	1	24	0.27	51	14	0.132961	62	0.315	0.27	0.84	0.36
101556	0	1	2.475	7	0	1.11083	11	2.475	2.32	6.53	2.63
3554	0	2	2.015	2	0	1.10484	15	2.015	2.09	5.11	1.94
163420	1	41	0.88	71	15	0.466391	13	1.22	0.88	3.25	1.56
156802	1	12	0.78	25	10	0.389848	3	0.795	0.78	2.84	0.81
244088	1	15	0.8	16	1	0.3569	6	0.965	1.13	2.51	0.8
161236	1	13	0.74	17	2	0.364	9	1.025	0.74	2.33	1.31
142007	1	29	0.5	46	11	0.260955	8	0.56	0.5	1.74	0.62
3517	0	0	2.975	0	0	1.28425	91.5	2.975	3.16	6.32	2.79
147401	1	7	1.39	11	2	0.603017	2	1.36	1.39	4.7	1.33
182727	1	33	1.03	41	4	0.443912	1	1.405	1.78	3.61	1.03
3959	0	0	2.86	3	0	1.38924	21.5	2.86	2.48	6.655	3.24
143116	1	18	0.73	36	9	0.387771	3	0.865	1	2.63	0.73
3023	1	30	0.71	43	4	0.350651	11	0.715	0.71	2.61	0.72
3794	0	0	2.47	3	0	1.21728	47	2.47	2.48	5.575	2.46
313373	1	43	0.96	48	2	0.498698	34.5	0.925	0.96	2.27	0.89
3760	1	21	0.9	29	6	0.463958	11	0.88	0.86	2.94	0.9
3166	1	35	0.57	46	5	0.287868	3	0.79	1.01	2.41	0.57
3651	0	0	2.1	1	0	1.16172	60.5	2.1	2.02	4.95	2.18
3178	1	41	0.665	64	12	0.35991	1	0.665	0.68	1.665	0.65
3160	0	0	1.42	7	0	0.808255	78.5	1.42	1.37	4.28	1.47
3834	1	20	0.54	36	8	0.291768	1	0.71	0.54	1.96	0.88
212954	1	20	1.15	29	7	0.5247	7	1.225	1.3	3.12	1.15
164491	1	24	0.75	26	1	0.364934	1	0.995	1.24	2.36	0.75
183891	1	26	0.69	39	5	0.343204	4	0.95	1.21	2.46	0.69
142086	0	3	2.99	7	1	1.62619	39	2.99	2.97	7.135	3.01
3972	1	18	1.24	59	17	0.589698	50	1.92	2.6	3.75	1.24
3904	1	51	0.87	57	3	0.47946	5	1.13	0.87	3.17	1.39
243617	1	19	0.68	34	7	0.282343	3	0.63	0.68	2.26	0.58
163265	1	35	0.8	37	1	0.381973	2	0.795	0.8	2.76	0.79
163459	1	18	0.49	31	7	0.26011	11	0.625	0.49	1.79	0.76
3826	1	15	0.9	22	4	0.520372	2	0.9	0.9	2.57	0.9
3277	0	1	2.33	4	0	1.1839	99	2.33	2.42	5.215	2.24
147650	1	8	0.84	15	3	0.42739	8	1.065	1.29	2.57	0.84
4005	1	15	0.59	17	2	0.328547	18.5	0.9	0.59	2.5	1.21
3911	1	25	0.61	33	6	0.293203	1	0.7	0.79	1.63	0.61
141696	1	20	1.55	28	1	0.742988	9	1.62	1.55	3.35	1.69
4035	1	27	0.86	32	1	0.437626	14.5	0.97	0.86	3.07	1.08
3229	1	31	0.88	41	5	0.491871	55	1.045	1.21	2.16	0.88
3378	1	14	0.57	41	14	0.26651	1	0.9	0.57	2.49	1.23
3950	0	0	3.555	0	0	1.39619	91.5	3.555	3.37	7.53	3.74
127075	1	51	0.59	65	13	0.317275	5	0.69	0.59	2.16	0.79
308049	1	26	0.85	44	16	0.391626	2	0.895	0.94	2.67	0.85
314660	1	11	0.97	15	4	0.46655	1	1.1	0.97	4.67	1.23
3800	1	10	0.85	19	6	0.379699	7	1.105	0.85	3.1	1.36
3544	0	0	2.135	7	5	1.01992	97.5	2.135	1.87	5.23	2.4
325566	1	13	0.89	23	5	0.425495	7	0.98	0.89	3.14	1.07
293805	1	17	0.54	21	1	0.272327	5	0.675	0.81	1.73	0.54
218340	1	16	0.73	41	11	0.347123	6	0.82	0.91	2.43	0.73
3407	1	18	0.9	20	1	0.474208	4	1.05	1.2	3.17	0.9
3008	0	10	2.095	20	2	1.10743	96	2.095	2.12	5.82	2.07
3417	1	20	1.07	25	2	0.531628	5	1.22	1.37	3.77	1.07
181825	1	13	0.46	27	3	0.206098	1	0.62	0.46	1.87	0.78
253175	1	26	0.69	31	4	0.272097	13.5	0.595	0.5	2.51	0.69
100905	1	22	0.54	37	3	0.286264	4	0.535	0.53	1.79	0.54
3409	1	24	0.69	43	13	0.359063	19	0.775	0.69	2.62	0.86
242932	1	17	0.58	42	8	0.285088	9	0.605	0.63	1.52	0.58
292873	1	15	0.57	25	7	0.255005	6	0.875	1.18	2.6	0.57
3653	1	16	0.14	33	12	0.0737884	16.5	0.305	0.47	1.3	0.14
168195	1	8	0.92	16	5	0.441121	1	1.36	0.92	3.27	1.8
3830	1	15	0.86	21	3	0.374312	1	0.945	1.03	2.5	0.86
4111	1	40	0.74	62	14	0.3152	12.5	0.65	0.74	3.26	0.56
293595	1	42	1.03	59	5	0.5892	5	1.155	1.28	3.24	1.03
162793	1	19	0.65	33	9	0.330025	14.5	0.79	0.65	2.24	0.93
182927	1	14	0.77	25	5	0.393253	3	0.81	0.77	2.56	0.85
160822	1	19	0.91	48	13	0.530924	27.5	1.255	0.91	2.96	1.6
293632	1	18	1.44	20	0	0.810689	47.5	1.56	1.44	3.74	1.68
3817	0	0	1.63	1	0	0.87208	12.5	1.63	1.54	4.175	1.72
237063	1	19	1.7	48	14	0.721457	15.5	1.535	1.7	3.9	1.37
137264	1	29	0.96	53	14	0.524129	11	1.16	1.36	2.97	0.96
162994	1	36	0.48	47	5	0.207738	15	0.735	0.99	1.69	0.48
4006	1	30	0.6	46	10	0.273733	11.5	0.57	0.54	2.57	0.6
181957	1	51	0.5	96	17	0.227738	1	0.56	0.62	2.3	0.5
3635	0	0	2.485	2	0	1.22407	91.5	2.485	2.5	5.375	2.47
3404	0	0	3.89	4	0	1.57009	20.5	3.89	4.27	8.285	3.51
243618	1	41	0.79	68	15	0.440887	3	0.945	1.1	2.99	0.79
293044	1	10	0.74	24	6	0.381782	11	1.06	1.38	2.46	0.74
101492	1	24	0.69	27	1	0.315029	1	1.06	0.69	2.27	1.43
3111	1	25	0.61	34	5	0.320754	39.5	0.87	0.61	2.4	1.13
3083	1	17	0.71	27	3	0.337865	12.5	0.84	0.97	2.67	0.71
3758	1	6	0.88	11	2	0.47959	10	0.985	0.88	2.9	1.09
114615	1	11	0.64	22	5	0.336407	3	0.73	0.64	2.33	0.82
3403	1	32	0.43	51	8	0.232897	1	0.54	0.43	1.62	0.65
3318	0	2	2.065	7	1	1.02322	69.5	2.065	2.18	4.885	1.95
204011	0	5	1.755	8	0	0.916728	11	1.755	1.81	4.245	1.7
3006	1	22	0.15	29	4	0.067887	1	0.455	0.15	2.27	0.76
211482	1	22	1.27	36	7	0.50375	11	1.1	1.27	3.43	0.93
3414	0	0	2.77	6	0	1.08135	44	2.77	2.84	6.72	2.7
3756	0	5	2.105	8	0	1.10087	55.5	2.105	2.07	4.74	2.14
101557	1	23	0.75	34	3	0.354126	2	0.865	0.98	2.91	0.75
253774	1	14	0.91	20	3	0.444984	10	1.11	0.91	3.07	1.31
230283	1	17	1.37	37	5	0.701026	14.5	1.385	1.37	3.46	1.4
240412	1	43	0.43	71	14	0.219378	11	0.73	1.03	1.66	0.43
4021	1	32	0.85	42	5	0.420128	8	0.845	0.85	2.84	0.84
133486	1	27	0.57	31	2	0.291394	3	0.71	0.85	2.13	0.57
4029	1	20	0.81	31	7	0.380727	1	1.235	0.81	2.88	1.66
212409	0	2	2.455	4	0	1.29275	19	2.455	2.25	4.97	2.66
5012	1	62	0.75	98	23	0.390646	6	0.75	0.73	2.075	0.77
3012	1	20	0.71	37	6	0.181055	3	0.535	0.71	2.76	0.36
3290	1	11	2.09	25	7	1.08621	32.5	2.15	2.09	5.36	2.21
311043	0	8	2.135	19	3	1.03579	28.5	2.135	2.02	5.08	2.25
243612	1	32	1.06	41	7	0.541194	4	1.07	1.06	3.74	1.08
172369	1	40	0.64	61	16	0.287894	5	0.63	0.64	2.48	0.62
3572	0	0	1.875	0	0	0.813854	78.5	1.875	1.8	4.74	1.95
311008	0	7	2.425	7	0	1.12179	73	2.425	2.57	5.685	2.28
159195	1	14	0.66	17	1	0.315797	5	1.1	0.66	2.86	1.54
4058	1	35	0.64	51	7	0.330255	6	0.71	0.64	2.4	0.78
3661	1	8	0.68	12	4	0.313339	15	0.79	0.68	2.26	0.9
102068	1	17	0.56	24	1	0.31653	47.5	0.655	0.75	2.79	0.56
145940	1	21	0.59	43	10	0.269929	3	0.885	1.18	2.42	0.59
179784	1	37	1.33	65	15	0.570852	1	2.06	1.33	4.4	2.79
101295	1	17	0.83	30	11	0.436797	8	1.1	1.37	2.81	0.83
3182	1	36	0.63	45	5	0.279865	31	0.68	0.73	2.76	0.63
3184	1	13	0.65	18	2	0.296566	14	0.655	0.66	1.8	0.65
4078	1	23	0.7	25	1	0.381834	72.5	0.845	0.7	2.5	0.99
3603	1	16	0.61	25	4	0.305389	4	0.89	0.61	3.51	1.17
3025	1	25	0.47	46	13	0.252096	12	0.685	0.47	2.08	0.9
194803	1	24	0.79	31	3	0.374983	1	0.885	0.98	2.53	0.79
182340	1	16	0.75	23	2	0.378935	4	0.98	1.21	2.48	0.75
3958	1	16	1.24	46	18	0.708769	96.5	1.255	1.24	3.98	1.27
170472	1	36	0.74	65	13	0.275063	2	0.68	0.62	2.46	0.74
238871	1	13	0.79	19	5	0.340059	22.5	1.125	0.79	2.38	1.46
3807	0	1	1.57	3	0	0.767578	47	1.57	1.52	3.71	1.62
111383	1	7	1.43	30	6	0.685231	27	1.455	1.43	3.58	1.48
292851	1	21	0.81	30	4	0.426126	23.5	0.975	0.81	2.92	1.14
119797	0	0	2.505	0	0	1.31898	55	2.505	2.6	5.52	2.41
245550	1	20	0.43	27	3	0.211756	3	0.54	0.43	1.72	0.65
162929	1	28	1.14	60	18	0.589864	4.5	1.05	1.14	3.25	0.96
121624	1	16	0.69	21	3	0.375392	5	1.335	0.69	2.58	1.98
102447	0	0	2.175	2	0	1.07623	9	2.175	2.24	5.11	2.11
176239	1	32	0.83	43	7	0.375141	4	1	0.83	2.51	1.17
3188	0	0	1.885	2	0	0.999026	99	1.885	1.95	4.505	1.82
3829	1	20	0.58	33	6	0.27934	8	0.71	0.84	2.09	0.58
3271	0	2	2.01	3	0	0.889534	99.5	2.01	2.24	5.05	1.78
3709	1	18	0.8	39	9	0.383835	5	0.755	0.71	2.42	0.8
107648	1	10	0.73	19	2	0.426697	11	1.05	1.37	2.4	0.73
3003	1	29	0.68	47	6	0.306464	2	0.895	0.68	3.22	1.11
3014	1	36	1.19	47	3	0.348043	55.5	0.92	1.19	3.66	0.65
4012	1	28	0.81	33	2	0.350506	1	0.945	1.08	2.97	0.81
3518	0	0	2.485	6	0	1.30067	97.5	2.485	2.33	6.39	2.64
160040	1	25	0.73	29	2	0.37151	16.5	0.805	0.73	2.61	0.88
142957	1	52	0.55	78	12	0.301916	9	0.715	0.88	1.78	0.55
172413	1	15	1.09	19	2	0.539687	1	1.6	2.11	4.19	1.09
3616	1	20	0.51	31	2	0.29525	1	0.665	0.82	1.68	0.51
112712	1	34	0.54	54	10	0.301006	8	0.77	1	1.53	0.54
3077	1	36	0.28	68	20	0.144638	11	0.53	0.28	1.24	0.78
160821	0	1	1.905	5	0	0.885659	31.5	1.905	1.8	4.52	2.01
242754	1	19	0.57	32	3	0.303769	10	0.695	0.82	1.78	0.57
100878	1	22	0.79	27	2	0.418342	97.5	1.06	0.79	2.6	1.33
3967	0	0	2.78	3	0	1.28418	84	2.78	2.59	6.305	2.97
130013	1	12	0.55	21	6	0.287895	9	0.7	0.55	2.26	0.85
3853	0	1	2.795	1	0	1.21501	66.5	2.795	2.62	6.235	2.97
226463	1	24	0.87	45	10	0.430501	18.5	1.125	1.38	3.34	0.87
148945	1	14	0.77	17	1	0.375638	1	1.1	1.43	3.37	0.77
4110	1	28	0.46	37	3	0.253001	7	0.625	0.79	1.94	0.46
3614	0	3	2.57	5	0	1.26206	90.5	2.57	2.44	6.075	2.7
233039	1	15	0.67	26	1	0.315765	1	0.765	0.86	2.26	0.67
3788	1	16	0.54	22	4	0.274821	10	0.595	0.54	1.48	0.65
3910	1	28	0.54	36	7	0.271494	5	0.655	0.77	2.65	0.54
3067	1	17	0.58	32	6	0.327452	10	0.625	0.58	2.13	0.67
4072	1	26	0.53	52	10	0.23871	2	0.585	0.64	2.47	0.53
210085	1	14	0.97	18	1	0.233711	4	0.73	0.49	2.72	0.97
3124	1	16	0.44	29	6	0.124359	20.5	0.345	0.44	1.42	0.25
4027	1	27	0.52	48	15	0.276282	97.5	0.595	0.52	1.65	0.67
3314	1	26	0.9	52	17	0.412536	6.5	0.85	0.9	2.75	0.8
245573	1	23	0.86	52	16	0.446137	3	0.84	0.82	2.52	0.86
3134	1	8	0.66	12	2	0.29068	15.5	0.86	0.66	2.08	1.06
144254	1	34	0.49	50	12	0.273555	1	0.51	0.49	1.96	0.53
3605	1	25	0.51	37	5	0.28942	7	0.695	0.51	2.42	0.88
3366	1	22	0.59	31	3	0.302103	22.5	0.88	0.59	3.2	1.17
157410	1	38	0.46	47	6	0.197447	1	0.585	0.46	1.81	0.71
107099	1	16	0.56	23	6	0.292129	3	0.79	1.02	2.57	0.56
150414	1	35	0.89	54	10	0.515479	3.5	1.005	0.89	2.84	1.12
3209	1	40	0.43	64	17	0.231572	2	0.51	0.59	1.87	0.43
211536	1	19	0.63	29	2	0.35836	6	0.845	0.63	2.57	1.06
235810	1	17	0.63	28	2	0.313916	6	0.705	0.78	2.33	0.63
140761	1	21	0.79	23	1	0.353382	14	1.145	0.79	3.02	1.5
3857	0	0	2.77	0	0	1.1138	60.5	2.77	2.81	6.335	2.73
305889	1	44	0.41	59	12	0.224574	6	0.51	0.61	1.34	0.41
243027	1	23	0.37	38	10	0.211826	46.5	0.385	0.37	1.44	0.4
153191	1	27	0.56	35	7	0.260433	7	0.69	0.82	2.14	0.56
157360	1	27	0.82	33	1	0.433253	9	1.54	2.26	3.19	0.82
114195	1	29	0.79	37	7	0.357574	1	0.9	1.01	2.61	0.79
101747	0	5	2	12	0	1.0077	69.5	2	2.04	4.47	1.96
4038	1	25	0.7	40	4	0.345125	1	0.775	0.7	2.67	0.85
3276	0	2	2.49	6	0	1.03606	45	2.49	2.33	5.9	2.65
149120	0	0	2.755	3	0	1.08558	4	2.755	2.72	6.49	2.79
4025	1	33	0.88	55	14	0.377583	78.5	1.03	0.88	3.09	1.18
3611	0	0	3.035	0	0	1.24365	91.5	3.035	3.02	7.23	3.05
249637	0	2	1.66	8	2	0.938266	31.5	1.66	1.68	4.23	1.64
204606	1	24	0.53	34	4	0.226241	1	0.745	0.53	2.19	0.96
209270	1	15	0.71	27	7	0.368736	32.5	0.875	1.04	2.06	0.71
3480	0	3	2.21	9	0	1.01099	93	2.21	2.03	5.42	2.39
143192	1	40	0.69	51	8	0.359772	2	0.92	0.69	2.45	1.15
152582	1	35	0.62	54	6	0.347393	1	0.655	0.62	2.31	0.69
3168	1	26	0.56	43	8	0.262183	3	0.565	0.57	2.14	0.56
219605	1	31	0.72	34	2	0.406106	1	0.795	0.87	2.7	0.72
3272	1	14	0.57	21	3	0.252446	30	1.035	0.57	2.07	1.5
293596	1	29	0.74	38	3	0.35175	3	0.92	0.74	2.59	1.1
102012	1	19	0.61	22	2	0.325086	28	1.075	0.61	2.41	1.54
4107	1	31	0.36	42	7	0.120673	9	0.29	0.22	1.05	0.36
3074	0	1	1.7	3	0	0.581281	97.5	1.7	2.02	4.255	1.38
3856	1	6	1.54	12	3	0.826915	11	1.93	2.32	4.09	1.54
182984	1	27	0.92	38	8	0.428808	5	1.27	1.62	3.59	0.92
102078	1	8	0.71	13	1	0.344252	5	0.92	1.13	2.6	0.71
4115	1	29	0.67	42	11	0.356647	20	0.9	0.67	1.98	1.13
228551	1	39	0.94	51	3	0.509737	4	0.96	0.98	2.74	0.94
152600	1	14	0.49	19	1	0.26319	6	0.635	0.49	2.08	0.78
3206	0	0	2.395	0	0	0.922779	78.5	2.395	2.38	5.725	2.41
147191	1	14	0.91	23	3	0.440253	1	1.21	0.91	3.06	1.51
139117	1	20	0.91	36	8	0.419936	9	1	0.91	2.74	1.09
3805	0	0	2.73	15	3	1.18575	10	2.73	2.83	6.37	2.63
3510	1	36	0.73	40	1	0.36986	7	0.82	0.91	3.45	0.73
292752	1	23	0.36	47	14	0.150614	21	0.41	0.46	1.61	0.36
311011	0	3	1.89	7	0	0.919255	12.5	1.89	1.95	4.84	1.83
3325	1	18	0.63	30	8	0.301691	22.5	0.725	0.63	2.16	0.82
5004	1	32	0.99	59	16	0.417418	2	1.48	1.97	3.94	0.99
3711	1	7	0.92	8	1	0.401489	50.5	0.95	0.98	2.9	0.92
216179	1	39	0.51	61	11	0.255218	5	0.755	1	2.55	0.51
311116	0	1	1.65	4	0	0.758458	40	1.65	1.74	3.835	1.56
168299	1	16	0.87	25	6	0.453554	49	1.01	0.87	3.23	1.15
3586	1	16	0.36	31	8	0.186483	39.5	0.445	0.53	1.48	0.36
250929	1	24	0.81	40	6	0.380558	1	0.74	0.81	2.37	0.67
3802	1	12	0.94	29	7	0.51351	1	1.05	0.94	3.01	1.16
240553	1	12	0.94	26	7	0.512086	2	1.225	1.51	3.84	0.94
182516	1	14	0.52	27	4	0.283969	18.5	0.64	0.76	1.51	0.52
4075	1	22	1.01	28	2	0.463358	7.5	1.28	1.01	3.49	1.55
217828	1	23	0.62	26	3	0.322245	5	0.825	0.62	2.33	1.03
293057	0	0	1.49	0	0	0.746712	39	1.49	1.37	3.495	1.61
130831	1	18	0.58	30	3	0.294518	5	0.845	0.58	2.05	1.11
3514	1	22	0.75	33	6	0.412858	3	0.82	0.75	2.54	0.89
3406	1	17	0.78	36	7	0.33576	22.5	0.995	1.21	2.69	0.78
167746	0	0	2.655	6	0	1.19616	45	2.655	2.69	6.36	2.62
3570	0	0	1.63	2	0	0.88603	55	1.63	1.67	3.935	1.59
177987	1	27	0.88	41	8	0.481609	5	0.9	0.88	2.27	0.92
3225	1	26	0.75	35	7	0.370252	8	0.715	0.68	2.14	0.75
140568	1	26	0.67	37	6	0.306999	1	0.69	0.71	2.21	0.67
293033	1	31	1.16	44	4	0.529246	14	1.17	1.18	4.17	1.16
239732	1	13	0.82	22	7	0.374992	9	0.82	0.82	2.22	0.82
3080	1	23	0.51	43	11	0.301735	7.5	0.62	0.73	1.85	0.51
116531	1	36	0.5	57	13	0.267238	4	0.515	0.53	1.81	0.5
3459	1	13	0.54	19	1	0.196857	1	0.475	0.54	1.64	0.41
3775	1	23	0.44	26	2	0.228822	7	0.615	0.79	1.83	0.44
4001	1	35	0.46	52	12	0.217806	1	0.705	0.46	2.11	0.95
239820	1	35	0.81	53	8	0.40533	3	1.05	1.29	3.34	0.81
122645	1	19	0.33	27	4	0.146094	5	0.315	0.33	1.2	0.3
4096	1	22	0.7	48	11	0.301067	60.5	1.095	1.49	2.45	0.7
4065	1	18	0.56	39	12	0.252263	4	0.55	0.56	2.13	0.54
3868	1	31	0.56	47	10	0.304001	13.5	0.77	0.98	1.63	0.56
3172	0	0	1.695	3	0	0.857349	75.5	1.695	1.82	4.655	1.57
3282	1	23	0.78	33	5	0.362462	4	0.89	1	3.71	0.78
3100	0	0	1.825	5	0	0.850757	63	1.825	1.76	4.28	1.89
3543	0	0	2.885	5	1	1.51615	47	2.885	2.88	7.03	2.89
319735	1	16	0.6	23	2	0.315897	8	0.695	0.79	1.88	0.6
170519	1	14	1.23	19	2	0.505629	2	1.525	1.82	3.79	1.23
239822	1	11	0.62	27	9	0.301927	3	0.685	0.75	2.65	0.62
173266	1	22	0.43	34	8	0.159398	4	0.38	0.43	1.42	0.33
312902	1	10	0.68	23	4	0.336157	8	0.87	1.06	2.51	0.68
238896	1	16	0.58	19	1	0.319223	5	0.71	0.58	2.07	0.84
211315	1	15	0.41	41	15	0.190393	8	0.9	0.41	2.75	1.39
3180	1	26	0.88	54	11	0.308579	3	0.775	0.67	2.07	0.88
179527	1	44	0.74	62	10	0.39231	4	0.845	0.95	2.72	0.74
231983	1	18	0.45	23	4	0.235485	6	0.6	0.45	1.63	0.75
160252	1	28	0.62	40	5	0.367139	12	0.7	0.62	2.19	0.78
3854	0	0	2.26	0	0	0.810612	91.5	2.26	1.93	5.21	2.59
3968	0	0	3.215	0	0	1.51935	9	3.215	3.06	7.005	3.37
3962	1	7	1.54	16	5	0.704678	5	1.42	1.3	4.65	1.54
3785	1	28	0.63	30	2	0.283236	7.5	1.055	0.63	2.69	1.48
3219	0	1	1.5	5	0	0.742392	93	1.5	1.64	3.655	1.36
3073	0	2	2.005	7	0	0.851525	91.5	2.005	1.82	4.715	2.19
4013	1	24	0.69	32	6	0.363582	28	0.825	0.96	2.17	0.69
147372	1	30	0.92	50	13	0.530363	31.5	0.93	0.92	3.88	0.94
3632	1	21	0.44	28	2	0.215386	1	0.455	0.47	1.84	0.44
120544	1	35	0.39	42	2	0.201984	4	0.41	0.39	1.5	0.43
100738	1	15	0.68	27	3	0.336477	9	0.745	0.68	2.45	0.81
3707	1	8	0.94	13	3	0.48176	8	0.955	0.94	2.55	0.97
251185	1	18	1.2	33	10	0.631094	28	1.53	1.2	3.8	1.86
212042	1	25	0.55	37	4	0.291955	5	0.67	0.79	2	0.55
216668	1	44	0.56	57	10	0.312487	2	0.76	0.56	1.59	0.96
3970	1	15	0.5	19	2	0.266024	1	0.865	0.5	2.13	1.23
4139	0	1	1.84	2	0	0.971008	82	1.84	1.63	4.47	2.05
262152	1	18	0.62	28	4	0.293083	18.5	0.845	0.62	2.44	1.07
245566	0	0	1.72	0	0	0.802525	18.5	1.72	1.68	4.11	1.76
325051	1	30	0.83	36	2	0.339587	15	0.775	0.72	2.82	0.83
120376	0	0	2.405	4	0	1.09422	91.5	2.405	2.59	5.51	2.22
3776	1	25	0.35	35	5	0.181923	1	0.365	0.35	1.47	0.38
239609	1	23	0.5	35	4	0.244708	4	0.655	0.81	1.83	0.5
168306	1	22	0.4	37	2	0.216977	4	0.56	0.4	1.38	0.72
3207	1	18	0.35	21	3	0.159211	5.5	0.535	0.35	2.08	0.72
3278	1	17	0.49	20	1	0.2591	13.5	0.68	0.49	2.36	0.87
156665	1	36	0.82	41	3	0.38243	2	1.185	0.82	2.62	1.55
3089	1	22	0.68	33	7	0.291361	14	0.665	0.65	2.39	0.68
293787	1	13	0.95	15	2	0.435891	6	1.7	0.95	3.56	2.45
110919	1	19	0.57	23	3	0.25919	15.5	0.98	0.57	2.97	1.39
110220	1	40	1	53	5	0.480894	12.5	1.22	1.44	4.64	1
187759	0	1	1.605	2	0	0.914981	21.5	1.605	1.61	4.34	1.6
292768	1	18	0.64	27	6	0.305132	1	0.805	0.64	2.14	0.97
209141	1	28	0.95	57	13	0.488649	1	1.1	1.25	3.35	0.95
3220	1	13	0.57	17	2	0.246135	5	0.53	0.57	1.75	0.49
3230	1	17	0.54	29	4	0.29449	2	0.74	0.54	1.75	0.94
149937	1	35	0.93	59	15	0.42623	6	0.905	0.93	2.89	0.88
3228	1	20	0.35	37	8	0.186963	6	0.575	0.35	1.75	0.8
114137	1	24	0.88	51	14	0.447525	1	1.235	0.88	2.54	1.59
228576	1	27	1.1	35	5	0.591444	5	1.115	1.1	2.85	1.13
103914	1	34	0.61	40	5	0.292387	63	0.74	0.87	1.79	0.61
167222	1	20	0.56	22	1	0.276542	1	0.565	0.57	2.4	0.56
302575	1	27	0.6	45	14	0.319809	36	0.58	0.6	2.03	0.56
101187	1	30	0.68	41	7	0.330935	4	0.66	0.64	2.32	0.68
3571	0	1	2.035	1	0	0.871171	15.5	2.035	1.89	4.885	2.18
172354	1	32	0.83	48	12	0.449434	17.5	1.02	0.83	3.1	1.21
182515	1	20	1.09	23	2	0.355751	26.5	0.905	0.72	3.43	1.09
3311	1	12	0.77	14	1	0.435426	12.5	1	0.77	2.66	1.23
3768	0	2	2.005	3	1	0.950437	40	2.005	1.86	4.37	2.15
171525	1	38	0.5	51	8	0.275552	34.5	0.545	0.5	2.17	0.59
3176	1	12	0.95	19	1	0.487268	4	0.985	1.02	3.24	0.95
3858	1	23	0.53	37	5	0.255391	12.5	0.82	1.11	2.27	0.53
292880	1	24	0.52	26	1	0.226585	1	0.85	0.52	2.25	1.18
3710	1	24	0.85	40	8	0.358143	1	0.79	0.73	2.28	0.85
3650	1	13	0.98	16	2	0.471606	5	1.2	1.42	3.62	0.98
3422	1	22	0.7	23	1	0.349376	5	0.82	0.7	2.65	0.94
102366	0	0	3.015	4	2	1.39638	10	3.015	2.94	6.83	3.09
5008	1	46	0.75	67	13	0.334715	1	0.8	0.75	2.73	0.85
3359	1	38	0.72	53	12	0.29523	9	0.72	0.53	2.985	0.91
249468	1	19	0.85	24	1	0.393095	3	0.99	1.13	2.43	0.85
3777	1	30	0.64	33	2	0.330346	9	0.755	0.87	2.64	0.64
157434	0	4	2.25	11	0	0.99648	7.5	2.25	2.32	5.525	2.18
3021	1	12	0.46	25	5	0.2167	1	0.61	0.46	1.41	0.76
111034	1	8	0.96	16	5	0.432842	1	1.32	0.96	3.96	1.68
293800	1	29	1.2	38	3	0.566407	2	1.37	1.54	3.51	1.2
100842	1	26	0.57	45	11	0.297257	3	0.705	0.84	2.29	0.57
180966	0	7	2.885	12	1	1.56932	21.5	2.885	2.87	6.955	2.9
311402	1	18	0.62	27	4	0.263581	7	0.59	0.62	1.82	0.56
114526	1	11	0.75	17	4	0.380037	8	0.86	0.97	3.02	0.75
4090	0	0	2.515	5	0	1.21098	74	2.515	2.43	5.73	2.6
3421	1	10	0.46	14	1	0.204234	4	0.565	0.46	2.22	0.67
134605	1	10	1.04	34	6	0.545608	7	1.205	1.37	2.99	1.04
4105	0	0	2.2	0	0	1.16747	47	2.2	2.21	5.42	2.19
144120	1	20	0.47	24	4	0.242273	4	0.615	0.47	2.54	0.76
3502	1	34	0.91	47	6	0.495402	15.5	0.915	0.92	2.86	0.91
161329	0	2	2.185	3	0	1.04369	3	2.185	1.93	5.46	2.44
212839	1	31	0.96	55	12	0.48872	2	0.925	0.96	2.67	0.89
212766	1	14	0.9	24	4	0.474488	13.5	1.28	1.66	3.59	0.9
311017	0	2	1.885	6	2	0.88189	40	1.885	1.84	4.76	1.93
3018	1	19	0.37	31	5	0.170325	8	0.485	0.37	1.95	0.6
293778	1	16	0.68	20	1	0.289804	1	0.665	0.68	2.87	0.65
3087	0	2	1.595	6	0	0.707454	74	1.595	1.43	4.22	1.76
4113	1	21	0.69	29	6	0.270995	6	0.835	0.98	2.74	0.69
4055	1	15	0.71	26	5	0.387386	5	0.925	1.14	2.57	0.71
214900	1	15	0.98	37	8	0.504746	2	1.6	0.98	3.39	2.22
292835	1	5	0.72	14	3	0.409715	1	0.97	1.22	2.55	0.72
3793	1	23	0.7	26	3	0.377095	15.5	0.93	1.16	2.88	0.7
293759	1	11	0.8	14	2	0.339114	4	0.95	0.8	2.69	1.1
305079	1	23	0.51	37	5	0.27963	3	0.87	0.51	1.63	1.23
293650	1	15	0.16	31	7	0.0924205	2	0.245	0.16	0.6	0.33
170481	1	19	0.64	32	4	0.304377	8	0.84	1.04	2.25	0.64
292833	1	24	0.77	29	2	0.366722	1	0.855	0.94	2.74	0.77
141692	1	18	1.03	30	7	0.57686	29	1.275	1.52	3.64	1.03
252870	1	28	0.27	34	6	0.140772	9	0.355	0.44	1.01	0.27
3157	0	2	1.725	3	0	0.773001	32	1.725	1.64	4.15	1.81
292853	1	27	0.66	36	4	0.362185	1	0.84	1.02	2	0.66
128335	0	0	2.525	1	0	1.24605	40	2.525	2.54	6.13	2.51
109619	1	19	0.76	24	5	0.404085	8	0.91	0.76	2.73	1.06
142629	1	10	0.77	19	5	0.424368	47.5	1.08	0.77	2.65	1.39
3221	0	2	0.88	5	0	0.456724	85	0.88	0.85	2.44	0.91
3664	1	5	0.46	7	2	0.213516	18.5	0.845	1.23	2.09	0.46
3563	0	0	1.53	2	0	0.702634	27	1.53	1.38	3.595	1.68
3604	1	14	0.48	17	2	0.234476	5	0.785	1.09	2.85	0.48
3224	1	22	0.42	33	6	0.258741	4.5	0.48	0.42	1.59	0.54
3430	1	14	0.63	20	3	0.304751	15.5	0.74	0.85	2.15	0.63
216875	1	15	0.77	22	3	0.363982	1	0.98	0.77	2.68	1.19
215976	1	41	0.5	71	20	0.252287	4	0.79	1.08	2.71	0.5
167580	1	45	0.35	62	7	0.183442	6	0.42	0.49	1.49	0.35
3387	1	11	0.13	21	5	0.0582741	78.5	0.295	0.13	0.59	0.46
242832	1	32	0.4	54	10	0.220535	14.5	0.595	0.4	1.5	0.79
101477	1	22	0.53	31	4	0.300855	2	0.54	0.55	1.75	0.53
194971	1	44	0.73	59	10	0.360842	8	0.85	0.97	2.91	0.73
137424	1	24	0.79	42	9	0.379717	11	0.865	0.94	2.3	0.79
293809	1	18	0.55	28	5	0.249533	4	0.945	1.34	1.62	0.55
135861	1	23	0.84	31	4	0.438553	16.5	0.93	0.84	3.41	1.02
4067	0	1	1.81	10	0	0.919071	96.5	1.81	1.79	3.925	1.83
4099	1	11	0.66	23	8	0.30203	4	0.71	0.66	2.94	0.76
100017	1	22	0.79	26	3	0.359569	2	0.83	0.87	2.26	0.79
3001	1	12	0.65	22	2	0.343169	15.5	0.725	0.65	2.57	0.8
4117	1	9	0.53	24	8	0.243033	7.5	0.655	0.53	2.24	0.78
116230	0	0	2.395	1	0	1.31209	70.5	2.395	2.51	5.56	2.28
119522	1	25	0.66	38	8	0.304122	1	1.165	1.67	2.63	0.66
241216	1	30	0.93	42	8	0.447957	27	1.005	0.93	3.31	1.08
238548	1	31	0.69	40	5	0.325549	12	0.765	0.69	2.46	0.84
3475	1	12	0.51	13	1	0.238956	7	0.63	0.75	1.97	0.51
111278	1	21	0.65	33	9	0.293572	1	0.84	0.65	2.77	1.03
3374	1	26	1.1	32	3	0.564814	6	1.065	1.1	4.21	1.03
179894	1	22	0.44	24	2	0.215782	3	0.58	0.72	1.56	0.44
142523	1	10	1.18	11	1	0.457734	1	1.115	1.05	3.52	1.18
3254	1	22	0.74	29	3	0.353905	1	1.095	1.45	2.75	0.74
171162	0	1	2.295	9	0	0.897082	30	2.295	2.14	4.82	2.45
3507	1	16	0.68	19	1	0.349467	3	0.995	0.68	3.02	1.31
252328	1	53	0.76	89	17	0.40306	1	0.815	0.87	2.62	0.76
101555	1	21	0.56	33	1	0.301309	8	0.745	0.93	1.79	0.56
3778	1	24	0.44	32	2	0.192493	1	0.625	0.44	1.74	0.81
3203	1	18	0.39	27	4	0.193392	6	0.74	1.09	1.9	0.39
3385	1	17	0.76	41	9	0.364471	5	0.86	0.96	2.43	0.76
3960	1	8	1.08	19	5	0.521185	30	1.16	1.24	2.79	1.08
176347	0	1	1.995	1	0	0.935064	25	1.995	2.12	4.725	1.87
4051	1	17	0.71	37	9	0.311993	15	0.825	0.94	2.81	0.71
242001	0	1	1.37	19	4	0.763627	55	1.37	1.36	3.37	1.38
133507	1	16	0.95	26	1	0.505137	8	1.105	0.95	3.16	1.26
3064	0	1	1.665	3	0	0.756421	98.5	1.665	1.64	4.45	1.69
3000	0	4	2.785	10	0	1.28212	63	2.785	2.63	5.995	2.94
132338	1	32	0.83	42	3	0.378285	4	0.775	0.83	2.79	0.72
4074	1	31	0.84	45	8	0.424801	5	0.88	0.84	2.32	0.92
3260	0	8	2.02	12	0	0.846035	32	2.02	1.8	4.865	2.24
3455	1	21	0.64	38	11	0.342688	3	0.735	0.83	1.86	0.64
3078	1	16	0.81	21	1	0.412931	10	1.07	0.81	2.7	1.33
140027	1	16	0.71	26	4	0.400959	11	0.835	0.71	2.62	0.96
3556	1	24	1.44	36	3	0.733409	17.5	1.415	1.44	4	1.39
252147	1	41	0.56	71	17	0.291384	27	0.645	0.73	1.56	0.56
242808	1	34	0.61	56	12	0.284354	2	0.71	0.81	2.11	0.61
3469	1	16	0.74	19	1	0.367619	16.5	0.84	0.74	2.74	0.94
216317	1	25	0.73	35	6	0.323283	1	1	0.73	2.69	1.27
3476	1	29	0.4	45	12	0.211668	85	0.555	0.71	2.21	0.4
140452	1	20	1.28	24	1	0.596293	7	1.395	1.28	3.65	1.51
3619	0	0	3.15	3	0	1.1688	91.5	3.15	3.3	7.225	3
213006	1	30	0.72	62	15	0.349375	9	0.735	0.75	2.43	0.72
130156	1	24	0.59	29	1	0.302964	9	0.79	0.59	2.26	0.99
3211	1	14	0.79	21	4	0.405823	69.5	1.05	0.79	2.8	1.31
3361	0	1	2.065	3	0	0.926537	89.5	2.065	2.07	4.86	2.06
160231	1	23	0.8	26	1	0.39018	4	1.09	0.8	2.96	1.38
3705	1	21	1	37	10	0.529139	1	1	1	3.42	1
3608	1	23	0.86	33	4	0.39831	3	1.295	1.73	4.56	0.86
3165	0	0	1.51	3	0	0.684227	89.5	1.51	1.52	4.595	1.5
3386	1	24	0.38	32	3	0.188388	5	0.625	0.87	0.91	0.38
3114	0	1	1.65	1	0	0.738927	94	1.65	1.73	3.87	1.57
226414	1	25	0.65	36	7	0.329187	5	0.94	1.23	2.4	0.65
3112	0	0	1.665	0	0	0.729464	84	1.665	1.56	4.285	1.77
3522	1	22	0.71	28	3	0.345967	1	0.9	0.71	2.81	1.09
3116	1	39	0.64	70	13	0.336611	5	0.68	0.64	2.04	0.72
3322	1	6	0.5	14	1	0.229768	3	0.65	0.5	1.76	0.8
313702	1	21	0.67	34	10	0.377546	14.5	0.715	0.67	1.94	0.76
152616	1	18	0.63	26	7	0.374896	7.5	0.71	0.63	2.25	0.79
3301	0	0	1.695	1	0	0.7028	81	1.695	1.46	4.485	1.93
3452	0	2	2.375	5	1	1.11833	18.5	2.375	2.38	5.775	2.37
156459	0	0	2.405	8	0	1.02019	10	2.405	2.6	6.1	2.21
123594	1	20	0.41	31	7	0.197646	3	0.58	0.41	1.62	0.75
116216	1	38	0.81	93	26	0.354564	78.5	1.1	0.81	3.13	1.39
3062	1	18	0.53	26	4	0.245337	2	0.625	0.72	1.74	0.53
184459	1	15	0.87	25	5	0.436467	3	1.06	0.87	2.73	1.25
206833	1	40	0.29	59	14	0.171478	82	0.545	0.29	1.63	0.8
156484	0	5	2.025	13	0	1.07037	47.5	2.025	2.09	4.62	1.96
3428	0	0	2.625	5	2	1.05411	45	2.625	2.93	7.125	2.32
5000	1	25	0.84	36	2	0.427199	32.5	1.28	0.84	2.51	1.72
292900	1	21	0.86	28	3	0.412488	1	0.915	0.97	3.6	0.86
3620	0	0	1.845	6	0	0.895309	65	1.845	1.65	4.59	2.04
100005	1	16	0.45	23	1	0.217016	10.5	0.615	0.45	1.66	0.78
112721	1	32	0.44	51	6	0.226246	2	0.54	0.64	1.78	0.44
3815	1	6	1.05	12	4	0.542317	3	1.275	1.05	3.18	1.5
293463	1	20	0.95	33	7	0.429479	3	0.93	0.91	3.54	0.95
3411	0	0	2.32	2	0	1.02135	50.5	2.32	2.35	6.065	2.29
110219	1	20	2.53	49	9	1.16602	24.5	2.31	2.09	5.64	2.53
100911	1	41	0.53	58	13	0.268442	11	0.505	0.53	1.69	0.48
230391	1	4	0.83	12	3	0.428536	11	1.195	0.83	3.04	1.56
3501	1	23	0.63	31	5	0.292288	9	0.84	1.05	2.95	0.63
3054	1	14	0.76	23	2	0.406308	5	0.74	0.76	2.94	0.72
215045	1	22	1.61	30	4	0.837363	49	1.69	1.61	5.06	1.77
253022	1	19	0.55	39	12	0.306142	7	0.675	0.8	1.74	0.55
162941	1	31	0.53	54	16	0.273201	4	0.72	0.53	1.78	0.91
3175	1	15	0.77	18	1	0.347265	2	1.04	1.31	2.77	0.77
3828	1	15	1.1	24	3	0.636207	1	1.195	1.1	3.44	1.29
108909	0	0	2.645	6	0	1.1103	30	2.645	2.9	5.98	2.39
3835	1	8	0.48	11	2	0.265555	7	0.575	0.48	2.07	0.67
139138	0	2	2.53	3	0	1.41993	60.5	2.53	2.61	5.445	2.45
5002	1	35	0.81	56	14	0.428126	5	0.99	1.17	3.1	0.81
301672	1	24	0.71	39	8	0.342992	2	0.695	0.68	2.24	0.71
256918	1	13	0.87	23	5	0.412973	3	1.245	1.62	2.9	0.87
293641	1	30	0.72	42	8	0.339226	8	0.875	1.03	3.04	0.72
218577	1	15	0.85	31	9	0.370658	1	1.24	0.85	3.46	1.63
317824	1	10	0.94	43	12	0.482281	1	1.485	2.03	3.48	0.94
147341	1	13	1.21	18	1	0.644553	8	1.35	1.21	3.5	1.49
294116	1	29	0.87	41	9	0.4509	13	0.885	0.9	2.13	0.87
189935	1	33	0.92	46	7	0.401068	1	1.31	1.7	3.36	0.92
311399	1	30	0.69	56	8	0.300094	4	0.635	0.58	2.33	0.69
113355	1	21	0.55	40	9	0.272232	5	1.035	0.55	2.04	1.52
100898	1	39	0.49	50	7	0.280096	6	0.565	0.64	1.55	0.49
182848	1	20	0.66	29	5	0.314478	11	0.965	0.66	2.28	1.27
319062	1	31	0.76	55	14	0.452091	1	0.845	0.76	2.35	0.93
3264	0	0	2.42	7	1	1.07689	84	2.42	2.34	5.555	2.5
5011	1	35	0.2	59	14	0.0970757	77	0.28	0.2	0.45	0.36
101513	1	16	0.8	24	1	0.442657	9	0.97	0.8	2.37	1.14
3212	1	18	0.42	39	15	0.207344	62	0.575	0.73	1.83	0.42
103183	0	0	2.33	2	0	1.14291	7	2.33	2.37	5.41	2.29
293695	1	15	0.48	44	13	0.245702	11	0.635	0.79	1.58	0.48
134456	1	25	0.8	30	1	0.41476	7	1.21	0.8	2.95	1.62
292962	1	23	0.87	30	2	0.484716	2	1.055	1.24	2.73	0.87
170179	1	20	0.8	32	2	0.436783	34.5	0.895	0.99	2.87	0.8
3332	1	14	0.57	30	10	0.321175	47.5	0.57	0.57	1.62	0.57
101735	1	33	0.82	39	3	0.378612	42	0.975	0.82	2.61	1.13
163791	1	9	0.32	24	6	0.157882	3	0.345	0.37	1.22	0.32
165031	1	35	0.57	42	4	0.266739	10.5	0.7	0.57	2.55	0.83
3253	1	26	0.39	37	6	0.161214	4	0.535	0.39	2.17	0.68
141714	0	7	1.75	10	0	0.835638	8	1.75	1.64	4.26	1.86
133489	1	22	0.72	41	10	0.322434	1	1.09	0.72	2.72	1.46
293808	1	27	0.65	38	2	0.332552	5	0.76	0.65	2.33	0.87
3200	0	3	2.465	6	1	1.16587	51	2.465	2.37	5.69	2.56
294148	1	12	0.51	30	7	0.264072	3	0.505	0.51	1.6	0.5
3024	1	12	0.54	24	9	0.260439	38	0.775	0.54	2.73	1.01
100952	1	36	0.54	45	4	0.233837	2	0.64	0.74	2.22	0.54
238701	1	21	1	29	4	0.484144	2	1.185	1.37	2.84	1
148982	1	25	0.52	45	11	0.256621	15.5	0.55	0.52	2.04	0.58
3118	1	22	0.76	27	4	0.284761	1	0.66	0.56	2.26	0.76
3462	1	41	0.9	70	22	0.37485	21	0.985	1.07	3.09	0.9
101566	1	23	0.63	33	6	0.315209	3	0.655	0.68	1.97	0.63
156676	1	21	0.64	25	4	0.327269	11	1	0.64	1.68	1.36
3822	1	18	0.52	24	3	0.256343	9	0.555	0.52	1.99	0.59
251125	1	23	0.67	29	4	0.325403	5	1.075	0.67	3.25	1.48
102027	1	24	0.81	29	2	0.386437	3	1.11	1.41	3.17	0.81
190360	1	39	0.41	53	5	0.116781	7	0.32	0.41	1.15	0.23
146875	1	56	0.9	110	32	0.396111	6	0.845	0.79	3	0.9
103467	0	7	2.465	10	1	1.13711	18.5	2.465	2.22	5.57	2.71
182745	1	8	0.69	24	8	0.358385	3	0.815	0.69	2.45	0.94
190336	1	14	1.08	18	2	0.539944	2	1.275	1.08	3.56	1.47
3627	0	0	2.625	1	0	1.26518	4	2.625	2.51	6.325	2.74
249498	0	2	2.01	5	0	1.07977	33	2.01	2.01	4.45	2.01
315616	0	0	1.715	5	1	0.827295	2	1.715	1.7	3.86	1.73
296665	1	35	0.62	62	11	0.31076	3	0.685	0.75	2	0.62
3789	1	26	0.69	38	8	0.312356	1	0.825	0.69	2.21	0.96
4071	1	23	0.56	41	13	0.26572	91.5	0.56	0.59	2.085	0.53
3028	1	32	1.02	39	3	0.417004	3.5	0.875	0.73	2.51	1.02
311993	1	16	0.78	26	5	0.412661	13.5	0.85	0.78	2.38	0.92
4037	1	12	0.87	28	9	0.419952	1	0.93	0.87	2.58	0.99
166701	1	33	1.5	45	4	0.815599	11	1.56	1.62	3.71	1.5
4009	0	4	2.605	7	0	1.07015	1	2.605	2.62	5.485	2.59
312859	1	11	0.92	19	6	0.436919	3	1.425	1.93	3.65	0.92
3638	1	15	0.71	20	2	0.339343	13.5	0.675	0.71	2.64	0.64
3505	1	17	0.52	36	15	0.289697	3	0.53	0.52	2.39	0.54
3288	1	22	1	30	2	0.355711	91.5	0.92	1	3.43	0.84
226669	1	19	0.38	43	16	0.227298	4	0.505	0.38	1.57	0.63
140671	1	19	0.61	37	11	0.317933	9	0.82	0.61	2.38	1.03
3060	1	20	0.35	30	5	0.19931	15	0.385	0.42	1.53	0.35
4112	1	6	1.07	11	2	0.518803	6	1.39	1.07	3.58	1.71
216360	1	23	0.6	39	7	0.309375	12.5	0.57	0.6	2.1	0.54
3222	0	0	1.475	0	0	0.639506	40	1.475	1.67	3.895	1.28
130074	0	4	2.15	9	1	1.14123	41	2.15	2.31	4.88	1.99
167657	1	6	0.81	12	3	0.3944	1	1.26	0.81	2.86	1.71
3464	0	0	1.615	5	0	0.745048	66.5	1.615	1.56	4.275	1.67
4076	1	35	0.59	55	8	0.331116	5	0.595	0.6	2.33	0.59
102293	1	18	0.5	27	2	0.269398	4	0.77	0.5	1.85	1.04
242895	1	12	1.2	17	2	0.606953	7	1.405	1.2	3.68	1.61
3622	1	25	0.5	37	5	0.257818	10	0.81	1.12	2.29	0.5
3585	1	26	0.68	42	6	0.320528	4	0.88	1.08	2.13	0.68
313162	1	7	1.04	12	2	0.555071	8	1.085	1.04	2.98	1.13
3055	0	3	2.395	11	1	1.14283	88.5	2.395	2.44	6.12	2.35
3275	1	26	0.86	34	4	0.466191	7	1.03	0.86	3.07	1.2
292897	1	29	0.58	42	4	0.294835	4	0.635	0.69	1.73	0.58
3186	1	26	0.75	45	8	0.347661	32	0.865	0.98	2.41	0.75
307656	1	21	1.1	29	1	0.557496	1	1.16	1.1	3.9	1.22
3867	1	38	0.53	56	10	0.26207	7	0.61	0.69	2.13	0.53
201630	1	41	0.9	62	9	0.489838	13	0.91	0.9	3.24	0.92
3233	1	11	0.89	18	1	0.388845	3	1	0.89	3.42	1.11
102484	1	35	0.92	37	1	0.477932	3	0.985	1.05	2.99	0.92
3525	0	0	2.795	0	0	1.34862	20.5	2.795	2.85	6.22	2.74
3436	1	27	0.63	44	9	0.300402	1	0.865	1.1	2.37	0.63
3214	1	32	0.76	36	1	0.391748	5	0.715	0.76	2.42	0.67
3569	0	0	2.265	1	0	0.921473	44	2.265	2.26	5.53	2.27
157229	1	39	0.82	49	5	0.379201	4	1.105	0.82	2.85	1.39
110360	1	23	0.77	36	5	0.395401	4	1.09	0.77	2.84	1.41
208996	1	8	0.74	24	6	0.380737	12	1.02	0.74	2.48	1.3
3532	1	23	0.66	39	10	0.339029	5	0.94	0.66	2.86	1.22
3827	1	12	0.95	21	5	0.401773	6	0.87	0.79	2.81	0.95
3708	1	20	1.4	31	6	0.76326	11	1.39	1.4	4.38	1.38
127741	1	12	1.09	16	1	0.594894	24.5	1.285	1.09	3.8	1.48
165043	0	2	2.125	4	0	0.968295	13.5	2.125	2.45	5.4	1.8
149940	1	7	1.19	22	6	0.619007	4	1.385	1.19	2.82	1.58
3354	1	17	0.67	22	2	0.364511	2	0.875	1.08	2.59	0.67
173814	1	16	0.81	24	5	0.413999	4.5	1.015	1.22	2.57	0.81
3812	0	0	1.94	3	0	0.860221	15	1.94	1.81	4.67	2.07
221809	1	18	0.91	27	5	0.402146	4	0.835	0.91	2.32	0.76
137886	1	41	0.8	65	13	0.447605	4	0.925	0.8	2.91	1.05
172854	1	31	0.63	46	11	0.300616	3	0.625	0.63	2.07	0.62
293404	1	23	1.17	35	8	0.628654	5	1.185	1.2	3.36	1.17
3457	0	10	1.43	17	0	0.628774	42	1.43	1.34	3.515	1.52
3053	0	3	1.365	4	0	0.621075	65	1.365	1.58	3.55	1.15
3375	1	26	0.21	55	15	0.0994136	3	0.255	0.3	1.27	0.21
239947	1	19	0.55	34	4	0.258649	1	0.95	0.55	2.23	1.35
3352	1	34	0.55	44	6	0.264471	1	0.625	0.55	2.32	0.7
116742	1	24	0.4	31	1	0.220777	3	0.5	0.6	1.48	0.4
218338	1	15	0.62	23	4	0.308551	3	0.75	0.62	2.04	0.88
3917	0	0	1.93	3	2	0.970363	39	1.93	2.08	4.465	1.78
3154	1	24	0.55	39	6	0.275907	1	0.725	0.9	2.53	0.55
164985	1	22	0.9	27	3	0.450255	11.5	1.05	0.9	3.05	1.2
239791	1	15	0.51	24	4	0.229954	1	0.755	0.51	1.89	1
3310	0	3	1.835	7	0	0.935012	39.5	1.835	1.89	4.225	1.78
179526	1	28	1.68	39	9	0.850623	2	1.96	1.68	4.64	2.24
312222	1	10	1.09	17	5	0.524493	2	1.295	1.09	3.43	1.5
3009	0	6	1.845	16	3	0.965293	98.5	1.845	1.91	4.755	1.78
3312	1	20	1.18	31	5	0.662819	11	1.16	1.18	3.75	1.14
173327	1	18	0.99	36	5	0.462408	18.5	1.275	0.99	2.84	1.56
5003	1	16	1.07	28	8	0.531194	9	1.035	1.07	2.84	1
3823	1	7	0.95	11	1	0.472177	16.5	1.13	1.31	2.8	0.95
178727	1	12	0.95	27	9	0.484417	18.5	1.165	0.95	3.13	1.38
244480	1	16	0.75	22	3	0.369127	11.5	1.3	1.85	2.66	0.75
245435	1	27	0.68	37	6	0.388858	1	0.74	0.68	2.25	0.8
3123	1	13	0.51	16	3	0.277014	15.5	0.75	0.51	2.57	0.99
4102	1	20	0.63	30	7	0.340875	4	0.7	0.63	2.26	0.77
236950	1	14	0.99	32	6	0.516319	1	1.02	0.99	3.09	1.05
3558	1	29	0.27	53	9	0.140229	22.5	0.47	0.67	1.09	0.27
3308	1	16	0.52	25	3	0.278007	23.5	0.55	0.52	2.11	0.58
3010	1	19	0.45	41	11	0.209186	1	0.845	1.24	3.31	0.45
170471	1	4	1.04	8	2	0.527445	1	1.255	1.04	3.03	1.47
153118	1	21	0.82	44	5	0.395468	6	0.92	0.82	3.41	1.02
3130	1	10	0.25	13	2	0.113811	50.5	0.59	0.25	1.65	0.93
3814	1	6	0.9	7	1	0.320987	1	0.75	0.9	3.13	0.6
3952	0	0	2.94	8	0	1.3462	88.5	2.94	2.76	6.375	3.12
110212	1	12	0.51	21	3	0.251938	7	0.62	0.51	2.14	0.73
3316	0	0	2.255	2	2	1.26301	88.5	2.255	2.28	5.535	2.23
239053	1	15	0.53	21	5	0.294583	4	0.73	0.93	1.8	0.53
252146	1	25	0.98	33	5	0.478873	8	0.965	0.98	2.95	0.95
293175	1	28	1.08	33	5	0.525867	1	1.32	1.08	3.29	1.56
190603	1	28	0.67	40	9	0.35092	3	0.765	0.67	2.63	0.86
3964	1	7	0.94	18	2	0.415786	30	1.325	1.71	3.61	0.94
4077	1	30	0.5	31	0	0.23407	9	0.695	0.89	2.71	0.5
153233	0	1	1.8	5	0	1.00421	31	1.8	1.7	4.06	1.9
4019	1	14	0.65	18	2	0.288927	1	1.085	1.52	2.94	0.65
3431	1	7	0.32	22	3	0.148299	2	0.495	0.32	1.3	0.67
3373	1	10	0.96	12	2	0.489686	59.5	1.12	0.96	3.68	1.28
3754	0	1	1.9	2	0	0.946016	29	1.9	1.7	4.675	2.1
156596	1	16	0.61	25	1	0.267803	31	0.885	0.61	2.95	1.16
202671	1	12	0.76	19	1	0.391189	4	0.78	0.76	2.87	0.8
181822	1	20	0.73	25	4	0.368374	5	0.92	1.11	2.62	0.73
3127	1	12	0.52	18	4	0.223022	1	0.945	1.37	1.89	0.52
214241	1	13	0.63	30	10	0.357597	2	0.735	0.63	2.29	0.84
241044	1	26	0.49	56	15	0.264217	23.5	0.525	0.56	2.09	0.49
250963	1	18	0.83	46	15	0.360043	1	0.96	0.83	2.67	1.09
4109	1	18	0.96	21	1	0.51338	13.5	1.17	1.38	3.44	0.96
149716	0	0	3.275	2	0	1.53385	47	3.275	3.48	7.275	3.07
3418	1	28	0.69	43	8	0.33831	22.5	0.875	0.69	2.85	1.06
116529	1	28	1.09	32	3	0.265637	4	0.79	0.49	3.35	1.09
177956	1	18	0.33	25	7	0.137167	39.5	0.3	0.33	0.99	0.27
101038	1	36	0.42	52	12	0.219971	1	0.54	0.66	1.92	0.42
4032	0	0	1.8	8	2	0.952176	99	1.8	1.83	4.095	1.77
324862	1	13	0.98	19	3	0.485361	3	1.24	0.98	2.83	1.5
4030	1	41	0.51	44	3	0.288743	21.5	0.785	0.51	2.61	1.06
3056	1	12	0.37	31	9	0.157518	2	0.345	0.32	1.74	0.37
186108	1	18	0.9	32	9	0.414414	4	1.22	0.9	3.93	1.54
3105	1	30	0.44	44	13	0.238378	85	0.66	0.44	2.09	0.88
245552	1	35	0.51	62	15	0.209859	4	0.465	0.42	1.52	0.51
136681	1	11	0.87	12	1	0.424453	1	1.19	1.51	2.99	0.87
248460	1	20	1.31	33	8	0.60431	4	1.485	1.31	4.05	1.66
3796	0	1	2.275	2	0	1.17307	27	2.275	2.23	5.36	2.32
101384	1	18	1.2	23	2	0.51926	3	1.445	1.69	4.84	1.2
244043	1	24	0.68	32	5	0.280789	1	0.83	0.68	2.69	0.98
292882	1	23	0.75	28	2	0.351648	8	0.895	1.04	2.04	0.75
143419	1	37	1.99	51	5	1.01514	39.5	2.175	2.36	4.99	1.99
228315	1	15	0.94	30	5	0.39061	4	0.815	0.69	2.7	0.94
101480	0	5	2.35	8	0	1.11776	37.5	2.35	2.43	5.735	2.27
306516	1	10	1.16	32	8	0.570315	13.5	1.38	1.16	3.65	1.6
3110	1	10	0.28	16	4	0.145189	3	0.405	0.28	1.29	0.53
3500	1	27	0.56	50	13	0.240142	1	0.705	0.85	2.23	0.56
3770	1	40	0.62	50	5	0.275822	2	0.855	1.09	2.34	0.62
243271	1	32	0.89	69	21	0.359093	1	0.935	0.89	2.7	0.98
3855	0	0	2.33	0	0	0.937941	97.5	2.33	2.19	5.35	2.47
3257	0	2	2.695	6	2	1.12533	97.5	2.695	2.84	6.005	2.55
239728	1	42	1.42	53	5	0.729755	14.5	1.66	1.9	4.23	1.42
293361	0	1	2.36	1	0	1.11676	47	2.36	2.67	5.095	2.05
129515	1	22	0.45	43	11	0.208582	3	0.495	0.54	1.59	0.45
3439	1	15	0.71	18	2	0.352917	20.5	1.035	0.71	3.2	1.36
174131	1	21	0.61	37	7	0.315797	12	1.31	0.61	3.03	2.01
181684	1	25	0.81	32	5	0.39558	3	1.155	0.81	3.61	1.5
292775	1	34	0.29	49	8	0.149337	3	0.395	0.5	1.11	0.29
3900	1	14	1.255	21	4	0.531087	16	1.255	0.96	3.62	1.55
171083	1	52	0.77	61	4	0.381835	3	0.805	0.77	2.32	0.84
110686	0	0	2.265	5	0	1.2069	55.5	2.265	2.22	5.415	2.31
187800	1	17	0.96	26	3	0.418255	1	1.215	1.47	3.21	0.96
3458	0	4	2.265	6	0	0.927388	94	2.265	2.01	5.165	2.52
293798	1	28	0.77	41	7	0.386858	9	0.735	0.77	2.16	0.7
153027	1	18	0.89	22	3	0.423241	1	0.965	1.04	3.36	0.89
130190	0	0	3.28	3	0	1.3675	21	3.28	3.4	7.425	3.16
216592	1	20	1.4	43	11	0.726854	39.5	1.895	1.4	5.32	2.39
240358	1	26	0.66	35	7	0.360693	2	0.73	0.66	1.81	0.8
3052	1	18	0.43	38	7	0.205119	1	0.775	0.43	1.47	1.12
3376	1	27	0.71	45	7	0.34847	1	0.94	1.17	2.65	0.71
4034	1	15	0.51	26	7	0.226642	60.5	0.655	0.51	2.22	0.8
3787	1	7	0.47	9	2	0.220968	10.5	0.535	0.47	1.49	0.6
3151	0	0	1.795	2	0	0.822946	91.5	1.795	1.94	4.52	1.65
265484	0	0	1.66	11	0	0.76314	50.5	1.66	1.68	4.43	1.64
3540	1	25	0.81	59	17	0.423966	6	1.235	0.81	2.82	1.66
3333	1	14	0.38	25	5	0.197251	5	0.375	0.37	1.55	0.38
241154	0	0	4.385	0	0	1.77151	97.5	4.385	4.48	9.29	4.29
302526	1	28	0.91	37	3	0.439937	8	1.055	1.2	3.09	0.91
165932	1	19	0.44	37	13	0.227446	49	0.505	0.57	1.7	0.44
3506	1	31	0.58	51	9	0.277824	10	0.8	1.02	1.91	0.58
3961	1	7	1.07	12	3	0.465891	2	1.535	1.07	4.34	2
133472	1	14	0.66	43	11	0.342415	13	0.74	0.66	2.38	0.82
4101	1	23	0.89	31	4	0.426566	12.5	0.975	0.89	3.52	1.06
3541	0	0	1.455	0	0	0.697672	55.5	1.455	1.32	3.815	1.59
3369	0	0	2.665	4	1	1.19842	38	2.665	2.7	6.18	2.63
219411	1	10	1.39	20	6	0.694269	13	1.365	1.34	3.63	1.39
3852	0	1	2.1	1	0	1.16408	70.5	2.1	2.18	5.22	2.02
3215	0	1	1.355	7	1	0.650691	77	1.355	1.33	3.12	1.38
140258	1	48	0.25	62	10	0.143695	15	0.345	0.25	1.47	0.44
5007	1	19	0.87	23	1	0.462298	20	1.05	1.23	2.89	0.87
3122	1	19	0.69	25	4	0.35541	27	0.885	0.69	2.03	1.08
120403	1	18	0.63	30	5	0.30199	7	0.695	0.63	2.42	0.76
3443	1	36	0.83	47	6	0.403777	4	0.91	0.83	3.03	0.99
103161	0	0	2.185	3	0	1.09248	31	2.185	2.2	4.895	2.17
3473	1	14	0.24	34	4	0.106968	20.5	0.3	0.36	1.44	0.24
3051	1	22	0.74	41	11	0.409207	29	0.845	0.74	2.67	0.95
137842	1	26	0.59	32	3	0.334914	9.5	0.795	0.59	3.12	1
3125	1	20	0.59	28	7	0.272299	5	0.855	1.12	2.64	0.59
3542	1	40	0.39	48	5	0.187835	2	0.4	0.41	1.98	0.39
147294	1	33	0.33	40	3	0.172942	7	0.585	0.33	1.49	0.84
139982	1	14	0.87	17	2	0.438564	5	0.885	0.9	2.19	0.87
3767	0	0	2.13	2	0	0.871913	21	2.13	1.98	4.76	2.28
3106	0	0	1.275	0	0	0.620417	59.5	1.275	1.26	3.715	1.29
249459	1	17	1.37	33	8	0.622999	1	1.55	1.73	4.29	1.37
3370	0	1	3.055	9	4	1.32122	81	3.055	3.14	6.63	2.97
121626	1	21	1.21	33	10	0.691515	11	1.22	1.21	3.85	1.23
113043	0	0	2.635	5	2	1.33745	18.5	2.635	2.69	6.14	2.58
3866	1	25	1.01	37	6	0.442957	44	1.32	1.01	3.21	1.63
3519	0	2	2.39	2	0	1.20635	64	2.39	2.63	5.335	2.15
240509	1	39	0.5	55	8	0.257719	6	0.49	0.5	1.61	0.48
3662	0	0	1.985	3	0	0.928163	97	1.985	1.86	4.32	2.11
3659	1	12	0.58	18	4	0.319344	81	0.635	0.58	2.18	0.69
3076	1	28	0.49	37	4	0.249833	1	0.795	0.49	2.87	1.1
3863	1	31	2.16	47	7	1.02094	24	2.17	2.16	5.64	2.18
141893	0	0	2.61	4	0	1.18119	26.5	2.61	2.39	6.085	2.83
105711	1	25	1.2	30	1	0.471275	22.5	1.055	1.2	3.74	0.91
203684	0	1	1.88	5	1	0.848539	59.5	1.88	2.11	4.295	1.65
4135	1	15	1.67	42	10	0.890116	65	1.69	1.67	4.04	1.71
3665	1	16	0.55	23	5	0.318188	11	0.665	0.55	2.26	0.78
3108	1	24	0.8	32	3	0.34527	1	1	1.2	3.16	0.8
182427	1	26	0.98	36	6	0.531131	15.5	1.15	1.32	3.51	0.98
221510	1	32	1.28	54	13	0.652072	8	1.22	1.28	3.51	1.16
292898	0	1	1.945	3	0	0.868824	2	1.945	1.87	4.79	2.02
5009	1	37	0.5	42	4	0.256589	1	0.51	0.52	2.23	0.5
116508	1	18	0.76	38	5	0.378924	5	1.005	1.25	2.82	0.76
293445	1	21	0.64	31	5	0.306975	40	0.635	0.64	2.39	0.63
3481	0	7	1.52	15	2	0.61504	69.5	1.52	1.85	4.28	1.19
292982	0	3	1.735	3	0	0.989141	60.5	1.735	1.77	4.63	1.7
188666	1	6	0.4	11	5	0.186262	15	0.47	0.54	1.37	0.4
3088	1	23	0.67	33	2	0.298258	2	1	1.33	2.72	0.67
174133	1	28	0.4	35	2	0.216891	10	0.6	0.4	1.54	0.8
4018	0	8	1.86	8	0	0.929258	90.5	1.86	1.78	4.465	1.94
3557	1	38	0.46	64	15	0.231804	1	0.51	0.46	1.75	0.56
296092	0	0	2.44	12	1	1.2475	20	2.44	2.29	5.58	2.59
101039	0	1	2.345	4	0	1.07728	24	2.345	2.3	5.36	2.39
3191	0	0	2.04	3	0	0.913513	77	2.04	1.91	4.625	2.17
135704	1	19	0.93	34	2	0.396757	1	0.93	0.78	2.27	1.08
298184	1	26	1.69	54	10	0.657731	19.5	1.46	1.23	4.2	1.69
3353	0	0	2.815	9	1	1.23359	62.5	2.815	2.75	6.455	2.88
293209	0	3	2.08	3	0	0.963891	47	2.08	2.35	4.785	1.81
3901	0	0	1.655	0	0	0.724169	50	1.655	1.82	3.91	1.49
241189	1	17	1.09	49	13	0.552881	34	1.235	1.09	2.88	1.38
157041	1	11	0.78	22	4	0.377422	3	0.98	0.78	2.53	1.18
3446	1	23	0.68	54	13	0.387569	1	0.765	0.68	2.38	0.85
184190	1	24	1.1	27	1	0.513154	1	1.08	1.1	3.7	1.06
3016	0	1	2.575	3	0	1.2107	97	2.575	2.43	6.14	2.72
113369	0	0	1.945	2	0	0.987861	12	1.945	2.07	4.52	1.82
3451	1	16	0.68	26	8	0.332682	81	0.84	0.68	2.25	1
245341	1	15	0.72	25	5	0.354128	1	0.825	0.72	2.86	0.93
209219	1	20	1.27	28	6	0.573974	21.5	1.135	1.27	3.1	1
3460	0	2	1.57	8	3	0.791519	81	1.57	1.7	3.885	1.44
293212	1	37	0.38	46	6	0.194766	59.5	0.475	0.38	2.24	0.57
293711	1	24	1.09	49	12	0.518871	1	1.53	1.09	4.56	1.97
296090	1	32	0.6	69	19	0.358982	2.5	0.815	1.03	2.53	0.6
314240	0	2	1.97	11	0	0.793531	38	1.97	1.85	4.64	2.09
3435	1	29	0.56	38	3	0.273359	1	0.805	0.56	2.44	1.05
3357	0	0	2.485	0	0	1.08281	91.5	2.485	2.6	5.945	2.37
3453	0	1	2.07	4	0	0.828759	30.5	2.07	1.81	4.74	2.33
137450	1	34	0.41	48	9	0.249987	52	0.565	0.72	1.29	0.41
3327	1	7	1.2	14	2	0.53091	78.5	1.515	1.83	3.56	1.2
3660	1	13	1.74	24	6	0.890394	34	1.87	2	4.11	1.74
130556	0	1	2.36	5	1	1.25019	64	2.36	2.44	5.685	2.28
292756	1	19	1.6	32	3	0.75566	3	1.945	1.6	4.27	2.29
3309	1	21	0.94	34	6	0.415366	60.5	0.99	1.04	2.77	0.94
101755	1	29	0.67	43	7	0.330427	3	0.795	0.92	2.92	0.67
101749	1	16	0.89	29	4	0.467487	2	1.13	1.37	3.8	0.89
3085	0	3	2.08	5	0	1.02736	91.5	2.08	2.09	5.43	2.07
170793	1	24	0.6	32	5	0.326564	15.5	0.785	0.97	2.61	0.6
160057	1	33	0.76	36	2	0.360883	3	0.89	0.76	2.49	1.02
3668	0	0	1.54	0	0	0.812561	85	1.54	1.66	3.995	1.42
301697	1	16	0.79	21	4	0.434803	9	0.865	0.94	2.69	0.79
182724	1	28	0.73	40	9	0.412076	6	0.935	0.73	3.13	1.14
3360	1	19	0.655	23	4	0.337354	6	0.655	0.68	1.87	0.63
3131	1	38	0.65	50	7	0.358225	64	0.83	1.01	2.34	0.65
3434	1	35	0.76	42	1	0.306179	5	0.695	0.76	2.64	0.63
101174	1	14	1.09	27	8	0.532781	74	1.2	1.09	3.94	1.31
293727	0	0	2.395	7	0	1.02096	55	2.395	2.58	5.085	2.21
3589	1	25	0.4	33	4	0.182603	93	0.38	0.4	1.38	0.36
116231	0	4	1.94	15	4	1.02147	57	1.94	1.95	4.725	1.93
179541	1	21	0.71	34	7	0.357986	47	0.875	1.04	2.13	0.71
3966	0	0	3.035	3	0	1.45508	91.5	3.035	2.88	6.125	3.19
3702	1	14	1.03	25	6	0.398526	6	0.875	1.03	2.43	0.72
3020	1	20	0.82	45	10	0.413241	14	0.825	0.82	2.36	0.83
3358	0	0	2.115	3	0	0.877642	66.5	2.115	1.86	4.75	2.37
3445	1	15	0.73	27	4	0.341558	22.5	1.095	1.46	2.6	0.73
3107	1	16	0.33	24	2	0.180113	13.5	0.41	0.33	1.55	0.49
111545	1	17	0.67	29	7	0.354782	5	0.7	0.67	2.29	0.73
177395	1	33	1.42	39	2	0.694176	4	1.49	1.56	4.6	1.42
3781	1	7	0.63	10	2	0.350829	12.5	0.795	0.63	2.63	0.96
3963	1	11	0.56	25	8	0.254379	30.5	0.98	0.56	2.57	1.4
293726	1	7	0.89	21	3	0.382726	5	1.11	0.89	2.67	1.33
3613	0	0	2.68	1	0	1.02964	89.5	2.68	3.06	6.045	2.3
293379	1	21	0.67	31	7	0.352623	23.5	0.705	0.67	2.01	0.74
115698	0	0	2.115	0	0	1.09674	69.5	2.115	2.11	5.41	2.12
170727	1	20	0.57	25	3	0.250397	1	0.785	0.57	2.57	1
4094	1	21	0.64	38	11	0.330094	4.5	0.785	0.93	2.2	0.64
3521	0	0	2.375	4	0	1.19056	13	2.375	2.48	5.915	2.27
3808	1	16	0.59	24	2	0.293649	5	0.665	0.74	1.75	0.59
3433	1	15	1.43	24	6	0.714739	5	1.385	1.34	4.22	1.43
116733	1	7	0.61	20	7	0.294618	3	0.85	0.61	2.58	1.09
174141	1	38	0.59	50	7	0.344888	5	0.705	0.59	1.76	0.82
293742	0	0	2.015	4	0	1.05075	23.5	2.015	2.07	4.66	1.96
113050	0	4	3.725	11	0	1.47428	50.5	3.725	3.97	8.31	3.48
147407	1	10	0.8	14	2	0.460961	16.5	0.915	0.8	2.63	1.03
309751	1	27	0.26	50	11	0.116626	2	0.255	0.25	0.98	0.26
128196	1	16	0.76	28	10	0.391073	39.5	0.81	0.76	3.23	0.86
3851	0	0	2.19	0	0	0.941856	44	2.19	2.25	4.86	2.13
3423	1	13	0.58	38	18	0.315429	5	0.665	0.58	2.59	0.75
101146	1	14	0.93	33	8	0.42611	1	1.24	1.55	4.66	0.93
3011	0	0	3.005	1	0	1.15933	81	3.005	2.74	6.795	3.27
106864	0	0	2.48	2	0	1.21341	4	2.48	2.7	6.085	2.26
179691	1	20	0.71	31	7	0.33016	2	0.98	0.71	2.8	1.25
115448	1	16	0.9	23	2	0.484756	9	0.975	1.05	3.37	0.9
3528	1	25	0.94	36	4	0.264632	14	0.76	0.94	3.54	0.58
166740	1	24	0.89	33	5	0.473957	2	0.91	0.93	2.59	0.89
3419	1	6	0.73	7	1	0.352551	50	1.045	0.73	2.56	1.36
223275	1	8	1.52	22	1	0.817975	55.5	1.67	1.82	4.25	1.52
3169	0	2	2.095	5	0	1.00371	62	2.095	2.02	4.64	2.17
3564	1	22	0.45	35	4	0.239087	5	0.445	0.45	2.29	0.44
293454	1	41	0.76	45	1	0.357003	2	1.06	0.76	2.31	1.36
3838	1	14	0.93	23	6	0.429007	5	1.25	0.93	3.4	1.57
3914	1	14	0.89	15	1	0.444894	11.5	1.095	1.3	2.33	0.89
3907	0	0	1.97	7	2	0.954338	18.5	1.97	1.98	4.805	1.96
101047	1	33	0.68	37	1	0.386187	15	0.82	0.68	2.21	0.96
3371	1	23	0.68	34	2	0.367434	13.5	0.81	0.68	3.72	0.94
3584	1	18	0.49	29	7	0.222021	7	0.725	0.49	2.34	0.96
251168	1	21	0.44	38	6	0.215362	6	0.605	0.77	1.59	0.44
3771	1	16	0.49	21	3	0.248263	7	0.595	0.49	1.48	0.7
121621	0	1	3.565	15	3	1.59662	18.5	3.565	3.66	8.435	3.47
100006	1	37	0.72	61	12	0.321371	2	1.05	0.72	2.58	1.38
292820	1	9	0.57	17	4	0.33495	9.5	0.66	0.57	2.86	0.75
3629	1	18	0.71	27	6	0.343838	1	1.175	1.64	3	0.71
174151	1	17	0.72	39	10	0.37811	6	0.845	0.97	3.23	0.72
3002	1	17	1.01	40	15	0.488336	4	1.395	1.78	3.93	1.01
3328	1	14	0.89	16	1	0.461228	10	1.345	1.8	3.14	0.89
203717	1	40	1.25	48	5	0.578419	2	1.415	1.25	4.18	1.58
3004	0	2	3.255	4	0	1.50533	74	3.255	2.97	8.45	3.54
3816	0	0	1.74	0	0	0.80286	19	1.74	1.96	4.105	1.52
109910	1	20	0.67	27	5	0.329028	6	0.84	1.01	2.39	0.67
181704	1	14	0.68	22	7	0.291047	15	0.79	0.68	2.5	0.9
3965	0	0	2.385	0	0	1.40336	97	2.385	2.32	5.07	2.45
4026	1	42	0.62	61	12	0.352036	1	0.7	0.78	2.53	0.62
175411	1	12	0.61	18	1	0.262882	6	0.925	0.61	2.3	1.24
211045	1	56	0.28	83	23	0.13148	8	0.29	0.28	0.81	0.3
3109	0	4	1.62	11	0	0.734483	38	1.62	1.52	3.915	1.72
172260	1	16	0.48	26	4	0.255967	3	0.655	0.83	1.86	0.48
172821	1	31	0.43	54	16	0.244286	1	0.47	0.43	1.63	0.51
233667	0	1	1.33	5	0	0.755616	70.5	1.33	1.33	3.595	1.33
4104	0	0	1.785	5	0	0.919133	47	1.785	1.84	4.62	1.73
240389	1	13	0.86	25	9	0.357915	7	0.78	0.86	2.95	0.7
174735	1	20	0.9	27	3	0.528607	9.5	0.93	0.9	2.53	0.96
3355	0	0	2.73	3	0	1.12211	91.5	2.73	2.82	6.995	2.64
149116	1	24	0.91	41	8	0.408667	1	1.215	0.91	3.18	1.52
184432	1	13	1.24	19	1	0.568775	10	1.37	1.24	3.82	1.5
156734	1	49	0.76	59	6	0.393844	4.5	0.79	0.76	3.05	0.82
141135	1	10	0.72	20	3	0.348319	1	1.105	1.49	3.33	0.72
3565	0	0	1.71	3	0	0.775609	22.5	1.71	1.59	3.995	1.83
144131	1	35	0.38	66	14	0.198183	6	0.555	0.73	1.6	0.38
221493	1	17	0.54	31	7	0.26461	5	0.76	0.54	1.82	0.98
4118	0	0	2.645	10	4	1.25371	95.5	2.645	2.7	5.79	2.59
124793	1	8	1.14	10	1	0.524352	3	1.355	1.57	3.67	1.14
3280	1	19	0.61	27	7	0.266148	4	0.59	0.57	2.54	0.61
3389	0	0	1.75	3	0	0.884266	99	1.75	1.6	3.905	1.9
151050	1	27	0.78	65	8	0.407879	11	0.825	0.87	1.93	0.78
218494	1	17	0.61	45	18	0.330341	8	0.625	0.64	2.25	0.61
292868	1	27	0.79	39	4	0.340812	1	1.165	0.79	3.69	1.54
293681	1	40	0.88	65	14	0.425834	9	0.8	0.88	3.47	0.72
3468	0	0	2.33	0	0	0.966515	74	2.33	2.72	4.86	1.94
3588	1	30	0.45	52	17	0.193034	2	0.675	0.9	1.98	0.45
100891	1	21	0.51	35	6	0.262752	3	0.87	0.51	1.97	1.23
240385	1	13	0.77	24	4	0.355135	7	0.74	0.71	2.39	0.77
292996	1	7	0.58	22	4	0.31296	15.5	0.795	1.01	2.1	0.58
101018	1	19	0.8	24	4	0.412265	8	0.835	0.8	2.54	0.87
231048	1	27	0.97	41	10	0.479167	1	1.37	0.97	3.45	1.77
3969	0	0	2.6	9	1	1.29964	98.5	2.6	2.74	6.305	2.46
3424	0	0	3.695	7	1	1.71255	55	3.695	3.63	8.48	3.76
174340	1	25	0.66	34	4	0.327565	4	0.935	0.66	2.74	1.21
168082	1	9	1.57	10	1	0.740702	10	2.185	1.57	4.71	2.8
3057	0	2	1.95	8	0	0.862488	78.5	1.95	1.88	5.265	2.02
213675	1	22	1.09	27	4	0.507055	1	1.46	1.09	3.32	1.83
184507	1	28	0.58	40	7	0.22571	8	0.505	0.58	1.77	0.43
3284	1	46	0.44	64	13	0.207537	2	0.44	0.44	1.57	0.44
242826	1	23	0.84	36	6	0.417792	11	0.965	0.84	3.65	1.09
101344	1	23	0.66	26	1	0.341351	4	0.71	0.76	2.29	0.66
135579	1	18	0.6	44	9	0.310589	2	0.755	0.6	2.09	0.91
3624	0	1	2.125	3	0	1.07837	49	2.125	2.14	5.095	2.11
3551	0	0	1.54	2	0	0.778189	90.5	1.54	1.59	3.875	1.49
310998	1	21	1.21	49	16	0.548296	20.5	1.425	1.21	3.52	1.64
238720	1	33	1.03	41	6	0.516828	9	1.15	1.27	3.36	1.03
3575	1	36	0.61	58	14	0.209472	1	0.51	0.61	2.24	0.41
3392	1	17	1.28	34	3	0.553731	1	1.575	1.87	3.94	1.28
3526	0	3	1.405	20	3	0.635252	27	1.405	1.57	3.905	1.24
3113	1	17	0.53	27	7	0.242179	1	0.76	0.53	1.89	0.99
3368	0	2	1.685	12	0	0.721254	2	1.685	1.64	4.56	1.73
3666	1	15	0.51	27	6	0.245589	91.5	0.65	0.79	1.9	0.51
5014	1	23	0.95	40	5	0.505878	39	1.09	0.95	2.43	1.23
3903	1	18	0.51	27	3	0.280885	18.5	0.67	0.83	2.04	0.51
101742	1	15	1.21	29	5	0.540639	6	1.18	1.21	3.77	1.15
100889	1	14	0.96	15	1	0.487215	73	1.085	1.21	3.01	0.96
161673	1	15	0.55	36	11	0.263815	1	0.67	0.55	2.14	0.79
3769	0	2	1.65	2	0	0.897426	47.5	1.65	1.62	4.01	1.68
174871	1	32	0.89	49	5	0.50975	6	1.24	0.89	2.78	1.59
140581	1	29	0.8	49	12	0.37953	7	0.74	0.8	2.52	0.68
3179	1	26	0.63	38	9	0.301254	3	0.64	0.65	2.3	0.63
3027	1	23	1.28	40	6	0.695916	33	1.58	1.28	4.02	1.88
3600	0	0	1.89	0	0	0.852015	84	1.89	2.05	4.815	1.73
130769	1	33	1.03	56	11	0.585088	70.5	1.14	1.03	2.75	1.25
5015	1	32	1.04	58	16	0.488047	3	1.165	1.04	3.51	1.29
3530	1	25	1.05	40	5	0.550766	32.5	1.33	1.05	4.07	1.61
229722	1	21	0.62	34	6	0.301119	4	0.805	0.62	2.1	0.99
3617	1	46	0.49	68	13	0.253202	4	0.56	0.63	2.32	0.49
240227	1	19	0.45	37	12	0.218161	1	0.775	0.45	2.42	1.1
3658	0	0	1.73	1	0	0.77651	74	1.73	1.91	4.64	1.55
293217	1	20	0.6	25	2	0.32232	15.5	0.85	0.6	2.01	1.1
4073	1	30	0.59	59	15	0.250299	1	0.685	0.78	2.48	0.59
212275	1	20	0.65	31	4	0.310501	5	0.785	0.65	2.46	0.92
3951	1	14	0.93	22	6	0.464943	16.5	0.965	0.93	3.41	1
3362	0	0	2.42	6	1	0.900634	6	2.42	2.65	5.875	2.19
112729	1	37	0.68	51	9	0.401613	3.5	0.915	0.68	2.21	1.15
243772	1	17	0.44	22	2	0.197202	10	1.335	0.44	1.98	2.23
3824	1	16	0.61	36	9	0.271502	1	0.755	0.61	2.41	0.9
3237	0	2	1.18	6	1	0.569567	84.5	1.18	1.16	3.285	1.2
3577	1	31	0.54	41	5	0.289719	1	0.685	0.83	1.99	0.54
3448	1	24	0.92	36	11	0.445985	6	0.91	0.92	3.17	0.9
215275	1	27	0.64	52	13	0.354351	5	0.655	0.67	1.99	0.64
101124	1	14	0.83	26	7	0.464988	88.5	1.085	1.34	2.8	0.83
207396	1	13	0.54	29	10	0.268411	31	0.775	0.54	1.66	1.01
100890	0	2	2.225	9	0	1.21753	85	2.225	2.36	4.945	2.09
152369	1	8	0.87	13	3	0.427779	5	1.35	0.87	3.68	1.83
3390	0	0	2.06	5	2	0.979165	55.5	2.06	2.27	4.545	1.85
3410	0	0	2.255	8	0	1.17817	88.5	2.255	2.42	5.465	2.09
3859	0	0	2.155	0	0	1.05403	62	2.155	2.08	5.105	2.23
3587	1	9	0.47	25	11	0.226436	5	0.595	0.72	2.39	0.47
3102	1	21	1	36	7	0.291576	4	0.78	1	2.72	0.56
237482	1	19	0.55	39	13	0.270032	16.5	0.66	0.77	1.88	0.55
137426	1	17	0.53	29	6	0.275698	4	0.775	0.53	1.96	1.02
293353	0	3	1.75	17	4	0.873744	60.5	1.75	1.5	4.245	2
3269	1	12	0.65	15	2	0.299838	7	0.81	0.65	2.89	0.97
293740	1	31	0.99	60	14	0.436295	1	1.03	0.99	2.73	1.07
151669	1	15	0.43	23	4	0.22469	3	0.47	0.51	1.24	0.43
238181	1	18	0.68	37	9	0.352148	2	0.975	0.68	2.78	1.27
3757	1	31	0.49	35	3	0.268275	1	0.645	0.49	1.78	0.8
3026	1	19	0.63	31	8	0.31081	9	0.85	1.07	2.35	0.63
4022	1	30	0.64	37	3	0.298374	15.5	1	1.36	2.76	0.64
163478	1	23	0.59	40	11	0.309708	1	0.665	0.59	1.96	0.74
100268	1	27	1.12	38	7	0.55814	15.5	1.21	1.12	4.6	1.3
3461	1	29	0.34	32	1	0.176613	12	0.455	0.57	1.87	0.34
252339	1	21	0.58	34	5	0.210716	2	0.505	0.43	2.22	0.58
3058	1	29	0.395	50	14	0.21847	41	0.395	0.37	1.165	0.42
174855	1	18	0.5	23	1	0.260809	4	0.68	0.86	1.57	0.5
118726	0	3	2.545	10	1	1.1861	32.5	2.545	2.47	6.185	2.62
250240	1	40	0.82	76	20	0.500909	4	0.925	0.82	2.13	1.03
150505	1	14	1.05	23	3	0.513953	5	1.275	1.05	3.08	1.5
232204	0	0	2.715	3	0	1.15692	21	2.715	2.67	7.04	2.76
188170	1	32	1.08	37	2	0.613823	21.5	1.11	1.14	3.8	1.08
3029	0	3	2.62	6	2	1.34367	75.5	2.62	2.71	5.86	2.53
3536	1	13	1.71	41	12	0.86593	40	1.94	1.71	5.08	2.17
3115	0	0	1.465	0	0	0.716967	39.5	1.465	1.4	4.2	1.53
204012	1	30	0.59	38	6	0.329516	5	0.645	0.59	1.98	0.7
137482	1	35	1.1	51	8	0.43652	98	0.995	0.89	2.7	1.1
3759	0	0	2.16	0	0	0.943503	31	2.16	2.21	4.615	2.11
116870	1	32	1.13	33	1	0.538707	1	1.595	2.06	4.44	1.13
292826	1	2	1.85	17	3	0.794401	55	1.78	1.71	4.67	1.85
221362	1	23	0.29	41	10	0.167224	2	0.31	0.33	1.06	0.29
3780	1	20	0.52	24	3	0.255881	10	0.78	0.52	2.09	1.04
3059	1	22	0.87	41	8	0.309005	42.5	0.69	0.87	3.4	0.51
114272	1	48	0.48	66	12	0.251053	1	0.55	0.62	1.87	0.48
187823	0	0	2.425	3	0	1.03864	2	2.425	2.47	5.485	2.38
3832	1	12	0.6	20	6	0.314521	6	0.845	0.6	2.19	1.09
3013	0	9	2.74	15	2	1.37168	80.5	2.74	2.86	6.235	2.62
100012	1	20	0.94	35	8	0.448237	9	1.11	0.94	2.85	1.28
242830	1	20	0.67	25	3	0.280468	3	0.63	0.59	2.24	0.67
4092	1	24	0.51	28	2	0.262774	1	0.61	0.71	2.79	0.51
233103	1	21	0.67	34	4	0.321164	3	0.74	0.67	2.79	0.81
3383	1	9	0.62	11	2	0.290678	1	1.035	0.62	2.6	1.45
292998	1	16	0.74	22	1	0.395836	5	0.89	1.04	2.42	0.74
4100	0	1	2.74	7	0	1.29767	91.5	2.74	2.59	6.1	2.89
3251	1	39	0.43	66	14	0.196443	3	0.5	0.43	1.8	0.57
4056	1	17	0.85	29	5	0.423448	12	0.83	0.85	4.02	0.81
115687	1	10	0.49	13	2	0.229262	5	0.79	1.09	2.09	0.49
3367	1	22	0.34	42	15	0.156132	10.5	0.425	0.34	1.57	0.51
3515	0	1	3.415	13	1	1.68058	93	3.415	3.34	7.915	3.49
3813	0	0	2.015	0	0	1.03129	23.5	2.015	2.09	4.37	1.94
100956	0	2	2.73	5	0	1.28962	6.5	2.73	2.92	6.67	2.54
292844	1	20	0.77	28	2	0.362933	3	0.79	0.77	2.67	0.81
4116	0	0	2.655	2	0	1.38312	90.5	2.655	2.67	5.73	2.64
3007	1	21	0.952	35	6	0.453166	6	1.03965	1.04078	2.94171	1.03852
3066	1	23	0.45	42	12	0.213204	15.6869	0.7	0.95	1.98	0.45
3068	1	39	0.72	59	10	0.39922	15.6869	0.86	0.72	2.54	1
3267	1	37	0.63	56	13	0.345556	24.5	0.705	0.78	2.3	0.63
3432	1	46	0.49	68	11	0.258503	15.6869	0.51	0.49	2.64	0.53
3621	1	15	0.52	35	9	0.229091	1	0.895	0.52	2.81	1.27
3625	1	10	0.69	18	4	0.331573	15	0.71	0.69	2.47	0.73
3631	1	17	0.86	37	3	0.416011	22.5	1.21	0.86	3.14	1.56
3633	1	31	0.66	43	8	0.321371	5	0.975	0.66	2.65	1.29
3657	1	27	0.58	40	10	0.297232	15.6869	0.56	0.58	1.76	0.54
3753	1	21	0.35	25	2	0.169489	63	0.435	0.35	1.2	0.52
3762	1	10	0.77	14	2	0.379874	14	0.835	0.9	2.79	0.77
3766	1	19	0.54	26	3	0.253482	4	0.58	0.62	1.42	0.54
3791	1	11	0.8	22	6	0.408098	6.5	0.9	0.8	2.65	1
3792	1	17	0.56	23	3	0.253221	5.5	0.655	0.56	2.33	0.75
4016	1	42	0.555	72	14	0.14082	3	0.555	0.27	1.835	0.84
4020	1	38	0.12	52	9	0.0612263	3	0.24	0.12	0.47	0.36
4024	1	34	0.6	51	12	0.32225	10	0.59	0.6	1.83	0.58
4070	1	24	0.49	34	3	0.256429	15.6869	0.485	0.48	1.39	0.49
4081	1	47	0.952	57	6	0.453166	21.5	1.03965	1.04078	2.94171	1.03852
4082	1	18	0.952	30	6	0.453166	47	1.03965	1.04078	2.94171	1.03852
4083	1	18	0.952	20	1	0.453166	6	1.03965	1.04078	2.94171	1.03852
4124	1	40	0.68	54	11	0.335777	1	0.645	0.68	2.27	0.61
4125	1	40	0.88	44	2	0.459207	14.5	1.185	1.49	2.91	0.88
100002	1	25	0.48	35	3	0.240906	15.6869	0.53	0.48	1.67	0.58
100007	1	24	0.33	33	7	0.17646	15.6869	0.405	0.33	1.19	0.48
100018	1	43	0.49	72	18	0.24342	15.6869	0.6	0.49	1.85	0.71
101025	1	27	0.7	32.7742	7	0.352291	7	0.95	1.2	3.75	0.7
101048	1	24	0.88	28	2	0.439056	13.5	1.055	1.23	2.87	0.88
101070	1	37	0.93	48	6	0.389426	15.6869	0.93	1.13	2.76	0.73
101175	1	20.985	0.32	32.7742	15	0.164987	6	0.31	0.3	1.03	0.32
101186	1	17	0.55	34	15	0.261569	15	0.55	0.65	2.05	0.45
101221	1	18	0.76	25	4	0.330309	1	0.94	0.76	2.33	1.12
101279	1	23	1.68	32.7742	7	0.91646	7	1.885	2.09	4.56	1.68
101675	1	45	0.952	62	9	0.277067	15.6869	0.55	0.56	2.94171	0.54
101680	1	14	0.78	22	5	0.368887	2	0.755	0.73	2.36	0.78
101744	1	30	0.952	45	4	0.444133	3.5	0.8	0.84	2.94171	0.76
101748	1	26	0.72	45	11	0.335996	15.6869	0.785	0.85	2.71	0.72
102003	1	19	1	38	10	0.546733	15.6869	1.22	1.44	4.1	1
102479	1	31	1.35	36	1	0.641038	9	1.7	1.35	3.97	2.05
103813	1	20	0.64	37	3	0.304682	15.6869	0.84	0.64	2.41	1.04
105854	1	39	0.66	55	7	0.220804	15.6869	0.575	0.66	2.81	0.49
109451	1	12	0.55	27	8	0.264605	15.6869	0.55	0.49	2.445	0.61
110350	1	29	1	54	16	0.60233	7.5	1.125	1	3.79	1.25
112926	1	13	0.97	22	3	0.480393	15.6869	1.225	1.48	3.7	0.97
113446	1	34	0.71	44	7	0.382261	15.6869	0.86	0.71	2.46	1.01
113460	1	20	0.87	22	2	0.396741	2	1.21	0.87	2.97	1.55
116043	1	39	0.33	53	8	0.18168	5	0.45	0.33	1.5	0.57
118352	1	14	0.952	24	3	0.485329	6	0.91	0.97	2.94171	0.85
121109	1	33	1.1	38	3	0.489895	2	1.37	1.64	3.81	1.1
121830	1	22	0.77	29	3	0.388628	12.5	0.965	0.77	2.53	1.16
126130	1	15	0.7	21	3	0.349843	25	0.715	0.73	2.33	0.7
130828	1	25	0.69	40	7	0.318481	15.6869	0.68	0.67	2.86	0.69
131120	1	19	0.952	32	5	0.366245	4	0.755	0.68	2.94171	0.83
133743	1	7	0.99	32.7742	2	0.505976	7	1.045	1.1	3	0.99
134442	1	15	0.8	20	2	0.392613	15.6869	0.805	0.8	2.2	0.81
136600	1	25	0.98	40	11	0.477159	14	0.97	0.96	3.17	0.98
136646	1	29	0.952	44	4	0.336888	65	0.7	0.78	2.94171	0.62
137504	1	20	0.65	32.7742	8	0.292913	1	0.655	0.66	2.11	0.65
141031	1	38	0.6	53	8	0.341496	15.6869	0.635	0.6	2.22	0.67
143119	1	32	0.72	32.7742	11	0.390778	2	1.02	1.32	2.46	0.72
143835	1	26	1.08	38	8	0.545144	9	1.035	0.99	3.01	1.08
144147	1	14	0.58	26	7	0.286614	4	0.965	1.35	2.18	0.58
146326	1	35	1.23	40	1	0.638568	15.6869	1.45	1.23	3.93	1.67
148492	1	24	0.31	40	3	0.121507	15.6869	0.265	0.22	1.36	0.31
151111	1	23	0.952	39	5	0.453166	1	1.03965	1.04078	2.94171	1.03852
152031	1	26	0.88	44	6	0.511434	6	1.005	1.13	3.14	0.88
156304	1	28	0.66	45	9	0.382257	15.6869	0.925	1.19	2.43	0.66
157589	1	46	0.952	69	14	0.453166	6	1.03965	1.04078	2.94171	1.03852
162670	1	24	0.97	52	13	0.36555	15.6869	0.83	0.97	3.53	0.69
164268	1	13	0.66	18	5	0.287388	1	0.635	0.61	2.32	0.66
164589	1	47	0.57	79	20	0.293201	3	0.605	0.64	1.92	0.57
164765	1	23	1.02	31	3	0.500977	15.6869	1.035	1.05	3.61	1.02
171635	1	4	1.11	31	14	0.604988	10	1.455	1.11	3.69	1.8
172084	1	38	0.952	58	13	0.453166	1	1.03965	1.04078	2.94171	1.03852
173006	1	12	0.952	19	2	0.453166	15.6869	1.03965	1.04078	2.94171	1.03852
173420	1	3	1.07	32.7742	2	0.590079	14.5	1.46	1.85	3.78	1.07
174209	1	20.985	0.37	32.7742	11	0.195821	20	0.41	0.45	1.94	0.37
175837	1	31	0.52	40	8	0.249879	1	0.73	0.52	1.99	0.94
181208	1	21	1.09	25	1	0.506166	1	1.465	1.09	3.3	1.84
181671	1	38	0.89	42	1	0.347151	15.6869	0.8	0.89	2.74	0.71
186755	1	44	0.952	68	14	0.453166	3	1.03965	1.04078	2.94171	1.03852
195159	1	36	1.02	42	2	0.538413	8	1.17	1.32	3.18	1.02
216970	1	38	0.74	50	7	0.33768	3	0.685	0.63	2.59	0.74
219153	1	28	1.08	54	14	0.464717	1	1.32	1.56	3.2	1.08
219409	1	34	0.952	51	11	0.453166	1	1.03965	1.04078	2.94171	1.03852
219593	1	13	0.69	26	6	0.364781	15.6869	0.85	0.69	2.24	1.01
219756	1	19	0.75	27	2	0.383775	8	0.94	1.13	2.41	0.75
222261	1	22	0.44	29	2	0.20663	3	0.565	0.69	1.41	0.44
223612	1	33	0.952	42	6	0.453166	27	1.03965	1.04078	2.94171	1.03852
226603	1	20.985	1.04	32.7742	11	0.531396	49	1.525	1.04	3.04	2.01
234882	1	39	0.07	76	21	0.0401235	1	0.09	0.07	0.61	0.11
237943	1	27	0.952	47	12	0.453166	10	1.03965	1.04078	2.94171	1.03852
239462	1	20.985	0.69	32.7742	3	0.357171	7	0.905	0.69	2.44	1.12
241069	1	25	0.92	38	8	0.515596	15.6869	1.07	1.22	2.78	0.92
242163	1	25	0.952	33	4	0.660731	24.5	1.22	1.21	2.94171	1.23
244636	1	9	1.09	20	1	0.498447	30	1.2	1.31	3.29	1.09
245591	1	10	0.952	12	1	0.383857	15.6869	0.73	0.77	2.94171	0.69
250888	1	32	0.97	54	12	0.402471	4	1.145	1.32	4.37	0.97
253331	1	26	0.64	32.7742	8	0.296441	6	0.58	0.52	2.06	0.64
253783	1	17	1.03	33	7	0.572479	15.6869	1.205	1.03	2.96	1.38
259291	1	17	1.45	27	5	0.833379	15.6869	1.95	2.45	4.36	1.45
274520	1	20.985	0.57	32.7742	15	0.289478	5	0.55	0.57	1.82	0.53
292840	1	23	0.952	39	3	0.35397	28	0.92	0.66	2.94171	1.18
292878	1	39	0.58	41	1	0.33769	15.6869	1.075	0.58	2.3	1.57
292908	1	19	0.952	28	3	0.455674	15.6869	1.165	1.56	2.94171	0.77
293040	1	41	0.952	60	9	0.453166	3	1.03965	1.04078	2.94171	1.03852
293767	1	28	1.59	48	12	0.601759	15.6869	1.345	1.1	4	1.59
293826	1	33	0.952	55	12	0.311808	9	0.625	0.56	2.94171	0.69
294102	1	25	0.952	41	5	0.453166	15.6869	1.03965	1.04078	2.94171	1.03852
312015	1	11	0.69	27	5	0.308059	15.6869	0.835	0.98	2.28	0.69
319738	1	6	2.03	32.7742	1	0.788072	15	1.92	2.03	4.8	1.81
329289	1	27	0.91	37	4	0.423406	2	1.335	1.76	3.68	0.91
3069	0	1	1.91	2	0	0.768805	91.5	1.91	1.74	5.69	2.08
3270	0	2	1.675	8	1	0.811741	30	1.675	1.66	4.195	1.69
3555	0	20.985	1.055	32.7742	2	0.451899	10.5	1.055	1.09	3.205	1.02
3636	0	0	2.585	4	0	1.31787	14.5	2.585	2.65	5.67	2.52
3637	0	0	2.69	4	1	1.30373	91.5	2.69	2.76	5.55	2.62
3772	0	0	0.952	1	1	0.453166	64	1.03965	1.04078	2.94171	1.03852
3779	0	0	2.01	1	0	0.980405	40	2.01	1.96	4.44	2.06
3806	0	1	1.57	18	0	0.698496	30.5	1.57	1.52	4.035	1.62
3809	0	0	0.952	0	0	0.453166	44	1.03965	1.04078	2.94171	1.03852
3850	0	0	2.47	2	0	1.00208	78.5	2.47	2.32	5.695	2.62
4010	0	0	1.965	4	0	0.829009	81	1.965	2.09	4.83	1.84
4079	0	3	0.952	32.7742	0	0.453166	15.6869	1.03965	1.04078	2.94171	1.03852
4085	0	0	0.952	2	0	0.453166	47	1.03965	1.04078	2.94171	1.03852
103542	0	2	1.965	4	0	0.871125	15.6869	1.965	1.93	4.52	2
106126	0	4	2.215	4	0	1.11961	15.6869	2.215	2.3	4.78	2.13
120545	0	3	1.745	5	1	0.942883	15.6869	1.745	1.89	4.365	1.6
138022	0	0	2.29	2	0	1.06651	15.6869	2.29	2.05	5.75	2.53
149005	0	0	0.952	1	0	0.453166	4	1.03965	1.04078	2.94171	1.03852
149006	0	0	0.952	1	0	0.453166	2	1.03965	1.04078	2.94171	1.03852
149807	0	0	0.952	0	0	0.453166	6	1.03965	1.04078	2.94171	1.03852
149808	0	1	0.952	6	0	0.453166	13	1.03965	1.04078	2.94171	1.03852
162905	0	1	0.952	1	0	0.453166	4	1.03965	1.04078	2.94171	1.03852
165936	0	2	1.975	13	0	0.961696	6	1.975	1.84	4.285	2.11
293407	0	0	0.952	2	0	0.453166	5	1.03965	1.04078	2.94171	1.03852
311373	0	20.985	1.735	32.7742	2	0.770401	47	1.735	2.03	3.875	1.44
311453	0	20.985	1.46	32.7742	0	0.58303	11	1.46	1.71	3.945	1.21
312499	0	1	0.952	3	0	0.453166	13	1.03965	1.04078	2.94171	1.03852
337602	0	0	0.952	0	0	0.453166	4	1.03965	1.04078	2.94171	1.03852

## Sheet: Test_10
PATNO	COHORT	updrs3_score	con_putamen	updrs_totscore	updrs2_score	lowput_expected	upsit_pctl	mean_putamen	DATSCAN_PUTAMEN_L	con_striatum	DATSCAN_PUTAMEN_R
145939	1	34	0.55	52	9	0.290245	3	0.59	0.63	1.91	0.55
3795	1	17	0.72	28	5	0.363709	15.5	0.775	0.83	2.62	0.72
3119	1	25	0.37	38	8	0.193702	27	0.44	0.37	2.12	0.51
3350	0	4	2	6	0	1.09984	100	2	1.87	4.435	2.13
224286	1	14	0.57	28	1	0.299318	5	0.865	0.57	2.39	1.16
4011	1	16	0.88	24	5	0.382577	1	1.25	0.88	3.18	1.62
224574	1	30	0.85	46	8	0.425178	3	0.92	0.85	2.42	0.99
116008	1	21	0.35	36	7	0.181822	9	0.52	0.35	1.59	0.69
3601	1	33	0.93	43	6	0.436717	4	0.955	0.93	3.85	0.98
3440	1	31	0.64	55	12	0.323808	20.5	1.005	1.37	3.01	0.64
3908	0	1	1.995	15	6	1.00348	49	1.995	1.91	4.665	2.08
211239	1	14	0.58	21	4	0.311284	9	0.775	0.58	2.19	0.97
101479	1	11	1.59	19	4	0.707201	3	1.855	2.12	4.77	1.59
131602	1	14	0.79	33	10	0.430505	9	0.795	0.8	2.64	0.79
293831	1	37	0.96	51	6	0.460336	3	0.975	0.99	2.59	0.96
140762	1	24	0.43	46	15	0.183536	66	0.37	0.31	1.24	0.43
217838	1	12	1.16	15	1	0.564465	3	1.215	1.27	4.17	1.16
148093	1	17	0.85	20	1	0.445626	14.5	0.97	0.85	2.93	1.09
223557	1	30	0.9	51	16	0.469709	16	0.88	0.9	2.33	0.86
101799	1	27	0.56	34	3	0.287734	5	0.695	0.56	1.5	0.83
5016	1	31	1.02	49	13	0.515065	12.5	1.08	1.14	3.01	1.02
3955	0	0	3.075	2	0	1.48346	91.5	3.075	3.05	7.065	3.1
113447	0	7	2.315	9	0	1.05207	10	2.315	2.24	5.32	2.39
4108	1	19	0.6	28	4	0.226402	75.5	0.515	0.6	2.59	0.43
3957	1	16	1.02	26	8	0.498178	1	0.97	1.02	3.49	0.92
3450	0	1	1.56	2	0	0.599162	30	1.56	1.25	4.34	1.87
101841	1	39	0.61	59	7	0.317043	2	0.645	0.68	2.24	0.61
292838	1	39	1.59	78	20	0.690195	25	1.59	1.36	4.19	1.82
4057	1	24	0.46	29	4	0.235247	8	0.775	0.46	2.05	1.09
305710	0	0	1.925	6	0	0.866458	24	1.925	1.86	4.47	1.99
142983	1	32	0.86	38	1	0.430071	20.5	1.02	1.18	2.86	0.86
3321	1	14	1.11	23	2	0.507578	7	1.11	1.03	3.21	1.19
5006	1	23	0.62	36	7	0.292709	11	0.575	0.62	1.49	0.53
165174	1	37	0.58	51	11	0.284506	47	0.885	1.19	2.05	0.58
293793	1	9	0.87	13	1	0.413168	64	0.805	0.87	2.41	0.74
3223	1	21	0.34	43	13	0.180797	13.5	0.535	0.34	1.68	0.73
245693	1	21	0.68	32	7	0.311334	3	0.895	1.11	2.47	0.68
170189	1	11	0.26	28	5	0.131703	11	0.38	0.5	1.29	0.26
3218	1	27	0.52	39	6	0.27148	5	0.64	0.76	1.72	0.52
236149	1	27	0.83	43	11	0.419836	7	1.06	0.83	2.63	1.29
3120	1	26	0.6	38	6	0.257972	6	0.625	0.65	2.05	0.6
174364	1	40	0.83	60	4	0.453542	6	0.935	1.04	3.02	0.83
293703	1	37	0.83	58	9	0.441663	5	0.9	0.83	2.83	0.97
3330	1	19	0.64	27	6	0.304381	1	0.685	0.73	1.89	0.64
102529	1	18	0.7	36	4	0.299721	9	0.635	0.7	2.24	0.57
3818	1	22	0.26	39	9	0.129977	1	0.31	0.36	1.01	0.26
156490	1	26	0.75	39	8	0.367661	4	0.93	1.11	2.18	0.75
3750	0	0	2.01	0	0	0.952369	10.5	2.01	2.05	4.715	1.97
3765	0	0	1.9	0	0	0.921706	18.5	1.9	1.88	4.295	1.92
266248	1	32	0.39	57	12	0.219784	4	0.46	0.53	1.44	0.39
121619	1	13	0.67	29	9	0.272396	9	0.605	0.67	1.68	0.54
3752	1	22	0.67	34	3	0.32297	7	0.805	0.94	2.4	0.67
3552	1	33	0.6	41	1	0.303453	2	0.71	0.6	2.17	0.82
101751	1	21	0.56	36	7	0.247619	6	0.7	0.56	2.5	0.84
130028	0	2	2.675	5	0	1.23254	32	2.675	2.63	6.145	2.72
293487	1	18	0.63	24	4	0.294955	4	1.14	0.63	2.71	1.65
3954	1	12	1.39	14	1	0.656646	4	1.645	1.39	4.96	1.9
3478	0	9	0.64	10	0	0.311403	6	0.64	0.74	1.96	0.54
161628	1	37	0.605	71	20	0.282017	2	0.605	0.52	1.895	0.69
3227	1	12	1.09	21	3	0.41578	31	1.025	0.96	2.92	1.09
240384	1	23	0.39	37	6	0.207516	4	0.68	0.39	1.47	0.97
301695	1	8	0.58	14	4	0.279405	3	0.76	0.58	2.24	0.94
3126	1	30	0.51	37	3	0.266776	5	0.8	1.09	1.9	0.51
4103	1	7	0.67	12	4	0.337523	31	0.92	0.67	2.97	1.17
182990	1	14	0.84	20	4	0.405441	1	1.155	1.47	2.99	0.84
101482	1	20	0.53	21	1	0.264805	3	0.675	0.53	2.02	0.82
293795	1	14	0.86	20	5	0.439589	3	1.21	1.56	2.52	0.86
293485	0	3	2.06	3	0	0.84962	6	2.06	1.85	5.025	2.27
311363	1	27	0.62	35	4	0.298543	1	0.915	0.62	2.26	1.21
296083	1	16	0.94	29	2	0.338876	1	0.82	0.94	3.4	0.7
4123	1	41	0.71	51	5	0.326398	12	0.94	0.71	2.46	1.17
4093	1	17	0.81	32	4	0.352104	1	1.08	1.35	3.21	0.81
3205	1	12	1.3	14	1	0.724581	34.5	1.425	1.55	4.09	1.3
293820	1	32	0.61	33	1	0.286002	2	0.65	0.69	2.17	0.61
3061	1	13	0.51	25	2	0.224724	2	0.835	0.51	2.59	1.16
3305	1	15	0.91	23	1	0.477916	6	0.91	0.91	3.09	0.91
3171	0	0	1.785	3	0	0.819825	4	1.785	1.97	4.155	1.6
3162	1	34	0.57	38	2	0.291434	3	0.795	1.02	2	0.57
174615	1	34	0.92	50	6	0.40414	3	0.895	0.92	3.85	0.87
3466	0	2	1.95	5	0	0.899472	50.5	1.95	1.92	4.355	1.98
236926	1	45	0.63	53	5	0.345737	9	0.655	0.68	2.11	0.63
4121	1	29	0.5	33	3	0.237431	100	0.725	0.5	1.56	0.95
3405	0	0	3.325	0	0	1.55372	98.5	3.325	3.31	7.485	3.34
3628	1	21	0.57	31	4	0.31613	5	0.9	1.23	1.8	0.57
3953	1	8	1.02	17	3	0.495102	6	1.775	1.02	2.98	2.53
3072	0	1	2.42	7	0	0.941193	91.5	2.42	2.22	5.9	2.62
121854	1	20	0.98	31	8	0.497102	1	1.42	1.86	3.55	0.98
3701	1	15	0.75	21	2	0.3485	5	1.01	0.75	2.07	1.27
3503	0	0	3.605	1	0	1.39135	78.5	3.605	3.58	8.12	3.63
320651	1	13	1.5	28	8	0.699922	25	1.46	1.42	4.77	1.5
293702	1	42	0.45	56	7	0.222656	5	0.54	0.63	1.62	0.45
3128	1	16	0.46	25	4	0.211053	5	0.48	0.46	1.78	0.5
157264	1	14	0.73	25	5	0.386483	17.5	1.025	0.73	2.79	1.32
293370	1	22	0.44	36	7	0.219788	2	0.55	0.66	1.67	0.44
148699	1	31	0.89	47	8	0.411325	2	0.99	0.89	2.9	1.09
126812	1	20	0.6	35	3	0.322945	7	0.775	0.6	1.79	0.95
140451	0	4	1.91	6	0	0.855314	10.5	1.91	1.85	4.695	1.97
3323	1	28	0.53	54	12	0.282275	11	0.525	0.53	1.34	0.52
170343	1	39	0.36	78	14	0.208541	9.5	0.6	0.84	1.25	0.36
3372	1	19	0.59	32	8	0.325625	3	0.73	0.87	1.77	0.59
3132	1	17	0.71	27	5	0.317177	4	0.69	0.67	2.5	0.71
301568	1	20	0.73	44	12	0.385296	7	0.865	1	2.44	0.73
111099	0	0	2.735	6	1	1.01206	15	2.735	2.85	5.91	2.62
3377	1	4	0.87	12	2	0.383682	10.5	0.935	1	3.1	0.87
3150	1	20	0.65	28	5	0.293389	5.5	0.76	0.65	2.59	0.87
3234	1	12	0.47	17	3	0.255888	5	0.525	0.58	1.68	0.47
211886	1	23	1.66	30	2	0.716769	3	1.585	1.66	5.09	1.51
307388	1	50	1	86	24	0.454352	10	0.945	0.89	3.77	1
3831	1	27	0.43	53	14	0.245107	36	0.665	0.43	1.64	0.9
178413	0	3	3.09	4	0	1.31828	44	3.09	3.06	6.945	3.12
110535	1	16	1.13	19	2	0.572523	62	1.14	1.13	4.15	1.15
3470	1	14	0.89	21	3	0.443249	3	0.95	0.89	2.73	1.01
137499	0	2	2.21	10	0	1.04748	9	2.21	2.24	5.005	2.18
3615	0	1	2.53	2	0	1.29955	93	2.53	2.45	6.165	2.61
101195	0	0	2.055	5	0	0.994608	29	2.055	2.34	4.975	1.77
4033	1	23	0.82	29	0	0.353481	1	1.25	1.68	3.02	0.82
149945	1	20	0.28	51	14	0.139746	4	0.305	0.33	1.25	0.28
102420	1	33	0.52	57	13	0.264984	6.5	0.645	0.52	2.21	0.77
102054	1	27	0.77	35	1	0.398487	11	0.965	1.16	2.69	0.77
173487	1	33	1.25	43	1	0.616585	7	1.305	1.36	3.49	1.25
212097	1	32	0.49	44	9	0.219898	1	0.73	0.97	1.82	0.49
3300	0	0	2.92	2	0	1.31658	66.5	2.92	3.1	7.16	2.74
