# Supplementary material for: Prompting and Fine-Tuning Large Language Models for Parkinson Disease Diagnosis: Comparative Evaluation Study Using the PPMI Structured Dataset
Source: JMIR Med Inform. 2026 Jan 15;14:e77561. doi: 10.2196/77561 (PMC12856398; doi:10.2196/77561)
Supplement: Multimedia Appendix 12 [file medinform_v14i1e77561_app12.zip › Multimedia Appendix 12_rev/Val_data_186.jsonl]

{"messages": [{"role": "system"	"content": "You are a medical expert."}	{"role": "user"	"content": "\n You are a medical expert. Analyze the following test results to determine whether the person likely has Parkinson's disease (Answer: 1) or is a healthy control (Answer: 0). \n Compare the provided values with typical ranges observed in Parkinson's disease patients and healthy individuals. \n The values in parentheses represent the weighted average SHAP values of four tree-based mod…	where higher values indicate greater variable importance.\n \n Test Explanations:\n 1. updrs3_score (0.819): Represents the MDS-UPDRS Part III score	which evaluates motor function through clinical assessments. A higher score indicates more severe motor symptoms.\n 2. con_putamen (0.487): Indicates the dopamine signal intensity ratio between the left and right putamen regions. Parkinson's disease often shows significant asymmetry.\n 3. updrs_totscore (0.345): Refers to the total MDS-UPDRS score	reflecting overall severity. A higher score suggests greater disease severity.\n 4. updrs2_score (0.296): Evaluates difficulties in daily activities reported by patients. A higher score indicates greater difficulty.\n 5. lowput_expected (0.186): Represents the lower expected limit of dopamine signal intensity in the putamen. Below-threshold values suggest dopamine depletion.\n 6. upsit_pctl (0.13…	a biomarker for Parkinson's.\n 7. mean_putamen (0.105): Average dopamine signal intensity across both putamen regions	reflecting dopamine deficiency.\n 8. DATSCAN_PUTAMEN_L (0.093): Dopamine signal intensity in the left putamen. Asymmetry is a hallmark of Parkinson's.\n 9. con_striatum (0.035): Overall dopamine signal intensity in the striatum (including putamen and caudate).\n 10. DATSCAN_PUTAMEN_R (0.031): Dopamine signal intensity in the right putamen. Early Parkinson's often shows left-right asymmetry.\n \n …	respond with `1` if the subject is likely to have Parkinson's disease or `0` if they are healthy.\n \n Information of subject:\n 1. updrs3_score: 17.0\n 2. con_putamen: 0.56\n 3. updrs_totscore: 24.0\n 4. updrs2_score: 1.0\n 5. lowput_expected: 0.3165299104660151\n 6. upsit_pctl: 47.5\n 7. mean_putamen: 0.655\n 8. DATSCAN_PUTAMEN_L: 0.75\n 9. con_striatum: 2.79\n 10. DATSCAN_PUTAMEN_R: 0.56\n\n B…	respond with `1` for Parkinson's disease or `0` for healthy control.\n Your response should contain only the number `1` or `0`	with no additional text.\n Final Answer:\n "}	{"role": "assistant"	"content": " 1"}]}
{"messages": [{"role": "system"	"content": "You are a medical expert."}	{"role": "user"	"content": "\n You are a medical expert. Analyze the following test results to determine whether the person likely has Parkinson's disease (Answer: 1) or is a healthy control (Answer: 0). \n Compare the provided values with typical ranges observed in Parkinson's disease patients and healthy individuals. \n The values in parentheses represent the weighted average SHAP values of four tree-based mod…	where higher values indicate greater variable importance.\n \n Test Explanations:\n 1. updrs3_score (0.819): Represents the MDS-UPDRS Part III score	which evaluates motor function through clinical assessments. A higher score indicates more severe motor symptoms.\n 2. con_putamen (0.487): Indicates the dopamine signal intensity ratio between the left and right putamen regions. Parkinson's disease often shows significant asymmetry.\n 3. updrs_totscore (0.345): Refers to the total MDS-UPDRS score	reflecting overall severity. A higher score suggests greater disease severity.\n 4. updrs2_score (0.296): Evaluates difficulties in daily activities reported by patients. A higher score indicates greater difficulty.\n 5. lowput_expected (0.186): Represents the lower expected limit of dopamine signal intensity in the putamen. Below-threshold values suggest dopamine depletion.\n 6. upsit_pctl (0.13…	a biomarker for Parkinson's.\n 7. mean_putamen (0.105): Average dopamine signal intensity across both putamen regions	reflecting dopamine deficiency.\n 8. DATSCAN_PUTAMEN_L (0.093): Dopamine signal intensity in the left putamen. Asymmetry is a hallmark of Parkinson's.\n 9. con_striatum (0.035): Overall dopamine signal intensity in the striatum (including putamen and caudate).\n 10. DATSCAN_PUTAMEN_R (0.031): Dopamine signal intensity in the right putamen. Early Parkinson's often shows left-right asymmetry.\n \n …	respond with `1` if the subject is likely to have Parkinson's disease or `0` if they are healthy.\n \n Information of subject:\n 1. updrs3_score: 21.0\n 2. con_putamen: 1.0\n 3. updrs_totscore: 37.0\n 4. updrs2_score: 10.0\n 5. lowput_expected: 0.5291389038477342\n 6. upsit_pctl: 1.0\n 7. mean_putamen: 1.0\n 8. DATSCAN_PUTAMEN_L: 1.0\n 9. con_striatum: 3.42\n 10. DATSCAN_PUTAMEN_R: 1.0\n\n Based …	respond with `1` for Parkinson's disease or `0` for healthy control.\n Your response should contain only the number `1` or `0`	with no additional text.\n Final Answer:\n "}	{"role": "assistant"	"content": " 1"}]}
{"messages": [{"role": "system"	"content": "You are a medical expert."}	{"role": "user"	"content": "\n You are a medical expert. Analyze the following test results to determine whether the person likely has Parkinson's disease (Answer: 1) or is a healthy control (Answer: 0). \n Compare the provided values with typical ranges observed in Parkinson's disease patients and healthy individuals. \n The values in parentheses represent the weighted average SHAP values of four tree-based mod…	where higher values indicate greater variable importance.\n \n Test Explanations:\n 1. updrs3_score (0.819): Represents the MDS-UPDRS Part III score	which evaluates motor function through clinical assessments. A higher score indicates more severe motor symptoms.\n 2. con_putamen (0.487): Indicates the dopamine signal intensity ratio between the left and right putamen regions. Parkinson's disease often shows significant asymmetry.\n 3. updrs_totscore (0.345): Refers to the total MDS-UPDRS score	reflecting overall severity. A higher score suggests greater disease severity.\n 4. updrs2_score (0.296): Evaluates difficulties in daily activities reported by patients. A higher score indicates greater difficulty.\n 5. lowput_expected (0.186): Represents the lower expected limit of dopamine signal intensity in the putamen. Below-threshold values suggest dopamine depletion.\n 6. upsit_pctl (0.13…	a biomarker for Parkinson's.\n 7. mean_putamen (0.105): Average dopamine signal intensity across both putamen regions	reflecting dopamine deficiency.\n 8. DATSCAN_PUTAMEN_L (0.093): Dopamine signal intensity in the left putamen. Asymmetry is a hallmark of Parkinson's.\n 9. con_striatum (0.035): Overall dopamine signal intensity in the striatum (including putamen and caudate).\n 10. DATSCAN_PUTAMEN_R (0.031): Dopamine signal intensity in the right putamen. Early Parkinson's often shows left-right asymmetry.\n \n …	respond with `1` if the subject is likely to have Parkinson's disease or `0` if they are healthy.\n \n Information of subject:\n 1. updrs3_score: 30.0\n 2. con_putamen: 0.9520000000000001\n 3. updrs_totscore: 45.0\n 4. updrs2_score: 4.0\n 5. lowput_expected: 0.4441327652127039\n 6. upsit_pctl: 3.5\n 7. mean_putamen: 0.8\n 8. DATSCAN_PUTAMEN_L: 0.84\n 9. con_striatum: 2.941714285714286\n 10. DATSC…	respond with `1` for Parkinson's disease or `0` for healthy control.\n Your response should contain only the number `1` or `0`	with no additional text.\n Final Answer:\n "}	{"role": "assistant"	"content": " 1"}]}
{"messages": [{"role": "system"	"content": "You are a medical expert."}	{"role": "user"	"content": "\n You are a medical expert. Analyze the following test results to determine whether the person likely has Parkinson's disease (Answer: 1) or is a healthy control (Answer: 0). \n Compare the provided values with typical ranges observed in Parkinson's disease patients and healthy individuals. \n The values in parentheses represent the weighted average SHAP values of four tree-based mod…	where higher values indicate greater variable importance.\n \n Test Explanations:\n 1. updrs3_score (0.819): Represents the MDS-UPDRS Part III score	which evaluates motor function through clinical assessments. A higher score indicates more severe motor symptoms.\n 2. con_putamen (0.487): Indicates the dopamine signal intensity ratio between the left and right putamen regions. Parkinson's disease often shows significant asymmetry.\n 3. updrs_totscore (0.345): Refers to the total MDS-UPDRS score	reflecting overall severity. A higher score suggests greater disease severity.\n 4. updrs2_score (0.296): Evaluates difficulties in daily activities reported by patients. A higher score indicates greater difficulty.\n 5. lowput_expected (0.186): Represents the lower expected limit of dopamine signal intensity in the putamen. Below-threshold values suggest dopamine depletion.\n 6. upsit_pctl (0.13…	a biomarker for Parkinson's.\n 7. mean_putamen (0.105): Average dopamine signal intensity across both putamen regions	reflecting dopamine deficiency.\n 8. DATSCAN_PUTAMEN_L (0.093): Dopamine signal intensity in the left putamen. Asymmetry is a hallmark of Parkinson's.\n 9. con_striatum (0.035): Overall dopamine signal intensity in the striatum (including putamen and caudate).\n 10. DATSCAN_PUTAMEN_R (0.031): Dopamine signal intensity in the right putamen. Early Parkinson's often shows left-right asymmetry.\n \n …	respond with `1` if the subject is likely to have Parkinson's disease or `0` if they are healthy.\n \n Information of subject:\n 1. updrs3_score: 1.0\n 2. con_putamen: 2.36\n 3. updrs_totscore: 5.0\n 4. updrs2_score: 1.0\n 5. lowput_expected: 1.250188140395617\n 6. upsit_pctl: 64.0\n 7. mean_putamen: 2.36\n 8. DATSCAN_PUTAMEN_L: 2.44\n 9. con_striatum: 5.685\n 10. DATSCAN_PUTAMEN_R: 2.28\n\n Base…	respond with `1` for Parkinson's disease or `0` for healthy control.\n Your response should contain only the number `1` or `0`	with no additional text.\n Final Answer:\n "}	{"role": "assistant"	"content": " 0"}]}
{"messages": [{"role": "system"	"content": "You are a medical expert."}	{"role": "user"	"content": "\n You are a medical expert. Analyze the following test results to determine whether the person likely has Parkinson's disease (Answer: 1) or is a healthy control (Answer: 0). \n Compare the provided values with typical ranges observed in Parkinson's disease patients and healthy individuals. \n The values in parentheses represent the weighted average SHAP values of four tree-based mod…	where higher values indicate greater variable importance.\n \n Test Explanations:\n 1. updrs3_score (0.819): Represents the MDS-UPDRS Part III score	which evaluates motor function through clinical assessments. A higher score indicates more severe motor symptoms.\n 2. con_putamen (0.487): Indicates the dopamine signal intensity ratio between the left and right putamen regions. Parkinson's disease often shows significant asymmetry.\n 3. updrs_totscore (0.345): Refers to the total MDS-UPDRS score	reflecting overall severity. A higher score suggests greater disease severity.\n 4. updrs2_score (0.296): Evaluates difficulties in daily activities reported by patients. A higher score indicates greater difficulty.\n 5. lowput_expected (0.186): Represents the lower expected limit of dopamine signal intensity in the putamen. Below-threshold values suggest dopamine depletion.\n 6. upsit_pctl (0.13…	a biomarker for Parkinson's.\n 7. mean_putamen (0.105): Average dopamine signal intensity across both putamen regions	reflecting dopamine deficiency.\n 8. DATSCAN_PUTAMEN_L (0.093): Dopamine signal intensity in the left putamen. Asymmetry is a hallmark of Parkinson's.\n 9. con_striatum (0.035): Overall dopamine signal intensity in the striatum (including putamen and caudate).\n 10. DATSCAN_PUTAMEN_R (0.031): Dopamine signal intensity in the right putamen. Early Parkinson's often shows left-right asymmetry.\n \n …	respond with `1` if the subject is likely to have Parkinson's disease or `0` if they are healthy.\n \n Information of subject:\n 1. updrs3_score: 10.0\n 2. con_putamen: 0.79\n 3. updrs_totscore: 10.0\n 4. updrs2_score: 0.0\n 5. lowput_expected: 0.3840820315569842\n 6. upsit_pctl: 3.0\n 7. mean_putamen: 0.815\n 8. DATSCAN_PUTAMEN_L: 0.84\n 9. con_striatum: 2.65\n 10. DATSCAN_PUTAMEN_R: 0.79\n\n Ba…	respond with `1` for Parkinson's disease or `0` for healthy control.\n Your response should contain only the number `1` or `0`	with no additional text.\n Final Answer:\n "}	{"role": "assistant"	"content": " 1"}]}
{"messages": [{"role": "system"	"content": "You are a medical expert."}	{"role": "user"	"content": "\n You are a medical expert. Analyze the following test results to determine whether the person likely has Parkinson's disease (Answer: 1) or is a healthy control (Answer: 0). \n Compare the provided values with typical ranges observed in Parkinson's disease patients and healthy individuals. \n The values in parentheses represent the weighted average SHAP values of four tree-based mod…	where higher values indicate greater variable importance.\n \n Test Explanations:\n 1. updrs3_score (0.819): Represents the MDS-UPDRS Part III score	which evaluates motor function through clinical assessments. A higher score indicates more severe motor symptoms.\n 2. con_putamen (0.487): Indicates the dopamine signal intensity ratio between the left and right putamen regions. Parkinson's disease often shows significant asymmetry.\n 3. updrs_totscore (0.345): Refers to the total MDS-UPDRS score	reflecting overall severity. A higher score suggests greater disease severity.\n 4. updrs2_score (0.296): Evaluates difficulties in daily activities reported by patients. A higher score indicates greater difficulty.\n 5. lowput_expected (0.186): Represents the lower expected limit of dopamine signal intensity in the putamen. Below-threshold values suggest dopamine depletion.\n 6. upsit_pctl (0.13…	a biomarker for Parkinson's.\n 7. mean_putamen (0.105): Average dopamine signal intensity across both putamen regions	reflecting dopamine deficiency.\n 8. DATSCAN_PUTAMEN_L (0.093): Dopamine signal intensity in the left putamen. Asymmetry is a hallmark of Parkinson's.\n 9. con_striatum (0.035): Overall dopamine signal intensity in the striatum (including putamen and caudate).\n 10. DATSCAN_PUTAMEN_R (0.031): Dopamine signal intensity in the right putamen. Early Parkinson's often shows left-right asymmetry.\n \n …	respond with `1` if the subject is likely to have Parkinson's disease or `0` if they are healthy.\n \n Information of subject:\n 1. updrs3_score: 29.0\n 2. con_putamen: 0.79\n 3. updrs_totscore: 37.0\n 4. updrs2_score: 7.0\n 5. lowput_expected: 0.3575735326687661\n 6. upsit_pctl: 1.0\n 7. mean_putamen: 0.9\n 8. DATSCAN_PUTAMEN_L: 1.01\n 9. con_striatum: 2.61\n 10. DATSCAN_PUTAMEN_R: 0.79\n\n Base…	respond with `1` for Parkinson's disease or `0` for healthy control.\n Your response should contain only the number `1` or `0`	with no additional text.\n Final Answer:\n "}	{"role": "assistant"	"content": " 1"}]}
{"messages": [{"role": "system"	"content": "You are a medical expert."}	{"role": "user"	"content": "\n You are a medical expert. Analyze the following test results to determine whether the person likely has Parkinson's disease (Answer: 1) or is a healthy control (Answer: 0). \n Compare the provided values with typical ranges observed in Parkinson's disease patients and healthy individuals. \n The values in parentheses represent the weighted average SHAP values of four tree-based mod…	where higher values indicate greater variable importance.\n \n Test Explanations:\n 1. updrs3_score (0.819): Represents the MDS-UPDRS Part III score	which evaluates motor function through clinical assessments. A higher score indicates more severe motor symptoms.\n 2. con_putamen (0.487): Indicates the dopamine signal intensity ratio between the left and right putamen regions. Parkinson's disease often shows significant asymmetry.\n 3. updrs_totscore (0.345): Refers to the total MDS-UPDRS score	reflecting overall severity. A higher score suggests greater disease severity.\n 4. updrs2_score (0.296): Evaluates difficulties in daily activities reported by patients. A higher score indicates greater difficulty.\n 5. lowput_expected (0.186): Represents the lower expected limit of dopamine signal intensity in the putamen. Below-threshold values suggest dopamine depletion.\n 6. upsit_pctl (0.13…	a biomarker for Parkinson's.\n 7. mean_putamen (0.105): Average dopamine signal intensity across both putamen regions	reflecting dopamine deficiency.\n 8. DATSCAN_PUTAMEN_L (0.093): Dopamine signal intensity in the left putamen. Asymmetry is a hallmark of Parkinson's.\n 9. con_striatum (0.035): Overall dopamine signal intensity in the striatum (including putamen and caudate).\n 10. DATSCAN_PUTAMEN_R (0.031): Dopamine signal intensity in the right putamen. Early Parkinson's often shows left-right asymmetry.\n \n …	respond with `1` if the subject is likely to have Parkinson's disease or `0` if they are healthy.\n \n Information of subject:\n 1. updrs3_score: 18.0\n 2. con_putamen: 0.76\n 3. updrs_totscore: 38.0\n 4. updrs2_score: 5.0\n 5. lowput_expected: 0.3789238614242928\n 6. upsit_pctl: 5.0\n 7. mean_putamen: 1.005\n 8. DATSCAN_PUTAMEN_L: 1.25\n 9. con_striatum: 2.82\n 10. DATSCAN_PUTAMEN_R: 0.76\n\n Ba…	respond with `1` for Parkinson's disease or `0` for healthy control.\n Your response should contain only the number `1` or `0`	with no additional text.\n Final Answer:\n "}	{"role": "assistant"	"content": " 1"}]}
{"messages": [{"role": "system"	"content": "You are a medical expert."}	{"role": "user"	"content": "\n You are a medical expert. Analyze the following test results to determine whether the person likely has Parkinson's disease (Answer: 1) or is a healthy control (Answer: 0). \n Compare the provided values with typical ranges observed in Parkinson's disease patients and healthy individuals. \n The values in parentheses represent the weighted average SHAP values of four tree-based mod…	where higher values indicate greater variable importance.\n \n Test Explanations:\n 1. updrs3_score (0.819): Represents the MDS-UPDRS Part III score	which evaluates motor function through clinical assessments. A higher score indicates more severe motor symptoms.\n 2. con_putamen (0.487): Indicates the dopamine signal intensity ratio between the left and right putamen regions. Parkinson's disease often shows significant asymmetry.\n 3. updrs_totscore (0.345): Refers to the total MDS-UPDRS score	reflecting overall severity. A higher score suggests greater disease severity.\n 4. updrs2_score (0.296): Evaluates difficulties in daily activities reported by patients. A higher score indicates greater difficulty.\n 5. lowput_expected (0.186): Represents the lower expected limit of dopamine signal intensity in the putamen. Below-threshold values suggest dopamine depletion.\n 6. upsit_pctl (0.13…	a biomarker for Parkinson's.\n 7. mean_putamen (0.105): Average dopamine signal intensity across both putamen regions	reflecting dopamine deficiency.\n 8. DATSCAN_PUTAMEN_L (0.093): Dopamine signal intensity in the left putamen. Asymmetry is a hallmark of Parkinson's.\n 9. con_striatum (0.035): Overall dopamine signal intensity in the striatum (including putamen and caudate).\n 10. DATSCAN_PUTAMEN_R (0.031): Dopamine signal intensity in the right putamen. Early Parkinson's often shows left-right asymmetry.\n \n …	respond with `1` if the subject is likely to have Parkinson's disease or `0` if they are healthy.\n \n Information of subject:\n 1. updrs3_score: 29.0\n 2. con_putamen: 0.39\n 3. updrs_totscore: 49.0\n 4. updrs2_score: 10.0\n 5. lowput_expected: 0.1679042958059681\n 6. upsit_pctl: 6.0\n 7. mean_putamen: 0.36\n 8. DATSCAN_PUTAMEN_L: 0.39\n 9. con_striatum: 1.21\n 10. DATSCAN_PUTAMEN_R: 0.33\n\n Ba…	respond with `1` for Parkinson's disease or `0` for healthy control.\n Your response should contain only the number `1` or `0`	with no additional text.\n Final Answer:\n "}	{"role": "assistant"	"content": " 1"}]}
{"messages": [{"role": "system"	"content": "You are a medical expert."}	{"role": "user"	"content": "\n You are a medical expert. Analyze the following test results to determine whether the person likely has Parkinson's disease (Answer: 1) or is a healthy control (Answer: 0). \n Compare the provided values with typical ranges observed in Parkinson's disease patients and healthy individuals. \n The values in parentheses represent the weighted average SHAP values of four tree-based mod…	where higher values indicate greater variable importance.\n \n Test Explanations:\n 1. updrs3_score (0.819): Represents the MDS-UPDRS Part III score	which evaluates motor function through clinical assessments. A higher score indicates more severe motor symptoms.\n 2. con_putamen (0.487): Indicates the dopamine signal intensity ratio between the left and right putamen regions. Parkinson's disease often shows significant asymmetry.\n 3. updrs_totscore (0.345): Refers to the total MDS-UPDRS score	reflecting overall severity. A higher score suggests greater disease severity.\n 4. updrs2_score (0.296): Evaluates difficulties in daily activities reported by patients. A higher score indicates greater difficulty.\n 5. lowput_expected (0.186): Represents the lower expected limit of dopamine signal intensity in the putamen. Below-threshold values suggest dopamine depletion.\n 6. upsit_pctl (0.13…	a biomarker for Parkinson's.\n 7. mean_putamen (0.105): Average dopamine signal intensity across both putamen regions	reflecting dopamine deficiency.\n 8. DATSCAN_PUTAMEN_L (0.093): Dopamine signal intensity in the left putamen. Asymmetry is a hallmark of Parkinson's.\n 9. con_striatum (0.035): Overall dopamine signal intensity in the striatum (including putamen and caudate).\n 10. DATSCAN_PUTAMEN_R (0.031): Dopamine signal intensity in the right putamen. Early Parkinson's often shows left-right asymmetry.\n \n …	respond with `1` if the subject is likely to have Parkinson's disease or `0` if they are healthy.\n \n Information of subject:\n 1. updrs3_score: 25.0\n 2. con_putamen: 0.7\n 3. updrs_totscore: 40.0\n 4. updrs2_score: 4.0\n 5. lowput_expected: 0.345124902728471\n 6. upsit_pctl: 1.0\n 7. mean_putamen: 0.7749999999999999\n 8. DATSCAN_PUTAMEN_L: 0.7\n 9. con_striatum: 2.67\n 10. DATSCAN_PUTAMEN_R: 0…	respond with `1` for Parkinson's disease or `0` for healthy control.\n Your response should contain only the number `1` or `0`	with no additional text.\n Final Answer:\n "}	{"role": "assistant"	"content": " 1"}]}
{"messages": [{"role": "system"	"content": "You are a medical expert."}	{"role": "user"	"content": "\n You are a medical expert. Analyze the following test results to determine whether the person likely has Parkinson's disease (Answer: 1) or is a healthy control (Answer: 0). \n Compare the provided values with typical ranges observed in Parkinson's disease patients and healthy individuals. \n The values in parentheses represent the weighted average SHAP values of four tree-based mod…	where higher values indicate greater variable importance.\n \n Test Explanations:\n 1. updrs3_score (0.819): Represents the MDS-UPDRS Part III score	which evaluates motor function through clinical assessments. A higher score indicates more severe motor symptoms.\n 2. con_putamen (0.487): Indicates the dopamine signal intensity ratio between the left and right putamen regions. Parkinson's disease often shows significant asymmetry.\n 3. updrs_totscore (0.345): Refers to the total MDS-UPDRS score	reflecting overall severity. A higher score suggests greater disease severity.\n 4. updrs2_score (0.296): Evaluates difficulties in daily activities reported by patients. A higher score indicates greater difficulty.\n 5. lowput_expected (0.186): Represents the lower expected limit of dopamine signal intensity in the putamen. Below-threshold values suggest dopamine depletion.\n 6. upsit_pctl (0.13…	a biomarker for Parkinson's.\n 7. mean_putamen (0.105): Average dopamine signal intensity across both putamen regions	reflecting dopamine deficiency.\n 8. DATSCAN_PUTAMEN_L (0.093): Dopamine signal intensity in the left putamen. Asymmetry is a hallmark of Parkinson's.\n 9. con_striatum (0.035): Overall dopamine signal intensity in the striatum (including putamen and caudate).\n 10. DATSCAN_PUTAMEN_R (0.031): Dopamine signal intensity in the right putamen. Early Parkinson's often shows left-right asymmetry.\n \n …	respond with `1` if the subject is likely to have Parkinson's disease or `0` if they are healthy.\n \n Information of subject:\n 1. updrs3_score: 26.0\n 2. con_putamen: 1.1\n 3. updrs_totscore: 32.0\n 4. updrs2_score: 3.0\n 5. lowput_expected: 0.564813536414811\n 6. upsit_pctl: 6.0\n 7. mean_putamen: 1.065\n 8. DATSCAN_PUTAMEN_L: 1.1\n 9. con_striatum: 4.21\n 10. DATSCAN_PUTAMEN_R: 1.03\n\n Based…	respond with `1` for Parkinson's disease or `0` for healthy control.\n Your response should contain only the number `1` or `0`	with no additional text.\n Final Answer:\n "}	{"role": "assistant"	"content": " 1"}]}
{"messages": [{"role": "system"	"content": "You are a medical expert."}	{"role": "user"	"content": "\n You are a medical expert. Analyze the following test results to determine whether the person likely has Parkinson's disease (Answer: 1) or is a healthy control (Answer: 0). \n Compare the provided values with typical ranges observed in Parkinson's disease patients and healthy individuals. \n The values in parentheses represent the weighted average SHAP values of four tree-based mod…	where higher values indicate greater variable importance.\n \n Test Explanations:\n 1. updrs3_score (0.819): Represents the MDS-UPDRS Part III score	which evaluates motor function through clinical assessments. A higher score indicates more severe motor symptoms.\n 2. con_putamen (0.487): Indicates the dopamine signal intensity ratio between the left and right putamen regions. Parkinson's disease often shows significant asymmetry.\n 3. updrs_totscore (0.345): Refers to the total MDS-UPDRS score	reflecting overall severity. A higher score suggests greater disease severity.\n 4. updrs2_score (0.296): Evaluates difficulties in daily activities reported by patients. A higher score indicates greater difficulty.\n 5. lowput_expected (0.186): Represents the lower expected limit of dopamine signal intensity in the putamen. Below-threshold values suggest dopamine depletion.\n 6. upsit_pctl (0.13…	a biomarker for Parkinson's.\n 7. mean_putamen (0.105): Average dopamine signal intensity across both putamen regions	reflecting dopamine deficiency.\n 8. DATSCAN_PUTAMEN_L (0.093): Dopamine signal intensity in the left putamen. Asymmetry is a hallmark of Parkinson's.\n 9. con_striatum (0.035): Overall dopamine signal intensity in the striatum (including putamen and caudate).\n 10. DATSCAN_PUTAMEN_R (0.031): Dopamine signal intensity in the right putamen. Early Parkinson's often shows left-right asymmetry.\n \n …	respond with `1` if the subject is likely to have Parkinson's disease or `0` if they are healthy.\n \n Information of subject:\n 1. updrs3_score: 0.0\n 2. con_putamen: 2.015\n 3. updrs_totscore: 0.0\n 4. updrs2_score: 0.0\n 5. lowput_expected: 1.031291474764432\n 6. upsit_pctl: 23.5\n 7. mean_putamen: 2.015\n 8. DATSCAN_PUTAMEN_L: 2.09\n 9. con_striatum: 4.369999999999999\n 10. DATSCAN_PUTAMEN_R:…	respond with `1` for Parkinson's disease or `0` for healthy control.\n Your response should contain only the number `1` or `0`	with no additional text.\n Final Answer:\n "}	{"role": "assistant"	"content": " 0"}]}
{"messages": [{"role": "system"	"content": "You are a medical expert."}	{"role": "user"	"content": "\n You are a medical expert. Analyze the following test results to determine whether the person likely has Parkinson's disease (Answer: 1) or is a healthy control (Answer: 0). \n Compare the provided values with typical ranges observed in Parkinson's disease patients and healthy individuals. \n The values in parentheses represent the weighted average SHAP values of four tree-based mod…	where higher values indicate greater variable importance.\n \n Test Explanations:\n 1. updrs3_score (0.819): Represents the MDS-UPDRS Part III score	which evaluates motor function through clinical assessments. A higher score indicates more severe motor symptoms.\n 2. con_putamen (0.487): Indicates the dopamine signal intensity ratio between the left and right putamen regions. Parkinson's disease often shows significant asymmetry.\n 3. updrs_totscore (0.345): Refers to the total MDS-UPDRS score	reflecting overall severity. A higher score suggests greater disease severity.\n 4. updrs2_score (0.296): Evaluates difficulties in daily activities reported by patients. A higher score indicates greater difficulty.\n 5. lowput_expected (0.186): Represents the lower expected limit of dopamine signal intensity in the putamen. Below-threshold values suggest dopamine depletion.\n 6. upsit_pctl (0.13…	a biomarker for Parkinson's.\n 7. mean_putamen (0.105): Average dopamine signal intensity across both putamen regions	reflecting dopamine deficiency.\n 8. DATSCAN_PUTAMEN_L (0.093): Dopamine signal intensity in the left putamen. Asymmetry is a hallmark of Parkinson's.\n 9. con_striatum (0.035): Overall dopamine signal intensity in the striatum (including putamen and caudate).\n 10. DATSCAN_PUTAMEN_R (0.031): Dopamine signal intensity in the right putamen. Early Parkinson's often shows left-right asymmetry.\n \n …	respond with `1` if the subject is likely to have Parkinson's disease or `0` if they are healthy.\n \n Information of subject:\n 1. updrs3_score: 18.0\n 2. con_putamen: 0.9520000000000001\n 3. updrs_totscore: 30.0\n 4. updrs2_score: 6.0\n 5. lowput_expected: 0.4531662442376283\n 6. upsit_pctl: 47.0\n 7. mean_putamen: 1.039652173913043\n 8. DATSCAN_PUTAMEN_L: 1.040782608695652\n 9. con_striatum: 2…	respond with `1` for Parkinson's disease or `0` for healthy control.\n Your response should contain only the number `1` or `0`	with no additional text.\n Final Answer:\n "}	{"role": "assistant"	"content": " 1"}]}
{"messages": [{"role": "system"	"content": "You are a medical expert."}	{"role": "user"	"content": "\n You are a medical expert. Analyze the following test results to determine whether the person likely has Parkinson's disease (Answer: 1) or is a healthy control (Answer: 0). \n Compare the provided values with typical ranges observed in Parkinson's disease patients and healthy individuals. \n The values in parentheses represent the weighted average SHAP values of four tree-based mod…	where higher values indicate greater variable importance.\n \n Test Explanations:\n 1. updrs3_score (0.819): Represents the MDS-UPDRS Part III score	which evaluates motor function through clinical assessments. A higher score indicates more severe motor symptoms.\n 2. con_putamen (0.487): Indicates the dopamine signal intensity ratio between the left and right putamen regions. Parkinson's disease often shows significant asymmetry.\n 3. updrs_totscore (0.345): Refers to the total MDS-UPDRS score	reflecting overall severity. A higher score suggests greater disease severity.\n 4. updrs2_score (0.296): Evaluates difficulties in daily activities reported by patients. A higher score indicates greater difficulty.\n 5. lowput_expected (0.186): Represents the lower expected limit of dopamine signal intensity in the putamen. Below-threshold values suggest dopamine depletion.\n 6. upsit_pctl (0.13…	a biomarker for Parkinson's.\n 7. mean_putamen (0.105): Average dopamine signal intensity across both putamen regions	reflecting dopamine deficiency.\n 8. DATSCAN_PUTAMEN_L (0.093): Dopamine signal intensity in the left putamen. Asymmetry is a hallmark of Parkinson's.\n 9. con_striatum (0.035): Overall dopamine signal intensity in the striatum (including putamen and caudate).\n 10. DATSCAN_PUTAMEN_R (0.031): Dopamine signal intensity in the right putamen. Early Parkinson's often shows left-right asymmetry.\n \n …	respond with `1` if the subject is likely to have Parkinson's disease or `0` if they are healthy.\n \n Information of subject:\n 1. updrs3_score: 16.0\n 2. con_putamen: 0.68\n 3. updrs_totscore: 20.0\n 4. updrs2_score: 1.0\n 5. lowput_expected: 0.2898044592508363\n 6. upsit_pctl: 1.0\n 7. mean_putamen: 0.665\n 8. DATSCAN_PUTAMEN_L: 0.68\n 9. con_striatum: 2.87\n 10. DATSCAN_PUTAMEN_R: 0.65\n\n Ba…	respond with `1` for Parkinson's disease or `0` for healthy control.\n Your response should contain only the number `1` or `0`	with no additional text.\n Final Answer:\n "}	{"role": "assistant"	"content": " 1"}]}
{"messages": [{"role": "system"	"content": "You are a medical expert."}	{"role": "user"	"content": "\n You are a medical expert. Analyze the following test results to determine whether the person likely has Parkinson's disease (Answer: 1) or is a healthy control (Answer: 0). \n Compare the provided values with typical ranges observed in Parkinson's disease patients and healthy individuals. \n The values in parentheses represent the weighted average SHAP values of four tree-based mod…	where higher values indicate greater variable importance.\n \n Test Explanations:\n 1. updrs3_score (0.819): Represents the MDS-UPDRS Part III score	which evaluates motor function through clinical assessments. A higher score indicates more severe motor symptoms.\n 2. con_putamen (0.487): Indicates the dopamine signal intensity ratio between the left and right putamen regions. Parkinson's disease often shows significant asymmetry.\n 3. updrs_totscore (0.345): Refers to the total MDS-UPDRS score	reflecting overall severity. A higher score suggests greater disease severity.\n 4. updrs2_score (0.296): Evaluates difficulties in daily activities reported by patients. A higher score indicates greater difficulty.\n 5. lowput_expected (0.186): Represents the lower expected limit of dopamine signal intensity in the putamen. Below-threshold values suggest dopamine depletion.\n 6. upsit_pctl (0.13…	a biomarker for Parkinson's.\n 7. mean_putamen (0.105): Average dopamine signal intensity across both putamen regions	reflecting dopamine deficiency.\n 8. DATSCAN_PUTAMEN_L (0.093): Dopamine signal intensity in the left putamen. Asymmetry is a hallmark of Parkinson's.\n 9. con_striatum (0.035): Overall dopamine signal intensity in the striatum (including putamen and caudate).\n 10. DATSCAN_PUTAMEN_R (0.031): Dopamine signal intensity in the right putamen. Early Parkinson's often shows left-right asymmetry.\n \n …	respond with `1` if the subject is likely to have Parkinson's disease or `0` if they are healthy.\n \n Information of subject:\n 1. updrs3_score: 0.0\n 2. con_putamen: 1.985\n 3. updrs_totscore: 3.0\n 4. updrs2_score: 0.0\n 5. lowput_expected: 0.9281633300591731\n 6. upsit_pctl: 97.0\n 7. mean_putamen: 1.985\n 8. DATSCAN_PUTAMEN_L: 1.86\n 9. con_striatum: 4.32\n 10. DATSCAN_PUTAMEN_R: 2.11\n\n Ba…	respond with `1` for Parkinson's disease or `0` for healthy control.\n Your response should contain only the number `1` or `0`	with no additional text.\n Final Answer:\n "}	{"role": "assistant"	"content": " 0"}]}
{"messages": [{"role": "system"	"content": "You are a medical expert."}	{"role": "user"	"content": "\n You are a medical expert. Analyze the following test results to determine whether the person likely has Parkinson's disease (Answer: 1) or is a healthy control (Answer: 0). \n Compare the provided values with typical ranges observed in Parkinson's disease patients and healthy individuals. \n The values in parentheses represent the weighted average SHAP values of four tree-based mod…	where higher values indicate greater variable importance.\n \n Test Explanations:\n 1. updrs3_score (0.819): Represents the MDS-UPDRS Part III score	which evaluates motor function through clinical assessments. A higher score indicates more severe motor symptoms.\n 2. con_putamen (0.487): Indicates the dopamine signal intensity ratio between the left and right putamen regions. Parkinson's disease often shows significant asymmetry.\n 3. updrs_totscore (0.345): Refers to the total MDS-UPDRS score	reflecting overall severity. A higher score suggests greater disease severity.\n 4. updrs2_score (0.296): Evaluates difficulties in daily activities reported by patients. A higher score indicates greater difficulty.\n 5. lowput_expected (0.186): Represents the lower expected limit of dopamine signal intensity in the putamen. Below-threshold values suggest dopamine depletion.\n 6. upsit_pctl (0.13…	a biomarker for Parkinson's.\n 7. mean_putamen (0.105): Average dopamine signal intensity across both putamen regions	reflecting dopamine deficiency.\n 8. DATSCAN_PUTAMEN_L (0.093): Dopamine signal intensity in the left putamen. Asymmetry is a hallmark of Parkinson's.\n 9. con_striatum (0.035): Overall dopamine signal intensity in the striatum (including putamen and caudate).\n 10. DATSCAN_PUTAMEN_R (0.031): Dopamine signal intensity in the right putamen. Early Parkinson's often shows left-right asymmetry.\n \n …	respond with `1` if the subject is likely to have Parkinson's disease or `0` if they are healthy.\n \n Information of subject:\n 1. updrs3_score: 34.0\n 2. con_putamen: 0.61\n 3. updrs_totscore: 40.0\n 4. updrs2_score: 5.0\n 5. lowput_expected: 0.2923872126996879\n 6. upsit_pctl: 63.0\n 7. mean_putamen: 0.74\n 8. DATSCAN_PUTAMEN_L: 0.87\n 9. con_striatum: 1.79\n 10. DATSCAN_PUTAMEN_R: 0.61\n\n Ba…	respond with `1` for Parkinson's disease or `0` for healthy control.\n Your response should contain only the number `1` or `0`	with no additional text.\n Final Answer:\n "}	{"role": "assistant"	"content": " 1"}]}
{"messages": [{"role": "system"	"content": "You are a medical expert."}	{"role": "user"	"content": "\n You are a medical expert. Analyze the following test results to determine whether the person likely has Parkinson's disease (Answer: 1) or is a healthy control (Answer: 0). \n Compare the provided values with typical ranges observed in Parkinson's disease patients and healthy individuals. \n The values in parentheses represent the weighted average SHAP values of four tree-based mod…	where higher values indicate greater variable importance.\n \n Test Explanations:\n 1. updrs3_score (0.819): Represents the MDS-UPDRS Part III score	which evaluates motor function through clinical assessments. A higher score indicates more severe motor symptoms.\n 2. con_putamen (0.487): Indicates the dopamine signal intensity ratio between the left and right putamen regions. Parkinson's disease often shows significant asymmetry.\n 3. updrs_totscore (0.345): Refers to the total MDS-UPDRS score	reflecting overall severity. A higher score suggests greater disease severity.\n 4. updrs2_score (0.296): Evaluates difficulties in daily activities reported by patients. A higher score indicates greater difficulty.\n 5. lowput_expected (0.186): Represents the lower expected limit of dopamine signal intensity in the putamen. Below-threshold values suggest dopamine depletion.\n 6. upsit_pctl (0.13…	a biomarker for Parkinson's.\n 7. mean_putamen (0.105): Average dopamine signal intensity across both putamen regions	reflecting dopamine deficiency.\n 8. DATSCAN_PUTAMEN_L (0.093): Dopamine signal intensity in the left putamen. Asymmetry is a hallmark of Parkinson's.\n 9. con_striatum (0.035): Overall dopamine signal intensity in the striatum (including putamen and caudate).\n 10. DATSCAN_PUTAMEN_R (0.031): Dopamine signal intensity in the right putamen. Early Parkinson's often shows left-right asymmetry.\n \n …	respond with `1` if the subject is likely to have Parkinson's disease or `0` if they are healthy.\n \n Information of subject:\n 1. updrs3_score: 41.0\n 2. con_putamen: 0.5\n 3. updrs_totscore: 71.0\n 4. updrs2_score: 20.0\n 5. lowput_expected: 0.2522865280998463\n 6. upsit_pctl: 4.0\n 7. mean_putamen: 0.79\n 8. DATSCAN_PUTAMEN_L: 1.08\n 9. con_striatum: 2.71\n 10. DATSCAN_PUTAMEN_R: 0.5\n\n Base…	respond with `1` for Parkinson's disease or `0` for healthy control.\n Your response should contain only the number `1` or `0`	with no additional text.\n Final Answer:\n "}	{"role": "assistant"	"content": " 1"}]}
{"messages": [{"role": "system"	"content": "You are a medical expert."}	{"role": "user"	"content": "\n You are a medical expert. Analyze the following test results to determine whether the person likely has Parkinson's disease (Answer: 1) or is a healthy control (Answer: 0). \n Compare the provided values with typical ranges observed in Parkinson's disease patients and healthy individuals. \n The values in parentheses represent the weighted average SHAP values of four tree-based mod…	where higher values indicate greater variable importance.\n \n Test Explanations:\n 1. updrs3_score (0.819): Represents the MDS-UPDRS Part III score	which evaluates motor function through clinical assessments. A higher score indicates more severe motor symptoms.\n 2. con_putamen (0.487): Indicates the dopamine signal intensity ratio between the left and right putamen regions. Parkinson's disease often shows significant asymmetry.\n 3. updrs_totscore (0.345): Refers to the total MDS-UPDRS score	reflecting overall severity. A higher score suggests greater disease severity.\n 4. updrs2_score (0.296): Evaluates difficulties in daily activities reported by patients. A higher score indicates greater difficulty.\n 5. lowput_expected (0.186): Represents the lower expected limit of dopamine signal intensity in the putamen. Below-threshold values suggest dopamine depletion.\n 6. upsit_pctl (0.13…	a biomarker for Parkinson's.\n 7. mean_putamen (0.105): Average dopamine signal intensity across both putamen regions	reflecting dopamine deficiency.\n 8. DATSCAN_PUTAMEN_L (0.093): Dopamine signal intensity in the left putamen. Asymmetry is a hallmark of Parkinson's.\n 9. con_striatum (0.035): Overall dopamine signal intensity in the striatum (including putamen and caudate).\n 10. DATSCAN_PUTAMEN_R (0.031): Dopamine signal intensity in the right putamen. Early Parkinson's often shows left-right asymmetry.\n \n …	respond with `1` if the subject is likely to have Parkinson's disease or `0` if they are healthy.\n \n Information of subject:\n 1. updrs3_score: 4.0\n 2. con_putamen: 2.15\n 3. updrs_totscore: 9.0\n 4. updrs2_score: 1.0\n 5. lowput_expected: 1.141229826718309\n 6. upsit_pctl: 41.0\n 7. mean_putamen: 2.15\n 8. DATSCAN_PUTAMEN_L: 2.31\n 9. con_striatum: 4.88\n 10. DATSCAN_PUTAMEN_R: 1.99\n\n Based…	respond with `1` for Parkinson's disease or `0` for healthy control.\n Your response should contain only the number `1` or `0`	with no additional text.\n Final Answer:\n "}	{"role": "assistant"	"content": " 0"}]}
{"messages": [{"role": "system"	"content": "You are a medical expert."}	{"role": "user"	"content": "\n You are a medical expert. Analyze the following test results to determine whether the person likely has Parkinson's disease (Answer: 1) or is a healthy control (Answer: 0). \n Compare the provided values with typical ranges observed in Parkinson's disease patients and healthy individuals. \n The values in parentheses represent the weighted average SHAP values of four tree-based mod…	where higher values indicate greater variable importance.\n \n Test Explanations:\n 1. updrs3_score (0.819): Represents the MDS-UPDRS Part III score	which evaluates motor function through clinical assessments. A higher score indicates more severe motor symptoms.\n 2. con_putamen (0.487): Indicates the dopamine signal intensity ratio between the left and right putamen regions. Parkinson's disease often shows significant asymmetry.\n 3. updrs_totscore (0.345): Refers to the total MDS-UPDRS score	reflecting overall severity. A higher score suggests greater disease severity.\n 4. updrs2_score (0.296): Evaluates difficulties in daily activities reported by patients. A higher score indicates greater difficulty.\n 5. lowput_expected (0.186): Represents the lower expected limit of dopamine signal intensity in the putamen. Below-threshold values suggest dopamine depletion.\n 6. upsit_pctl (0.13…	a biomarker for Parkinson's.\n 7. mean_putamen (0.105): Average dopamine signal intensity across both putamen regions	reflecting dopamine deficiency.\n 8. DATSCAN_PUTAMEN_L (0.093): Dopamine signal intensity in the left putamen. Asymmetry is a hallmark of Parkinson's.\n 9. con_striatum (0.035): Overall dopamine signal intensity in the striatum (including putamen and caudate).\n 10. DATSCAN_PUTAMEN_R (0.031): Dopamine signal intensity in the right putamen. Early Parkinson's often shows left-right asymmetry.\n \n …	respond with `1` if the subject is likely to have Parkinson's disease or `0` if they are healthy.\n \n Information of subject:\n 1. updrs3_score: 41.0\n 2. con_putamen: 0.9\n 3. updrs_totscore: 62.0\n 4. updrs2_score: 9.0\n 5. lowput_expected: 0.4898384029818678\n 6. upsit_pctl: 13.0\n 7. mean_putamen: 0.91\n 8. DATSCAN_PUTAMEN_L: 0.9\n 9. con_striatum: 3.24\n 10. DATSCAN_PUTAMEN_R: 0.92\n\n Base…	respond with `1` for Parkinson's disease or `0` for healthy control.\n Your response should contain only the number `1` or `0`	with no additional text.\n Final Answer:\n "}	{"role": "assistant"	"content": " 1"}]}
{"messages": [{"role": "system"	"content": "You are a medical expert."}	{"role": "user"	"content": "\n You are a medical expert. Analyze the following test results to determine whether the person likely has Parkinson's disease (Answer: 1) or is a healthy control (Answer: 0). \n Compare the provided values with typical ranges observed in Parkinson's disease patients and healthy individuals. \n The values in parentheses represent the weighted average SHAP values of four tree-based mod…	where higher values indicate greater variable importance.\n \n Test Explanations:\n 1. updrs3_score (0.819): Represents the MDS-UPDRS Part III score	which evaluates motor function through clinical assessments. A higher score indicates more severe motor symptoms.\n 2. con_putamen (0.487): Indicates the dopamine signal intensity ratio between the left and right putamen regions. Parkinson's disease often shows significant asymmetry.\n 3. updrs_totscore (0.345): Refers to the total MDS-UPDRS score	reflecting overall severity. A higher score suggests greater disease severity.\n 4. updrs2_score (0.296): Evaluates difficulties in daily activities reported by patients. A higher score indicates greater difficulty.\n 5. lowput_expected (0.186): Represents the lower expected limit of dopamine signal intensity in the putamen. Below-threshold values suggest dopamine depletion.\n 6. upsit_pctl (0.13…	a biomarker for Parkinson's.\n 7. mean_putamen (0.105): Average dopamine signal intensity across both putamen regions	reflecting dopamine deficiency.\n 8. DATSCAN_PUTAMEN_L (0.093): Dopamine signal intensity in the left putamen. Asymmetry is a hallmark of Parkinson's.\n 9. con_striatum (0.035): Overall dopamine signal intensity in the striatum (including putamen and caudate).\n 10. DATSCAN_PUTAMEN_R (0.031): Dopamine signal intensity in the right putamen. Early Parkinson's often shows left-right asymmetry.\n \n …	respond with `1` if the subject is likely to have Parkinson's disease or `0` if they are healthy.\n \n Information of subject:\n 1. updrs3_score: 0.0\n 2. con_putamen: 3.15\n 3. updrs_totscore: 3.0\n 4. updrs2_score: 0.0\n 5. lowput_expected: 1.168803363745633\n 6. upsit_pctl: 91.5\n 7. mean_putamen: 3.15\n 8. DATSCAN_PUTAMEN_L: 3.3\n 9. con_striatum: 7.225\n 10. DATSCAN_PUTAMEN_R: 3.0\n\n Based …	respond with `1` for Parkinson's disease or `0` for healthy control.\n Your response should contain only the number `1` or `0`	with no additional text.\n Final Answer:\n "}	{"role": "assistant"	"content": " 0"}]}
{"messages": [{"role": "system"	"content": "You are a medical expert."}	{"role": "user"	"content": "\n You are a medical expert. Analyze the following test results to determine whether the person likely has Parkinson's disease (Answer: 1) or is a healthy control (Answer: 0). \n Compare the provided values with typical ranges observed in Parkinson's disease patients and healthy individuals. \n The values in parentheses represent the weighted average SHAP values of four tree-based mod…	where higher values indicate greater variable importance.\n \n Test Explanations:\n 1. updrs3_score (0.819): Represents the MDS-UPDRS Part III score	which evaluates motor function through clinical assessments. A higher score indicates more severe motor symptoms.\n 2. con_putamen (0.487): Indicates the dopamine signal intensity ratio between the left and right putamen regions. Parkinson's disease often shows significant asymmetry.\n 3. updrs_totscore (0.345): Refers to the total MDS-UPDRS score	reflecting overall severity. A higher score suggests greater disease severity.\n 4. updrs2_score (0.296): Evaluates difficulties in daily activities reported by patients. A higher score indicates greater difficulty.\n 5. lowput_expected (0.186): Represents the lower expected limit of dopamine signal intensity in the putamen. Below-threshold values suggest dopamine depletion.\n 6. upsit_pctl (0.13…	a biomarker for Parkinson's.\n 7. mean_putamen (0.105): Average dopamine signal intensity across both putamen regions	reflecting dopamine deficiency.\n 8. DATSCAN_PUTAMEN_L (0.093): Dopamine signal intensity in the left putamen. Asymmetry is a hallmark of Parkinson's.\n 9. con_striatum (0.035): Overall dopamine signal intensity in the striatum (including putamen and caudate).\n 10. DATSCAN_PUTAMEN_R (0.031): Dopamine signal intensity in the right putamen. Early Parkinson's often shows left-right asymmetry.\n \n …	respond with `1` if the subject is likely to have Parkinson's disease or `0` if they are healthy.\n \n Information of subject:\n 1. updrs3_score: 6.0\n 2. con_putamen: 0.9\n 3. updrs_totscore: 7.0\n 4. updrs2_score: 1.0\n 5. lowput_expected: 0.3209872265551589\n 6. upsit_pctl: 1.0\n 7. mean_putamen: 0.75\n 8. DATSCAN_PUTAMEN_L: 0.9\n 9. con_striatum: 3.13\n 10. DATSCAN_PUTAMEN_R: 0.6\n\n Based on…	respond with `1` for Parkinson's disease or `0` for healthy control.\n Your response should contain only the number `1` or `0`	with no additional text.\n Final Answer:\n "}	{"role": "assistant"	"content": " 1"}]}
{"messages": [{"role": "system"	"content": "You are a medical expert."}	{"role": "user"	"content": "\n You are a medical expert. Analyze the following test results to determine whether the person likely has Parkinson's disease (Answer: 1) or is a healthy control (Answer: 0). \n Compare the provided values with typical ranges observed in Parkinson's disease patients and healthy individuals. \n The values in parentheses represent the weighted average SHAP values of four tree-based mod…	where higher values indicate greater variable importance.\n \n Test Explanations:\n 1. updrs3_score (0.819): Represents the MDS-UPDRS Part III score	which evaluates motor function through clinical assessments. A higher score indicates more severe motor symptoms.\n 2. con_putamen (0.487): Indicates the dopamine signal intensity ratio between the left and right putamen regions. Parkinson's disease often shows significant asymmetry.\n 3. updrs_totscore (0.345): Refers to the total MDS-UPDRS score	reflecting overall severity. A higher score suggests greater disease severity.\n 4. updrs2_score (0.296): Evaluates difficulties in daily activities reported by patients. A higher score indicates greater difficulty.\n 5. lowput_expected (0.186): Represents the lower expected limit of dopamine signal intensity in the putamen. Below-threshold values suggest dopamine depletion.\n 6. upsit_pctl (0.13…	a biomarker for Parkinson's.\n 7. mean_putamen (0.105): Average dopamine signal intensity across both putamen regions	reflecting dopamine deficiency.\n 8. DATSCAN_PUTAMEN_L (0.093): Dopamine signal intensity in the left putamen. Asymmetry is a hallmark of Parkinson's.\n 9. con_striatum (0.035): Overall dopamine signal intensity in the striatum (including putamen and caudate).\n 10. DATSCAN_PUTAMEN_R (0.031): Dopamine signal intensity in the right putamen. Early Parkinson's often shows left-right asymmetry.\n \n …	respond with `1` if the subject is likely to have Parkinson's disease or `0` if they are healthy.\n \n Information of subject:\n 1. updrs3_score: 21.0\n 2. con_putamen: 0.65\n 3. updrs_totscore: 33.0\n 4. updrs2_score: 9.0\n 5. lowput_expected: 0.2935717342873015\n 6. upsit_pctl: 1.0\n 7. mean_putamen: 0.8400000000000001\n 8. DATSCAN_PUTAMEN_L: 0.65\n 9. con_striatum: 2.77\n 10. DATSCAN_PUTAMEN_R…	respond with `1` for Parkinson's disease or `0` for healthy control.\n Your response should contain only the number `1` or `0`	with no additional text.\n Final Answer:\n "}	{"role": "assistant"	"content": " 1"}]}
{"messages": [{"role": "system"	"content": "You are a medical expert."}	{"role": "user"	"content": "\n You are a medical expert. Analyze the following test results to determine whether the person likely has Parkinson's disease (Answer: 1) or is a healthy control (Answer: 0). \n Compare the provided values with typical ranges observed in Parkinson's disease patients and healthy individuals. \n The values in parentheses represent the weighted average SHAP values of four tree-based mod…	where higher values indicate greater variable importance.\n \n Test Explanations:\n 1. updrs3_score (0.819): Represents the MDS-UPDRS Part III score	which evaluates motor function through clinical assessments. A higher score indicates more severe motor symptoms.\n 2. con_putamen (0.487): Indicates the dopamine signal intensity ratio between the left and right putamen regions. Parkinson's disease often shows significant asymmetry.\n 3. updrs_totscore (0.345): Refers to the total MDS-UPDRS score	reflecting overall severity. A higher score suggests greater disease severity.\n 4. updrs2_score (0.296): Evaluates difficulties in daily activities reported by patients. A higher score indicates greater difficulty.\n 5. lowput_expected (0.186): Represents the lower expected limit of dopamine signal intensity in the putamen. Below-threshold values suggest dopamine depletion.\n 6. upsit_pctl (0.13…	a biomarker for Parkinson's.\n 7. mean_putamen (0.105): Average dopamine signal intensity across both putamen regions	reflecting dopamine deficiency.\n 8. DATSCAN_PUTAMEN_L (0.093): Dopamine signal intensity in the left putamen. Asymmetry is a hallmark of Parkinson's.\n 9. con_striatum (0.035): Overall dopamine signal intensity in the striatum (including putamen and caudate).\n 10. DATSCAN_PUTAMEN_R (0.031): Dopamine signal intensity in the right putamen. Early Parkinson's often shows left-right asymmetry.\n \n …	respond with `1` if the subject is likely to have Parkinson's disease or `0` if they are healthy.\n \n Information of subject:\n 1. updrs3_score: 4.0\n 2. con_putamen: 2.625\n 3. updrs_totscore: 9.0\n 4. updrs2_score: 3.0\n 5. lowput_expected: 1.204615891770685\n 6. upsit_pctl: 9.0\n 7. mean_putamen: 2.625\n 8. DATSCAN_PUTAMEN_L: 2.34\n 9. con_striatum: 6.17\n 10. DATSCAN_PUTAMEN_R: 2.91\n\n Base…	respond with `1` for Parkinson's disease or `0` for healthy control.\n Your response should contain only the number `1` or `0`	with no additional text.\n Final Answer:\n "}	{"role": "assistant"	"content": " 0"}]}
{"messages": [{"role": "system"	"content": "You are a medical expert."}	{"role": "user"	"content": "\n You are a medical expert. Analyze the following test results to determine whether the person likely has Parkinson's disease (Answer: 1) or is a healthy control (Answer: 0). \n Compare the provided values with typical ranges observed in Parkinson's disease patients and healthy individuals. \n The values in parentheses represent the weighted average SHAP values of four tree-based mod…	where higher values indicate greater variable importance.\n \n Test Explanations:\n 1. updrs3_score (0.819): Represents the MDS-UPDRS Part III score	which evaluates motor function through clinical assessments. A higher score indicates more severe motor symptoms.\n 2. con_putamen (0.487): Indicates the dopamine signal intensity ratio between the left and right putamen regions. Parkinson's disease often shows significant asymmetry.\n 3. updrs_totscore (0.345): Refers to the total MDS-UPDRS score	reflecting overall severity. A higher score suggests greater disease severity.\n 4. updrs2_score (0.296): Evaluates difficulties in daily activities reported by patients. A higher score indicates greater difficulty.\n 5. lowput_expected (0.186): Represents the lower expected limit of dopamine signal intensity in the putamen. Below-threshold values suggest dopamine depletion.\n 6. upsit_pctl (0.13…	a biomarker for Parkinson's.\n 7. mean_putamen (0.105): Average dopamine signal intensity across both putamen regions	reflecting dopamine deficiency.\n 8. DATSCAN_PUTAMEN_L (0.093): Dopamine signal intensity in the left putamen. Asymmetry is a hallmark of Parkinson's.\n 9. con_striatum (0.035): Overall dopamine signal intensity in the striatum (including putamen and caudate).\n 10. DATSCAN_PUTAMEN_R (0.031): Dopamine signal intensity in the right putamen. Early Parkinson's often shows left-right asymmetry.\n \n …	respond with `1` if the subject is likely to have Parkinson's disease or `0` if they are healthy.\n \n Information of subject:\n 1. updrs3_score: 0.0\n 2. con_putamen: 3.695\n 3. updrs_totscore: 7.0\n 4. updrs2_score: 1.0\n 5. lowput_expected: 1.712547325446227\n 6. upsit_pctl: 55.0\n 7. mean_putamen: 3.695\n 8. DATSCAN_PUTAMEN_L: 3.63\n 9. con_striatum: 8.48\n 10. DATSCAN_PUTAMEN_R: 3.76\n\n Bas…	respond with `1` for Parkinson's disease or `0` for healthy control.\n Your response should contain only the number `1` or `0`	with no additional text.\n Final Answer:\n "}	{"role": "assistant"	"content": " 0"}]}
{"messages": [{"role": "system"	"content": "You are a medical expert."}	{"role": "user"	"content": "\n You are a medical expert. Analyze the following test results to determine whether the person likely has Parkinson's disease (Answer: 1) or is a healthy control (Answer: 0). \n Compare the provided values with typical ranges observed in Parkinson's disease patients and healthy individuals. \n The values in parentheses represent the weighted average SHAP values of four tree-based mod…	where higher values indicate greater variable importance.\n \n Test Explanations:\n 1. updrs3_score (0.819): Represents the MDS-UPDRS Part III score	which evaluates motor function through clinical assessments. A higher score indicates more severe motor symptoms.\n 2. con_putamen (0.487): Indicates the dopamine signal intensity ratio between the left and right putamen regions. Parkinson's disease often shows significant asymmetry.\n 3. updrs_totscore (0.345): Refers to the total MDS-UPDRS score	reflecting overall severity. A higher score suggests greater disease severity.\n 4. updrs2_score (0.296): Evaluates difficulties in daily activities reported by patients. A higher score indicates greater difficulty.\n 5. lowput_expected (0.186): Represents the lower expected limit of dopamine signal intensity in the putamen. Below-threshold values suggest dopamine depletion.\n 6. upsit_pctl (0.13…	a biomarker for Parkinson's.\n 7. mean_putamen (0.105): Average dopamine signal intensity across both putamen regions	reflecting dopamine deficiency.\n 8. DATSCAN_PUTAMEN_L (0.093): Dopamine signal intensity in the left putamen. Asymmetry is a hallmark of Parkinson's.\n 9. con_striatum (0.035): Overall dopamine signal intensity in the striatum (including putamen and caudate).\n 10. DATSCAN_PUTAMEN_R (0.031): Dopamine signal intensity in the right putamen. Early Parkinson's often shows left-right asymmetry.\n \n …	respond with `1` if the subject is likely to have Parkinson's disease or `0` if they are healthy.\n \n Information of subject:\n 1. updrs3_score: 12.0\n 2. con_putamen: 0.94\n 3. updrs_totscore: 29.0\n 4. updrs2_score: 7.0\n 5. lowput_expected: 0.5135101589326663\n 6. upsit_pctl: 1.0\n 7. mean_putamen: 1.05\n 8. DATSCAN_PUTAMEN_L: 0.94\n 9. con_striatum: 3.01\n 10. DATSCAN_PUTAMEN_R: 1.16\n\n Bas…	respond with `1` for Parkinson's disease or `0` for healthy control.\n Your response should contain only the number `1` or `0`	with no additional text.\n Final Answer:\n "}	{"role": "assistant"	"content": " 1"}]}
{"messages": [{"role": "system"	"content": "You are a medical expert."}	{"role": "user"	"content": "\n You are a medical expert. Analyze the following test results to determine whether the person likely has Parkinson's disease (Answer: 1) or is a healthy control (Answer: 0). \n Compare the provided values with typical ranges observed in Parkinson's disease patients and healthy individuals. \n The values in parentheses represent the weighted average SHAP values of four tree-based mod…	where higher values indicate greater variable importance.\n \n Test Explanations:\n 1. updrs3_score (0.819): Represents the MDS-UPDRS Part III score	which evaluates motor function through clinical assessments. A higher score indicates more severe motor symptoms.\n 2. con_putamen (0.487): Indicates the dopamine signal intensity ratio between the left and right putamen regions. Parkinson's disease often shows significant asymmetry.\n 3. updrs_totscore (0.345): Refers to the total MDS-UPDRS score	reflecting overall severity. A higher score suggests greater disease severity.\n 4. updrs2_score (0.296): Evaluates difficulties in daily activities reported by patients. A higher score indicates greater difficulty.\n 5. lowput_expected (0.186): Represents the lower expected limit of dopamine signal intensity in the putamen. Below-threshold values suggest dopamine depletion.\n 6. upsit_pctl (0.13…	a biomarker for Parkinson's.\n 7. mean_putamen (0.105): Average dopamine signal intensity across both putamen regions	reflecting dopamine deficiency.\n 8. DATSCAN_PUTAMEN_L (0.093): Dopamine signal intensity in the left putamen. Asymmetry is a hallmark of Parkinson's.\n 9. con_striatum (0.035): Overall dopamine signal intensity in the striatum (including putamen and caudate).\n 10. DATSCAN_PUTAMEN_R (0.031): Dopamine signal intensity in the right putamen. Early Parkinson's often shows left-right asymmetry.\n \n …	respond with `1` if the subject is likely to have Parkinson's disease or `0` if they are healthy.\n \n Information of subject:\n 1. updrs3_score: 17.0\n 2. con_putamen: 0.52\n 3. updrs_totscore: 36.0\n 4. updrs2_score: 15.0\n 5. lowput_expected: 0.2896965381446851\n 6. upsit_pctl: 3.0\n 7. mean_putamen: 0.53\n 8. DATSCAN_PUTAMEN_L: 0.52\n 9. con_striatum: 2.39\n 10. DATSCAN_PUTAMEN_R: 0.54\n\n Ba…	respond with `1` for Parkinson's disease or `0` for healthy control.\n Your response should contain only the number `1` or `0`	with no additional text.\n Final Answer:\n "}	{"role": "assistant"	"content": " 1"}]}
{"messages": [{"role": "system"	"content": "You are a medical expert."}	{"role": "user"	"content": "\n You are a medical expert. Analyze the following test results to determine whether the person likely has Parkinson's disease (Answer: 1) or is a healthy control (Answer: 0). \n Compare the provided values with typical ranges observed in Parkinson's disease patients and healthy individuals. \n The values in parentheses represent the weighted average SHAP values of four tree-based mod…	where higher values indicate greater variable importance.\n \n Test Explanations:\n 1. updrs3_score (0.819): Represents the MDS-UPDRS Part III score	which evaluates motor function through clinical assessments. A higher score indicates more severe motor symptoms.\n 2. con_putamen (0.487): Indicates the dopamine signal intensity ratio between the left and right putamen regions. Parkinson's disease often shows significant asymmetry.\n 3. updrs_totscore (0.345): Refers to the total MDS-UPDRS score	reflecting overall severity. A higher score suggests greater disease severity.\n 4. updrs2_score (0.296): Evaluates difficulties in daily activities reported by patients. A higher score indicates greater difficulty.\n 5. lowput_expected (0.186): Represents the lower expected limit of dopamine signal intensity in the putamen. Below-threshold values suggest dopamine depletion.\n 6. upsit_pctl (0.13…	a biomarker for Parkinson's.\n 7. mean_putamen (0.105): Average dopamine signal intensity across both putamen regions	reflecting dopamine deficiency.\n 8. DATSCAN_PUTAMEN_L (0.093): Dopamine signal intensity in the left putamen. Asymmetry is a hallmark of Parkinson's.\n 9. con_striatum (0.035): Overall dopamine signal intensity in the striatum (including putamen and caudate).\n 10. DATSCAN_PUTAMEN_R (0.031): Dopamine signal intensity in the right putamen. Early Parkinson's often shows left-right asymmetry.\n \n …	respond with `1` if the subject is likely to have Parkinson's disease or `0` if they are healthy.\n \n Information of subject:\n 1. updrs3_score: 2.0\n 2. con_putamen: 2.73\n 3. updrs_totscore: 5.0\n 4. updrs2_score: 0.0\n 5. lowput_expected: 1.289616874592987\n 6. upsit_pctl: 6.5\n 7. mean_putamen: 2.73\n 8. DATSCAN_PUTAMEN_L: 2.92\n 9. con_striatum: 6.67\n 10. DATSCAN_PUTAMEN_R: 2.54\n\n Based …	respond with `1` for Parkinson's disease or `0` for healthy control.\n Your response should contain only the number `1` or `0`	with no additional text.\n Final Answer:\n "}	{"role": "assistant"	"content": " 0"}]}
{"messages": [{"role": "system"	"content": "You are a medical expert."}	{"role": "user"	"content": "\n You are a medical expert. Analyze the following test results to determine whether the person likely has Parkinson's disease (Answer: 1) or is a healthy control (Answer: 0). \n Compare the provided values with typical ranges observed in Parkinson's disease patients and healthy individuals. \n The values in parentheses represent the weighted average SHAP values of four tree-based mod…	where higher values indicate greater variable importance.\n \n Test Explanations:\n 1. updrs3_score (0.819): Represents the MDS-UPDRS Part III score	which evaluates motor function through clinical assessments. A higher score indicates more severe motor symptoms.\n 2. con_putamen (0.487): Indicates the dopamine signal intensity ratio between the left and right putamen regions. Parkinson's disease often shows significant asymmetry.\n 3. updrs_totscore (0.345): Refers to the total MDS-UPDRS score	reflecting overall severity. A higher score suggests greater disease severity.\n 4. updrs2_score (0.296): Evaluates difficulties in daily activities reported by patients. A higher score indicates greater difficulty.\n 5. lowput_expected (0.186): Represents the lower expected limit of dopamine signal intensity in the putamen. Below-threshold values suggest dopamine depletion.\n 6. upsit_pctl (0.13…	a biomarker for Parkinson's.\n 7. mean_putamen (0.105): Average dopamine signal intensity across both putamen regions	reflecting dopamine deficiency.\n 8. DATSCAN_PUTAMEN_L (0.093): Dopamine signal intensity in the left putamen. Asymmetry is a hallmark of Parkinson's.\n 9. con_striatum (0.035): Overall dopamine signal intensity in the striatum (including putamen and caudate).\n 10. DATSCAN_PUTAMEN_R (0.031): Dopamine signal intensity in the right putamen. Early Parkinson's often shows left-right asymmetry.\n \n …	respond with `1` if the subject is likely to have Parkinson's disease or `0` if they are healthy.\n \n Information of subject:\n 1. updrs3_score: 20.0\n 2. con_putamen: 0.9\n 3. updrs_totscore: 27.0\n 4. updrs2_score: 3.0\n 5. lowput_expected: 0.5286069191411318\n 6. upsit_pctl: 9.5\n 7. mean_putamen: 0.9299999999999999\n 8. DATSCAN_PUTAMEN_L: 0.9\n 9. con_striatum: 2.53\n 10. DATSCAN_PUTAMEN_R: …	respond with `1` for Parkinson's disease or `0` for healthy control.\n Your response should contain only the number `1` or `0`	with no additional text.\n Final Answer:\n "}	{"role": "assistant"	"content": " 1"}]}
{"messages": [{"role": "system"	"content": "You are a medical expert."}	{"role": "user"	"content": "\n You are a medical expert. Analyze the following test results to determine whether the person likely has Parkinson's disease (Answer: 1) or is a healthy control (Answer: 0). \n Compare the provided values with typical ranges observed in Parkinson's disease patients and healthy individuals. \n The values in parentheses represent the weighted average SHAP values of four tree-based mod…	where higher values indicate greater variable importance.\n \n Test Explanations:\n 1. updrs3_score (0.819): Represents the MDS-UPDRS Part III score	which evaluates motor function through clinical assessments. A higher score indicates more severe motor symptoms.\n 2. con_putamen (0.487): Indicates the dopamine signal intensity ratio between the left and right putamen regions. Parkinson's disease often shows significant asymmetry.\n 3. updrs_totscore (0.345): Refers to the total MDS-UPDRS score	reflecting overall severity. A higher score suggests greater disease severity.\n 4. updrs2_score (0.296): Evaluates difficulties in daily activities reported by patients. A higher score indicates greater difficulty.\n 5. lowput_expected (0.186): Represents the lower expected limit of dopamine signal intensity in the putamen. Below-threshold values suggest dopamine depletion.\n 6. upsit_pctl (0.13…	a biomarker for Parkinson's.\n 7. mean_putamen (0.105): Average dopamine signal intensity across both putamen regions	reflecting dopamine deficiency.\n 8. DATSCAN_PUTAMEN_L (0.093): Dopamine signal intensity in the left putamen. Asymmetry is a hallmark of Parkinson's.\n 9. con_striatum (0.035): Overall dopamine signal intensity in the striatum (including putamen and caudate).\n 10. DATSCAN_PUTAMEN_R (0.031): Dopamine signal intensity in the right putamen. Early Parkinson's often shows left-right asymmetry.\n \n …	respond with `1` if the subject is likely to have Parkinson's disease or `0` if they are healthy.\n \n Information of subject:\n 1. updrs3_score: 21.0\n 2. con_putamen: 0.64\n 3. updrs_totscore: 38.0\n 4. updrs2_score: 11.0\n 5. lowput_expected: 0.3426880973670772\n 6. upsit_pctl: 3.0\n 7. mean_putamen: 0.735\n 8. DATSCAN_PUTAMEN_L: 0.83\n 9. con_striatum: 1.86\n 10. DATSCAN_PUTAMEN_R: 0.64\n\n B…	respond with `1` for Parkinson's disease or `0` for healthy control.\n Your response should contain only the number `1` or `0`	with no additional text.\n Final Answer:\n "}	{"role": "assistant"	"content": " 1"}]}
{"messages": [{"role": "system"	"content": "You are a medical expert."}	{"role": "user"	"content": "\n You are a medical expert. Analyze the following test results to determine whether the person likely has Parkinson's disease (Answer: 1) or is a healthy control (Answer: 0). \n Compare the provided values with typical ranges observed in Parkinson's disease patients and healthy individuals. \n The values in parentheses represent the weighted average SHAP values of four tree-based mod…	where higher values indicate greater variable importance.\n \n Test Explanations:\n 1. updrs3_score (0.819): Represents the MDS-UPDRS Part III score	which evaluates motor function through clinical assessments. A higher score indicates more severe motor symptoms.\n 2. con_putamen (0.487): Indicates the dopamine signal intensity ratio between the left and right putamen regions. Parkinson's disease often shows significant asymmetry.\n 3. updrs_totscore (0.345): Refers to the total MDS-UPDRS score	reflecting overall severity. A higher score suggests greater disease severity.\n 4. updrs2_score (0.296): Evaluates difficulties in daily activities reported by patients. A higher score indicates greater difficulty.\n 5. lowput_expected (0.186): Represents the lower expected limit of dopamine signal intensity in the putamen. Below-threshold values suggest dopamine depletion.\n 6. upsit_pctl (0.13…	a biomarker for Parkinson's.\n 7. mean_putamen (0.105): Average dopamine signal intensity across both putamen regions	reflecting dopamine deficiency.\n 8. DATSCAN_PUTAMEN_L (0.093): Dopamine signal intensity in the left putamen. Asymmetry is a hallmark of Parkinson's.\n 9. con_striatum (0.035): Overall dopamine signal intensity in the striatum (including putamen and caudate).\n 10. DATSCAN_PUTAMEN_R (0.031): Dopamine signal intensity in the right putamen. Early Parkinson's often shows left-right asymmetry.\n \n …	respond with `1` if the subject is likely to have Parkinson's disease or `0` if they are healthy.\n \n Information of subject:\n 1. updrs3_score: 20.0\n 2. con_putamen: 0.82\n 3. updrs_totscore: 45.0\n 4. updrs2_score: 10.0\n 5. lowput_expected: 0.4132413234199045\n 6. upsit_pctl: 14.0\n 7. mean_putamen: 0.825\n 8. DATSCAN_PUTAMEN_L: 0.82\n 9. con_striatum: 2.36\n 10. DATSCAN_PUTAMEN_R: 0.83\n\n …	respond with `1` for Parkinson's disease or `0` for healthy control.\n Your response should contain only the number `1` or `0`	with no additional text.\n Final Answer:\n "}	{"role": "assistant"	"content": " 1"}]}
{"messages": [{"role": "system"	"content": "You are a medical expert."}	{"role": "user"	"content": "\n You are a medical expert. Analyze the following test results to determine whether the person likely has Parkinson's disease (Answer: 1) or is a healthy control (Answer: 0). \n Compare the provided values with typical ranges observed in Parkinson's disease patients and healthy individuals. \n The values in parentheses represent the weighted average SHAP values of four tree-based mod…	where higher values indicate greater variable importance.\n \n Test Explanations:\n 1. updrs3_score (0.819): Represents the MDS-UPDRS Part III score	which evaluates motor function through clinical assessments. A higher score indicates more severe motor symptoms.\n 2. con_putamen (0.487): Indicates the dopamine signal intensity ratio between the left and right putamen regions. Parkinson's disease often shows significant asymmetry.\n 3. updrs_totscore (0.345): Refers to the total MDS-UPDRS score	reflecting overall severity. A higher score suggests greater disease severity.\n 4. updrs2_score (0.296): Evaluates difficulties in daily activities reported by patients. A higher score indicates greater difficulty.\n 5. lowput_expected (0.186): Represents the lower expected limit of dopamine signal intensity in the putamen. Below-threshold values suggest dopamine depletion.\n 6. upsit_pctl (0.13…	a biomarker for Parkinson's.\n 7. mean_putamen (0.105): Average dopamine signal intensity across both putamen regions	reflecting dopamine deficiency.\n 8. DATSCAN_PUTAMEN_L (0.093): Dopamine signal intensity in the left putamen. Asymmetry is a hallmark of Parkinson's.\n 9. con_striatum (0.035): Overall dopamine signal intensity in the striatum (including putamen and caudate).\n 10. DATSCAN_PUTAMEN_R (0.031): Dopamine signal intensity in the right putamen. Early Parkinson's often shows left-right asymmetry.\n \n …	respond with `1` if the subject is likely to have Parkinson's disease or `0` if they are healthy.\n \n Information of subject:\n 1. updrs3_score: 19.0\n 2. con_putamen: 0.57\n 3. updrs_totscore: 32.0\n 4. updrs2_score: 3.0\n 5. lowput_expected: 0.3037685256093439\n 6. upsit_pctl: 10.0\n 7. mean_putamen: 0.695\n 8. DATSCAN_PUTAMEN_L: 0.82\n 9. con_striatum: 1.78\n 10. DATSCAN_PUTAMEN_R: 0.57\n\n B…	respond with `1` for Parkinson's disease or `0` for healthy control.\n Your response should contain only the number `1` or `0`	with no additional text.\n Final Answer:\n "}	{"role": "assistant"	"content": " 1"}]}
{"messages": [{"role": "system"	"content": "You are a medical expert."}	{"role": "user"	"content": "\n You are a medical expert. Analyze the following test results to determine whether the person likely has Parkinson's disease (Answer: 1) or is a healthy control (Answer: 0). \n Compare the provided values with typical ranges observed in Parkinson's disease patients and healthy individuals. \n The values in parentheses represent the weighted average SHAP values of four tree-based mod…	where higher values indicate greater variable importance.\n \n Test Explanations:\n 1. updrs3_score (0.819): Represents the MDS-UPDRS Part III score	which evaluates motor function through clinical assessments. A higher score indicates more severe motor symptoms.\n 2. con_putamen (0.487): Indicates the dopamine signal intensity ratio between the left and right putamen regions. Parkinson's disease often shows significant asymmetry.\n 3. updrs_totscore (0.345): Refers to the total MDS-UPDRS score	reflecting overall severity. A higher score suggests greater disease severity.\n 4. updrs2_score (0.296): Evaluates difficulties in daily activities reported by patients. A higher score indicates greater difficulty.\n 5. lowput_expected (0.186): Represents the lower expected limit of dopamine signal intensity in the putamen. Below-threshold values suggest dopamine depletion.\n 6. upsit_pctl (0.13…	a biomarker for Parkinson's.\n 7. mean_putamen (0.105): Average dopamine signal intensity across both putamen regions	reflecting dopamine deficiency.\n 8. DATSCAN_PUTAMEN_L (0.093): Dopamine signal intensity in the left putamen. Asymmetry is a hallmark of Parkinson's.\n 9. con_striatum (0.035): Overall dopamine signal intensity in the striatum (including putamen and caudate).\n 10. DATSCAN_PUTAMEN_R (0.031): Dopamine signal intensity in the right putamen. Early Parkinson's often shows left-right asymmetry.\n \n …	respond with `1` if the subject is likely to have Parkinson's disease or `0` if they are healthy.\n \n Information of subject:\n 1. updrs3_score: 24.0\n 2. con_putamen: 0.88\n 3. updrs_totscore: 51.0\n 4. updrs2_score: 14.0\n 5. lowput_expected: 0.4475245427920961\n 6. upsit_pctl: 1.0\n 7. mean_putamen: 1.235\n 8. DATSCAN_PUTAMEN_L: 0.88\n 9. con_striatum: 2.54\n 10. DATSCAN_PUTAMEN_R: 1.59\n\n B…	respond with `1` for Parkinson's disease or `0` for healthy control.\n Your response should contain only the number `1` or `0`	with no additional text.\n Final Answer:\n "}	{"role": "assistant"	"content": " 1"}]}
{"messages": [{"role": "system"	"content": "You are a medical expert."}	{"role": "user"	"content": "\n You are a medical expert. Analyze the following test results to determine whether the person likely has Parkinson's disease (Answer: 1) or is a healthy control (Answer: 0). \n Compare the provided values with typical ranges observed in Parkinson's disease patients and healthy individuals. \n The values in parentheses represent the weighted average SHAP values of four tree-based mod…	where higher values indicate greater variable importance.\n \n Test Explanations:\n 1. updrs3_score (0.819): Represents the MDS-UPDRS Part III score	which evaluates motor function through clinical assessments. A higher score indicates more severe motor symptoms.\n 2. con_putamen (0.487): Indicates the dopamine signal intensity ratio between the left and right putamen regions. Parkinson's disease often shows significant asymmetry.\n 3. updrs_totscore (0.345): Refers to the total MDS-UPDRS score	reflecting overall severity. A higher score suggests greater disease severity.\n 4. updrs2_score (0.296): Evaluates difficulties in daily activities reported by patients. A higher score indicates greater difficulty.\n 5. lowput_expected (0.186): Represents the lower expected limit of dopamine signal intensity in the putamen. Below-threshold values suggest dopamine depletion.\n 6. upsit_pctl (0.13…	a biomarker for Parkinson's.\n 7. mean_putamen (0.105): Average dopamine signal intensity across both putamen regions	reflecting dopamine deficiency.\n 8. DATSCAN_PUTAMEN_L (0.093): Dopamine signal intensity in the left putamen. Asymmetry is a hallmark of Parkinson's.\n 9. con_striatum (0.035): Overall dopamine signal intensity in the striatum (including putamen and caudate).\n 10. DATSCAN_PUTAMEN_R (0.031): Dopamine signal intensity in the right putamen. Early Parkinson's often shows left-right asymmetry.\n \n …	respond with `1` if the subject is likely to have Parkinson's disease or `0` if they are healthy.\n \n Information of subject:\n 1. updrs3_score: 19.0\n 2. con_putamen: 0.69\n 3. updrs_totscore: 25.0\n 4. updrs2_score: 4.0\n 5. lowput_expected: 0.3554103288098025\n 6. upsit_pctl: 27.0\n 7. mean_putamen: 0.885\n 8. DATSCAN_PUTAMEN_L: 0.69\n 9. con_striatum: 2.03\n 10. DATSCAN_PUTAMEN_R: 1.08\n\n B…	respond with `1` for Parkinson's disease or `0` for healthy control.\n Your response should contain only the number `1` or `0`	with no additional text.\n Final Answer:\n "}	{"role": "assistant"	"content": " 1"}]}
{"messages": [{"role": "system"	"content": "You are a medical expert."}	{"role": "user"	"content": "\n You are a medical expert. Analyze the following test results to determine whether the person likely has Parkinson's disease (Answer: 1) or is a healthy control (Answer: 0). \n Compare the provided values with typical ranges observed in Parkinson's disease patients and healthy individuals. \n The values in parentheses represent the weighted average SHAP values of four tree-based mod…	where higher values indicate greater variable importance.\n \n Test Explanations:\n 1. updrs3_score (0.819): Represents the MDS-UPDRS Part III score	which evaluates motor function through clinical assessments. A higher score indicates more severe motor symptoms.\n 2. con_putamen (0.487): Indicates the dopamine signal intensity ratio between the left and right putamen regions. Parkinson's disease often shows significant asymmetry.\n 3. updrs_totscore (0.345): Refers to the total MDS-UPDRS score	reflecting overall severity. A higher score suggests greater disease severity.\n 4. updrs2_score (0.296): Evaluates difficulties in daily activities reported by patients. A higher score indicates greater difficulty.\n 5. lowput_expected (0.186): Represents the lower expected limit of dopamine signal intensity in the putamen. Below-threshold values suggest dopamine depletion.\n 6. upsit_pctl (0.13…	a biomarker for Parkinson's.\n 7. mean_putamen (0.105): Average dopamine signal intensity across both putamen regions	reflecting dopamine deficiency.\n 8. DATSCAN_PUTAMEN_L (0.093): Dopamine signal intensity in the left putamen. Asymmetry is a hallmark of Parkinson's.\n 9. con_striatum (0.035): Overall dopamine signal intensity in the striatum (including putamen and caudate).\n 10. DATSCAN_PUTAMEN_R (0.031): Dopamine signal intensity in the right putamen. Early Parkinson's often shows left-right asymmetry.\n \n …	respond with `1` if the subject is likely to have Parkinson's disease or `0` if they are healthy.\n \n Information of subject:\n 1. updrs3_score: 5.0\n 2. con_putamen: 2.35\n 3. updrs_totscore: 8.0\n 4. updrs2_score: 0.0\n 5. lowput_expected: 1.117756462916974\n 6. upsit_pctl: 37.5\n 7. mean_putamen: 2.35\n 8. DATSCAN_PUTAMEN_L: 2.43\n 9. con_striatum: 5.734999999999999\n 10. DATSCAN_PUTAMEN_R: 2…	respond with `1` for Parkinson's disease or `0` for healthy control.\n Your response should contain only the number `1` or `0`	with no additional text.\n Final Answer:\n "}	{"role": "assistant"	"content": " 0"}]}
{"messages": [{"role": "system"	"content": "You are a medical expert."}	{"role": "user"	"content": "\n You are a medical expert. Analyze the following test results to determine whether the person likely has Parkinson's disease (Answer: 1) or is a healthy control (Answer: 0). \n Compare the provided values with typical ranges observed in Parkinson's disease patients and healthy individuals. \n The values in parentheses represent the weighted average SHAP values of four tree-based mod…	where higher values indicate greater variable importance.\n \n Test Explanations:\n 1. updrs3_score (0.819): Represents the MDS-UPDRS Part III score	which evaluates motor function through clinical assessments. A higher score indicates more severe motor symptoms.\n 2. con_putamen (0.487): Indicates the dopamine signal intensity ratio between the left and right putamen regions. Parkinson's disease often shows significant asymmetry.\n 3. updrs_totscore (0.345): Refers to the total MDS-UPDRS score	reflecting overall severity. A higher score suggests greater disease severity.\n 4. updrs2_score (0.296): Evaluates difficulties in daily activities reported by patients. A higher score indicates greater difficulty.\n 5. lowput_expected (0.186): Represents the lower expected limit of dopamine signal intensity in the putamen. Below-threshold values suggest dopamine depletion.\n 6. upsit_pctl (0.13…	a biomarker for Parkinson's.\n 7. mean_putamen (0.105): Average dopamine signal intensity across both putamen regions	reflecting dopamine deficiency.\n 8. DATSCAN_PUTAMEN_L (0.093): Dopamine signal intensity in the left putamen. Asymmetry is a hallmark of Parkinson's.\n 9. con_striatum (0.035): Overall dopamine signal intensity in the striatum (including putamen and caudate).\n 10. DATSCAN_PUTAMEN_R (0.031): Dopamine signal intensity in the right putamen. Early Parkinson's often shows left-right asymmetry.\n \n …	respond with `1` if the subject is likely to have Parkinson's disease or `0` if they are healthy.\n \n Information of subject:\n 1. updrs3_score: 44.0\n 2. con_putamen: 0.74\n 3. updrs_totscore: 62.0\n 4. updrs2_score: 10.0\n 5. lowput_expected: 0.3923096331303612\n 6. upsit_pctl: 4.0\n 7. mean_putamen: 0.845\n 8. DATSCAN_PUTAMEN_L: 0.95\n 9. con_striatum: 2.72\n 10. DATSCAN_PUTAMEN_R: 0.74\n\n B…	respond with `1` for Parkinson's disease or `0` for healthy control.\n Your response should contain only the number `1` or `0`	with no additional text.\n Final Answer:\n "}	{"role": "assistant"	"content": " 1"}]}
{"messages": [{"role": "system"	"content": "You are a medical expert."}	{"role": "user"	"content": "\n You are a medical expert. Analyze the following test results to determine whether the person likely has Parkinson's disease (Answer: 1) or is a healthy control (Answer: 0). \n Compare the provided values with typical ranges observed in Parkinson's disease patients and healthy individuals. \n The values in parentheses represent the weighted average SHAP values of four tree-based mod…	where higher values indicate greater variable importance.\n \n Test Explanations:\n 1. updrs3_score (0.819): Represents the MDS-UPDRS Part III score	which evaluates motor function through clinical assessments. A higher score indicates more severe motor symptoms.\n 2. con_putamen (0.487): Indicates the dopamine signal intensity ratio between the left and right putamen regions. Parkinson's disease often shows significant asymmetry.\n 3. updrs_totscore (0.345): Refers to the total MDS-UPDRS score	reflecting overall severity. A higher score suggests greater disease severity.\n 4. updrs2_score (0.296): Evaluates difficulties in daily activities reported by patients. A higher score indicates greater difficulty.\n 5. lowput_expected (0.186): Represents the lower expected limit of dopamine signal intensity in the putamen. Below-threshold values suggest dopamine depletion.\n 6. upsit_pctl (0.13…	a biomarker for Parkinson's.\n 7. mean_putamen (0.105): Average dopamine signal intensity across both putamen regions	reflecting dopamine deficiency.\n 8. DATSCAN_PUTAMEN_L (0.093): Dopamine signal intensity in the left putamen. Asymmetry is a hallmark of Parkinson's.\n 9. con_striatum (0.035): Overall dopamine signal intensity in the striatum (including putamen and caudate).\n 10. DATSCAN_PUTAMEN_R (0.031): Dopamine signal intensity in the right putamen. Early Parkinson's often shows left-right asymmetry.\n \n …	respond with `1` if the subject is likely to have Parkinson's disease or `0` if they are healthy.\n \n Information of subject:\n 1. updrs3_score: 16.0\n 2. con_putamen: 0.89\n 3. updrs_totscore: 29.0\n 4. updrs2_score: 4.0\n 5. lowput_expected: 0.4674873923392078\n 6. upsit_pctl: 2.0\n 7. mean_putamen: 1.13\n 8. DATSCAN_PUTAMEN_L: 1.37\n 9. con_striatum: 3.8\n 10. DATSCAN_PUTAMEN_R: 0.89\n\n Base…	respond with `1` for Parkinson's disease or `0` for healthy control.\n Your response should contain only the number `1` or `0`	with no additional text.\n Final Answer:\n "}	{"role": "assistant"	"content": " 1"}]}
{"messages": [{"role": "system"	"content": "You are a medical expert."}	{"role": "user"	"content": "\n You are a medical expert. Analyze the following test results to determine whether the person likely has Parkinson's disease (Answer: 1) or is a healthy control (Answer: 0). \n Compare the provided values with typical ranges observed in Parkinson's disease patients and healthy individuals. \n The values in parentheses represent the weighted average SHAP values of four tree-based mod…	where higher values indicate greater variable importance.\n \n Test Explanations:\n 1. updrs3_score (0.819): Represents the MDS-UPDRS Part III score	which evaluates motor function through clinical assessments. A higher score indicates more severe motor symptoms.\n 2. con_putamen (0.487): Indicates the dopamine signal intensity ratio between the left and right putamen regions. Parkinson's disease often shows significant asymmetry.\n 3. updrs_totscore (0.345): Refers to the total MDS-UPDRS score	reflecting overall severity. A higher score suggests greater disease severity.\n 4. updrs2_score (0.296): Evaluates difficulties in daily activities reported by patients. A higher score indicates greater difficulty.\n 5. lowput_expected (0.186): Represents the lower expected limit of dopamine signal intensity in the putamen. Below-threshold values suggest dopamine depletion.\n 6. upsit_pctl (0.13…	a biomarker for Parkinson's.\n 7. mean_putamen (0.105): Average dopamine signal intensity across both putamen regions	reflecting dopamine deficiency.\n 8. DATSCAN_PUTAMEN_L (0.093): Dopamine signal intensity in the left putamen. Asymmetry is a hallmark of Parkinson's.\n 9. con_striatum (0.035): Overall dopamine signal intensity in the striatum (including putamen and caudate).\n 10. DATSCAN_PUTAMEN_R (0.031): Dopamine signal intensity in the right putamen. Early Parkinson's often shows left-right asymmetry.\n \n …	respond with `1` if the subject is likely to have Parkinson's disease or `0` if they are healthy.\n \n Information of subject:\n 1. updrs3_score: 24.0\n 2. con_putamen: 0.4\n 3. updrs_totscore: 31.0\n 4. updrs2_score: 1.0\n 5. lowput_expected: 0.2207768663103983\n 6. upsit_pctl: 3.0\n 7. mean_putamen: 0.5\n 8. DATSCAN_PUTAMEN_L: 0.6\n 9. con_striatum: 1.48\n 10. DATSCAN_PUTAMEN_R: 0.4\n\n Based o…	respond with `1` for Parkinson's disease or `0` for healthy control.\n Your response should contain only the number `1` or `0`	with no additional text.\n Final Answer:\n "}	{"role": "assistant"	"content": " 1"}]}
{"messages": [{"role": "system"	"content": "You are a medical expert."}	{"role": "user"	"content": "\n You are a medical expert. Analyze the following test results to determine whether the person likely has Parkinson's disease (Answer: 1) or is a healthy control (Answer: 0). \n Compare the provided values with typical ranges observed in Parkinson's disease patients and healthy individuals. \n The values in parentheses represent the weighted average SHAP values of four tree-based mod…	where higher values indicate greater variable importance.\n \n Test Explanations:\n 1. updrs3_score (0.819): Represents the MDS-UPDRS Part III score	which evaluates motor function through clinical assessments. A higher score indicates more severe motor symptoms.\n 2. con_putamen (0.487): Indicates the dopamine signal intensity ratio between the left and right putamen regions. Parkinson's disease often shows significant asymmetry.\n 3. updrs_totscore (0.345): Refers to the total MDS-UPDRS score	reflecting overall severity. A higher score suggests greater disease severity.\n 4. updrs2_score (0.296): Evaluates difficulties in daily activities reported by patients. A higher score indicates greater difficulty.\n 5. lowput_expected (0.186): Represents the lower expected limit of dopamine signal intensity in the putamen. Below-threshold values suggest dopamine depletion.\n 6. upsit_pctl (0.13…	a biomarker for Parkinson's.\n 7. mean_putamen (0.105): Average dopamine signal intensity across both putamen regions	reflecting dopamine deficiency.\n 8. DATSCAN_PUTAMEN_L (0.093): Dopamine signal intensity in the left putamen. Asymmetry is a hallmark of Parkinson's.\n 9. con_striatum (0.035): Overall dopamine signal intensity in the striatum (including putamen and caudate).\n 10. DATSCAN_PUTAMEN_R (0.031): Dopamine signal intensity in the right putamen. Early Parkinson's often shows left-right asymmetry.\n \n …	respond with `1` if the subject is likely to have Parkinson's disease or `0` if they are healthy.\n \n Information of subject:\n 1. updrs3_score: 20.98496240601504\n 2. con_putamen: 1.735\n 3. updrs_totscore: 32.7741935483871\n 4. updrs2_score: 2.0\n 5. lowput_expected: 0.7704008928207607\n 6. upsit_pctl: 47.0\n 7. mean_putamen: 1.735\n 8. DATSCAN_PUTAMEN_L: 2.03\n 9. con_striatum: 3.875\n 10. DA…	respond with `1` for Parkinson's disease or `0` for healthy control.\n Your response should contain only the number `1` or `0`	with no additional text.\n Final Answer:\n "}	{"role": "assistant"	"content": " 0"}]}
{"messages": [{"role": "system"	"content": "You are a medical expert."}	{"role": "user"	"content": "\n You are a medical expert. Analyze the following test results to determine whether the person likely has Parkinson's disease (Answer: 1) or is a healthy control (Answer: 0). \n Compare the provided values with typical ranges observed in Parkinson's disease patients and healthy individuals. \n The values in parentheses represent the weighted average SHAP values of four tree-based mod…	where higher values indicate greater variable importance.\n \n Test Explanations:\n 1. updrs3_score (0.819): Represents the MDS-UPDRS Part III score	which evaluates motor function through clinical assessments. A higher score indicates more severe motor symptoms.\n 2. con_putamen (0.487): Indicates the dopamine signal intensity ratio between the left and right putamen regions. Parkinson's disease often shows significant asymmetry.\n 3. updrs_totscore (0.345): Refers to the total MDS-UPDRS score	reflecting overall severity. A higher score suggests greater disease severity.\n 4. updrs2_score (0.296): Evaluates difficulties in daily activities reported by patients. A higher score indicates greater difficulty.\n 5. lowput_expected (0.186): Represents the lower expected limit of dopamine signal intensity in the putamen. Below-threshold values suggest dopamine depletion.\n 6. upsit_pctl (0.13…	a biomarker for Parkinson's.\n 7. mean_putamen (0.105): Average dopamine signal intensity across both putamen regions	reflecting dopamine deficiency.\n 8. DATSCAN_PUTAMEN_L (0.093): Dopamine signal intensity in the left putamen. Asymmetry is a hallmark of Parkinson's.\n 9. con_striatum (0.035): Overall dopamine signal intensity in the striatum (including putamen and caudate).\n 10. DATSCAN_PUTAMEN_R (0.031): Dopamine signal intensity in the right putamen. Early Parkinson's often shows left-right asymmetry.\n \n …	respond with `1` if the subject is likely to have Parkinson's disease or `0` if they are healthy.\n \n Information of subject:\n 1. updrs3_score: 13.0\n 2. con_putamen: 0.79\n 3. updrs_totscore: 19.0\n 4. updrs2_score: 5.0\n 5. lowput_expected: 0.3400592897823699\n 6. upsit_pctl: 22.5\n 7. mean_putamen: 1.125\n 8. DATSCAN_PUTAMEN_L: 0.79\n 9. con_striatum: 2.38\n 10. DATSCAN_PUTAMEN_R: 1.46\n\n B…	respond with `1` for Parkinson's disease or `0` for healthy control.\n Your response should contain only the number `1` or `0`	with no additional text.\n Final Answer:\n "}	{"role": "assistant"	"content": " 1"}]}
{"messages": [{"role": "system"	"content": "You are a medical expert."}	{"role": "user"	"content": "\n You are a medical expert. Analyze the following test results to determine whether the person likely has Parkinson's disease (Answer: 1) or is a healthy control (Answer: 0). \n Compare the provided values with typical ranges observed in Parkinson's disease patients and healthy individuals. \n The values in parentheses represent the weighted average SHAP values of four tree-based mod…	where higher values indicate greater variable importance.\n \n Test Explanations:\n 1. updrs3_score (0.819): Represents the MDS-UPDRS Part III score	which evaluates motor function through clinical assessments. A higher score indicates more severe motor symptoms.\n 2. con_putamen (0.487): Indicates the dopamine signal intensity ratio between the left and right putamen regions. Parkinson's disease often shows significant asymmetry.\n 3. updrs_totscore (0.345): Refers to the total MDS-UPDRS score	reflecting overall severity. A higher score suggests greater disease severity.\n 4. updrs2_score (0.296): Evaluates difficulties in daily activities reported by patients. A higher score indicates greater difficulty.\n 5. lowput_expected (0.186): Represents the lower expected limit of dopamine signal intensity in the putamen. Below-threshold values suggest dopamine depletion.\n 6. upsit_pctl (0.13…	a biomarker for Parkinson's.\n 7. mean_putamen (0.105): Average dopamine signal intensity across both putamen regions	reflecting dopamine deficiency.\n 8. DATSCAN_PUTAMEN_L (0.093): Dopamine signal intensity in the left putamen. Asymmetry is a hallmark of Parkinson's.\n 9. con_striatum (0.035): Overall dopamine signal intensity in the striatum (including putamen and caudate).\n 10. DATSCAN_PUTAMEN_R (0.031): Dopamine signal intensity in the right putamen. Early Parkinson's often shows left-right asymmetry.\n \n …	respond with `1` if the subject is likely to have Parkinson's disease or `0` if they are healthy.\n \n Information of subject:\n 1. updrs3_score: 25.0\n 2. con_putamen: 0.8\n 3. updrs_totscore: 30.0\n 4. updrs2_score: 1.0\n 5. lowput_expected: 0.414760101833832\n 6. upsit_pctl: 7.0\n 7. mean_putamen: 1.21\n 8. DATSCAN_PUTAMEN_L: 0.8\n 9. con_striatum: 2.95\n 10. DATSCAN_PUTAMEN_R: 1.62\n\n Based …	respond with `1` for Parkinson's disease or `0` for healthy control.\n Your response should contain only the number `1` or `0`	with no additional text.\n Final Answer:\n "}	{"role": "assistant"	"content": " 1"}]}
{"messages": [{"role": "system"	"content": "You are a medical expert."}	{"role": "user"	"content": "\n You are a medical expert. Analyze the following test results to determine whether the person likely has Parkinson's disease (Answer: 1) or is a healthy control (Answer: 0). \n Compare the provided values with typical ranges observed in Parkinson's disease patients and healthy individuals. \n The values in parentheses represent the weighted average SHAP values of four tree-based mod…	where higher values indicate greater variable importance.\n \n Test Explanations:\n 1. updrs3_score (0.819): Represents the MDS-UPDRS Part III score	which evaluates motor function through clinical assessments. A higher score indicates more severe motor symptoms.\n 2. con_putamen (0.487): Indicates the dopamine signal intensity ratio between the left and right putamen regions. Parkinson's disease often shows significant asymmetry.\n 3. updrs_totscore (0.345): Refers to the total MDS-UPDRS score	reflecting overall severity. A higher score suggests greater disease severity.\n 4. updrs2_score (0.296): Evaluates difficulties in daily activities reported by patients. A higher score indicates greater difficulty.\n 5. lowput_expected (0.186): Represents the lower expected limit of dopamine signal intensity in the putamen. Below-threshold values suggest dopamine depletion.\n 6. upsit_pctl (0.13…	a biomarker for Parkinson's.\n 7. mean_putamen (0.105): Average dopamine signal intensity across both putamen regions	reflecting dopamine deficiency.\n 8. DATSCAN_PUTAMEN_L (0.093): Dopamine signal intensity in the left putamen. Asymmetry is a hallmark of Parkinson's.\n 9. con_striatum (0.035): Overall dopamine signal intensity in the striatum (including putamen and caudate).\n 10. DATSCAN_PUTAMEN_R (0.031): Dopamine signal intensity in the right putamen. Early Parkinson's often shows left-right asymmetry.\n \n …	respond with `1` if the subject is likely to have Parkinson's disease or `0` if they are healthy.\n \n Information of subject:\n 1. updrs3_score: 3.0\n 2. con_putamen: 1.745\n 3. updrs_totscore: 5.0\n 4. updrs2_score: 1.0\n 5. lowput_expected: 0.9428826246752383\n 6. upsit_pctl: 15.68686868686869\n 7. mean_putamen: 1.745\n 8. DATSCAN_PUTAMEN_L: 1.89\n 9. con_striatum: 4.365\n 10. DATSCAN_PUTAMEN_…	respond with `1` for Parkinson's disease or `0` for healthy control.\n Your response should contain only the number `1` or `0`	with no additional text.\n Final Answer:\n "}	{"role": "assistant"	"content": " 0"}]}
{"messages": [{"role": "system"	"content": "You are a medical expert."}	{"role": "user"	"content": "\n You are a medical expert. Analyze the following test results to determine whether the person likely has Parkinson's disease (Answer: 1) or is a healthy control (Answer: 0). \n Compare the provided values with typical ranges observed in Parkinson's disease patients and healthy individuals. \n The values in parentheses represent the weighted average SHAP values of four tree-based mod…	where higher values indicate greater variable importance.\n \n Test Explanations:\n 1. updrs3_score (0.819): Represents the MDS-UPDRS Part III score	which evaluates motor function through clinical assessments. A higher score indicates more severe motor symptoms.\n 2. con_putamen (0.487): Indicates the dopamine signal intensity ratio between the left and right putamen regions. Parkinson's disease often shows significant asymmetry.\n 3. updrs_totscore (0.345): Refers to the total MDS-UPDRS score	reflecting overall severity. A higher score suggests greater disease severity.\n 4. updrs2_score (0.296): Evaluates difficulties in daily activities reported by patients. A higher score indicates greater difficulty.\n 5. lowput_expected (0.186): Represents the lower expected limit of dopamine signal intensity in the putamen. Below-threshold values suggest dopamine depletion.\n 6. upsit_pctl (0.13…	a biomarker for Parkinson's.\n 7. mean_putamen (0.105): Average dopamine signal intensity across both putamen regions	reflecting dopamine deficiency.\n 8. DATSCAN_PUTAMEN_L (0.093): Dopamine signal intensity in the left putamen. Asymmetry is a hallmark of Parkinson's.\n 9. con_striatum (0.035): Overall dopamine signal intensity in the striatum (including putamen and caudate).\n 10. DATSCAN_PUTAMEN_R (0.031): Dopamine signal intensity in the right putamen. Early Parkinson's often shows left-right asymmetry.\n \n …	respond with `1` if the subject is likely to have Parkinson's disease or `0` if they are healthy.\n \n Information of subject:\n 1. updrs3_score: 17.0\n 2. con_putamen: 0.55\n 3. updrs_totscore: 34.0\n 4. updrs2_score: 15.0\n 5. lowput_expected: 0.2615692393045772\n 6. upsit_pctl: 15.0\n 7. mean_putamen: 0.55\n 8. DATSCAN_PUTAMEN_L: 0.65\n 9. con_striatum: 2.05\n 10. DATSCAN_PUTAMEN_R: 0.45\n\n B…	respond with `1` for Parkinson's disease or `0` for healthy control.\n Your response should contain only the number `1` or `0`	with no additional text.\n Final Answer:\n "}	{"role": "assistant"	"content": " 1"}]}
{"messages": [{"role": "system"	"content": "You are a medical expert."}	{"role": "user"	"content": "\n You are a medical expert. Analyze the following test results to determine whether the person likely has Parkinson's disease (Answer: 1) or is a healthy control (Answer: 0). \n Compare the provided values with typical ranges observed in Parkinson's disease patients and healthy individuals. \n The values in parentheses represent the weighted average SHAP values of four tree-based mod…	where higher values indicate greater variable importance.\n \n Test Explanations:\n 1. updrs3_score (0.819): Represents the MDS-UPDRS Part III score	which evaluates motor function through clinical assessments. A higher score indicates more severe motor symptoms.\n 2. con_putamen (0.487): Indicates the dopamine signal intensity ratio between the left and right putamen regions. Parkinson's disease often shows significant asymmetry.\n 3. updrs_totscore (0.345): Refers to the total MDS-UPDRS score	reflecting overall severity. A higher score suggests greater disease severity.\n 4. updrs2_score (0.296): Evaluates difficulties in daily activities reported by patients. A higher score indicates greater difficulty.\n 5. lowput_expected (0.186): Represents the lower expected limit of dopamine signal intensity in the putamen. Below-threshold values suggest dopamine depletion.\n 6. upsit_pctl (0.13…	a biomarker for Parkinson's.\n 7. mean_putamen (0.105): Average dopamine signal intensity across both putamen regions	reflecting dopamine deficiency.\n 8. DATSCAN_PUTAMEN_L (0.093): Dopamine signal intensity in the left putamen. Asymmetry is a hallmark of Parkinson's.\n 9. con_striatum (0.035): Overall dopamine signal intensity in the striatum (including putamen and caudate).\n 10. DATSCAN_PUTAMEN_R (0.031): Dopamine signal intensity in the right putamen. Early Parkinson's often shows left-right asymmetry.\n \n …	respond with `1` if the subject is likely to have Parkinson's disease or `0` if they are healthy.\n \n Information of subject:\n 1. updrs3_score: 18.0\n 2. con_putamen: 0.56\n 3. updrs_totscore: 39.0\n 4. updrs2_score: 12.0\n 5. lowput_expected: 0.2522629399977303\n 6. upsit_pctl: 4.0\n 7. mean_putamen: 0.55\n 8. DATSCAN_PUTAMEN_L: 0.56\n 9. con_striatum: 2.13\n 10. DATSCAN_PUTAMEN_R: 0.54\n\n Ba…	respond with `1` for Parkinson's disease or `0` for healthy control.\n Your response should contain only the number `1` or `0`	with no additional text.\n Final Answer:\n "}	{"role": "assistant"	"content": " 1"}]}
{"messages": [{"role": "system"	"content": "You are a medical expert."}	{"role": "user"	"content": "\n You are a medical expert. Analyze the following test results to determine whether the person likely has Parkinson's disease (Answer: 1) or is a healthy control (Answer: 0). \n Compare the provided values with typical ranges observed in Parkinson's disease patients and healthy individuals. \n The values in parentheses represent the weighted average SHAP values of four tree-based mod…	where higher values indicate greater variable importance.\n \n Test Explanations:\n 1. updrs3_score (0.819): Represents the MDS-UPDRS Part III score	which evaluates motor function through clinical assessments. A higher score indicates more severe motor symptoms.\n 2. con_putamen (0.487): Indicates the dopamine signal intensity ratio between the left and right putamen regions. Parkinson's disease often shows significant asymmetry.\n 3. updrs_totscore (0.345): Refers to the total MDS-UPDRS score	reflecting overall severity. A higher score suggests greater disease severity.\n 4. updrs2_score (0.296): Evaluates difficulties in daily activities reported by patients. A higher score indicates greater difficulty.\n 5. lowput_expected (0.186): Represents the lower expected limit of dopamine signal intensity in the putamen. Below-threshold values suggest dopamine depletion.\n 6. upsit_pctl (0.13…	a biomarker for Parkinson's.\n 7. mean_putamen (0.105): Average dopamine signal intensity across both putamen regions	reflecting dopamine deficiency.\n 8. DATSCAN_PUTAMEN_L (0.093): Dopamine signal intensity in the left putamen. Asymmetry is a hallmark of Parkinson's.\n 9. con_striatum (0.035): Overall dopamine signal intensity in the striatum (including putamen and caudate).\n 10. DATSCAN_PUTAMEN_R (0.031): Dopamine signal intensity in the right putamen. Early Parkinson's often shows left-right asymmetry.\n \n …	respond with `1` if the subject is likely to have Parkinson's disease or `0` if they are healthy.\n \n Information of subject:\n 1. updrs3_score: 29.0\n 2. con_putamen: 0.56\n 3. updrs_totscore: 38.0\n 4. updrs2_score: 3.0\n 5. lowput_expected: 0.2733594035822065\n 6. upsit_pctl: 1.0\n 7. mean_putamen: 0.805\n 8. DATSCAN_PUTAMEN_L: 0.56\n 9. con_striatum: 2.44\n 10. DATSCAN_PUTAMEN_R: 1.05\n\n Ba…	respond with `1` for Parkinson's disease or `0` for healthy control.\n Your response should contain only the number `1` or `0`	with no additional text.\n Final Answer:\n "}	{"role": "assistant"	"content": " 1"}]}
{"messages": [{"role": "system"	"content": "You are a medical expert."}	{"role": "user"	"content": "\n You are a medical expert. Analyze the following test results to determine whether the person likely has Parkinson's disease (Answer: 1) or is a healthy control (Answer: 0). \n Compare the provided values with typical ranges observed in Parkinson's disease patients and healthy individuals. \n The values in parentheses represent the weighted average SHAP values of four tree-based mod…	where higher values indicate greater variable importance.\n \n Test Explanations:\n 1. updrs3_score (0.819): Represents the MDS-UPDRS Part III score	which evaluates motor function through clinical assessments. A higher score indicates more severe motor symptoms.\n 2. con_putamen (0.487): Indicates the dopamine signal intensity ratio between the left and right putamen regions. Parkinson's disease often shows significant asymmetry.\n 3. updrs_totscore (0.345): Refers to the total MDS-UPDRS score	reflecting overall severity. A higher score suggests greater disease severity.\n 4. updrs2_score (0.296): Evaluates difficulties in daily activities reported by patients. A higher score indicates greater difficulty.\n 5. lowput_expected (0.186): Represents the lower expected limit of dopamine signal intensity in the putamen. Below-threshold values suggest dopamine depletion.\n 6. upsit_pctl (0.13…	a biomarker for Parkinson's.\n 7. mean_putamen (0.105): Average dopamine signal intensity across both putamen regions	reflecting dopamine deficiency.\n 8. DATSCAN_PUTAMEN_L (0.093): Dopamine signal intensity in the left putamen. Asymmetry is a hallmark of Parkinson's.\n 9. con_striatum (0.035): Overall dopamine signal intensity in the striatum (including putamen and caudate).\n 10. DATSCAN_PUTAMEN_R (0.031): Dopamine signal intensity in the right putamen. Early Parkinson's often shows left-right asymmetry.\n \n …	respond with `1` if the subject is likely to have Parkinson's disease or `0` if they are healthy.\n \n Information of subject:\n 1. updrs3_score: 0.0\n 2. con_putamen: 2.33\n 3. updrs_totscore: 2.0\n 4. updrs2_score: 0.0\n 5. lowput_expected: 1.142913353343741\n 6. upsit_pctl: 7.0\n 7. mean_putamen: 2.33\n 8. DATSCAN_PUTAMEN_L: 2.37\n 9. con_striatum: 5.41\n 10. DATSCAN_PUTAMEN_R: 2.29\n\n Based …	respond with `1` for Parkinson's disease or `0` for healthy control.\n Your response should contain only the number `1` or `0`	with no additional text.\n Final Answer:\n "}	{"role": "assistant"	"content": " 0"}]}
{"messages": [{"role": "system"	"content": "You are a medical expert."}	{"role": "user"	"content": "\n You are a medical expert. Analyze the following test results to determine whether the person likely has Parkinson's disease (Answer: 1) or is a healthy control (Answer: 0). \n Compare the provided values with typical ranges observed in Parkinson's disease patients and healthy individuals. \n The values in parentheses represent the weighted average SHAP values of four tree-based mod…	where higher values indicate greater variable importance.\n \n Test Explanations:\n 1. updrs3_score (0.819): Represents the MDS-UPDRS Part III score	which evaluates motor function through clinical assessments. A higher score indicates more severe motor symptoms.\n 2. con_putamen (0.487): Indicates the dopamine signal intensity ratio between the left and right putamen regions. Parkinson's disease often shows significant asymmetry.\n 3. updrs_totscore (0.345): Refers to the total MDS-UPDRS score	reflecting overall severity. A higher score suggests greater disease severity.\n 4. updrs2_score (0.296): Evaluates difficulties in daily activities reported by patients. A higher score indicates greater difficulty.\n 5. lowput_expected (0.186): Represents the lower expected limit of dopamine signal intensity in the putamen. Below-threshold values suggest dopamine depletion.\n 6. upsit_pctl (0.13…	a biomarker for Parkinson's.\n 7. mean_putamen (0.105): Average dopamine signal intensity across both putamen regions	reflecting dopamine deficiency.\n 8. DATSCAN_PUTAMEN_L (0.093): Dopamine signal intensity in the left putamen. Asymmetry is a hallmark of Parkinson's.\n 9. con_striatum (0.035): Overall dopamine signal intensity in the striatum (including putamen and caudate).\n 10. DATSCAN_PUTAMEN_R (0.031): Dopamine signal intensity in the right putamen. Early Parkinson's often shows left-right asymmetry.\n \n …	respond with `1` if the subject is likely to have Parkinson's disease or `0` if they are healthy.\n \n Information of subject:\n 1. updrs3_score: 13.0\n 2. con_putamen: 0.97\n 3. updrs_totscore: 22.0\n 4. updrs2_score: 3.0\n 5. lowput_expected: 0.4803929656521404\n 6. upsit_pctl: 15.68686868686869\n 7. mean_putamen: 1.225\n 8. DATSCAN_PUTAMEN_L: 1.48\n 9. con_striatum: 3.7\n 10. DATSCAN_PUTAMEN_R…	respond with `1` for Parkinson's disease or `0` for healthy control.\n Your response should contain only the number `1` or `0`	with no additional text.\n Final Answer:\n "}	{"role": "assistant"	"content": " 1"}]}
{"messages": [{"role": "system"	"content": "You are a medical expert."}	{"role": "user"	"content": "\n You are a medical expert. Analyze the following test results to determine whether the person likely has Parkinson's disease (Answer: 1) or is a healthy control (Answer: 0). \n Compare the provided values with typical ranges observed in Parkinson's disease patients and healthy individuals. \n The values in parentheses represent the weighted average SHAP values of four tree-based mod…	where higher values indicate greater variable importance.\n \n Test Explanations:\n 1. updrs3_score (0.819): Represents the MDS-UPDRS Part III score	which evaluates motor function through clinical assessments. A higher score indicates more severe motor symptoms.\n 2. con_putamen (0.487): Indicates the dopamine signal intensity ratio between the left and right putamen regions. Parkinson's disease often shows significant asymmetry.\n 3. updrs_totscore (0.345): Refers to the total MDS-UPDRS score	reflecting overall severity. A higher score suggests greater disease severity.\n 4. updrs2_score (0.296): Evaluates difficulties in daily activities reported by patients. A higher score indicates greater difficulty.\n 5. lowput_expected (0.186): Represents the lower expected limit of dopamine signal intensity in the putamen. Below-threshold values suggest dopamine depletion.\n 6. upsit_pctl (0.13…	a biomarker for Parkinson's.\n 7. mean_putamen (0.105): Average dopamine signal intensity across both putamen regions	reflecting dopamine deficiency.\n 8. DATSCAN_PUTAMEN_L (0.093): Dopamine signal intensity in the left putamen. Asymmetry is a hallmark of Parkinson's.\n 9. con_striatum (0.035): Overall dopamine signal intensity in the striatum (including putamen and caudate).\n 10. DATSCAN_PUTAMEN_R (0.031): Dopamine signal intensity in the right putamen. Early Parkinson's often shows left-right asymmetry.\n \n …	respond with `1` if the subject is likely to have Parkinson's disease or `0` if they are healthy.\n \n Information of subject:\n 1. updrs3_score: 27.0\n 2. con_putamen: 0.7\n 3. updrs_totscore: 32.7741935483871\n 4. updrs2_score: 7.0\n 5. lowput_expected: 0.3522913269198295\n 6. upsit_pctl: 7.0\n 7. mean_putamen: 0.95\n 8. DATSCAN_PUTAMEN_L: 1.2\n 9. con_striatum: 3.75\n 10. DATSCAN_PUTAMEN_R: 0.…	respond with `1` for Parkinson's disease or `0` for healthy control.\n Your response should contain only the number `1` or `0`	with no additional text.\n Final Answer:\n "}	{"role": "assistant"	"content": " 1"}]}
{"messages": [{"role": "system"	"content": "You are a medical expert."}	{"role": "user"	"content": "\n You are a medical expert. Analyze the following test results to determine whether the person likely has Parkinson's disease (Answer: 1) or is a healthy control (Answer: 0). \n Compare the provided values with typical ranges observed in Parkinson's disease patients and healthy individuals. \n The values in parentheses represent the weighted average SHAP values of four tree-based mod…	where higher values indicate greater variable importance.\n \n Test Explanations:\n 1. updrs3_score (0.819): Represents the MDS-UPDRS Part III score	which evaluates motor function through clinical assessments. A higher score indicates more severe motor symptoms.\n 2. con_putamen (0.487): Indicates the dopamine signal intensity ratio between the left and right putamen regions. Parkinson's disease often shows significant asymmetry.\n 3. updrs_totscore (0.345): Refers to the total MDS-UPDRS score	reflecting overall severity. A higher score suggests greater disease severity.\n 4. updrs2_score (0.296): Evaluates difficulties in daily activities reported by patients. A higher score indicates greater difficulty.\n 5. lowput_expected (0.186): Represents the lower expected limit of dopamine signal intensity in the putamen. Below-threshold values suggest dopamine depletion.\n 6. upsit_pctl (0.13…	a biomarker for Parkinson's.\n 7. mean_putamen (0.105): Average dopamine signal intensity across both putamen regions	reflecting dopamine deficiency.\n 8. DATSCAN_PUTAMEN_L (0.093): Dopamine signal intensity in the left putamen. Asymmetry is a hallmark of Parkinson's.\n 9. con_striatum (0.035): Overall dopamine signal intensity in the striatum (including putamen and caudate).\n 10. DATSCAN_PUTAMEN_R (0.031): Dopamine signal intensity in the right putamen. Early Parkinson's often shows left-right asymmetry.\n \n …	respond with `1` if the subject is likely to have Parkinson's disease or `0` if they are healthy.\n \n Information of subject:\n 1. updrs3_score: 23.0\n 2. con_putamen: 1.45\n 3. updrs_totscore: 54.0\n 4. updrs2_score: 12.0\n 5. lowput_expected: 0.696854423121292\n 6. upsit_pctl: 12.0\n 7. mean_putamen: 1.31\n 8. DATSCAN_PUTAMEN_L: 1.45\n 9. con_striatum: 3.49\n 10. DATSCAN_PUTAMEN_R: 1.17\n\n Ba…	respond with `1` for Parkinson's disease or `0` for healthy control.\n Your response should contain only the number `1` or `0`	with no additional text.\n Final Answer:\n "}	{"role": "assistant"	"content": " 1"}]}
{"messages": [{"role": "system"	"content": "You are a medical expert."}	{"role": "user"	"content": "\n You are a medical expert. Analyze the following test results to determine whether the person likely has Parkinson's disease (Answer: 1) or is a healthy control (Answer: 0). \n Compare the provided values with typical ranges observed in Parkinson's disease patients and healthy individuals. \n The values in parentheses represent the weighted average SHAP values of four tree-based mod…	where higher values indicate greater variable importance.\n \n Test Explanations:\n 1. updrs3_score (0.819): Represents the MDS-UPDRS Part III score	which evaluates motor function through clinical assessments. A higher score indicates more severe motor symptoms.\n 2. con_putamen (0.487): Indicates the dopamine signal intensity ratio between the left and right putamen regions. Parkinson's disease often shows significant asymmetry.\n 3. updrs_totscore (0.345): Refers to the total MDS-UPDRS score	reflecting overall severity. A higher score suggests greater disease severity.\n 4. updrs2_score (0.296): Evaluates difficulties in daily activities reported by patients. A higher score indicates greater difficulty.\n 5. lowput_expected (0.186): Represents the lower expected limit of dopamine signal intensity in the putamen. Below-threshold values suggest dopamine depletion.\n 6. upsit_pctl (0.13…	a biomarker for Parkinson's.\n 7. mean_putamen (0.105): Average dopamine signal intensity across both putamen regions	reflecting dopamine deficiency.\n 8. DATSCAN_PUTAMEN_L (0.093): Dopamine signal intensity in the left putamen. Asymmetry is a hallmark of Parkinson's.\n 9. con_striatum (0.035): Overall dopamine signal intensity in the striatum (including putamen and caudate).\n 10. DATSCAN_PUTAMEN_R (0.031): Dopamine signal intensity in the right putamen. Early Parkinson's often shows left-right asymmetry.\n \n …	respond with `1` if the subject is likely to have Parkinson's disease or `0` if they are healthy.\n \n Information of subject:\n 1. updrs3_score: 1.0\n 2. con_putamen: 1.37\n 3. updrs_totscore: 19.0\n 4. updrs2_score: 4.0\n 5. lowput_expected: 0.7636273171335634\n 6. upsit_pctl: 55.0\n 7. mean_putamen: 1.37\n 8. DATSCAN_PUTAMEN_L: 1.36\n 9. con_striatum: 3.37\n 10. DATSCAN_PUTAMEN_R: 1.38\n\n Bas…	respond with `1` for Parkinson's disease or `0` for healthy control.\n Your response should contain only the number `1` or `0`	with no additional text.\n Final Answer:\n "}	{"role": "assistant"	"content": " 0"}]}
{"messages": [{"role": "system"	"content": "You are a medical expert."}	{"role": "user"	"content": "\n You are a medical expert. Analyze the following test results to determine whether the person likely has Parkinson's disease (Answer: 1) or is a healthy control (Answer: 0). \n Compare the provided values with typical ranges observed in Parkinson's disease patients and healthy individuals. \n The values in parentheses represent the weighted average SHAP values of four tree-based mod…	where higher values indicate greater variable importance.\n \n Test Explanations:\n 1. updrs3_score (0.819): Represents the MDS-UPDRS Part III score	which evaluates motor function through clinical assessments. A higher score indicates more severe motor symptoms.\n 2. con_putamen (0.487): Indicates the dopamine signal intensity ratio between the left and right putamen regions. Parkinson's disease often shows significant asymmetry.\n 3. updrs_totscore (0.345): Refers to the total MDS-UPDRS score	reflecting overall severity. A higher score suggests greater disease severity.\n 4. updrs2_score (0.296): Evaluates difficulties in daily activities reported by patients. A higher score indicates greater difficulty.\n 5. lowput_expected (0.186): Represents the lower expected limit of dopamine signal intensity in the putamen. Below-threshold values suggest dopamine depletion.\n 6. upsit_pctl (0.13…	a biomarker for Parkinson's.\n 7. mean_putamen (0.105): Average dopamine signal intensity across both putamen regions	reflecting dopamine deficiency.\n 8. DATSCAN_PUTAMEN_L (0.093): Dopamine signal intensity in the left putamen. Asymmetry is a hallmark of Parkinson's.\n 9. con_striatum (0.035): Overall dopamine signal intensity in the striatum (including putamen and caudate).\n 10. DATSCAN_PUTAMEN_R (0.031): Dopamine signal intensity in the right putamen. Early Parkinson's often shows left-right asymmetry.\n \n …	respond with `1` if the subject is likely to have Parkinson's disease or `0` if they are healthy.\n \n Information of subject:\n 1. updrs3_score: 42.0\n 2. con_putamen: 1.03\n 3. updrs_totscore: 59.0\n 4. updrs2_score: 5.0\n 5. lowput_expected: 0.5891995452655234\n 6. upsit_pctl: 5.0\n 7. mean_putamen: 1.155\n 8. DATSCAN_PUTAMEN_L: 1.28\n 9. con_striatum: 3.24\n 10. DATSCAN_PUTAMEN_R: 1.03\n\n Ba…	respond with `1` for Parkinson's disease or `0` for healthy control.\n Your response should contain only the number `1` or `0`	with no additional text.\n Final Answer:\n "}	{"role": "assistant"	"content": " 1"}]}
{"messages": [{"role": "system"	"content": "You are a medical expert."}	{"role": "user"	"content": "\n You are a medical expert. Analyze the following test results to determine whether the person likely has Parkinson's disease (Answer: 1) or is a healthy control (Answer: 0). \n Compare the provided values with typical ranges observed in Parkinson's disease patients and healthy individuals. \n The values in parentheses represent the weighted average SHAP values of four tree-based mod…	where higher values indicate greater variable importance.\n \n Test Explanations:\n 1. updrs3_score (0.819): Represents the MDS-UPDRS Part III score	which evaluates motor function through clinical assessments. A higher score indicates more severe motor symptoms.\n 2. con_putamen (0.487): Indicates the dopamine signal intensity ratio between the left and right putamen regions. Parkinson's disease often shows significant asymmetry.\n 3. updrs_totscore (0.345): Refers to the total MDS-UPDRS score	reflecting overall severity. A higher score suggests greater disease severity.\n 4. updrs2_score (0.296): Evaluates difficulties in daily activities reported by patients. A higher score indicates greater difficulty.\n 5. lowput_expected (0.186): Represents the lower expected limit of dopamine signal intensity in the putamen. Below-threshold values suggest dopamine depletion.\n 6. upsit_pctl (0.13…	a biomarker for Parkinson's.\n 7. mean_putamen (0.105): Average dopamine signal intensity across both putamen regions	reflecting dopamine deficiency.\n 8. DATSCAN_PUTAMEN_L (0.093): Dopamine signal intensity in the left putamen. Asymmetry is a hallmark of Parkinson's.\n 9. con_striatum (0.035): Overall dopamine signal intensity in the striatum (including putamen and caudate).\n 10. DATSCAN_PUTAMEN_R (0.031): Dopamine signal intensity in the right putamen. Early Parkinson's often shows left-right asymmetry.\n \n …	respond with `1` if the subject is likely to have Parkinson's disease or `0` if they are healthy.\n \n Information of subject:\n 1. updrs3_score: 18.0\n 2. con_putamen: 0.6\n 3. updrs_totscore: 44.0\n 4. updrs2_score: 9.0\n 5. lowput_expected: 0.3105893569196309\n 6. upsit_pctl: 2.0\n 7. mean_putamen: 0.755\n 8. DATSCAN_PUTAMEN_L: 0.6\n 9. con_striatum: 2.09\n 10. DATSCAN_PUTAMEN_R: 0.91\n\n Base…	respond with `1` for Parkinson's disease or `0` for healthy control.\n Your response should contain only the number `1` or `0`	with no additional text.\n Final Answer:\n "}	{"role": "assistant"	"content": " 1"}]}
{"messages": [{"role": "system"	"content": "You are a medical expert."}	{"role": "user"	"content": "\n You are a medical expert. Analyze the following test results to determine whether the person likely has Parkinson's disease (Answer: 1) or is a healthy control (Answer: 0). \n Compare the provided values with typical ranges observed in Parkinson's disease patients and healthy individuals. \n The values in parentheses represent the weighted average SHAP values of four tree-based mod…	where higher values indicate greater variable importance.\n \n Test Explanations:\n 1. updrs3_score (0.819): Represents the MDS-UPDRS Part III score	which evaluates motor function through clinical assessments. A higher score indicates more severe motor symptoms.\n 2. con_putamen (0.487): Indicates the dopamine signal intensity ratio between the left and right putamen regions. Parkinson's disease often shows significant asymmetry.\n 3. updrs_totscore (0.345): Refers to the total MDS-UPDRS score	reflecting overall severity. A higher score suggests greater disease severity.\n 4. updrs2_score (0.296): Evaluates difficulties in daily activities reported by patients. A higher score indicates greater difficulty.\n 5. lowput_expected (0.186): Represents the lower expected limit of dopamine signal intensity in the putamen. Below-threshold values suggest dopamine depletion.\n 6. upsit_pctl (0.13…	a biomarker for Parkinson's.\n 7. mean_putamen (0.105): Average dopamine signal intensity across both putamen regions	reflecting dopamine deficiency.\n 8. DATSCAN_PUTAMEN_L (0.093): Dopamine signal intensity in the left putamen. Asymmetry is a hallmark of Parkinson's.\n 9. con_striatum (0.035): Overall dopamine signal intensity in the striatum (including putamen and caudate).\n 10. DATSCAN_PUTAMEN_R (0.031): Dopamine signal intensity in the right putamen. Early Parkinson's often shows left-right asymmetry.\n \n …	respond with `1` if the subject is likely to have Parkinson's disease or `0` if they are healthy.\n \n Information of subject:\n 1. updrs3_score: 24.0\n 2. con_putamen: 0.44\n 3. updrs_totscore: 32.0\n 4. updrs2_score: 2.0\n 5. lowput_expected: 0.1924930537694946\n 6. upsit_pctl: 1.0\n 7. mean_putamen: 0.625\n 8. DATSCAN_PUTAMEN_L: 0.44\n 9. con_striatum: 1.74\n 10. DATSCAN_PUTAMEN_R: 0.81\n\n Ba…	respond with `1` for Parkinson's disease or `0` for healthy control.\n Your response should contain only the number `1` or `0`	with no additional text.\n Final Answer:\n "}	{"role": "assistant"	"content": " 1"}]}
{"messages": [{"role": "system"	"content": "You are a medical expert."}	{"role": "user"	"content": "\n You are a medical expert. Analyze the following test results to determine whether the person likely has Parkinson's disease (Answer: 1) or is a healthy control (Answer: 0). \n Compare the provided values with typical ranges observed in Parkinson's disease patients and healthy individuals. \n The values in parentheses represent the weighted average SHAP values of four tree-based mod…	where higher values indicate greater variable importance.\n \n Test Explanations:\n 1. updrs3_score (0.819): Represents the MDS-UPDRS Part III score	which evaluates motor function through clinical assessments. A higher score indicates more severe motor symptoms.\n 2. con_putamen (0.487): Indicates the dopamine signal intensity ratio between the left and right putamen regions. Parkinson's disease often shows significant asymmetry.\n 3. updrs_totscore (0.345): Refers to the total MDS-UPDRS score	reflecting overall severity. A higher score suggests greater disease severity.\n 4. updrs2_score (0.296): Evaluates difficulties in daily activities reported by patients. A higher score indicates greater difficulty.\n 5. lowput_expected (0.186): Represents the lower expected limit of dopamine signal intensity in the putamen. Below-threshold values suggest dopamine depletion.\n 6. upsit_pctl (0.13…	a biomarker for Parkinson's.\n 7. mean_putamen (0.105): Average dopamine signal intensity across both putamen regions	reflecting dopamine deficiency.\n 8. DATSCAN_PUTAMEN_L (0.093): Dopamine signal intensity in the left putamen. Asymmetry is a hallmark of Parkinson's.\n 9. con_striatum (0.035): Overall dopamine signal intensity in the striatum (including putamen and caudate).\n 10. DATSCAN_PUTAMEN_R (0.031): Dopamine signal intensity in the right putamen. Early Parkinson's often shows left-right asymmetry.\n \n …	respond with `1` if the subject is likely to have Parkinson's disease or `0` if they are healthy.\n \n Information of subject:\n 1. updrs3_score: 35.0\n 2. con_putamen: 0.57\n 3. updrs_totscore: 42.0\n 4. updrs2_score: 4.0\n 5. lowput_expected: 0.2667388671491975\n 6. upsit_pctl: 10.5\n 7. mean_putamen: 0.7\n 8. DATSCAN_PUTAMEN_L: 0.57\n 9. con_striatum: 2.55\n 10. DATSCAN_PUTAMEN_R: 0.83\n\n Bas…	respond with `1` for Parkinson's disease or `0` for healthy control.\n Your response should contain only the number `1` or `0`	with no additional text.\n Final Answer:\n "}	{"role": "assistant"	"content": " 1"}]}
{"messages": [{"role": "system"	"content": "You are a medical expert."}	{"role": "user"	"content": "\n You are a medical expert. Analyze the following test results to determine whether the person likely has Parkinson's disease (Answer: 1) or is a healthy control (Answer: 0). \n Compare the provided values with typical ranges observed in Parkinson's disease patients and healthy individuals. \n The values in parentheses represent the weighted average SHAP values of four tree-based mod…	where higher values indicate greater variable importance.\n \n Test Explanations:\n 1. updrs3_score (0.819): Represents the MDS-UPDRS Part III score	which evaluates motor function through clinical assessments. A higher score indicates more severe motor symptoms.\n 2. con_putamen (0.487): Indicates the dopamine signal intensity ratio between the left and right putamen regions. Parkinson's disease often shows significant asymmetry.\n 3. updrs_totscore (0.345): Refers to the total MDS-UPDRS score	reflecting overall severity. A higher score suggests greater disease severity.\n 4. updrs2_score (0.296): Evaluates difficulties in daily activities reported by patients. A higher score indicates greater difficulty.\n 5. lowput_expected (0.186): Represents the lower expected limit of dopamine signal intensity in the putamen. Below-threshold values suggest dopamine depletion.\n 6. upsit_pctl (0.13…	a biomarker for Parkinson's.\n 7. mean_putamen (0.105): Average dopamine signal intensity across both putamen regions	reflecting dopamine deficiency.\n 8. DATSCAN_PUTAMEN_L (0.093): Dopamine signal intensity in the left putamen. Asymmetry is a hallmark of Parkinson's.\n 9. con_striatum (0.035): Overall dopamine signal intensity in the striatum (including putamen and caudate).\n 10. DATSCAN_PUTAMEN_R (0.031): Dopamine signal intensity in the right putamen. Early Parkinson's often shows left-right asymmetry.\n \n …	respond with `1` if the subject is likely to have Parkinson's disease or `0` if they are healthy.\n \n Information of subject:\n 1. updrs3_score: 41.0\n 2. con_putamen: 0.76\n 3. updrs_totscore: 45.0\n 4. updrs2_score: 1.0\n 5. lowput_expected: 0.3570027393589793\n 6. upsit_pctl: 2.0\n 7. mean_putamen: 1.06\n 8. DATSCAN_PUTAMEN_L: 0.76\n 9. con_striatum: 2.31\n 10. DATSCAN_PUTAMEN_R: 1.36\n\n Bas…	respond with `1` for Parkinson's disease or `0` for healthy control.\n Your response should contain only the number `1` or `0`	with no additional text.\n Final Answer:\n "}	{"role": "assistant"	"content": " 1"}]}
{"messages": [{"role": "system"	"content": "You are a medical expert."}	{"role": "user"	"content": "\n You are a medical expert. Analyze the following test results to determine whether the person likely has Parkinson's disease (Answer: 1) or is a healthy control (Answer: 0). \n Compare the provided values with typical ranges observed in Parkinson's disease patients and healthy individuals. \n The values in parentheses represent the weighted average SHAP values of four tree-based mod…	where higher values indicate greater variable importance.\n \n Test Explanations:\n 1. updrs3_score (0.819): Represents the MDS-UPDRS Part III score	which evaluates motor function through clinical assessments. A higher score indicates more severe motor symptoms.\n 2. con_putamen (0.487): Indicates the dopamine signal intensity ratio between the left and right putamen regions. Parkinson's disease often shows significant asymmetry.\n 3. updrs_totscore (0.345): Refers to the total MDS-UPDRS score	reflecting overall severity. A higher score suggests greater disease severity.\n 4. updrs2_score (0.296): Evaluates difficulties in daily activities reported by patients. A higher score indicates greater difficulty.\n 5. lowput_expected (0.186): Represents the lower expected limit of dopamine signal intensity in the putamen. Below-threshold values suggest dopamine depletion.\n 6. upsit_pctl (0.13…	a biomarker for Parkinson's.\n 7. mean_putamen (0.105): Average dopamine signal intensity across both putamen regions	reflecting dopamine deficiency.\n 8. DATSCAN_PUTAMEN_L (0.093): Dopamine signal intensity in the left putamen. Asymmetry is a hallmark of Parkinson's.\n 9. con_striatum (0.035): Overall dopamine signal intensity in the striatum (including putamen and caudate).\n 10. DATSCAN_PUTAMEN_R (0.031): Dopamine signal intensity in the right putamen. Early Parkinson's often shows left-right asymmetry.\n \n …	respond with `1` if the subject is likely to have Parkinson's disease or `0` if they are healthy.\n \n Information of subject:\n 1. updrs3_score: 0.0\n 2. con_putamen: 2.265\n 3. updrs_totscore: 1.0\n 4. updrs2_score: 0.0\n 5. lowput_expected: 0.9214730682544227\n 6. upsit_pctl: 44.0\n 7. mean_putamen: 2.265\n 8. DATSCAN_PUTAMEN_L: 2.26\n 9. con_striatum: 5.53\n 10. DATSCAN_PUTAMEN_R: 2.27\n\n Ba…	respond with `1` for Parkinson's disease or `0` for healthy control.\n Your response should contain only the number `1` or `0`	with no additional text.\n Final Answer:\n "}	{"role": "assistant"	"content": " 0"}]}
{"messages": [{"role": "system"	"content": "You are a medical expert."}	{"role": "user"	"content": "\n You are a medical expert. Analyze the following test results to determine whether the person likely has Parkinson's disease (Answer: 1) or is a healthy control (Answer: 0). \n Compare the provided values with typical ranges observed in Parkinson's disease patients and healthy individuals. \n The values in parentheses represent the weighted average SHAP values of four tree-based mod…	where higher values indicate greater variable importance.\n \n Test Explanations:\n 1. updrs3_score (0.819): Represents the MDS-UPDRS Part III score	which evaluates motor function through clinical assessments. A higher score indicates more severe motor symptoms.\n 2. con_putamen (0.487): Indicates the dopamine signal intensity ratio between the left and right putamen regions. Parkinson's disease often shows significant asymmetry.\n 3. updrs_totscore (0.345): Refers to the total MDS-UPDRS score	reflecting overall severity. A higher score suggests greater disease severity.\n 4. updrs2_score (0.296): Evaluates difficulties in daily activities reported by patients. A higher score indicates greater difficulty.\n 5. lowput_expected (0.186): Represents the lower expected limit of dopamine signal intensity in the putamen. Below-threshold values suggest dopamine depletion.\n 6. upsit_pctl (0.13…	a biomarker for Parkinson's.\n 7. mean_putamen (0.105): Average dopamine signal intensity across both putamen regions	reflecting dopamine deficiency.\n 8. DATSCAN_PUTAMEN_L (0.093): Dopamine signal intensity in the left putamen. Asymmetry is a hallmark of Parkinson's.\n 9. con_striatum (0.035): Overall dopamine signal intensity in the striatum (including putamen and caudate).\n 10. DATSCAN_PUTAMEN_R (0.031): Dopamine signal intensity in the right putamen. Early Parkinson's often shows left-right asymmetry.\n \n …	respond with `1` if the subject is likely to have Parkinson's disease or `0` if they are healthy.\n \n Information of subject:\n 1. updrs3_score: 10.0\n 2. con_putamen: 0.85\n 3. updrs_totscore: 19.0\n 4. updrs2_score: 6.0\n 5. lowput_expected: 0.3796989922623525\n 6. upsit_pctl: 7.0\n 7. mean_putamen: 1.105\n 8. DATSCAN_PUTAMEN_L: 0.85\n 9. con_striatum: 3.1\n 10. DATSCAN_PUTAMEN_R: 1.36\n\n Bas…	respond with `1` for Parkinson's disease or `0` for healthy control.\n Your response should contain only the number `1` or `0`	with no additional text.\n Final Answer:\n "}	{"role": "assistant"	"content": " 1"}]}
{"messages": [{"role": "system"	"content": "You are a medical expert."}	{"role": "user"	"content": "\n You are a medical expert. Analyze the following test results to determine whether the person likely has Parkinson's disease (Answer: 1) or is a healthy control (Answer: 0). \n Compare the provided values with typical ranges observed in Parkinson's disease patients and healthy individuals. \n The values in parentheses represent the weighted average SHAP values of four tree-based mod…	where higher values indicate greater variable importance.\n \n Test Explanations:\n 1. updrs3_score (0.819): Represents the MDS-UPDRS Part III score	which evaluates motor function through clinical assessments. A higher score indicates more severe motor symptoms.\n 2. con_putamen (0.487): Indicates the dopamine signal intensity ratio between the left and right putamen regions. Parkinson's disease often shows significant asymmetry.\n 3. updrs_totscore (0.345): Refers to the total MDS-UPDRS score	reflecting overall severity. A higher score suggests greater disease severity.\n 4. updrs2_score (0.296): Evaluates difficulties in daily activities reported by patients. A higher score indicates greater difficulty.\n 5. lowput_expected (0.186): Represents the lower expected limit of dopamine signal intensity in the putamen. Below-threshold values suggest dopamine depletion.\n 6. upsit_pctl (0.13…	a biomarker for Parkinson's.\n 7. mean_putamen (0.105): Average dopamine signal intensity across both putamen regions	reflecting dopamine deficiency.\n 8. DATSCAN_PUTAMEN_L (0.093): Dopamine signal intensity in the left putamen. Asymmetry is a hallmark of Parkinson's.\n 9. con_striatum (0.035): Overall dopamine signal intensity in the striatum (including putamen and caudate).\n 10. DATSCAN_PUTAMEN_R (0.031): Dopamine signal intensity in the right putamen. Early Parkinson's often shows left-right asymmetry.\n \n …	respond with `1` if the subject is likely to have Parkinson's disease or `0` if they are healthy.\n \n Information of subject:\n 1. updrs3_score: 16.0\n 2. con_putamen: 1.23\n 3. updrs_totscore: 22.0\n 4. updrs2_score: 4.0\n 5. lowput_expected: 0.6489483084015714\n 6. upsit_pctl: 7.0\n 7. mean_putamen: 1.56\n 8. DATSCAN_PUTAMEN_L: 1.23\n 9. con_striatum: 4.4\n 10. DATSCAN_PUTAMEN_R: 1.89\n\n Base…	respond with `1` for Parkinson's disease or `0` for healthy control.\n Your response should contain only the number `1` or `0`	with no additional text.\n Final Answer:\n "}	{"role": "assistant"	"content": " 1"}]}
{"messages": [{"role": "system"	"content": "You are a medical expert."}	{"role": "user"	"content": "\n You are a medical expert. Analyze the following test results to determine whether the person likely has Parkinson's disease (Answer: 1) or is a healthy control (Answer: 0). \n Compare the provided values with typical ranges observed in Parkinson's disease patients and healthy individuals. \n The values in parentheses represent the weighted average SHAP values of four tree-based mod…	where higher values indicate greater variable importance.\n \n Test Explanations:\n 1. updrs3_score (0.819): Represents the MDS-UPDRS Part III score	which evaluates motor function through clinical assessments. A higher score indicates more severe motor symptoms.\n 2. con_putamen (0.487): Indicates the dopamine signal intensity ratio between the left and right putamen regions. Parkinson's disease often shows significant asymmetry.\n 3. updrs_totscore (0.345): Refers to the total MDS-UPDRS score	reflecting overall severity. A higher score suggests greater disease severity.\n 4. updrs2_score (0.296): Evaluates difficulties in daily activities reported by patients. A higher score indicates greater difficulty.\n 5. lowput_expected (0.186): Represents the lower expected limit of dopamine signal intensity in the putamen. Below-threshold values suggest dopamine depletion.\n 6. upsit_pctl (0.13…	a biomarker for Parkinson's.\n 7. mean_putamen (0.105): Average dopamine signal intensity across both putamen regions	reflecting dopamine deficiency.\n 8. DATSCAN_PUTAMEN_L (0.093): Dopamine signal intensity in the left putamen. Asymmetry is a hallmark of Parkinson's.\n 9. con_striatum (0.035): Overall dopamine signal intensity in the striatum (including putamen and caudate).\n 10. DATSCAN_PUTAMEN_R (0.031): Dopamine signal intensity in the right putamen. Early Parkinson's often shows left-right asymmetry.\n \n …	respond with `1` if the subject is likely to have Parkinson's disease or `0` if they are healthy.\n \n Information of subject:\n 1. updrs3_score: 25.0\n 2. con_putamen: 0.61\n 3. updrs_totscore: 33.0\n 4. updrs2_score: 6.0\n 5. lowput_expected: 0.2932033565641081\n 6. upsit_pctl: 1.0\n 7. mean_putamen: 0.7\n 8. DATSCAN_PUTAMEN_L: 0.79\n 9. con_striatum: 1.63\n 10. DATSCAN_PUTAMEN_R: 0.61\n\n Base…	respond with `1` for Parkinson's disease or `0` for healthy control.\n Your response should contain only the number `1` or `0`	with no additional text.\n Final Answer:\n "}	{"role": "assistant"	"content": " 1"}]}
{"messages": [{"role": "system"	"content": "You are a medical expert."}	{"role": "user"	"content": "\n You are a medical expert. Analyze the following test results to determine whether the person likely has Parkinson's disease (Answer: 1) or is a healthy control (Answer: 0). \n Compare the provided values with typical ranges observed in Parkinson's disease patients and healthy individuals. \n The values in parentheses represent the weighted average SHAP values of four tree-based mod…	where higher values indicate greater variable importance.\n \n Test Explanations:\n 1. updrs3_score (0.819): Represents the MDS-UPDRS Part III score	which evaluates motor function through clinical assessments. A higher score indicates more severe motor symptoms.\n 2. con_putamen (0.487): Indicates the dopamine signal intensity ratio between the left and right putamen regions. Parkinson's disease often shows significant asymmetry.\n 3. updrs_totscore (0.345): Refers to the total MDS-UPDRS score	reflecting overall severity. A higher score suggests greater disease severity.\n 4. updrs2_score (0.296): Evaluates difficulties in daily activities reported by patients. A higher score indicates greater difficulty.\n 5. lowput_expected (0.186): Represents the lower expected limit of dopamine signal intensity in the putamen. Below-threshold values suggest dopamine depletion.\n 6. upsit_pctl (0.13…	a biomarker for Parkinson's.\n 7. mean_putamen (0.105): Average dopamine signal intensity across both putamen regions	reflecting dopamine deficiency.\n 8. DATSCAN_PUTAMEN_L (0.093): Dopamine signal intensity in the left putamen. Asymmetry is a hallmark of Parkinson's.\n 9. con_striatum (0.035): Overall dopamine signal intensity in the striatum (including putamen and caudate).\n 10. DATSCAN_PUTAMEN_R (0.031): Dopamine signal intensity in the right putamen. Early Parkinson's often shows left-right asymmetry.\n \n …	respond with `1` if the subject is likely to have Parkinson's disease or `0` if they are healthy.\n \n Information of subject:\n 1. updrs3_score: 19.0\n 2. con_putamen: 0.75\n 3. updrs_totscore: 27.0\n 4. updrs2_score: 2.0\n 5. lowput_expected: 0.3837754838136609\n 6. upsit_pctl: 8.0\n 7. mean_putamen: 0.94\n 8. DATSCAN_PUTAMEN_L: 1.13\n 9. con_striatum: 2.41\n 10. DATSCAN_PUTAMEN_R: 0.75\n\n Bas…	respond with `1` for Parkinson's disease or `0` for healthy control.\n Your response should contain only the number `1` or `0`	with no additional text.\n Final Answer:\n "}	{"role": "assistant"	"content": " 1"}]}
{"messages": [{"role": "system"	"content": "You are a medical expert."}	{"role": "user"	"content": "\n You are a medical expert. Analyze the following test results to determine whether the person likely has Parkinson's disease (Answer: 1) or is a healthy control (Answer: 0). \n Compare the provided values with typical ranges observed in Parkinson's disease patients and healthy individuals. \n The values in parentheses represent the weighted average SHAP values of four tree-based mod…	where higher values indicate greater variable importance.\n \n Test Explanations:\n 1. updrs3_score (0.819): Represents the MDS-UPDRS Part III score	which evaluates motor function through clinical assessments. A higher score indicates more severe motor symptoms.\n 2. con_putamen (0.487): Indicates the dopamine signal intensity ratio between the left and right putamen regions. Parkinson's disease often shows significant asymmetry.\n 3. updrs_totscore (0.345): Refers to the total MDS-UPDRS score	reflecting overall severity. A higher score suggests greater disease severity.\n 4. updrs2_score (0.296): Evaluates difficulties in daily activities reported by patients. A higher score indicates greater difficulty.\n 5. lowput_expected (0.186): Represents the lower expected limit of dopamine signal intensity in the putamen. Below-threshold values suggest dopamine depletion.\n 6. upsit_pctl (0.13…	a biomarker for Parkinson's.\n 7. mean_putamen (0.105): Average dopamine signal intensity across both putamen regions	reflecting dopamine deficiency.\n 8. DATSCAN_PUTAMEN_L (0.093): Dopamine signal intensity in the left putamen. Asymmetry is a hallmark of Parkinson's.\n 9. con_striatum (0.035): Overall dopamine signal intensity in the striatum (including putamen and caudate).\n 10. DATSCAN_PUTAMEN_R (0.031): Dopamine signal intensity in the right putamen. Early Parkinson's often shows left-right asymmetry.\n \n …	respond with `1` if the subject is likely to have Parkinson's disease or `0` if they are healthy.\n \n Information of subject:\n 1. updrs3_score: 34.0\n 2. con_putamen: 0.71\n 3. updrs_totscore: 44.0\n 4. updrs2_score: 7.0\n 5. lowput_expected: 0.3822612828072076\n 6. upsit_pctl: 15.68686868686869\n 7. mean_putamen: 0.86\n 8. DATSCAN_PUTAMEN_L: 0.71\n 9. con_striatum: 2.46\n 10. DATSCAN_PUTAMEN_R…	respond with `1` for Parkinson's disease or `0` for healthy control.\n Your response should contain only the number `1` or `0`	with no additional text.\n Final Answer:\n "}	{"role": "assistant"	"content": " 1"}]}
{"messages": [{"role": "system"	"content": "You are a medical expert."}	{"role": "user"	"content": "\n You are a medical expert. Analyze the following test results to determine whether the person likely has Parkinson's disease (Answer: 1) or is a healthy control (Answer: 0). \n Compare the provided values with typical ranges observed in Parkinson's disease patients and healthy individuals. \n The values in parentheses represent the weighted average SHAP values of four tree-based mod…	where higher values indicate greater variable importance.\n \n Test Explanations:\n 1. updrs3_score (0.819): Represents the MDS-UPDRS Part III score	which evaluates motor function through clinical assessments. A higher score indicates more severe motor symptoms.\n 2. con_putamen (0.487): Indicates the dopamine signal intensity ratio between the left and right putamen regions. Parkinson's disease often shows significant asymmetry.\n 3. updrs_totscore (0.345): Refers to the total MDS-UPDRS score	reflecting overall severity. A higher score suggests greater disease severity.\n 4. updrs2_score (0.296): Evaluates difficulties in daily activities reported by patients. A higher score indicates greater difficulty.\n 5. lowput_expected (0.186): Represents the lower expected limit of dopamine signal intensity in the putamen. Below-threshold values suggest dopamine depletion.\n 6. upsit_pctl (0.13…	a biomarker for Parkinson's.\n 7. mean_putamen (0.105): Average dopamine signal intensity across both putamen regions	reflecting dopamine deficiency.\n 8. DATSCAN_PUTAMEN_L (0.093): Dopamine signal intensity in the left putamen. Asymmetry is a hallmark of Parkinson's.\n 9. con_striatum (0.035): Overall dopamine signal intensity in the striatum (including putamen and caudate).\n 10. DATSCAN_PUTAMEN_R (0.031): Dopamine signal intensity in the right putamen. Early Parkinson's often shows left-right asymmetry.\n \n …	respond with `1` if the subject is likely to have Parkinson's disease or `0` if they are healthy.\n \n Information of subject:\n 1. updrs3_score: 39.0\n 2. con_putamen: 0.07\n 3. updrs_totscore: 76.0\n 4. updrs2_score: 21.0\n 5. lowput_expected: 0.04012350690694371\n 6. upsit_pctl: 1.0\n 7. mean_putamen: 0.09\n 8. DATSCAN_PUTAMEN_L: 0.07\n 9. con_striatum: 0.6100000000000001\n 10. DATSCAN_PUTAMEN…	respond with `1` for Parkinson's disease or `0` for healthy control.\n Your response should contain only the number `1` or `0`	with no additional text.\n Final Answer:\n "}	{"role": "assistant"	"content": " 1"}]}
{"messages": [{"role": "system"	"content": "You are a medical expert."}	{"role": "user"	"content": "\n You are a medical expert. Analyze the following test results to determine whether the person likely has Parkinson's disease (Answer: 1) or is a healthy control (Answer: 0). \n Compare the provided values with typical ranges observed in Parkinson's disease patients and healthy individuals. \n The values in parentheses represent the weighted average SHAP values of four tree-based mod…	where higher values indicate greater variable importance.\n \n Test Explanations:\n 1. updrs3_score (0.819): Represents the MDS-UPDRS Part III score	which evaluates motor function through clinical assessments. A higher score indicates more severe motor symptoms.\n 2. con_putamen (0.487): Indicates the dopamine signal intensity ratio between the left and right putamen regions. Parkinson's disease often shows significant asymmetry.\n 3. updrs_totscore (0.345): Refers to the total MDS-UPDRS score	reflecting overall severity. A higher score suggests greater disease severity.\n 4. updrs2_score (0.296): Evaluates difficulties in daily activities reported by patients. A higher score indicates greater difficulty.\n 5. lowput_expected (0.186): Represents the lower expected limit of dopamine signal intensity in the putamen. Below-threshold values suggest dopamine depletion.\n 6. upsit_pctl (0.13…	a biomarker for Parkinson's.\n 7. mean_putamen (0.105): Average dopamine signal intensity across both putamen regions	reflecting dopamine deficiency.\n 8. DATSCAN_PUTAMEN_L (0.093): Dopamine signal intensity in the left putamen. Asymmetry is a hallmark of Parkinson's.\n 9. con_striatum (0.035): Overall dopamine signal intensity in the striatum (including putamen and caudate).\n 10. DATSCAN_PUTAMEN_R (0.031): Dopamine signal intensity in the right putamen. Early Parkinson's often shows left-right asymmetry.\n \n …	respond with `1` if the subject is likely to have Parkinson's disease or `0` if they are healthy.\n \n Information of subject:\n 1. updrs3_score: 18.0\n 2. con_putamen: 0.9\n 3. updrs_totscore: 20.0\n 4. updrs2_score: 1.0\n 5. lowput_expected: 0.4742082191558554\n 6. upsit_pctl: 4.0\n 7. mean_putamen: 1.05\n 8. DATSCAN_PUTAMEN_L: 1.2\n 9. con_striatum: 3.17\n 10. DATSCAN_PUTAMEN_R: 0.9\n\n Based …	respond with `1` for Parkinson's disease or `0` for healthy control.\n Your response should contain only the number `1` or `0`	with no additional text.\n Final Answer:\n "}	{"role": "assistant"	"content": " 1"}]}
{"messages": [{"role": "system"	"content": "You are a medical expert."}	{"role": "user"	"content": "\n You are a medical expert. Analyze the following test results to determine whether the person likely has Parkinson's disease (Answer: 1) or is a healthy control (Answer: 0). \n Compare the provided values with typical ranges observed in Parkinson's disease patients and healthy individuals. \n The values in parentheses represent the weighted average SHAP values of four tree-based mod…	where higher values indicate greater variable importance.\n \n Test Explanations:\n 1. updrs3_score (0.819): Represents the MDS-UPDRS Part III score	which evaluates motor function through clinical assessments. A higher score indicates more severe motor symptoms.\n 2. con_putamen (0.487): Indicates the dopamine signal intensity ratio between the left and right putamen regions. Parkinson's disease often shows significant asymmetry.\n 3. updrs_totscore (0.345): Refers to the total MDS-UPDRS score	reflecting overall severity. A higher score suggests greater disease severity.\n 4. updrs2_score (0.296): Evaluates difficulties in daily activities reported by patients. A higher score indicates greater difficulty.\n 5. lowput_expected (0.186): Represents the lower expected limit of dopamine signal intensity in the putamen. Below-threshold values suggest dopamine depletion.\n 6. upsit_pctl (0.13…	a biomarker for Parkinson's.\n 7. mean_putamen (0.105): Average dopamine signal intensity across both putamen regions	reflecting dopamine deficiency.\n 8. DATSCAN_PUTAMEN_L (0.093): Dopamine signal intensity in the left putamen. Asymmetry is a hallmark of Parkinson's.\n 9. con_striatum (0.035): Overall dopamine signal intensity in the striatum (including putamen and caudate).\n 10. DATSCAN_PUTAMEN_R (0.031): Dopamine signal intensity in the right putamen. Early Parkinson's often shows left-right asymmetry.\n \n …	respond with `1` if the subject is likely to have Parkinson's disease or `0` if they are healthy.\n \n Information of subject:\n 1. updrs3_score: 0.0\n 2. con_putamen: 2.665\n 3. updrs_totscore: 4.0\n 4. updrs2_score: 1.0\n 5. lowput_expected: 1.198416798963375\n 6. upsit_pctl: 38.0\n 7. mean_putamen: 2.665\n 8. DATSCAN_PUTAMEN_L: 2.7\n 9. con_striatum: 6.18\n 10. DATSCAN_PUTAMEN_R: 2.63\n\n Base…	respond with `1` for Parkinson's disease or `0` for healthy control.\n Your response should contain only the number `1` or `0`	with no additional text.\n Final Answer:\n "}	{"role": "assistant"	"content": " 0"}]}
{"messages": [{"role": "system"	"content": "You are a medical expert."}	{"role": "user"	"content": "\n You are a medical expert. Analyze the following test results to determine whether the person likely has Parkinson's disease (Answer: 1) or is a healthy control (Answer: 0). \n Compare the provided values with typical ranges observed in Parkinson's disease patients and healthy individuals. \n The values in parentheses represent the weighted average SHAP values of four tree-based mod…	where higher values indicate greater variable importance.\n \n Test Explanations:\n 1. updrs3_score (0.819): Represents the MDS-UPDRS Part III score	which evaluates motor function through clinical assessments. A higher score indicates more severe motor symptoms.\n 2. con_putamen (0.487): Indicates the dopamine signal intensity ratio between the left and right putamen regions. Parkinson's disease often shows significant asymmetry.\n 3. updrs_totscore (0.345): Refers to the total MDS-UPDRS score	reflecting overall severity. A higher score suggests greater disease severity.\n 4. updrs2_score (0.296): Evaluates difficulties in daily activities reported by patients. A higher score indicates greater difficulty.\n 5. lowput_expected (0.186): Represents the lower expected limit of dopamine signal intensity in the putamen. Below-threshold values suggest dopamine depletion.\n 6. upsit_pctl (0.13…	a biomarker for Parkinson's.\n 7. mean_putamen (0.105): Average dopamine signal intensity across both putamen regions	reflecting dopamine deficiency.\n 8. DATSCAN_PUTAMEN_L (0.093): Dopamine signal intensity in the left putamen. Asymmetry is a hallmark of Parkinson's.\n 9. con_striatum (0.035): Overall dopamine signal intensity in the striatum (including putamen and caudate).\n 10. DATSCAN_PUTAMEN_R (0.031): Dopamine signal intensity in the right putamen. Early Parkinson's often shows left-right asymmetry.\n \n …	respond with `1` if the subject is likely to have Parkinson's disease or `0` if they are healthy.\n \n Information of subject:\n 1. updrs3_score: 3.0\n 2. con_putamen: 1.735\n 3. updrs_totscore: 3.0\n 4. updrs2_score: 0.0\n 5. lowput_expected: 0.9891407174380296\n 6. upsit_pctl: 60.5\n 7. mean_putamen: 1.735\n 8. DATSCAN_PUTAMEN_L: 1.77\n 9. con_striatum: 4.63\n 10. DATSCAN_PUTAMEN_R: 1.7\n\n Bas…	respond with `1` for Parkinson's disease or `0` for healthy control.\n Your response should contain only the number `1` or `0`	with no additional text.\n Final Answer:\n "}	{"role": "assistant"	"content": " 0"}]}
{"messages": [{"role": "system"	"content": "You are a medical expert."}	{"role": "user"	"content": "\n You are a medical expert. Analyze the following test results to determine whether the person likely has Parkinson's disease (Answer: 1) or is a healthy control (Answer: 0). \n Compare the provided values with typical ranges observed in Parkinson's disease patients and healthy individuals. \n The values in parentheses represent the weighted average SHAP values of four tree-based mod…	where higher values indicate greater variable importance.\n \n Test Explanations:\n 1. updrs3_score (0.819): Represents the MDS-UPDRS Part III score	which evaluates motor function through clinical assessments. A higher score indicates more severe motor symptoms.\n 2. con_putamen (0.487): Indicates the dopamine signal intensity ratio between the left and right putamen regions. Parkinson's disease often shows significant asymmetry.\n 3. updrs_totscore (0.345): Refers to the total MDS-UPDRS score	reflecting overall severity. A higher score suggests greater disease severity.\n 4. updrs2_score (0.296): Evaluates difficulties in daily activities reported by patients. A higher score indicates greater difficulty.\n 5. lowput_expected (0.186): Represents the lower expected limit of dopamine signal intensity in the putamen. Below-threshold values suggest dopamine depletion.\n 6. upsit_pctl (0.13…	a biomarker for Parkinson's.\n 7. mean_putamen (0.105): Average dopamine signal intensity across both putamen regions	reflecting dopamine deficiency.\n 8. DATSCAN_PUTAMEN_L (0.093): Dopamine signal intensity in the left putamen. Asymmetry is a hallmark of Parkinson's.\n 9. con_striatum (0.035): Overall dopamine signal intensity in the striatum (including putamen and caudate).\n 10. DATSCAN_PUTAMEN_R (0.031): Dopamine signal intensity in the right putamen. Early Parkinson's often shows left-right asymmetry.\n \n …	respond with `1` if the subject is likely to have Parkinson's disease or `0` if they are healthy.\n \n Information of subject:\n 1. updrs3_score: 0.0\n 2. con_putamen: 2.77\n 3. updrs_totscore: 0.0\n 4. updrs2_score: 0.0\n 5. lowput_expected: 1.113802105583946\n 6. upsit_pctl: 60.5\n 7. mean_putamen: 2.77\n 8. DATSCAN_PUTAMEN_L: 2.81\n 9. con_striatum: 6.335\n 10. DATSCAN_PUTAMEN_R: 2.73\n\n Base…	respond with `1` for Parkinson's disease or `0` for healthy control.\n Your response should contain only the number `1` or `0`	with no additional text.\n Final Answer:\n "}	{"role": "assistant"	"content": " 0"}]}
{"messages": [{"role": "system"	"content": "You are a medical expert."}	{"role": "user"	"content": "\n You are a medical expert. Analyze the following test results to determine whether the person likely has Parkinson's disease (Answer: 1) or is a healthy control (Answer: 0). \n Compare the provided values with typical ranges observed in Parkinson's disease patients and healthy individuals. \n The values in parentheses represent the weighted average SHAP values of four tree-based mod…	where higher values indicate greater variable importance.\n \n Test Explanations:\n 1. updrs3_score (0.819): Represents the MDS-UPDRS Part III score	which evaluates motor function through clinical assessments. A higher score indicates more severe motor symptoms.\n 2. con_putamen (0.487): Indicates the dopamine signal intensity ratio between the left and right putamen regions. Parkinson's disease often shows significant asymmetry.\n 3. updrs_totscore (0.345): Refers to the total MDS-UPDRS score	reflecting overall severity. A higher score suggests greater disease severity.\n 4. updrs2_score (0.296): Evaluates difficulties in daily activities reported by patients. A higher score indicates greater difficulty.\n 5. lowput_expected (0.186): Represents the lower expected limit of dopamine signal intensity in the putamen. Below-threshold values suggest dopamine depletion.\n 6. upsit_pctl (0.13…	a biomarker for Parkinson's.\n 7. mean_putamen (0.105): Average dopamine signal intensity across both putamen regions	reflecting dopamine deficiency.\n 8. DATSCAN_PUTAMEN_L (0.093): Dopamine signal intensity in the left putamen. Asymmetry is a hallmark of Parkinson's.\n 9. con_striatum (0.035): Overall dopamine signal intensity in the striatum (including putamen and caudate).\n 10. DATSCAN_PUTAMEN_R (0.031): Dopamine signal intensity in the right putamen. Early Parkinson's often shows left-right asymmetry.\n \n …	respond with `1` if the subject is likely to have Parkinson's disease or `0` if they are healthy.\n \n Information of subject:\n 1. updrs3_score: 1.0\n 2. con_putamen: 1.57\n 3. updrs_totscore: 3.0\n 4. updrs2_score: 0.0\n 5. lowput_expected: 0.7675776633848479\n 6. upsit_pctl: 47.0\n 7. mean_putamen: 1.57\n 8. DATSCAN_PUTAMEN_L: 1.52\n 9. con_striatum: 3.71\n 10. DATSCAN_PUTAMEN_R: 1.62\n\n Base…	respond with `1` for Parkinson's disease or `0` for healthy control.\n Your response should contain only the number `1` or `0`	with no additional text.\n Final Answer:\n "}	{"role": "assistant"	"content": " 0"}]}
{"messages": [{"role": "system"	"content": "You are a medical expert."}	{"role": "user"	"content": "\n You are a medical expert. Analyze the following test results to determine whether the person likely has Parkinson's disease (Answer: 1) or is a healthy control (Answer: 0). \n Compare the provided values with typical ranges observed in Parkinson's disease patients and healthy individuals. \n The values in parentheses represent the weighted average SHAP values of four tree-based mod…	where higher values indicate greater variable importance.\n \n Test Explanations:\n 1. updrs3_score (0.819): Represents the MDS-UPDRS Part III score	which evaluates motor function through clinical assessments. A higher score indicates more severe motor symptoms.\n 2. con_putamen (0.487): Indicates the dopamine signal intensity ratio between the left and right putamen regions. Parkinson's disease often shows significant asymmetry.\n 3. updrs_totscore (0.345): Refers to the total MDS-UPDRS score	reflecting overall severity. A higher score suggests greater disease severity.\n 4. updrs2_score (0.296): Evaluates difficulties in daily activities reported by patients. A higher score indicates greater difficulty.\n 5. lowput_expected (0.186): Represents the lower expected limit of dopamine signal intensity in the putamen. Below-threshold values suggest dopamine depletion.\n 6. upsit_pctl (0.13…	a biomarker for Parkinson's.\n 7. mean_putamen (0.105): Average dopamine signal intensity across both putamen regions	reflecting dopamine deficiency.\n 8. DATSCAN_PUTAMEN_L (0.093): Dopamine signal intensity in the left putamen. Asymmetry is a hallmark of Parkinson's.\n 9. con_striatum (0.035): Overall dopamine signal intensity in the striatum (including putamen and caudate).\n 10. DATSCAN_PUTAMEN_R (0.031): Dopamine signal intensity in the right putamen. Early Parkinson's often shows left-right asymmetry.\n \n …	respond with `1` if the subject is likely to have Parkinson's disease or `0` if they are healthy.\n \n Information of subject:\n 1. updrs3_score: 20.0\n 2. con_putamen: 0.64\n 3. updrs_totscore: 37.0\n 4. updrs2_score: 3.0\n 5. lowput_expected: 0.3046819997709146\n 6. upsit_pctl: 15.68686868686869\n 7. mean_putamen: 0.8400000000000001\n 8. DATSCAN_PUTAMEN_L: 0.64\n 9. con_striatum: 2.41\n 10. DAT…	respond with `1` for Parkinson's disease or `0` for healthy control.\n Your response should contain only the number `1` or `0`	with no additional text.\n Final Answer:\n "}	{"role": "assistant"	"content": " 1"}]}
{"messages": [{"role": "system"	"content": "You are a medical expert."}	{"role": "user"	"content": "\n You are a medical expert. Analyze the following test results to determine whether the person likely has Parkinson's disease (Answer: 1) or is a healthy control (Answer: 0). \n Compare the provided values with typical ranges observed in Parkinson's disease patients and healthy individuals. \n The values in parentheses represent the weighted average SHAP values of four tree-based mod…	where higher values indicate greater variable importance.\n \n Test Explanations:\n 1. updrs3_score (0.819): Represents the MDS-UPDRS Part III score	which evaluates motor function through clinical assessments. A higher score indicates more severe motor symptoms.\n 2. con_putamen (0.487): Indicates the dopamine signal intensity ratio between the left and right putamen regions. Parkinson's disease often shows significant asymmetry.\n 3. updrs_totscore (0.345): Refers to the total MDS-UPDRS score	reflecting overall severity. A higher score suggests greater disease severity.\n 4. updrs2_score (0.296): Evaluates difficulties in daily activities reported by patients. A higher score indicates greater difficulty.\n 5. lowput_expected (0.186): Represents the lower expected limit of dopamine signal intensity in the putamen. Below-threshold values suggest dopamine depletion.\n 6. upsit_pctl (0.13…	a biomarker for Parkinson's.\n 7. mean_putamen (0.105): Average dopamine signal intensity across both putamen regions	reflecting dopamine deficiency.\n 8. DATSCAN_PUTAMEN_L (0.093): Dopamine signal intensity in the left putamen. Asymmetry is a hallmark of Parkinson's.\n 9. con_striatum (0.035): Overall dopamine signal intensity in the striatum (including putamen and caudate).\n 10. DATSCAN_PUTAMEN_R (0.031): Dopamine signal intensity in the right putamen. Early Parkinson's often shows left-right asymmetry.\n \n …	respond with `1` if the subject is likely to have Parkinson's disease or `0` if they are healthy.\n \n Information of subject:\n 1. updrs3_score: 24.0\n 2. con_putamen: 0.79\n 3. updrs_totscore: 31.0\n 4. updrs2_score: 3.0\n 5. lowput_expected: 0.3749831137307723\n 6. upsit_pctl: 1.0\n 7. mean_putamen: 0.885\n 8. DATSCAN_PUTAMEN_L: 0.98\n 9. con_striatum: 2.53\n 10. DATSCAN_PUTAMEN_R: 0.79\n\n Ba…	respond with `1` for Parkinson's disease or `0` for healthy control.\n Your response should contain only the number `1` or `0`	with no additional text.\n Final Answer:\n "}	{"role": "assistant"	"content": " 1"}]}
{"messages": [{"role": "system"	"content": "You are a medical expert."}	{"role": "user"	"content": "\n You are a medical expert. Analyze the following test results to determine whether the person likely has Parkinson's disease (Answer: 1) or is a healthy control (Answer: 0). \n Compare the provided values with typical ranges observed in Parkinson's disease patients and healthy individuals. \n The values in parentheses represent the weighted average SHAP values of four tree-based mod…	where higher values indicate greater variable importance.\n \n Test Explanations:\n 1. updrs3_score (0.819): Represents the MDS-UPDRS Part III score	which evaluates motor function through clinical assessments. A higher score indicates more severe motor symptoms.\n 2. con_putamen (0.487): Indicates the dopamine signal intensity ratio between the left and right putamen regions. Parkinson's disease often shows significant asymmetry.\n 3. updrs_totscore (0.345): Refers to the total MDS-UPDRS score	reflecting overall severity. A higher score suggests greater disease severity.\n 4. updrs2_score (0.296): Evaluates difficulties in daily activities reported by patients. A higher score indicates greater difficulty.\n 5. lowput_expected (0.186): Represents the lower expected limit of dopamine signal intensity in the putamen. Below-threshold values suggest dopamine depletion.\n 6. upsit_pctl (0.13…	a biomarker for Parkinson's.\n 7. mean_putamen (0.105): Average dopamine signal intensity across both putamen regions	reflecting dopamine deficiency.\n 8. DATSCAN_PUTAMEN_L (0.093): Dopamine signal intensity in the left putamen. Asymmetry is a hallmark of Parkinson's.\n 9. con_striatum (0.035): Overall dopamine signal intensity in the striatum (including putamen and caudate).\n 10. DATSCAN_PUTAMEN_R (0.031): Dopamine signal intensity in the right putamen. Early Parkinson's often shows left-right asymmetry.\n \n …	respond with `1` if the subject is likely to have Parkinson's disease or `0` if they are healthy.\n \n Information of subject:\n 1. updrs3_score: 22.0\n 2. con_putamen: 0.48\n 3. updrs_totscore: 33.0\n 4. updrs2_score: 7.0\n 5. lowput_expected: 0.2598760539553714\n 6. upsit_pctl: 2.0\n 7. mean_putamen: 0.5700000000000001\n 8. DATSCAN_PUTAMEN_L: 0.48\n 9. con_striatum: 2.48\n 10. DATSCAN_PUTAMEN_R…	respond with `1` for Parkinson's disease or `0` for healthy control.\n Your response should contain only the number `1` or `0`	with no additional text.\n Final Answer:\n "}	{"role": "assistant"	"content": " 1"}]}
{"messages": [{"role": "system"	"content": "You are a medical expert."}	{"role": "user"	"content": "\n You are a medical expert. Analyze the following test results to determine whether the person likely has Parkinson's disease (Answer: 1) or is a healthy control (Answer: 0). \n Compare the provided values with typical ranges observed in Parkinson's disease patients and healthy individuals. \n The values in parentheses represent the weighted average SHAP values of four tree-based mod…	where higher values indicate greater variable importance.\n \n Test Explanations:\n 1. updrs3_score (0.819): Represents the MDS-UPDRS Part III score	which evaluates motor function through clinical assessments. A higher score indicates more severe motor symptoms.\n 2. con_putamen (0.487): Indicates the dopamine signal intensity ratio between the left and right putamen regions. Parkinson's disease often shows significant asymmetry.\n 3. updrs_totscore (0.345): Refers to the total MDS-UPDRS score	reflecting overall severity. A higher score suggests greater disease severity.\n 4. updrs2_score (0.296): Evaluates difficulties in daily activities reported by patients. A higher score indicates greater difficulty.\n 5. lowput_expected (0.186): Represents the lower expected limit of dopamine signal intensity in the putamen. Below-threshold values suggest dopamine depletion.\n 6. upsit_pctl (0.13…	a biomarker for Parkinson's.\n 7. mean_putamen (0.105): Average dopamine signal intensity across both putamen regions	reflecting dopamine deficiency.\n 8. DATSCAN_PUTAMEN_L (0.093): Dopamine signal intensity in the left putamen. Asymmetry is a hallmark of Parkinson's.\n 9. con_striatum (0.035): Overall dopamine signal intensity in the striatum (including putamen and caudate).\n 10. DATSCAN_PUTAMEN_R (0.031): Dopamine signal intensity in the right putamen. Early Parkinson's often shows left-right asymmetry.\n \n …	respond with `1` if the subject is likely to have Parkinson's disease or `0` if they are healthy.\n \n Information of subject:\n 1. updrs3_score: 62.0\n 2. con_putamen: 0.75\n 3. updrs_totscore: 98.0\n 4. updrs2_score: 23.0\n 5. lowput_expected: 0.3906464419373741\n 6. upsit_pctl: 6.0\n 7. mean_putamen: 0.75\n 8. DATSCAN_PUTAMEN_L: 0.73\n 9. con_striatum: 2.075\n 10. DATSCAN_PUTAMEN_R: 0.77\n\n B…	respond with `1` for Parkinson's disease or `0` for healthy control.\n Your response should contain only the number `1` or `0`	with no additional text.\n Final Answer:\n "}	{"role": "assistant"	"content": " 1"}]}
{"messages": [{"role": "system"	"content": "You are a medical expert."}	{"role": "user"	"content": "\n You are a medical expert. Analyze the following test results to determine whether the person likely has Parkinson's disease (Answer: 1) or is a healthy control (Answer: 0). \n Compare the provided values with typical ranges observed in Parkinson's disease patients and healthy individuals. \n The values in parentheses represent the weighted average SHAP values of four tree-based mod…	where higher values indicate greater variable importance.\n \n Test Explanations:\n 1. updrs3_score (0.819): Represents the MDS-UPDRS Part III score	which evaluates motor function through clinical assessments. A higher score indicates more severe motor symptoms.\n 2. con_putamen (0.487): Indicates the dopamine signal intensity ratio between the left and right putamen regions. Parkinson's disease often shows significant asymmetry.\n 3. updrs_totscore (0.345): Refers to the total MDS-UPDRS score	reflecting overall severity. A higher score suggests greater disease severity.\n 4. updrs2_score (0.296): Evaluates difficulties in daily activities reported by patients. A higher score indicates greater difficulty.\n 5. lowput_expected (0.186): Represents the lower expected limit of dopamine signal intensity in the putamen. Below-threshold values suggest dopamine depletion.\n 6. upsit_pctl (0.13…	a biomarker for Parkinson's.\n 7. mean_putamen (0.105): Average dopamine signal intensity across both putamen regions	reflecting dopamine deficiency.\n 8. DATSCAN_PUTAMEN_L (0.093): Dopamine signal intensity in the left putamen. Asymmetry is a hallmark of Parkinson's.\n 9. con_striatum (0.035): Overall dopamine signal intensity in the striatum (including putamen and caudate).\n 10. DATSCAN_PUTAMEN_R (0.031): Dopamine signal intensity in the right putamen. Early Parkinson's often shows left-right asymmetry.\n \n …	respond with `1` if the subject is likely to have Parkinson's disease or `0` if they are healthy.\n \n Information of subject:\n 1. updrs3_score: 27.0\n 2. con_putamen: 0.57\n 3. updrs_totscore: 31.0\n 4. updrs2_score: 2.0\n 5. lowput_expected: 0.291393884361573\n 6. upsit_pctl: 3.0\n 7. mean_putamen: 0.71\n 8. DATSCAN_PUTAMEN_L: 0.85\n 9. con_striatum: 2.13\n 10. DATSCAN_PUTAMEN_R: 0.57\n\n Base…	respond with `1` for Parkinson's disease or `0` for healthy control.\n Your response should contain only the number `1` or `0`	with no additional text.\n Final Answer:\n "}	{"role": "assistant"	"content": " 1"}]}
{"messages": [{"role": "system"	"content": "You are a medical expert."}	{"role": "user"	"content": "\n You are a medical expert. Analyze the following test results to determine whether the person likely has Parkinson's disease (Answer: 1) or is a healthy control (Answer: 0). \n Compare the provided values with typical ranges observed in Parkinson's disease patients and healthy individuals. \n The values in parentheses represent the weighted average SHAP values of four tree-based mod…	where higher values indicate greater variable importance.\n \n Test Explanations:\n 1. updrs3_score (0.819): Represents the MDS-UPDRS Part III score	which evaluates motor function through clinical assessments. A higher score indicates more severe motor symptoms.\n 2. con_putamen (0.487): Indicates the dopamine signal intensity ratio between the left and right putamen regions. Parkinson's disease often shows significant asymmetry.\n 3. updrs_totscore (0.345): Refers to the total MDS-UPDRS score	reflecting overall severity. A higher score suggests greater disease severity.\n 4. updrs2_score (0.296): Evaluates difficulties in daily activities reported by patients. A higher score indicates greater difficulty.\n 5. lowput_expected (0.186): Represents the lower expected limit of dopamine signal intensity in the putamen. Below-threshold values suggest dopamine depletion.\n 6. upsit_pctl (0.13…	a biomarker for Parkinson's.\n 7. mean_putamen (0.105): Average dopamine signal intensity across both putamen regions	reflecting dopamine deficiency.\n 8. DATSCAN_PUTAMEN_L (0.093): Dopamine signal intensity in the left putamen. Asymmetry is a hallmark of Parkinson's.\n 9. con_striatum (0.035): Overall dopamine signal intensity in the striatum (including putamen and caudate).\n 10. DATSCAN_PUTAMEN_R (0.031): Dopamine signal intensity in the right putamen. Early Parkinson's often shows left-right asymmetry.\n \n …	respond with `1` if the subject is likely to have Parkinson's disease or `0` if they are healthy.\n \n Information of subject:\n 1. updrs3_score: 11.0\n 2. con_putamen: 0.92\n 3. updrs_totscore: 19.0\n 4. updrs2_score: 6.0\n 5. lowput_expected: 0.4369193862784127\n 6. upsit_pctl: 3.0\n 7. mean_putamen: 1.425\n 8. DATSCAN_PUTAMEN_L: 1.93\n 9. con_striatum: 3.65\n 10. DATSCAN_PUTAMEN_R: 0.92\n\n Ba…	respond with `1` for Parkinson's disease or `0` for healthy control.\n Your response should contain only the number `1` or `0`	with no additional text.\n Final Answer:\n "}	{"role": "assistant"	"content": " 1"}]}
{"messages": [{"role": "system"	"content": "You are a medical expert."}	{"role": "user"	"content": "\n You are a medical expert. Analyze the following test results to determine whether the person likely has Parkinson's disease (Answer: 1) or is a healthy control (Answer: 0). \n Compare the provided values with typical ranges observed in Parkinson's disease patients and healthy individuals. \n The values in parentheses represent the weighted average SHAP values of four tree-based mod…	where higher values indicate greater variable importance.\n \n Test Explanations:\n 1. updrs3_score (0.819): Represents the MDS-UPDRS Part III score	which evaluates motor function through clinical assessments. A higher score indicates more severe motor symptoms.\n 2. con_putamen (0.487): Indicates the dopamine signal intensity ratio between the left and right putamen regions. Parkinson's disease often shows significant asymmetry.\n 3. updrs_totscore (0.345): Refers to the total MDS-UPDRS score	reflecting overall severity. A higher score suggests greater disease severity.\n 4. updrs2_score (0.296): Evaluates difficulties in daily activities reported by patients. A higher score indicates greater difficulty.\n 5. lowput_expected (0.186): Represents the lower expected limit of dopamine signal intensity in the putamen. Below-threshold values suggest dopamine depletion.\n 6. upsit_pctl (0.13…	a biomarker for Parkinson's.\n 7. mean_putamen (0.105): Average dopamine signal intensity across both putamen regions	reflecting dopamine deficiency.\n 8. DATSCAN_PUTAMEN_L (0.093): Dopamine signal intensity in the left putamen. Asymmetry is a hallmark of Parkinson's.\n 9. con_striatum (0.035): Overall dopamine signal intensity in the striatum (including putamen and caudate).\n 10. DATSCAN_PUTAMEN_R (0.031): Dopamine signal intensity in the right putamen. Early Parkinson's often shows left-right asymmetry.\n \n …	respond with `1` if the subject is likely to have Parkinson's disease or `0` if they are healthy.\n \n Information of subject:\n 1. updrs3_score: 23.0\n 2. con_putamen: 0.9520000000000001\n 3. updrs_totscore: 39.0\n 4. updrs2_score: 3.0\n 5. lowput_expected: 0.3539701818692623\n 6. upsit_pctl: 28.0\n 7. mean_putamen: 0.9199999999999999\n 8. DATSCAN_PUTAMEN_L: 0.66\n 9. con_striatum: 2.94171428571…	respond with `1` for Parkinson's disease or `0` for healthy control.\n Your response should contain only the number `1` or `0`	with no additional text.\n Final Answer:\n "}	{"role": "assistant"	"content": " 1"}]}
{"messages": [{"role": "system"	"content": "You are a medical expert."}	{"role": "user"	"content": "\n You are a medical expert. Analyze the following test results to determine whether the person likely has Parkinson's disease (Answer: 1) or is a healthy control (Answer: 0). \n Compare the provided values with typical ranges observed in Parkinson's disease patients and healthy individuals. \n The values in parentheses represent the weighted average SHAP values of four tree-based mod…	where higher values indicate greater variable importance.\n \n Test Explanations:\n 1. updrs3_score (0.819): Represents the MDS-UPDRS Part III score	which evaluates motor function through clinical assessments. A higher score indicates more severe motor symptoms.\n 2. con_putamen (0.487): Indicates the dopamine signal intensity ratio between the left and right putamen regions. Parkinson's disease often shows significant asymmetry.\n 3. updrs_totscore (0.345): Refers to the total MDS-UPDRS score	reflecting overall severity. A higher score suggests greater disease severity.\n 4. updrs2_score (0.296): Evaluates difficulties in daily activities reported by patients. A higher score indicates greater difficulty.\n 5. lowput_expected (0.186): Represents the lower expected limit of dopamine signal intensity in the putamen. Below-threshold values suggest dopamine depletion.\n 6. upsit_pctl (0.13…	a biomarker for Parkinson's.\n 7. mean_putamen (0.105): Average dopamine signal intensity across both putamen regions	reflecting dopamine deficiency.\n 8. DATSCAN_PUTAMEN_L (0.093): Dopamine signal intensity in the left putamen. Asymmetry is a hallmark of Parkinson's.\n 9. con_striatum (0.035): Overall dopamine signal intensity in the striatum (including putamen and caudate).\n 10. DATSCAN_PUTAMEN_R (0.031): Dopamine signal intensity in the right putamen. Early Parkinson's often shows left-right asymmetry.\n \n …	respond with `1` if the subject is likely to have Parkinson's disease or `0` if they are healthy.\n \n Information of subject:\n 1. updrs3_score: 35.0\n 2. con_putamen: 0.81\n 3. updrs_totscore: 56.0\n 4. updrs2_score: 14.0\n 5. lowput_expected: 0.4281256342601989\n 6. upsit_pctl: 5.0\n 7. mean_putamen: 0.99\n 8. DATSCAN_PUTAMEN_L: 1.17\n 9. con_striatum: 3.1\n 10. DATSCAN_PUTAMEN_R: 0.81\n\n Bas…	respond with `1` for Parkinson's disease or `0` for healthy control.\n Your response should contain only the number `1` or `0`	with no additional text.\n Final Answer:\n "}	{"role": "assistant"	"content": " 1"}]}
{"messages": [{"role": "system"	"content": "You are a medical expert."}	{"role": "user"	"content": "\n You are a medical expert. Analyze the following test results to determine whether the person likely has Parkinson's disease (Answer: 1) or is a healthy control (Answer: 0). \n Compare the provided values with typical ranges observed in Parkinson's disease patients and healthy individuals. \n The values in parentheses represent the weighted average SHAP values of four tree-based mod…	where higher values indicate greater variable importance.\n \n Test Explanations:\n 1. updrs3_score (0.819): Represents the MDS-UPDRS Part III score	which evaluates motor function through clinical assessments. A higher score indicates more severe motor symptoms.\n 2. con_putamen (0.487): Indicates the dopamine signal intensity ratio between the left and right putamen regions. Parkinson's disease often shows significant asymmetry.\n 3. updrs_totscore (0.345): Refers to the total MDS-UPDRS score	reflecting overall severity. A higher score suggests greater disease severity.\n 4. updrs2_score (0.296): Evaluates difficulties in daily activities reported by patients. A higher score indicates greater difficulty.\n 5. lowput_expected (0.186): Represents the lower expected limit of dopamine signal intensity in the putamen. Below-threshold values suggest dopamine depletion.\n 6. upsit_pctl (0.13…	a biomarker for Parkinson's.\n 7. mean_putamen (0.105): Average dopamine signal intensity across both putamen regions	reflecting dopamine deficiency.\n 8. DATSCAN_PUTAMEN_L (0.093): Dopamine signal intensity in the left putamen. Asymmetry is a hallmark of Parkinson's.\n 9. con_striatum (0.035): Overall dopamine signal intensity in the striatum (including putamen and caudate).\n 10. DATSCAN_PUTAMEN_R (0.031): Dopamine signal intensity in the right putamen. Early Parkinson's often shows left-right asymmetry.\n \n …	respond with `1` if the subject is likely to have Parkinson's disease or `0` if they are healthy.\n \n Information of subject:\n 1. updrs3_score: 1.0\n 2. con_putamen: 2.065\n 3. updrs_totscore: 3.0\n 4. updrs2_score: 0.0\n 5. lowput_expected: 0.9265366022376025\n 6. upsit_pctl: 89.5\n 7. mean_putamen: 2.065\n 8. DATSCAN_PUTAMEN_L: 2.07\n 9. con_striatum: 4.859999999999999\n 10. DATSCAN_PUTAMEN_R…	respond with `1` for Parkinson's disease or `0` for healthy control.\n Your response should contain only the number `1` or `0`	with no additional text.\n Final Answer:\n "}	{"role": "assistant"	"content": " 0"}]}
{"messages": [{"role": "system"	"content": "You are a medical expert."}	{"role": "user"	"content": "\n You are a medical expert. Analyze the following test results to determine whether the person likely has Parkinson's disease (Answer: 1) or is a healthy control (Answer: 0). \n Compare the provided values with typical ranges observed in Parkinson's disease patients and healthy individuals. \n The values in parentheses represent the weighted average SHAP values of four tree-based mod…	where higher values indicate greater variable importance.\n \n Test Explanations:\n 1. updrs3_score (0.819): Represents the MDS-UPDRS Part III score	which evaluates motor function through clinical assessments. A higher score indicates more severe motor symptoms.\n 2. con_putamen (0.487): Indicates the dopamine signal intensity ratio between the left and right putamen regions. Parkinson's disease often shows significant asymmetry.\n 3. updrs_totscore (0.345): Refers to the total MDS-UPDRS score	reflecting overall severity. A higher score suggests greater disease severity.\n 4. updrs2_score (0.296): Evaluates difficulties in daily activities reported by patients. A higher score indicates greater difficulty.\n 5. lowput_expected (0.186): Represents the lower expected limit of dopamine signal intensity in the putamen. Below-threshold values suggest dopamine depletion.\n 6. upsit_pctl (0.13…	a biomarker for Parkinson's.\n 7. mean_putamen (0.105): Average dopamine signal intensity across both putamen regions	reflecting dopamine deficiency.\n 8. DATSCAN_PUTAMEN_L (0.093): Dopamine signal intensity in the left putamen. Asymmetry is a hallmark of Parkinson's.\n 9. con_striatum (0.035): Overall dopamine signal intensity in the striatum (including putamen and caudate).\n 10. DATSCAN_PUTAMEN_R (0.031): Dopamine signal intensity in the right putamen. Early Parkinson's often shows left-right asymmetry.\n \n …	respond with `1` if the subject is likely to have Parkinson's disease or `0` if they are healthy.\n \n Information of subject:\n 1. updrs3_score: 26.0\n 2. con_putamen: 0.68\n 3. updrs_totscore: 42.0\n 4. updrs2_score: 6.0\n 5. lowput_expected: 0.3205283795401079\n 6. upsit_pctl: 4.0\n 7. mean_putamen: 0.8800000000000001\n 8. DATSCAN_PUTAMEN_L: 1.08\n 9. con_striatum: 2.13\n 10. DATSCAN_PUTAMEN_R…	respond with `1` for Parkinson's disease or `0` for healthy control.\n Your response should contain only the number `1` or `0`	with no additional text.\n Final Answer:\n "}	{"role": "assistant"	"content": " 1"}]}
{"messages": [{"role": "system"	"content": "You are a medical expert."}	{"role": "user"	"content": "\n You are a medical expert. Analyze the following test results to determine whether the person likely has Parkinson's disease (Answer: 1) or is a healthy control (Answer: 0). \n Compare the provided values with typical ranges observed in Parkinson's disease patients and healthy individuals. \n The values in parentheses represent the weighted average SHAP values of four tree-based mod…	where higher values indicate greater variable importance.\n \n Test Explanations:\n 1. updrs3_score (0.819): Represents the MDS-UPDRS Part III score	which evaluates motor function through clinical assessments. A higher score indicates more severe motor symptoms.\n 2. con_putamen (0.487): Indicates the dopamine signal intensity ratio between the left and right putamen regions. Parkinson's disease often shows significant asymmetry.\n 3. updrs_totscore (0.345): Refers to the total MDS-UPDRS score	reflecting overall severity. A higher score suggests greater disease severity.\n 4. updrs2_score (0.296): Evaluates difficulties in daily activities reported by patients. A higher score indicates greater difficulty.\n 5. lowput_expected (0.186): Represents the lower expected limit of dopamine signal intensity in the putamen. Below-threshold values suggest dopamine depletion.\n 6. upsit_pctl (0.13…	a biomarker for Parkinson's.\n 7. mean_putamen (0.105): Average dopamine signal intensity across both putamen regions	reflecting dopamine deficiency.\n 8. DATSCAN_PUTAMEN_L (0.093): Dopamine signal intensity in the left putamen. Asymmetry is a hallmark of Parkinson's.\n 9. con_striatum (0.035): Overall dopamine signal intensity in the striatum (including putamen and caudate).\n 10. DATSCAN_PUTAMEN_R (0.031): Dopamine signal intensity in the right putamen. Early Parkinson's often shows left-right asymmetry.\n \n …	respond with `1` if the subject is likely to have Parkinson's disease or `0` if they are healthy.\n \n Information of subject:\n 1. updrs3_score: 37.0\n 2. con_putamen: 0.72\n 3. updrs_totscore: 61.0\n 4. updrs2_score: 12.0\n 5. lowput_expected: 0.3213706335232616\n 6. upsit_pctl: 2.0\n 7. mean_putamen: 1.05\n 8. DATSCAN_PUTAMEN_L: 0.72\n 9. con_striatum: 2.58\n 10. DATSCAN_PUTAMEN_R: 1.38\n\n Ba…	respond with `1` for Parkinson's disease or `0` for healthy control.\n Your response should contain only the number `1` or `0`	with no additional text.\n Final Answer:\n "}	{"role": "assistant"	"content": " 1"}]}
{"messages": [{"role": "system"	"content": "You are a medical expert."}	{"role": "user"	"content": "\n You are a medical expert. Analyze the following test results to determine whether the person likely has Parkinson's disease (Answer: 1) or is a healthy control (Answer: 0). \n Compare the provided values with typical ranges observed in Parkinson's disease patients and healthy individuals. \n The values in parentheses represent the weighted average SHAP values of four tree-based mod…	where higher values indicate greater variable importance.\n \n Test Explanations:\n 1. updrs3_score (0.819): Represents the MDS-UPDRS Part III score	which evaluates motor function through clinical assessments. A higher score indicates more severe motor symptoms.\n 2. con_putamen (0.487): Indicates the dopamine signal intensity ratio between the left and right putamen regions. Parkinson's disease often shows significant asymmetry.\n 3. updrs_totscore (0.345): Refers to the total MDS-UPDRS score	reflecting overall severity. A higher score suggests greater disease severity.\n 4. updrs2_score (0.296): Evaluates difficulties in daily activities reported by patients. A higher score indicates greater difficulty.\n 5. lowput_expected (0.186): Represents the lower expected limit of dopamine signal intensity in the putamen. Below-threshold values suggest dopamine depletion.\n 6. upsit_pctl (0.13…	a biomarker for Parkinson's.\n 7. mean_putamen (0.105): Average dopamine signal intensity across both putamen regions	reflecting dopamine deficiency.\n 8. DATSCAN_PUTAMEN_L (0.093): Dopamine signal intensity in the left putamen. Asymmetry is a hallmark of Parkinson's.\n 9. con_striatum (0.035): Overall dopamine signal intensity in the striatum (including putamen and caudate).\n 10. DATSCAN_PUTAMEN_R (0.031): Dopamine signal intensity in the right putamen. Early Parkinson's often shows left-right asymmetry.\n \n …	respond with `1` if the subject is likely to have Parkinson's disease or `0` if they are healthy.\n \n Information of subject:\n 1. updrs3_score: 18.0\n 2. con_putamen: 0.52\n 3. updrs_totscore: 24.0\n 4. updrs2_score: 3.0\n 5. lowput_expected: 0.2563433222051338\n 6. upsit_pctl: 9.0\n 7. mean_putamen: 0.5549999999999999\n 8. DATSCAN_PUTAMEN_L: 0.52\n 9. con_striatum: 1.99\n 10. DATSCAN_PUTAMEN_R…	respond with `1` for Parkinson's disease or `0` for healthy control.\n Your response should contain only the number `1` or `0`	with no additional text.\n Final Answer:\n "}	{"role": "assistant"	"content": " 1"}]}
{"messages": [{"role": "system"	"content": "You are a medical expert."}	{"role": "user"	"content": "\n You are a medical expert. Analyze the following test results to determine whether the person likely has Parkinson's disease (Answer: 1) or is a healthy control (Answer: 0). \n Compare the provided values with typical ranges observed in Parkinson's disease patients and healthy individuals. \n The values in parentheses represent the weighted average SHAP values of four tree-based mod…	where higher values indicate greater variable importance.\n \n Test Explanations:\n 1. updrs3_score (0.819): Represents the MDS-UPDRS Part III score	which evaluates motor function through clinical assessments. A higher score indicates more severe motor symptoms.\n 2. con_putamen (0.487): Indicates the dopamine signal intensity ratio between the left and right putamen regions. Parkinson's disease often shows significant asymmetry.\n 3. updrs_totscore (0.345): Refers to the total MDS-UPDRS score	reflecting overall severity. A higher score suggests greater disease severity.\n 4. updrs2_score (0.296): Evaluates difficulties in daily activities reported by patients. A higher score indicates greater difficulty.\n 5. lowput_expected (0.186): Represents the lower expected limit of dopamine signal intensity in the putamen. Below-threshold values suggest dopamine depletion.\n 6. upsit_pctl (0.13…	a biomarker for Parkinson's.\n 7. mean_putamen (0.105): Average dopamine signal intensity across both putamen regions	reflecting dopamine deficiency.\n 8. DATSCAN_PUTAMEN_L (0.093): Dopamine signal intensity in the left putamen. Asymmetry is a hallmark of Parkinson's.\n 9. con_striatum (0.035): Overall dopamine signal intensity in the striatum (including putamen and caudate).\n 10. DATSCAN_PUTAMEN_R (0.031): Dopamine signal intensity in the right putamen. Early Parkinson's often shows left-right asymmetry.\n \n …	respond with `1` if the subject is likely to have Parkinson's disease or `0` if they are healthy.\n \n Information of subject:\n 1. updrs3_score: 24.0\n 2. con_putamen: 0.8\n 3. updrs_totscore: 32.0\n 4. updrs2_score: 3.0\n 5. lowput_expected: 0.3452698398494226\n 6. upsit_pctl: 1.0\n 7. mean_putamen: 1.0\n 8. DATSCAN_PUTAMEN_L: 1.2\n 9. con_striatum: 3.16\n 10. DATSCAN_PUTAMEN_R: 0.8\n\n Based o…	respond with `1` for Parkinson's disease or `0` for healthy control.\n Your response should contain only the number `1` or `0`	with no additional text.\n Final Answer:\n "}	{"role": "assistant"	"content": " 1"}]}
{"messages": [{"role": "system"	"content": "You are a medical expert."}	{"role": "user"	"content": "\n You are a medical expert. Analyze the following test results to determine whether the person likely has Parkinson's disease (Answer: 1) or is a healthy control (Answer: 0). \n Compare the provided values with typical ranges observed in Parkinson's disease patients and healthy individuals. \n The values in parentheses represent the weighted average SHAP values of four tree-based mod…	where higher values indicate greater variable importance.\n \n Test Explanations:\n 1. updrs3_score (0.819): Represents the MDS-UPDRS Part III score	which evaluates motor function through clinical assessments. A higher score indicates more severe motor symptoms.\n 2. con_putamen (0.487): Indicates the dopamine signal intensity ratio between the left and right putamen regions. Parkinson's disease often shows significant asymmetry.\n 3. updrs_totscore (0.345): Refers to the total MDS-UPDRS score	reflecting overall severity. A higher score suggests greater disease severity.\n 4. updrs2_score (0.296): Evaluates difficulties in daily activities reported by patients. A higher score indicates greater difficulty.\n 5. lowput_expected (0.186): Represents the lower expected limit of dopamine signal intensity in the putamen. Below-threshold values suggest dopamine depletion.\n 6. upsit_pctl (0.13…	a biomarker for Parkinson's.\n 7. mean_putamen (0.105): Average dopamine signal intensity across both putamen regions	reflecting dopamine deficiency.\n 8. DATSCAN_PUTAMEN_L (0.093): Dopamine signal intensity in the left putamen. Asymmetry is a hallmark of Parkinson's.\n 9. con_striatum (0.035): Overall dopamine signal intensity in the striatum (including putamen and caudate).\n 10. DATSCAN_PUTAMEN_R (0.031): Dopamine signal intensity in the right putamen. Early Parkinson's often shows left-right asymmetry.\n \n …	respond with `1` if the subject is likely to have Parkinson's disease or `0` if they are healthy.\n \n Information of subject:\n 1. updrs3_score: 19.0\n 2. con_putamen: 0.45\n 3. updrs_totscore: 41.0\n 4. updrs2_score: 11.0\n 5. lowput_expected: 0.2091858026251653\n 6. upsit_pctl: 1.0\n 7. mean_putamen: 0.845\n 8. DATSCAN_PUTAMEN_L: 1.24\n 9. con_striatum: 3.31\n 10. DATSCAN_PUTAMEN_R: 0.45\n\n B…	respond with `1` for Parkinson's disease or `0` for healthy control.\n Your response should contain only the number `1` or `0`	with no additional text.\n Final Answer:\n "}	{"role": "assistant"	"content": " 1"}]}
{"messages": [{"role": "system"	"content": "You are a medical expert."}	{"role": "user"	"content": "\n You are a medical expert. Analyze the following test results to determine whether the person likely has Parkinson's disease (Answer: 1) or is a healthy control (Answer: 0). \n Compare the provided values with typical ranges observed in Parkinson's disease patients and healthy individuals. \n The values in parentheses represent the weighted average SHAP values of four tree-based mod…	where higher values indicate greater variable importance.\n \n Test Explanations:\n 1. updrs3_score (0.819): Represents the MDS-UPDRS Part III score	which evaluates motor function through clinical assessments. A higher score indicates more severe motor symptoms.\n 2. con_putamen (0.487): Indicates the dopamine signal intensity ratio between the left and right putamen regions. Parkinson's disease often shows significant asymmetry.\n 3. updrs_totscore (0.345): Refers to the total MDS-UPDRS score	reflecting overall severity. A higher score suggests greater disease severity.\n 4. updrs2_score (0.296): Evaluates difficulties in daily activities reported by patients. A higher score indicates greater difficulty.\n 5. lowput_expected (0.186): Represents the lower expected limit of dopamine signal intensity in the putamen. Below-threshold values suggest dopamine depletion.\n 6. upsit_pctl (0.13…	a biomarker for Parkinson's.\n 7. mean_putamen (0.105): Average dopamine signal intensity across both putamen regions	reflecting dopamine deficiency.\n 8. DATSCAN_PUTAMEN_L (0.093): Dopamine signal intensity in the left putamen. Asymmetry is a hallmark of Parkinson's.\n 9. con_striatum (0.035): Overall dopamine signal intensity in the striatum (including putamen and caudate).\n 10. DATSCAN_PUTAMEN_R (0.031): Dopamine signal intensity in the right putamen. Early Parkinson's often shows left-right asymmetry.\n \n …	respond with `1` if the subject is likely to have Parkinson's disease or `0` if they are healthy.\n \n Information of subject:\n 1. updrs3_score: 21.0\n 2. con_putamen: 0.77\n 3. updrs_totscore: 25.0\n 4. updrs2_score: 2.0\n 5. lowput_expected: 0.3585670875831337\n 6. upsit_pctl: 10.0\n 7. mean_putamen: 0.78\n 8. DATSCAN_PUTAMEN_L: 0.77\n 9. con_striatum: 2.53\n 10. DATSCAN_PUTAMEN_R: 0.79\n\n Ba…	respond with `1` for Parkinson's disease or `0` for healthy control.\n Your response should contain only the number `1` or `0`	with no additional text.\n Final Answer:\n "}	{"role": "assistant"	"content": " 1"}]}
{"messages": [{"role": "system"	"content": "You are a medical expert."}	{"role": "user"	"content": "\n You are a medical expert. Analyze the following test results to determine whether the person likely has Parkinson's disease (Answer: 1) or is a healthy control (Answer: 0). \n Compare the provided values with typical ranges observed in Parkinson's disease patients and healthy individuals. \n The values in parentheses represent the weighted average SHAP values of four tree-based mod…	where higher values indicate greater variable importance.\n \n Test Explanations:\n 1. updrs3_score (0.819): Represents the MDS-UPDRS Part III score	which evaluates motor function through clinical assessments. A higher score indicates more severe motor symptoms.\n 2. con_putamen (0.487): Indicates the dopamine signal intensity ratio between the left and right putamen regions. Parkinson's disease often shows significant asymmetry.\n 3. updrs_totscore (0.345): Refers to the total MDS-UPDRS score	reflecting overall severity. A higher score suggests greater disease severity.\n 4. updrs2_score (0.296): Evaluates difficulties in daily activities reported by patients. A higher score indicates greater difficulty.\n 5. lowput_expected (0.186): Represents the lower expected limit of dopamine signal intensity in the putamen. Below-threshold values suggest dopamine depletion.\n 6. upsit_pctl (0.13…	a biomarker for Parkinson's.\n 7. mean_putamen (0.105): Average dopamine signal intensity across both putamen regions	reflecting dopamine deficiency.\n 8. DATSCAN_PUTAMEN_L (0.093): Dopamine signal intensity in the left putamen. Asymmetry is a hallmark of Parkinson's.\n 9. con_striatum (0.035): Overall dopamine signal intensity in the striatum (including putamen and caudate).\n 10. DATSCAN_PUTAMEN_R (0.031): Dopamine signal intensity in the right putamen. Early Parkinson's often shows left-right asymmetry.\n \n …	respond with `1` if the subject is likely to have Parkinson's disease or `0` if they are healthy.\n \n Information of subject:\n 1. updrs3_score: 14.0\n 2. con_putamen: 0.63\n 3. updrs_totscore: 20.0\n 4. updrs2_score: 3.0\n 5. lowput_expected: 0.3047508046242923\n 6. upsit_pctl: 15.5\n 7. mean_putamen: 0.74\n 8. DATSCAN_PUTAMEN_L: 0.85\n 9. con_striatum: 2.15\n 10. DATSCAN_PUTAMEN_R: 0.63\n\n Ba…	respond with `1` for Parkinson's disease or `0` for healthy control.\n Your response should contain only the number `1` or `0`	with no additional text.\n Final Answer:\n "}	{"role": "assistant"	"content": " 1"}]}
{"messages": [{"role": "system"	"content": "You are a medical expert."}	{"role": "user"	"content": "\n You are a medical expert. Analyze the following test results to determine whether the person likely has Parkinson's disease (Answer: 1) or is a healthy control (Answer: 0). \n Compare the provided values with typical ranges observed in Parkinson's disease patients and healthy individuals. \n The values in parentheses represent the weighted average SHAP values of four tree-based mod…	where higher values indicate greater variable importance.\n \n Test Explanations:\n 1. updrs3_score (0.819): Represents the MDS-UPDRS Part III score	which evaluates motor function through clinical assessments. A higher score indicates more severe motor symptoms.\n 2. con_putamen (0.487): Indicates the dopamine signal intensity ratio between the left and right putamen regions. Parkinson's disease often shows significant asymmetry.\n 3. updrs_totscore (0.345): Refers to the total MDS-UPDRS score	reflecting overall severity. A higher score suggests greater disease severity.\n 4. updrs2_score (0.296): Evaluates difficulties in daily activities reported by patients. A higher score indicates greater difficulty.\n 5. lowput_expected (0.186): Represents the lower expected limit of dopamine signal intensity in the putamen. Below-threshold values suggest dopamine depletion.\n 6. upsit_pctl (0.13…	a biomarker for Parkinson's.\n 7. mean_putamen (0.105): Average dopamine signal intensity across both putamen regions	reflecting dopamine deficiency.\n 8. DATSCAN_PUTAMEN_L (0.093): Dopamine signal intensity in the left putamen. Asymmetry is a hallmark of Parkinson's.\n 9. con_striatum (0.035): Overall dopamine signal intensity in the striatum (including putamen and caudate).\n 10. DATSCAN_PUTAMEN_R (0.031): Dopamine signal intensity in the right putamen. Early Parkinson's often shows left-right asymmetry.\n \n …	respond with `1` if the subject is likely to have Parkinson's disease or `0` if they are healthy.\n \n Information of subject:\n 1. updrs3_score: 28.0\n 2. con_putamen: 0.67\n 3. updrs_totscore: 40.0\n 4. updrs2_score: 9.0\n 5. lowput_expected: 0.3509198591740166\n 6. upsit_pctl: 3.0\n 7. mean_putamen: 0.765\n 8. DATSCAN_PUTAMEN_L: 0.67\n 9. con_striatum: 2.63\n 10. DATSCAN_PUTAMEN_R: 0.86\n\n Ba…	respond with `1` for Parkinson's disease or `0` for healthy control.\n Your response should contain only the number `1` or `0`	with no additional text.\n Final Answer:\n "}	{"role": "assistant"	"content": " 1"}]}
{"messages": [{"role": "system"	"content": "You are a medical expert."}	{"role": "user"	"content": "\n You are a medical expert. Analyze the following test results to determine whether the person likely has Parkinson's disease (Answer: 1) or is a healthy control (Answer: 0). \n Compare the provided values with typical ranges observed in Parkinson's disease patients and healthy individuals. \n The values in parentheses represent the weighted average SHAP values of four tree-based mod…	where higher values indicate greater variable importance.\n \n Test Explanations:\n 1. updrs3_score (0.819): Represents the MDS-UPDRS Part III score	which evaluates motor function through clinical assessments. A higher score indicates more severe motor symptoms.\n 2. con_putamen (0.487): Indicates the dopamine signal intensity ratio between the left and right putamen regions. Parkinson's disease often shows significant asymmetry.\n 3. updrs_totscore (0.345): Refers to the total MDS-UPDRS score	reflecting overall severity. A higher score suggests greater disease severity.\n 4. updrs2_score (0.296): Evaluates difficulties in daily activities reported by patients. A higher score indicates greater difficulty.\n 5. lowput_expected (0.186): Represents the lower expected limit of dopamine signal intensity in the putamen. Below-threshold values suggest dopamine depletion.\n 6. upsit_pctl (0.13…	a biomarker for Parkinson's.\n 7. mean_putamen (0.105): Average dopamine signal intensity across both putamen regions	reflecting dopamine deficiency.\n 8. DATSCAN_PUTAMEN_L (0.093): Dopamine signal intensity in the left putamen. Asymmetry is a hallmark of Parkinson's.\n 9. con_striatum (0.035): Overall dopamine signal intensity in the striatum (including putamen and caudate).\n 10. DATSCAN_PUTAMEN_R (0.031): Dopamine signal intensity in the right putamen. Early Parkinson's often shows left-right asymmetry.\n \n …	respond with `1` if the subject is likely to have Parkinson's disease or `0` if they are healthy.\n \n Information of subject:\n 1. updrs3_score: 43.0\n 2. con_putamen: 0.49\n 3. updrs_totscore: 72.0\n 4. updrs2_score: 18.0\n 5. lowput_expected: 0.2434202161353755\n 6. upsit_pctl: 15.68686868686869\n 7. mean_putamen: 0.6\n 8. DATSCAN_PUTAMEN_L: 0.49\n 9. con_striatum: 1.85\n 10. DATSCAN_PUTAMEN_R…	respond with `1` for Parkinson's disease or `0` for healthy control.\n Your response should contain only the number `1` or `0`	with no additional text.\n Final Answer:\n "}	{"role": "assistant"	"content": " 1"}]}
{"messages": [{"role": "system"	"content": "You are a medical expert."}	{"role": "user"	"content": "\n You are a medical expert. Analyze the following test results to determine whether the person likely has Parkinson's disease (Answer: 1) or is a healthy control (Answer: 0). \n Compare the provided values with typical ranges observed in Parkinson's disease patients and healthy individuals. \n The values in parentheses represent the weighted average SHAP values of four tree-based mod…	where higher values indicate greater variable importance.\n \n Test Explanations:\n 1. updrs3_score (0.819): Represents the MDS-UPDRS Part III score	which evaluates motor function through clinical assessments. A higher score indicates more severe motor symptoms.\n 2. con_putamen (0.487): Indicates the dopamine signal intensity ratio between the left and right putamen regions. Parkinson's disease often shows significant asymmetry.\n 3. updrs_totscore (0.345): Refers to the total MDS-UPDRS score	reflecting overall severity. A higher score suggests greater disease severity.\n 4. updrs2_score (0.296): Evaluates difficulties in daily activities reported by patients. A higher score indicates greater difficulty.\n 5. lowput_expected (0.186): Represents the lower expected limit of dopamine signal intensity in the putamen. Below-threshold values suggest dopamine depletion.\n 6. upsit_pctl (0.13…	a biomarker for Parkinson's.\n 7. mean_putamen (0.105): Average dopamine signal intensity across both putamen regions	reflecting dopamine deficiency.\n 8. DATSCAN_PUTAMEN_L (0.093): Dopamine signal intensity in the left putamen. Asymmetry is a hallmark of Parkinson's.\n 9. con_striatum (0.035): Overall dopamine signal intensity in the striatum (including putamen and caudate).\n 10. DATSCAN_PUTAMEN_R (0.031): Dopamine signal intensity in the right putamen. Early Parkinson's often shows left-right asymmetry.\n \n …	respond with `1` if the subject is likely to have Parkinson's disease or `0` if they are healthy.\n \n Information of subject:\n 1. updrs3_score: 14.0\n 2. con_putamen: 0.99\n 3. updrs_totscore: 32.0\n 4. updrs2_score: 6.0\n 5. lowput_expected: 0.516318751749729\n 6. upsit_pctl: 1.0\n 7. mean_putamen: 1.02\n 8. DATSCAN_PUTAMEN_L: 0.99\n 9. con_striatum: 3.09\n 10. DATSCAN_PUTAMEN_R: 1.05\n\n Base…	respond with `1` for Parkinson's disease or `0` for healthy control.\n Your response should contain only the number `1` or `0`	with no additional text.\n Final Answer:\n "}	{"role": "assistant"	"content": " 1"}]}
{"messages": [{"role": "system"	"content": "You are a medical expert."}	{"role": "user"	"content": "\n You are a medical expert. Analyze the following test results to determine whether the person likely has Parkinson's disease (Answer: 1) or is a healthy control (Answer: 0). \n Compare the provided values with typical ranges observed in Parkinson's disease patients and healthy individuals. \n The values in parentheses represent the weighted average SHAP values of four tree-based mod…	where higher values indicate greater variable importance.\n \n Test Explanations:\n 1. updrs3_score (0.819): Represents the MDS-UPDRS Part III score	which evaluates motor function through clinical assessments. A higher score indicates more severe motor symptoms.\n 2. con_putamen (0.487): Indicates the dopamine signal intensity ratio between the left and right putamen regions. Parkinson's disease often shows significant asymmetry.\n 3. updrs_totscore (0.345): Refers to the total MDS-UPDRS score	reflecting overall severity. A higher score suggests greater disease severity.\n 4. updrs2_score (0.296): Evaluates difficulties in daily activities reported by patients. A higher score indicates greater difficulty.\n 5. lowput_expected (0.186): Represents the lower expected limit of dopamine signal intensity in the putamen. Below-threshold values suggest dopamine depletion.\n 6. upsit_pctl (0.13…	a biomarker for Parkinson's.\n 7. mean_putamen (0.105): Average dopamine signal intensity across both putamen regions	reflecting dopamine deficiency.\n 8. DATSCAN_PUTAMEN_L (0.093): Dopamine signal intensity in the left putamen. Asymmetry is a hallmark of Parkinson's.\n 9. con_striatum (0.035): Overall dopamine signal intensity in the striatum (including putamen and caudate).\n 10. DATSCAN_PUTAMEN_R (0.031): Dopamine signal intensity in the right putamen. Early Parkinson's often shows left-right asymmetry.\n \n …	respond with `1` if the subject is likely to have Parkinson's disease or `0` if they are healthy.\n \n Information of subject:\n 1. updrs3_score: 38.0\n 2. con_putamen: 0.72\n 3. updrs_totscore: 53.0\n 4. updrs2_score: 12.0\n 5. lowput_expected: 0.2952298547173046\n 6. upsit_pctl: 9.0\n 7. mean_putamen: 0.72\n 8. DATSCAN_PUTAMEN_L: 0.53\n 9. con_striatum: 2.985\n 10. DATSCAN_PUTAMEN_R: 0.91\n\n B…	respond with `1` for Parkinson's disease or `0` for healthy control.\n Your response should contain only the number `1` or `0`	with no additional text.\n Final Answer:\n "}	{"role": "assistant"	"content": " 1"}]}
{"messages": [{"role": "system"	"content": "You are a medical expert."}	{"role": "user"	"content": "\n You are a medical expert. Analyze the following test results to determine whether the person likely has Parkinson's disease (Answer: 1) or is a healthy control (Answer: 0). \n Compare the provided values with typical ranges observed in Parkinson's disease patients and healthy individuals. \n The values in parentheses represent the weighted average SHAP values of four tree-based mod…	where higher values indicate greater variable importance.\n \n Test Explanations:\n 1. updrs3_score (0.819): Represents the MDS-UPDRS Part III score	which evaluates motor function through clinical assessments. A higher score indicates more severe motor symptoms.\n 2. con_putamen (0.487): Indicates the dopamine signal intensity ratio between the left and right putamen regions. Parkinson's disease often shows significant asymmetry.\n 3. updrs_totscore (0.345): Refers to the total MDS-UPDRS score	reflecting overall severity. A higher score suggests greater disease severity.\n 4. updrs2_score (0.296): Evaluates difficulties in daily activities reported by patients. A higher score indicates greater difficulty.\n 5. lowput_expected (0.186): Represents the lower expected limit of dopamine signal intensity in the putamen. Below-threshold values suggest dopamine depletion.\n 6. upsit_pctl (0.13…	a biomarker for Parkinson's.\n 7. mean_putamen (0.105): Average dopamine signal intensity across both putamen regions	reflecting dopamine deficiency.\n 8. DATSCAN_PUTAMEN_L (0.093): Dopamine signal intensity in the left putamen. Asymmetry is a hallmark of Parkinson's.\n 9. con_striatum (0.035): Overall dopamine signal intensity in the striatum (including putamen and caudate).\n 10. DATSCAN_PUTAMEN_R (0.031): Dopamine signal intensity in the right putamen. Early Parkinson's often shows left-right asymmetry.\n \n …	respond with `1` if the subject is likely to have Parkinson's disease or `0` if they are healthy.\n \n Information of subject:\n 1. updrs3_score: 1.0\n 2. con_putamen: 2.07\n 3. updrs_totscore: 4.0\n 4. updrs2_score: 0.0\n 5. lowput_expected: 0.8287591323761853\n 6. upsit_pctl: 30.5\n 7. mean_putamen: 2.07\n 8. DATSCAN_PUTAMEN_L: 1.81\n 9. con_striatum: 4.74\n 10. DATSCAN_PUTAMEN_R: 2.33\n\n Base…	respond with `1` for Parkinson's disease or `0` for healthy control.\n Your response should contain only the number `1` or `0`	with no additional text.\n Final Answer:\n "}	{"role": "assistant"	"content": " 0"}]}
{"messages": [{"role": "system"	"content": "You are a medical expert."}	{"role": "user"	"content": "\n You are a medical expert. Analyze the following test results to determine whether the person likely has Parkinson's disease (Answer: 1) or is a healthy control (Answer: 0). \n Compare the provided values with typical ranges observed in Parkinson's disease patients and healthy individuals. \n The values in parentheses represent the weighted average SHAP values of four tree-based mod…	where higher values indicate greater variable importance.\n \n Test Explanations:\n 1. updrs3_score (0.819): Represents the MDS-UPDRS Part III score	which evaluates motor function through clinical assessments. A higher score indicates more severe motor symptoms.\n 2. con_putamen (0.487): Indicates the dopamine signal intensity ratio between the left and right putamen regions. Parkinson's disease often shows significant asymmetry.\n 3. updrs_totscore (0.345): Refers to the total MDS-UPDRS score	reflecting overall severity. A higher score suggests greater disease severity.\n 4. updrs2_score (0.296): Evaluates difficulties in daily activities reported by patients. A higher score indicates greater difficulty.\n 5. lowput_expected (0.186): Represents the lower expected limit of dopamine signal intensity in the putamen. Below-threshold values suggest dopamine depletion.\n 6. upsit_pctl (0.13…	a biomarker for Parkinson's.\n 7. mean_putamen (0.105): Average dopamine signal intensity across both putamen regions	reflecting dopamine deficiency.\n 8. DATSCAN_PUTAMEN_L (0.093): Dopamine signal intensity in the left putamen. Asymmetry is a hallmark of Parkinson's.\n 9. con_striatum (0.035): Overall dopamine signal intensity in the striatum (including putamen and caudate).\n 10. DATSCAN_PUTAMEN_R (0.031): Dopamine signal intensity in the right putamen. Early Parkinson's often shows left-right asymmetry.\n \n …	respond with `1` if the subject is likely to have Parkinson's disease or `0` if they are healthy.\n \n Information of subject:\n 1. updrs3_score: 21.0\n 2. con_putamen: 0.71\n 3. updrs_totscore: 34.0\n 4. updrs2_score: 7.0\n 5. lowput_expected: 0.3579860400225215\n 6. upsit_pctl: 47.0\n 7. mean_putamen: 0.875\n 8. DATSCAN_PUTAMEN_L: 1.04\n 9. con_striatum: 2.13\n 10. DATSCAN_PUTAMEN_R: 0.71\n\n B…	respond with `1` for Parkinson's disease or `0` for healthy control.\n Your response should contain only the number `1` or `0`	with no additional text.\n Final Answer:\n "}	{"role": "assistant"	"content": " 1"}]}
{"messages": [{"role": "system"	"content": "You are a medical expert."}	{"role": "user"	"content": "\n You are a medical expert. Analyze the following test results to determine whether the person likely has Parkinson's disease (Answer: 1) or is a healthy control (Answer: 0). \n Compare the provided values with typical ranges observed in Parkinson's disease patients and healthy individuals. \n The values in parentheses represent the weighted average SHAP values of four tree-based mod…	where higher values indicate greater variable importance.\n \n Test Explanations:\n 1. updrs3_score (0.819): Represents the MDS-UPDRS Part III score	which evaluates motor function through clinical assessments. A higher score indicates more severe motor symptoms.\n 2. con_putamen (0.487): Indicates the dopamine signal intensity ratio between the left and right putamen regions. Parkinson's disease often shows significant asymmetry.\n 3. updrs_totscore (0.345): Refers to the total MDS-UPDRS score	reflecting overall severity. A higher score suggests greater disease severity.\n 4. updrs2_score (0.296): Evaluates difficulties in daily activities reported by patients. A higher score indicates greater difficulty.\n 5. lowput_expected (0.186): Represents the lower expected limit of dopamine signal intensity in the putamen. Below-threshold values suggest dopamine depletion.\n 6. upsit_pctl (0.13…	a biomarker for Parkinson's.\n 7. mean_putamen (0.105): Average dopamine signal intensity across both putamen regions	reflecting dopamine deficiency.\n 8. DATSCAN_PUTAMEN_L (0.093): Dopamine signal intensity in the left putamen. Asymmetry is a hallmark of Parkinson's.\n 9. con_striatum (0.035): Overall dopamine signal intensity in the striatum (including putamen and caudate).\n 10. DATSCAN_PUTAMEN_R (0.031): Dopamine signal intensity in the right putamen. Early Parkinson's often shows left-right asymmetry.\n \n …	respond with `1` if the subject is likely to have Parkinson's disease or `0` if they are healthy.\n \n Information of subject:\n 1. updrs3_score: 12.0\n 2. con_putamen: 0.51\n 3. updrs_totscore: 30.0\n 4. updrs2_score: 7.0\n 5. lowput_expected: 0.2640720829678889\n 6. upsit_pctl: 3.0\n 7. mean_putamen: 0.505\n 8. DATSCAN_PUTAMEN_L: 0.51\n 9. con_striatum: 1.6\n 10. DATSCAN_PUTAMEN_R: 0.5\n\n Base…	respond with `1` for Parkinson's disease or `0` for healthy control.\n Your response should contain only the number `1` or `0`	with no additional text.\n Final Answer:\n "}	{"role": "assistant"	"content": " 1"}]}
{"messages": [{"role": "system"	"content": "You are a medical expert."}	{"role": "user"	"content": "\n You are a medical expert. Analyze the following test results to determine whether the person likely has Parkinson's disease (Answer: 1) or is a healthy control (Answer: 0). \n Compare the provided values with typical ranges observed in Parkinson's disease patients and healthy individuals. \n The values in parentheses represent the weighted average SHAP values of four tree-based mod…	where higher values indicate greater variable importance.\n \n Test Explanations:\n 1. updrs3_score (0.819): Represents the MDS-UPDRS Part III score	which evaluates motor function through clinical assessments. A higher score indicates more severe motor symptoms.\n 2. con_putamen (0.487): Indicates the dopamine signal intensity ratio between the left and right putamen regions. Parkinson's disease often shows significant asymmetry.\n 3. updrs_totscore (0.345): Refers to the total MDS-UPDRS score	reflecting overall severity. A higher score suggests greater disease severity.\n 4. updrs2_score (0.296): Evaluates difficulties in daily activities reported by patients. A higher score indicates greater difficulty.\n 5. lowput_expected (0.186): Represents the lower expected limit of dopamine signal intensity in the putamen. Below-threshold values suggest dopamine depletion.\n 6. upsit_pctl (0.13…	a biomarker for Parkinson's.\n 7. mean_putamen (0.105): Average dopamine signal intensity across both putamen regions	reflecting dopamine deficiency.\n 8. DATSCAN_PUTAMEN_L (0.093): Dopamine signal intensity in the left putamen. Asymmetry is a hallmark of Parkinson's.\n 9. con_striatum (0.035): Overall dopamine signal intensity in the striatum (including putamen and caudate).\n 10. DATSCAN_PUTAMEN_R (0.031): Dopamine signal intensity in the right putamen. Early Parkinson's often shows left-right asymmetry.\n \n …	respond with `1` if the subject is likely to have Parkinson's disease or `0` if they are healthy.\n \n Information of subject:\n 1. updrs3_score: 18.0\n 2. con_putamen: 0.39\n 3. updrs_totscore: 27.0\n 4. updrs2_score: 4.0\n 5. lowput_expected: 0.1933922980359127\n 6. upsit_pctl: 6.0\n 7. mean_putamen: 0.74\n 8. DATSCAN_PUTAMEN_L: 1.09\n 9. con_striatum: 1.9\n 10. DATSCAN_PUTAMEN_R: 0.39\n\n Base…	respond with `1` for Parkinson's disease or `0` for healthy control.\n Your response should contain only the number `1` or `0`	with no additional text.\n Final Answer:\n "}	{"role": "assistant"	"content": " 1"}]}
{"messages": [{"role": "system"	"content": "You are a medical expert."}	{"role": "user"	"content": "\n You are a medical expert. Analyze the following test results to determine whether the person likely has Parkinson's disease (Answer: 1) or is a healthy control (Answer: 0). \n Compare the provided values with typical ranges observed in Parkinson's disease patients and healthy individuals. \n The values in parentheses represent the weighted average SHAP values of four tree-based mod…	where higher values indicate greater variable importance.\n \n Test Explanations:\n 1. updrs3_score (0.819): Represents the MDS-UPDRS Part III score	which evaluates motor function through clinical assessments. A higher score indicates more severe motor symptoms.\n 2. con_putamen (0.487): Indicates the dopamine signal intensity ratio between the left and right putamen regions. Parkinson's disease often shows significant asymmetry.\n 3. updrs_totscore (0.345): Refers to the total MDS-UPDRS score	reflecting overall severity. A higher score suggests greater disease severity.\n 4. updrs2_score (0.296): Evaluates difficulties in daily activities reported by patients. A higher score indicates greater difficulty.\n 5. lowput_expected (0.186): Represents the lower expected limit of dopamine signal intensity in the putamen. Below-threshold values suggest dopamine depletion.\n 6. upsit_pctl (0.13…	a biomarker for Parkinson's.\n 7. mean_putamen (0.105): Average dopamine signal intensity across both putamen regions	reflecting dopamine deficiency.\n 8. DATSCAN_PUTAMEN_L (0.093): Dopamine signal intensity in the left putamen. Asymmetry is a hallmark of Parkinson's.\n 9. con_striatum (0.035): Overall dopamine signal intensity in the striatum (including putamen and caudate).\n 10. DATSCAN_PUTAMEN_R (0.031): Dopamine signal intensity in the right putamen. Early Parkinson's often shows left-right asymmetry.\n \n …	respond with `1` if the subject is likely to have Parkinson's disease or `0` if they are healthy.\n \n Information of subject:\n 1. updrs3_score: 1.0\n 2. con_putamen: 1.905\n 3. updrs_totscore: 5.0\n 4. updrs2_score: 0.0\n 5. lowput_expected: 0.8856590567164871\n 6. upsit_pctl: 31.5\n 7. mean_putamen: 1.905\n 8. DATSCAN_PUTAMEN_L: 1.8\n 9. con_striatum: 4.52\n 10. DATSCAN_PUTAMEN_R: 2.01\n\n Bas…	respond with `1` for Parkinson's disease or `0` for healthy control.\n Your response should contain only the number `1` or `0`	with no additional text.\n Final Answer:\n "}	{"role": "assistant"	"content": " 0"}]}
{"messages": [{"role": "system"	"content": "You are a medical expert."}	{"role": "user"	"content": "\n You are a medical expert. Analyze the following test results to determine whether the person likely has Parkinson's disease (Answer: 1) or is a healthy control (Answer: 0). \n Compare the provided values with typical ranges observed in Parkinson's disease patients and healthy individuals. \n The values in parentheses represent the weighted average SHAP values of four tree-based mod…	where higher values indicate greater variable importance.\n \n Test Explanations:\n 1. updrs3_score (0.819): Represents the MDS-UPDRS Part III score	which evaluates motor function through clinical assessments. A higher score indicates more severe motor symptoms.\n 2. con_putamen (0.487): Indicates the dopamine signal intensity ratio between the left and right putamen regions. Parkinson's disease often shows significant asymmetry.\n 3. updrs_totscore (0.345): Refers to the total MDS-UPDRS score	reflecting overall severity. A higher score suggests greater disease severity.\n 4. updrs2_score (0.296): Evaluates difficulties in daily activities reported by patients. A higher score indicates greater difficulty.\n 5. lowput_expected (0.186): Represents the lower expected limit of dopamine signal intensity in the putamen. Below-threshold values suggest dopamine depletion.\n 6. upsit_pctl (0.13…	a biomarker for Parkinson's.\n 7. mean_putamen (0.105): Average dopamine signal intensity across both putamen regions	reflecting dopamine deficiency.\n 8. DATSCAN_PUTAMEN_L (0.093): Dopamine signal intensity in the left putamen. Asymmetry is a hallmark of Parkinson's.\n 9. con_striatum (0.035): Overall dopamine signal intensity in the striatum (including putamen and caudate).\n 10. DATSCAN_PUTAMEN_R (0.031): Dopamine signal intensity in the right putamen. Early Parkinson's often shows left-right asymmetry.\n \n …	respond with `1` if the subject is likely to have Parkinson's disease or `0` if they are healthy.\n \n Information of subject:\n 1. updrs3_score: 18.0\n 2. con_putamen: 1.03\n 3. updrs_totscore: 30.0\n 4. updrs2_score: 7.0\n 5. lowput_expected: 0.5768601514996331\n 6. upsit_pctl: 29.0\n 7. mean_putamen: 1.275\n 8. DATSCAN_PUTAMEN_L: 1.52\n 9. con_striatum: 3.64\n 10. DATSCAN_PUTAMEN_R: 1.03\n\n B…	respond with `1` for Parkinson's disease or `0` for healthy control.\n Your response should contain only the number `1` or `0`	with no additional text.\n Final Answer:\n "}	{"role": "assistant"	"content": " 1"}]}
{"messages": [{"role": "system"	"content": "You are a medical expert."}	{"role": "user"	"content": "\n You are a medical expert. Analyze the following test results to determine whether the person likely has Parkinson's disease (Answer: 1) or is a healthy control (Answer: 0). \n Compare the provided values with typical ranges observed in Parkinson's disease patients and healthy individuals. \n The values in parentheses represent the weighted average SHAP values of four tree-based mod…	where higher values indicate greater variable importance.\n \n Test Explanations:\n 1. updrs3_score (0.819): Represents the MDS-UPDRS Part III score	which evaluates motor function through clinical assessments. A higher score indicates more severe motor symptoms.\n 2. con_putamen (0.487): Indicates the dopamine signal intensity ratio between the left and right putamen regions. Parkinson's disease often shows significant asymmetry.\n 3. updrs_totscore (0.345): Refers to the total MDS-UPDRS score	reflecting overall severity. A higher score suggests greater disease severity.\n 4. updrs2_score (0.296): Evaluates difficulties in daily activities reported by patients. A higher score indicates greater difficulty.\n 5. lowput_expected (0.186): Represents the lower expected limit of dopamine signal intensity in the putamen. Below-threshold values suggest dopamine depletion.\n 6. upsit_pctl (0.13…	a biomarker for Parkinson's.\n 7. mean_putamen (0.105): Average dopamine signal intensity across both putamen regions	reflecting dopamine deficiency.\n 8. DATSCAN_PUTAMEN_L (0.093): Dopamine signal intensity in the left putamen. Asymmetry is a hallmark of Parkinson's.\n 9. con_striatum (0.035): Overall dopamine signal intensity in the striatum (including putamen and caudate).\n 10. DATSCAN_PUTAMEN_R (0.031): Dopamine signal intensity in the right putamen. Early Parkinson's often shows left-right asymmetry.\n \n …	respond with `1` if the subject is likely to have Parkinson's disease or `0` if they are healthy.\n \n Information of subject:\n 1. updrs3_score: 23.0\n 2. con_putamen: 0.6\n 3. updrs_totscore: 39.0\n 4. updrs2_score: 7.0\n 5. lowput_expected: 0.3093748781571541\n 6. upsit_pctl: 12.5\n 7. mean_putamen: 0.5700000000000001\n 8. DATSCAN_PUTAMEN_L: 0.6\n 9. con_striatum: 2.1\n 10. DATSCAN_PUTAMEN_R: …	respond with `1` for Parkinson's disease or `0` for healthy control.\n Your response should contain only the number `1` or `0`	with no additional text.\n Final Answer:\n "}	{"role": "assistant"	"content": " 1"}]}
{"messages": [{"role": "system"	"content": "You are a medical expert."}	{"role": "user"	"content": "\n You are a medical expert. Analyze the following test results to determine whether the person likely has Parkinson's disease (Answer: 1) or is a healthy control (Answer: 0). \n Compare the provided values with typical ranges observed in Parkinson's disease patients and healthy individuals. \n The values in parentheses represent the weighted average SHAP values of four tree-based mod…	where higher values indicate greater variable importance.\n \n Test Explanations:\n 1. updrs3_score (0.819): Represents the MDS-UPDRS Part III score	which evaluates motor function through clinical assessments. A higher score indicates more severe motor symptoms.\n 2. con_putamen (0.487): Indicates the dopamine signal intensity ratio between the left and right putamen regions. Parkinson's disease often shows significant asymmetry.\n 3. updrs_totscore (0.345): Refers to the total MDS-UPDRS score	reflecting overall severity. A higher score suggests greater disease severity.\n 4. updrs2_score (0.296): Evaluates difficulties in daily activities reported by patients. A higher score indicates greater difficulty.\n 5. lowput_expected (0.186): Represents the lower expected limit of dopamine signal intensity in the putamen. Below-threshold values suggest dopamine depletion.\n 6. upsit_pctl (0.13…	a biomarker for Parkinson's.\n 7. mean_putamen (0.105): Average dopamine signal intensity across both putamen regions	reflecting dopamine deficiency.\n 8. DATSCAN_PUTAMEN_L (0.093): Dopamine signal intensity in the left putamen. Asymmetry is a hallmark of Parkinson's.\n 9. con_striatum (0.035): Overall dopamine signal intensity in the striatum (including putamen and caudate).\n 10. DATSCAN_PUTAMEN_R (0.031): Dopamine signal intensity in the right putamen. Early Parkinson's often shows left-right asymmetry.\n \n …	respond with `1` if the subject is likely to have Parkinson's disease or `0` if they are healthy.\n \n Information of subject:\n 1. updrs3_score: 34.0\n 2. con_putamen: 0.41\n 3. updrs_totscore: 48.0\n 4. updrs2_score: 9.0\n 5. lowput_expected: 0.2499867405963683\n 6. upsit_pctl: 52.0\n 7. mean_putamen: 0.565\n 8. DATSCAN_PUTAMEN_L: 0.72\n 9. con_striatum: 1.29\n 10. DATSCAN_PUTAMEN_R: 0.41\n\n B…	respond with `1` for Parkinson's disease or `0` for healthy control.\n Your response should contain only the number `1` or `0`	with no additional text.\n Final Answer:\n "}	{"role": "assistant"	"content": " 1"}]}
{"messages": [{"role": "system"	"content": "You are a medical expert."}	{"role": "user"	"content": "\n You are a medical expert. Analyze the following test results to determine whether the person likely has Parkinson's disease (Answer: 1) or is a healthy control (Answer: 0). \n Compare the provided values with typical ranges observed in Parkinson's disease patients and healthy individuals. \n The values in parentheses represent the weighted average SHAP values of four tree-based mod…	where higher values indicate greater variable importance.\n \n Test Explanations:\n 1. updrs3_score (0.819): Represents the MDS-UPDRS Part III score	which evaluates motor function through clinical assessments. A higher score indicates more severe motor symptoms.\n 2. con_putamen (0.487): Indicates the dopamine signal intensity ratio between the left and right putamen regions. Parkinson's disease often shows significant asymmetry.\n 3. updrs_totscore (0.345): Refers to the total MDS-UPDRS score	reflecting overall severity. A higher score suggests greater disease severity.\n 4. updrs2_score (0.296): Evaluates difficulties in daily activities reported by patients. A higher score indicates greater difficulty.\n 5. lowput_expected (0.186): Represents the lower expected limit of dopamine signal intensity in the putamen. Below-threshold values suggest dopamine depletion.\n 6. upsit_pctl (0.13…	a biomarker for Parkinson's.\n 7. mean_putamen (0.105): Average dopamine signal intensity across both putamen regions	reflecting dopamine deficiency.\n 8. DATSCAN_PUTAMEN_L (0.093): Dopamine signal intensity in the left putamen. Asymmetry is a hallmark of Parkinson's.\n 9. con_striatum (0.035): Overall dopamine signal intensity in the striatum (including putamen and caudate).\n 10. DATSCAN_PUTAMEN_R (0.031): Dopamine signal intensity in the right putamen. Early Parkinson's often shows left-right asymmetry.\n \n …	respond with `1` if the subject is likely to have Parkinson's disease or `0` if they are healthy.\n \n Information of subject:\n 1. updrs3_score: 0.0\n 2. con_putamen: 2.395\n 3. updrs_totscore: 7.0\n 4. updrs2_score: 0.0\n 5. lowput_expected: 1.020963772588024\n 6. upsit_pctl: 55.0\n 7. mean_putamen: 2.395\n 8. DATSCAN_PUTAMEN_L: 2.58\n 9. con_striatum: 5.085\n 10. DATSCAN_PUTAMEN_R: 2.21\n\n Ba…	respond with `1` for Parkinson's disease or `0` for healthy control.\n Your response should contain only the number `1` or `0`	with no additional text.\n Final Answer:\n "}	{"role": "assistant"	"content": " 0"}]}
{"messages": [{"role": "system"	"content": "You are a medical expert."}	{"role": "user"	"content": "\n You are a medical expert. Analyze the following test results to determine whether the person likely has Parkinson's disease (Answer: 1) or is a healthy control (Answer: 0). \n Compare the provided values with typical ranges observed in Parkinson's disease patients and healthy individuals. \n The values in parentheses represent the weighted average SHAP values of four tree-based mod…	where higher values indicate greater variable importance.\n \n Test Explanations:\n 1. updrs3_score (0.819): Represents the MDS-UPDRS Part III score	which evaluates motor function through clinical assessments. A higher score indicates more severe motor symptoms.\n 2. con_putamen (0.487): Indicates the dopamine signal intensity ratio between the left and right putamen regions. Parkinson's disease often shows significant asymmetry.\n 3. updrs_totscore (0.345): Refers to the total MDS-UPDRS score	reflecting overall severity. A higher score suggests greater disease severity.\n 4. updrs2_score (0.296): Evaluates difficulties in daily activities reported by patients. A higher score indicates greater difficulty.\n 5. lowput_expected (0.186): Represents the lower expected limit of dopamine signal intensity in the putamen. Below-threshold values suggest dopamine depletion.\n 6. upsit_pctl (0.13…	a biomarker for Parkinson's.\n 7. mean_putamen (0.105): Average dopamine signal intensity across both putamen regions	reflecting dopamine deficiency.\n 8. DATSCAN_PUTAMEN_L (0.093): Dopamine signal intensity in the left putamen. Asymmetry is a hallmark of Parkinson's.\n 9. con_striatum (0.035): Overall dopamine signal intensity in the striatum (including putamen and caudate).\n 10. DATSCAN_PUTAMEN_R (0.031): Dopamine signal intensity in the right putamen. Early Parkinson's often shows left-right asymmetry.\n \n …	respond with `1` if the subject is likely to have Parkinson's disease or `0` if they are healthy.\n \n Information of subject:\n 1. updrs3_score: 16.0\n 2. con_putamen: 0.6\n 3. updrs_totscore: 23.0\n 4. updrs2_score: 2.0\n 5. lowput_expected: 0.3158967328099131\n 6. upsit_pctl: 8.0\n 7. mean_putamen: 0.6950000000000001\n 8. DATSCAN_PUTAMEN_L: 0.79\n 9. con_striatum: 1.88\n 10. DATSCAN_PUTAMEN_R:…	respond with `1` for Parkinson's disease or `0` for healthy control.\n Your response should contain only the number `1` or `0`	with no additional text.\n Final Answer:\n "}	{"role": "assistant"	"content": " 1"}]}
{"messages": [{"role": "system"	"content": "You are a medical expert."}	{"role": "user"	"content": "\n You are a medical expert. Analyze the following test results to determine whether the person likely has Parkinson's disease (Answer: 1) or is a healthy control (Answer: 0). \n Compare the provided values with typical ranges observed in Parkinson's disease patients and healthy individuals. \n The values in parentheses represent the weighted average SHAP values of four tree-based mod…	where higher values indicate greater variable importance.\n \n Test Explanations:\n 1. updrs3_score (0.819): Represents the MDS-UPDRS Part III score	which evaluates motor function through clinical assessments. A higher score indicates more severe motor symptoms.\n 2. con_putamen (0.487): Indicates the dopamine signal intensity ratio between the left and right putamen regions. Parkinson's disease often shows significant asymmetry.\n 3. updrs_totscore (0.345): Refers to the total MDS-UPDRS score	reflecting overall severity. A higher score suggests greater disease severity.\n 4. updrs2_score (0.296): Evaluates difficulties in daily activities reported by patients. A higher score indicates greater difficulty.\n 5. lowput_expected (0.186): Represents the lower expected limit of dopamine signal intensity in the putamen. Below-threshold values suggest dopamine depletion.\n 6. upsit_pctl (0.13…	a biomarker for Parkinson's.\n 7. mean_putamen (0.105): Average dopamine signal intensity across both putamen regions	reflecting dopamine deficiency.\n 8. DATSCAN_PUTAMEN_L (0.093): Dopamine signal intensity in the left putamen. Asymmetry is a hallmark of Parkinson's.\n 9. con_striatum (0.035): Overall dopamine signal intensity in the striatum (including putamen and caudate).\n 10. DATSCAN_PUTAMEN_R (0.031): Dopamine signal intensity in the right putamen. Early Parkinson's often shows left-right asymmetry.\n \n …	respond with `1` if the subject is likely to have Parkinson's disease or `0` if they are healthy.\n \n Information of subject:\n 1. updrs3_score: 40.0\n 2. con_putamen: 0.82\n 3. updrs_totscore: 76.0\n 4. updrs2_score: 20.0\n 5. lowput_expected: 0.5009086395694562\n 6. upsit_pctl: 4.0\n 7. mean_putamen: 0.925\n 8. DATSCAN_PUTAMEN_L: 0.82\n 9. con_striatum: 2.13\n 10. DATSCAN_PUTAMEN_R: 1.03\n\n B…	respond with `1` for Parkinson's disease or `0` for healthy control.\n Your response should contain only the number `1` or `0`	with no additional text.\n Final Answer:\n "}	{"role": "assistant"	"content": " 1"}]}
{"messages": [{"role": "system"	"content": "You are a medical expert."}	{"role": "user"	"content": "\n You are a medical expert. Analyze the following test results to determine whether the person likely has Parkinson's disease (Answer: 1) or is a healthy control (Answer: 0). \n Compare the provided values with typical ranges observed in Parkinson's disease patients and healthy individuals. \n The values in parentheses represent the weighted average SHAP values of four tree-based mod…	where higher values indicate greater variable importance.\n \n Test Explanations:\n 1. updrs3_score (0.819): Represents the MDS-UPDRS Part III score	which evaluates motor function through clinical assessments. A higher score indicates more severe motor symptoms.\n 2. con_putamen (0.487): Indicates the dopamine signal intensity ratio between the left and right putamen regions. Parkinson's disease often shows significant asymmetry.\n 3. updrs_totscore (0.345): Refers to the total MDS-UPDRS score	reflecting overall severity. A higher score suggests greater disease severity.\n 4. updrs2_score (0.296): Evaluates difficulties in daily activities reported by patients. A higher score indicates greater difficulty.\n 5. lowput_expected (0.186): Represents the lower expected limit of dopamine signal intensity in the putamen. Below-threshold values suggest dopamine depletion.\n 6. upsit_pctl (0.13…	a biomarker for Parkinson's.\n 7. mean_putamen (0.105): Average dopamine signal intensity across both putamen regions	reflecting dopamine deficiency.\n 8. DATSCAN_PUTAMEN_L (0.093): Dopamine signal intensity in the left putamen. Asymmetry is a hallmark of Parkinson's.\n 9. con_striatum (0.035): Overall dopamine signal intensity in the striatum (including putamen and caudate).\n 10. DATSCAN_PUTAMEN_R (0.031): Dopamine signal intensity in the right putamen. Early Parkinson's often shows left-right asymmetry.\n \n …	respond with `1` if the subject is likely to have Parkinson's disease or `0` if they are healthy.\n \n Information of subject:\n 1. updrs3_score: 28.0\n 2. con_putamen: 0.49\n 3. updrs_totscore: 37.0\n 4. updrs2_score: 4.0\n 5. lowput_expected: 0.2498330162775185\n 6. upsit_pctl: 1.0\n 7. mean_putamen: 0.795\n 8. DATSCAN_PUTAMEN_L: 0.49\n 9. con_striatum: 2.87\n 10. DATSCAN_PUTAMEN_R: 1.1\n\n Bas…	respond with `1` for Parkinson's disease or `0` for healthy control.\n Your response should contain only the number `1` or `0`	with no additional text.\n Final Answer:\n "}	{"role": "assistant"	"content": " 1"}]}
{"messages": [{"role": "system"	"content": "You are a medical expert."}	{"role": "user"	"content": "\n You are a medical expert. Analyze the following test results to determine whether the person likely has Parkinson's disease (Answer: 1) or is a healthy control (Answer: 0). \n Compare the provided values with typical ranges observed in Parkinson's disease patients and healthy individuals. \n The values in parentheses represent the weighted average SHAP values of four tree-based mod…	where higher values indicate greater variable importance.\n \n Test Explanations:\n 1. updrs3_score (0.819): Represents the MDS-UPDRS Part III score	which evaluates motor function through clinical assessments. A higher score indicates more severe motor symptoms.\n 2. con_putamen (0.487): Indicates the dopamine signal intensity ratio between the left and right putamen regions. Parkinson's disease often shows significant asymmetry.\n 3. updrs_totscore (0.345): Refers to the total MDS-UPDRS score	reflecting overall severity. A higher score suggests greater disease severity.\n 4. updrs2_score (0.296): Evaluates difficulties in daily activities reported by patients. A higher score indicates greater difficulty.\n 5. lowput_expected (0.186): Represents the lower expected limit of dopamine signal intensity in the putamen. Below-threshold values suggest dopamine depletion.\n 6. upsit_pctl (0.13…	a biomarker for Parkinson's.\n 7. mean_putamen (0.105): Average dopamine signal intensity across both putamen regions	reflecting dopamine deficiency.\n 8. DATSCAN_PUTAMEN_L (0.093): Dopamine signal intensity in the left putamen. Asymmetry is a hallmark of Parkinson's.\n 9. con_striatum (0.035): Overall dopamine signal intensity in the striatum (including putamen and caudate).\n 10. DATSCAN_PUTAMEN_R (0.031): Dopamine signal intensity in the right putamen. Early Parkinson's often shows left-right asymmetry.\n \n …	respond with `1` if the subject is likely to have Parkinson's disease or `0` if they are healthy.\n \n Information of subject:\n 1. updrs3_score: 14.0\n 2. con_putamen: 0.93\n 3. updrs_totscore: 22.0\n 4. updrs2_score: 6.0\n 5. lowput_expected: 0.4649430285562954\n 6. upsit_pctl: 16.5\n 7. mean_putamen: 0.9650000000000001\n 8. DATSCAN_PUTAMEN_L: 0.93\n 9. con_striatum: 3.41\n 10. DATSCAN_PUTAMEN_…	respond with `1` for Parkinson's disease or `0` for healthy control.\n Your response should contain only the number `1` or `0`	with no additional text.\n Final Answer:\n "}	{"role": "assistant"	"content": " 1"}]}
{"messages": [{"role": "system"	"content": "You are a medical expert."}	{"role": "user"	"content": "\n You are a medical expert. Analyze the following test results to determine whether the person likely has Parkinson's disease (Answer: 1) or is a healthy control (Answer: 0). \n Compare the provided values with typical ranges observed in Parkinson's disease patients and healthy individuals. \n The values in parentheses represent the weighted average SHAP values of four tree-based mod…	where higher values indicate greater variable importance.\n \n Test Explanations:\n 1. updrs3_score (0.819): Represents the MDS-UPDRS Part III score	which evaluates motor function through clinical assessments. A higher score indicates more severe motor symptoms.\n 2. con_putamen (0.487): Indicates the dopamine signal intensity ratio between the left and right putamen regions. Parkinson's disease often shows significant asymmetry.\n 3. updrs_totscore (0.345): Refers to the total MDS-UPDRS score	reflecting overall severity. A higher score suggests greater disease severity.\n 4. updrs2_score (0.296): Evaluates difficulties in daily activities reported by patients. A higher score indicates greater difficulty.\n 5. lowput_expected (0.186): Represents the lower expected limit of dopamine signal intensity in the putamen. Below-threshold values suggest dopamine depletion.\n 6. upsit_pctl (0.13…	a biomarker for Parkinson's.\n 7. mean_putamen (0.105): Average dopamine signal intensity across both putamen regions	reflecting dopamine deficiency.\n 8. DATSCAN_PUTAMEN_L (0.093): Dopamine signal intensity in the left putamen. Asymmetry is a hallmark of Parkinson's.\n 9. con_striatum (0.035): Overall dopamine signal intensity in the striatum (including putamen and caudate).\n 10. DATSCAN_PUTAMEN_R (0.031): Dopamine signal intensity in the right putamen. Early Parkinson's often shows left-right asymmetry.\n \n …	respond with `1` if the subject is likely to have Parkinson's disease or `0` if they are healthy.\n \n Information of subject:\n 1. updrs3_score: 11.0\n 2. con_putamen: 0.69\n 3. updrs_totscore: 27.0\n 4. updrs2_score: 5.0\n 5. lowput_expected: 0.3080591314518343\n 6. upsit_pctl: 15.68686868686869\n 7. mean_putamen: 0.835\n 8. DATSCAN_PUTAMEN_L: 0.98\n 9. con_striatum: 2.28\n 10. DATSCAN_PUTAMEN_…	respond with `1` for Parkinson's disease or `0` for healthy control.\n Your response should contain only the number `1` or `0`	with no additional text.\n Final Answer:\n "}	{"role": "assistant"	"content": " 1"}]}
{"messages": [{"role": "system"	"content": "You are a medical expert."}	{"role": "user"	"content": "\n You are a medical expert. Analyze the following test results to determine whether the person likely has Parkinson's disease (Answer: 1) or is a healthy control (Answer: 0). \n Compare the provided values with typical ranges observed in Parkinson's disease patients and healthy individuals. \n The values in parentheses represent the weighted average SHAP values of four tree-based mod…	where higher values indicate greater variable importance.\n \n Test Explanations:\n 1. updrs3_score (0.819): Represents the MDS-UPDRS Part III score	which evaluates motor function through clinical assessments. A higher score indicates more severe motor symptoms.\n 2. con_putamen (0.487): Indicates the dopamine signal intensity ratio between the left and right putamen regions. Parkinson's disease often shows significant asymmetry.\n 3. updrs_totscore (0.345): Refers to the total MDS-UPDRS score	reflecting overall severity. A higher score suggests greater disease severity.\n 4. updrs2_score (0.296): Evaluates difficulties in daily activities reported by patients. A higher score indicates greater difficulty.\n 5. lowput_expected (0.186): Represents the lower expected limit of dopamine signal intensity in the putamen. Below-threshold values suggest dopamine depletion.\n 6. upsit_pctl (0.13…	a biomarker for Parkinson's.\n 7. mean_putamen (0.105): Average dopamine signal intensity across both putamen regions	reflecting dopamine deficiency.\n 8. DATSCAN_PUTAMEN_L (0.093): Dopamine signal intensity in the left putamen. Asymmetry is a hallmark of Parkinson's.\n 9. con_striatum (0.035): Overall dopamine signal intensity in the striatum (including putamen and caudate).\n 10. DATSCAN_PUTAMEN_R (0.031): Dopamine signal intensity in the right putamen. Early Parkinson's often shows left-right asymmetry.\n \n …	respond with `1` if the subject is likely to have Parkinson's disease or `0` if they are healthy.\n \n Information of subject:\n 1. updrs3_score: 14.0\n 2. con_putamen: 1.05\n 3. updrs_totscore: 23.0\n 4. updrs2_score: 3.0\n 5. lowput_expected: 0.5139534230665836\n 6. upsit_pctl: 5.0\n 7. mean_putamen: 1.275\n 8. DATSCAN_PUTAMEN_L: 1.05\n 9. con_striatum: 3.08\n 10. DATSCAN_PUTAMEN_R: 1.5\n\n Bas…	respond with `1` for Parkinson's disease or `0` for healthy control.\n Your response should contain only the number `1` or `0`	with no additional text.\n Final Answer:\n "}	{"role": "assistant"	"content": " 1"}]}
{"messages": [{"role": "system"	"content": "You are a medical expert."}	{"role": "user"	"content": "\n You are a medical expert. Analyze the following test results to determine whether the person likely has Parkinson's disease (Answer: 1) or is a healthy control (Answer: 0). \n Compare the provided values with typical ranges observed in Parkinson's disease patients and healthy individuals. \n The values in parentheses represent the weighted average SHAP values of four tree-based mod…	where higher values indicate greater variable importance.\n \n Test Explanations:\n 1. updrs3_score (0.819): Represents the MDS-UPDRS Part III score	which evaluates motor function through clinical assessments. A higher score indicates more severe motor symptoms.\n 2. con_putamen (0.487): Indicates the dopamine signal intensity ratio between the left and right putamen regions. Parkinson's disease often shows significant asymmetry.\n 3. updrs_totscore (0.345): Refers to the total MDS-UPDRS score	reflecting overall severity. A higher score suggests greater disease severity.\n 4. updrs2_score (0.296): Evaluates difficulties in daily activities reported by patients. A higher score indicates greater difficulty.\n 5. lowput_expected (0.186): Represents the lower expected limit of dopamine signal intensity in the putamen. Below-threshold values suggest dopamine depletion.\n 6. upsit_pctl (0.13…	a biomarker for Parkinson's.\n 7. mean_putamen (0.105): Average dopamine signal intensity across both putamen regions	reflecting dopamine deficiency.\n 8. DATSCAN_PUTAMEN_L (0.093): Dopamine signal intensity in the left putamen. Asymmetry is a hallmark of Parkinson's.\n 9. con_striatum (0.035): Overall dopamine signal intensity in the striatum (including putamen and caudate).\n 10. DATSCAN_PUTAMEN_R (0.031): Dopamine signal intensity in the right putamen. Early Parkinson's often shows left-right asymmetry.\n \n …	respond with `1` if the subject is likely to have Parkinson's disease or `0` if they are healthy.\n \n Information of subject:\n 1. updrs3_score: 20.0\n 2. con_putamen: 0.35\n 3. updrs_totscore: 30.0\n 4. updrs2_score: 5.0\n 5. lowput_expected: 0.1993101450736031\n 6. upsit_pctl: 15.0\n 7. mean_putamen: 0.385\n 8. DATSCAN_PUTAMEN_L: 0.42\n 9. con_striatum: 1.53\n 10. DATSCAN_PUTAMEN_R: 0.35\n\n B…	respond with `1` for Parkinson's disease or `0` for healthy control.\n Your response should contain only the number `1` or `0`	with no additional text.\n Final Answer:\n "}	{"role": "assistant"	"content": " 1"}]}
{"messages": [{"role": "system"	"content": "You are a medical expert."}	{"role": "user"	"content": "\n You are a medical expert. Analyze the following test results to determine whether the person likely has Parkinson's disease (Answer: 1) or is a healthy control (Answer: 0). \n Compare the provided values with typical ranges observed in Parkinson's disease patients and healthy individuals. \n The values in parentheses represent the weighted average SHAP values of four tree-based mod…	where higher values indicate greater variable importance.\n \n Test Explanations:\n 1. updrs3_score (0.819): Represents the MDS-UPDRS Part III score	which evaluates motor function through clinical assessments. A higher score indicates more severe motor symptoms.\n 2. con_putamen (0.487): Indicates the dopamine signal intensity ratio between the left and right putamen regions. Parkinson's disease often shows significant asymmetry.\n 3. updrs_totscore (0.345): Refers to the total MDS-UPDRS score	reflecting overall severity. A higher score suggests greater disease severity.\n 4. updrs2_score (0.296): Evaluates difficulties in daily activities reported by patients. A higher score indicates greater difficulty.\n 5. lowput_expected (0.186): Represents the lower expected limit of dopamine signal intensity in the putamen. Below-threshold values suggest dopamine depletion.\n 6. upsit_pctl (0.13…	a biomarker for Parkinson's.\n 7. mean_putamen (0.105): Average dopamine signal intensity across both putamen regions	reflecting dopamine deficiency.\n 8. DATSCAN_PUTAMEN_L (0.093): Dopamine signal intensity in the left putamen. Asymmetry is a hallmark of Parkinson's.\n 9. con_striatum (0.035): Overall dopamine signal intensity in the striatum (including putamen and caudate).\n 10. DATSCAN_PUTAMEN_R (0.031): Dopamine signal intensity in the right putamen. Early Parkinson's often shows left-right asymmetry.\n \n …	respond with `1` if the subject is likely to have Parkinson's disease or `0` if they are healthy.\n \n Information of subject:\n 1. updrs3_score: 32.0\n 2. con_putamen: 1.04\n 3. updrs_totscore: 58.0\n 4. updrs2_score: 16.0\n 5. lowput_expected: 0.4880474655731112\n 6. upsit_pctl: 3.0\n 7. mean_putamen: 1.165\n 8. DATSCAN_PUTAMEN_L: 1.04\n 9. con_striatum: 3.51\n 10. DATSCAN_PUTAMEN_R: 1.29\n\n B…	respond with `1` for Parkinson's disease or `0` for healthy control.\n Your response should contain only the number `1` or `0`	with no additional text.\n Final Answer:\n "}	{"role": "assistant"	"content": " 1"}]}
{"messages": [{"role": "system"	"content": "You are a medical expert."}	{"role": "user"	"content": "\n You are a medical expert. Analyze the following test results to determine whether the person likely has Parkinson's disease (Answer: 1) or is a healthy control (Answer: 0). \n Compare the provided values with typical ranges observed in Parkinson's disease patients and healthy individuals. \n The values in parentheses represent the weighted average SHAP values of four tree-based mod…	where higher values indicate greater variable importance.\n \n Test Explanations:\n 1. updrs3_score (0.819): Represents the MDS-UPDRS Part III score	which evaluates motor function through clinical assessments. A higher score indicates more severe motor symptoms.\n 2. con_putamen (0.487): Indicates the dopamine signal intensity ratio between the left and right putamen regions. Parkinson's disease often shows significant asymmetry.\n 3. updrs_totscore (0.345): Refers to the total MDS-UPDRS score	reflecting overall severity. A higher score suggests greater disease severity.\n 4. updrs2_score (0.296): Evaluates difficulties in daily activities reported by patients. A higher score indicates greater difficulty.\n 5. lowput_expected (0.186): Represents the lower expected limit of dopamine signal intensity in the putamen. Below-threshold values suggest dopamine depletion.\n 6. upsit_pctl (0.13…	a biomarker for Parkinson's.\n 7. mean_putamen (0.105): Average dopamine signal intensity across both putamen regions	reflecting dopamine deficiency.\n 8. DATSCAN_PUTAMEN_L (0.093): Dopamine signal intensity in the left putamen. Asymmetry is a hallmark of Parkinson's.\n 9. con_striatum (0.035): Overall dopamine signal intensity in the striatum (including putamen and caudate).\n 10. DATSCAN_PUTAMEN_R (0.031): Dopamine signal intensity in the right putamen. Early Parkinson's often shows left-right asymmetry.\n \n …	respond with `1` if the subject is likely to have Parkinson's disease or `0` if they are healthy.\n \n Information of subject:\n 1. updrs3_score: 36.0\n 2. con_putamen: 0.48\n 3. updrs_totscore: 47.0\n 4. updrs2_score: 5.0\n 5. lowput_expected: 0.2077384025234619\n 6. upsit_pctl: 15.0\n 7. mean_putamen: 0.735\n 8. DATSCAN_PUTAMEN_L: 0.99\n 9. con_striatum: 1.69\n 10. DATSCAN_PUTAMEN_R: 0.48\n\n B…	respond with `1` for Parkinson's disease or `0` for healthy control.\n Your response should contain only the number `1` or `0`	with no additional text.\n Final Answer:\n "}	{"role": "assistant"	"content": " 1"}]}
{"messages": [{"role": "system"	"content": "You are a medical expert."}	{"role": "user"	"content": "\n You are a medical expert. Analyze the following test results to determine whether the person likely has Parkinson's disease (Answer: 1) or is a healthy control (Answer: 0). \n Compare the provided values with typical ranges observed in Parkinson's disease patients and healthy individuals. \n The values in parentheses represent the weighted average SHAP values of four tree-based mod…	where higher values indicate greater variable importance.\n \n Test Explanations:\n 1. updrs3_score (0.819): Represents the MDS-UPDRS Part III score	which evaluates motor function through clinical assessments. A higher score indicates more severe motor symptoms.\n 2. con_putamen (0.487): Indicates the dopamine signal intensity ratio between the left and right putamen regions. Parkinson's disease often shows significant asymmetry.\n 3. updrs_totscore (0.345): Refers to the total MDS-UPDRS score	reflecting overall severity. A higher score suggests greater disease severity.\n 4. updrs2_score (0.296): Evaluates difficulties in daily activities reported by patients. A higher score indicates greater difficulty.\n 5. lowput_expected (0.186): Represents the lower expected limit of dopamine signal intensity in the putamen. Below-threshold values suggest dopamine depletion.\n 6. upsit_pctl (0.13…	a biomarker for Parkinson's.\n 7. mean_putamen (0.105): Average dopamine signal intensity across both putamen regions	reflecting dopamine deficiency.\n 8. DATSCAN_PUTAMEN_L (0.093): Dopamine signal intensity in the left putamen. Asymmetry is a hallmark of Parkinson's.\n 9. con_striatum (0.035): Overall dopamine signal intensity in the striatum (including putamen and caudate).\n 10. DATSCAN_PUTAMEN_R (0.031): Dopamine signal intensity in the right putamen. Early Parkinson's often shows left-right asymmetry.\n \n …	respond with `1` if the subject is likely to have Parkinson's disease or `0` if they are healthy.\n \n Information of subject:\n 1. updrs3_score: 33.0\n 2. con_putamen: 1.03\n 3. updrs_totscore: 56.0\n 4. updrs2_score: 11.0\n 5. lowput_expected: 0.5850875311645289\n 6. upsit_pctl: 70.5\n 7. mean_putamen: 1.14\n 8. DATSCAN_PUTAMEN_L: 1.03\n 9. con_striatum: 2.75\n 10. DATSCAN_PUTAMEN_R: 1.25\n\n B…	respond with `1` for Parkinson's disease or `0` for healthy control.\n Your response should contain only the number `1` or `0`	with no additional text.\n Final Answer:\n "}	{"role": "assistant"	"content": " 1"}]}
{"messages": [{"role": "system"	"content": "You are a medical expert."}	{"role": "user"	"content": "\n You are a medical expert. Analyze the following test results to determine whether the person likely has Parkinson's disease (Answer: 1) or is a healthy control (Answer: 0). \n Compare the provided values with typical ranges observed in Parkinson's disease patients and healthy individuals. \n The values in parentheses represent the weighted average SHAP values of four tree-based mod…	where higher values indicate greater variable importance.\n \n Test Explanations:\n 1. updrs3_score (0.819): Represents the MDS-UPDRS Part III score	which evaluates motor function through clinical assessments. A higher score indicates more severe motor symptoms.\n 2. con_putamen (0.487): Indicates the dopamine signal intensity ratio between the left and right putamen regions. Parkinson's disease often shows significant asymmetry.\n 3. updrs_totscore (0.345): Refers to the total MDS-UPDRS score	reflecting overall severity. A higher score suggests greater disease severity.\n 4. updrs2_score (0.296): Evaluates difficulties in daily activities reported by patients. A higher score indicates greater difficulty.\n 5. lowput_expected (0.186): Represents the lower expected limit of dopamine signal intensity in the putamen. Below-threshold values suggest dopamine depletion.\n 6. upsit_pctl (0.13…	a biomarker for Parkinson's.\n 7. mean_putamen (0.105): Average dopamine signal intensity across both putamen regions	reflecting dopamine deficiency.\n 8. DATSCAN_PUTAMEN_L (0.093): Dopamine signal intensity in the left putamen. Asymmetry is a hallmark of Parkinson's.\n 9. con_striatum (0.035): Overall dopamine signal intensity in the striatum (including putamen and caudate).\n 10. DATSCAN_PUTAMEN_R (0.031): Dopamine signal intensity in the right putamen. Early Parkinson's often shows left-right asymmetry.\n \n …	respond with `1` if the subject is likely to have Parkinson's disease or `0` if they are healthy.\n \n Information of subject:\n 1. updrs3_score: 35.0\n 2. con_putamen: 0.62\n 3. updrs_totscore: 62.0\n 4. updrs2_score: 11.0\n 5. lowput_expected: 0.3107604393089737\n 6. upsit_pctl: 3.0\n 7. mean_putamen: 0.685\n 8. DATSCAN_PUTAMEN_L: 0.75\n 9. con_striatum: 2.0\n 10. DATSCAN_PUTAMEN_R: 0.62\n\n Ba…	respond with `1` for Parkinson's disease or `0` for healthy control.\n Your response should contain only the number `1` or `0`	with no additional text.\n Final Answer:\n "}	{"role": "assistant"	"content": " 1"}]}
{"messages": [{"role": "system"	"content": "You are a medical expert."}	{"role": "user"	"content": "\n You are a medical expert. Analyze the following test results to determine whether the person likely has Parkinson's disease (Answer: 1) or is a healthy control (Answer: 0). \n Compare the provided values with typical ranges observed in Parkinson's disease patients and healthy individuals. \n The values in parentheses represent the weighted average SHAP values of four tree-based mod…	where higher values indicate greater variable importance.\n \n Test Explanations:\n 1. updrs3_score (0.819): Represents the MDS-UPDRS Part III score	which evaluates motor function through clinical assessments. A higher score indicates more severe motor symptoms.\n 2. con_putamen (0.487): Indicates the dopamine signal intensity ratio between the left and right putamen regions. Parkinson's disease often shows significant asymmetry.\n 3. updrs_totscore (0.345): Refers to the total MDS-UPDRS score	reflecting overall severity. A higher score suggests greater disease severity.\n 4. updrs2_score (0.296): Evaluates difficulties in daily activities reported by patients. A higher score indicates greater difficulty.\n 5. lowput_expected (0.186): Represents the lower expected limit of dopamine signal intensity in the putamen. Below-threshold values suggest dopamine depletion.\n 6. upsit_pctl (0.13…	a biomarker for Parkinson's.\n 7. mean_putamen (0.105): Average dopamine signal intensity across both putamen regions	reflecting dopamine deficiency.\n 8. DATSCAN_PUTAMEN_L (0.093): Dopamine signal intensity in the left putamen. Asymmetry is a hallmark of Parkinson's.\n 9. con_striatum (0.035): Overall dopamine signal intensity in the striatum (including putamen and caudate).\n 10. DATSCAN_PUTAMEN_R (0.031): Dopamine signal intensity in the right putamen. Early Parkinson's often shows left-right asymmetry.\n \n …	respond with `1` if the subject is likely to have Parkinson's disease or `0` if they are healthy.\n \n Information of subject:\n 1. updrs3_score: 17.0\n 2. con_putamen: 0.67\n 3. updrs_totscore: 22.0\n 4. updrs2_score: 2.0\n 5. lowput_expected: 0.364511141594938\n 6. upsit_pctl: 2.0\n 7. mean_putamen: 0.875\n 8. DATSCAN_PUTAMEN_L: 1.08\n 9. con_striatum: 2.59\n 10. DATSCAN_PUTAMEN_R: 0.67\n\n Bas…	respond with `1` for Parkinson's disease or `0` for healthy control.\n Your response should contain only the number `1` or `0`	with no additional text.\n Final Answer:\n "}	{"role": "assistant"	"content": " 1"}]}
{"messages": [{"role": "system"	"content": "You are a medical expert."}	{"role": "user"	"content": "\n You are a medical expert. Analyze the following test results to determine whether the person likely has Parkinson's disease (Answer: 1) or is a healthy control (Answer: 0). \n Compare the provided values with typical ranges observed in Parkinson's disease patients and healthy individuals. \n The values in parentheses represent the weighted average SHAP values of four tree-based mod…	where higher values indicate greater variable importance.\n \n Test Explanations:\n 1. updrs3_score (0.819): Represents the MDS-UPDRS Part III score	which evaluates motor function through clinical assessments. A higher score indicates more severe motor symptoms.\n 2. con_putamen (0.487): Indicates the dopamine signal intensity ratio between the left and right putamen regions. Parkinson's disease often shows significant asymmetry.\n 3. updrs_totscore (0.345): Refers to the total MDS-UPDRS score	reflecting overall severity. A higher score suggests greater disease severity.\n 4. updrs2_score (0.296): Evaluates difficulties in daily activities reported by patients. A higher score indicates greater difficulty.\n 5. lowput_expected (0.186): Represents the lower expected limit of dopamine signal intensity in the putamen. Below-threshold values suggest dopamine depletion.\n 6. upsit_pctl (0.13…	a biomarker for Parkinson's.\n 7. mean_putamen (0.105): Average dopamine signal intensity across both putamen regions	reflecting dopamine deficiency.\n 8. DATSCAN_PUTAMEN_L (0.093): Dopamine signal intensity in the left putamen. Asymmetry is a hallmark of Parkinson's.\n 9. con_striatum (0.035): Overall dopamine signal intensity in the striatum (including putamen and caudate).\n 10. DATSCAN_PUTAMEN_R (0.031): Dopamine signal intensity in the right putamen. Early Parkinson's often shows left-right asymmetry.\n \n …	respond with `1` if the subject is likely to have Parkinson's disease or `0` if they are healthy.\n \n Information of subject:\n 1. updrs3_score: 24.0\n 2. con_putamen: 0.92\n 3. updrs_totscore: 39.0\n 4. updrs2_score: 8.0\n 5. lowput_expected: 0.4931093185766675\n 6. upsit_pctl: 2.0\n 7. mean_putamen: 1.055\n 8. DATSCAN_PUTAMEN_L: 1.19\n 9. con_striatum: 2.83\n 10. DATSCAN_PUTAMEN_R: 0.92\n\n Ba…	respond with `1` for Parkinson's disease or `0` for healthy control.\n Your response should contain only the number `1` or `0`	with no additional text.\n Final Answer:\n "}	{"role": "assistant"	"content": " 1"}]}
{"messages": [{"role": "system"	"content": "You are a medical expert."}	{"role": "user"	"content": "\n You are a medical expert. Analyze the following test results to determine whether the person likely has Parkinson's disease (Answer: 1) or is a healthy control (Answer: 0). \n Compare the provided values with typical ranges observed in Parkinson's disease patients and healthy individuals. \n The values in parentheses represent the weighted average SHAP values of four tree-based mod…	where higher values indicate greater variable importance.\n \n Test Explanations:\n 1. updrs3_score (0.819): Represents the MDS-UPDRS Part III score	which evaluates motor function through clinical assessments. A higher score indicates more severe motor symptoms.\n 2. con_putamen (0.487): Indicates the dopamine signal intensity ratio between the left and right putamen regions. Parkinson's disease often shows significant asymmetry.\n 3. updrs_totscore (0.345): Refers to the total MDS-UPDRS score	reflecting overall severity. A higher score suggests greater disease severity.\n 4. updrs2_score (0.296): Evaluates difficulties in daily activities reported by patients. A higher score indicates greater difficulty.\n 5. lowput_expected (0.186): Represents the lower expected limit of dopamine signal intensity in the putamen. Below-threshold values suggest dopamine depletion.\n 6. upsit_pctl (0.13…	a biomarker for Parkinson's.\n 7. mean_putamen (0.105): Average dopamine signal intensity across both putamen regions	reflecting dopamine deficiency.\n 8. DATSCAN_PUTAMEN_L (0.093): Dopamine signal intensity in the left putamen. Asymmetry is a hallmark of Parkinson's.\n 9. con_striatum (0.035): Overall dopamine signal intensity in the striatum (including putamen and caudate).\n 10. DATSCAN_PUTAMEN_R (0.031): Dopamine signal intensity in the right putamen. Early Parkinson's often shows left-right asymmetry.\n \n …	respond with `1` if the subject is likely to have Parkinson's disease or `0` if they are healthy.\n \n Information of subject:\n 1. updrs3_score: 35.0\n 2. con_putamen: 0.8\n 3. updrs_totscore: 37.0\n 4. updrs2_score: 1.0\n 5. lowput_expected: 0.381972958751941\n 6. upsit_pctl: 2.0\n 7. mean_putamen: 0.795\n 8. DATSCAN_PUTAMEN_L: 0.8\n 9. con_striatum: 2.76\n 10. DATSCAN_PUTAMEN_R: 0.79\n\n Based…	respond with `1` for Parkinson's disease or `0` for healthy control.\n Your response should contain only the number `1` or `0`	with no additional text.\n Final Answer:\n "}	{"role": "assistant"	"content": " 1"}]}
{"messages": [{"role": "system"	"content": "You are a medical expert."}	{"role": "user"	"content": "\n You are a medical expert. Analyze the following test results to determine whether the person likely has Parkinson's disease (Answer: 1) or is a healthy control (Answer: 0). \n Compare the provided values with typical ranges observed in Parkinson's disease patients and healthy individuals. \n The values in parentheses represent the weighted average SHAP values of four tree-based mod…	where higher values indicate greater variable importance.\n \n Test Explanations:\n 1. updrs3_score (0.819): Represents the MDS-UPDRS Part III score	which evaluates motor function through clinical assessments. A higher score indicates more severe motor symptoms.\n 2. con_putamen (0.487): Indicates the dopamine signal intensity ratio between the left and right putamen regions. Parkinson's disease often shows significant asymmetry.\n 3. updrs_totscore (0.345): Refers to the total MDS-UPDRS score	reflecting overall severity. A higher score suggests greater disease severity.\n 4. updrs2_score (0.296): Evaluates difficulties in daily activities reported by patients. A higher score indicates greater difficulty.\n 5. lowput_expected (0.186): Represents the lower expected limit of dopamine signal intensity in the putamen. Below-threshold values suggest dopamine depletion.\n 6. upsit_pctl (0.13…	a biomarker for Parkinson's.\n 7. mean_putamen (0.105): Average dopamine signal intensity across both putamen regions	reflecting dopamine deficiency.\n 8. DATSCAN_PUTAMEN_L (0.093): Dopamine signal intensity in the left putamen. Asymmetry is a hallmark of Parkinson's.\n 9. con_striatum (0.035): Overall dopamine signal intensity in the striatum (including putamen and caudate).\n 10. DATSCAN_PUTAMEN_R (0.031): Dopamine signal intensity in the right putamen. Early Parkinson's often shows left-right asymmetry.\n \n …	respond with `1` if the subject is likely to have Parkinson's disease or `0` if they are healthy.\n \n Information of subject:\n 1. updrs3_score: 15.0\n 2. con_putamen: 0.48\n 3. updrs_totscore: 44.0\n 4. updrs2_score: 13.0\n 5. lowput_expected: 0.2457016170952902\n 6. upsit_pctl: 11.0\n 7. mean_putamen: 0.635\n 8. DATSCAN_PUTAMEN_L: 0.79\n 9. con_striatum: 1.58\n 10. DATSCAN_PUTAMEN_R: 0.48\n\n …	respond with `1` for Parkinson's disease or `0` for healthy control.\n Your response should contain only the number `1` or `0`	with no additional text.\n Final Answer:\n "}	{"role": "assistant"	"content": " 1"}]}
{"messages": [{"role": "system"	"content": "You are a medical expert."}	{"role": "user"	"content": "\n You are a medical expert. Analyze the following test results to determine whether the person likely has Parkinson's disease (Answer: 1) or is a healthy control (Answer: 0). \n Compare the provided values with typical ranges observed in Parkinson's disease patients and healthy individuals. \n The values in parentheses represent the weighted average SHAP values of four tree-based mod…	where higher values indicate greater variable importance.\n \n Test Explanations:\n 1. updrs3_score (0.819): Represents the MDS-UPDRS Part III score	which evaluates motor function through clinical assessments. A higher score indicates more severe motor symptoms.\n 2. con_putamen (0.487): Indicates the dopamine signal intensity ratio between the left and right putamen regions. Parkinson's disease often shows significant asymmetry.\n 3. updrs_totscore (0.345): Refers to the total MDS-UPDRS score	reflecting overall severity. A higher score suggests greater disease severity.\n 4. updrs2_score (0.296): Evaluates difficulties in daily activities reported by patients. A higher score indicates greater difficulty.\n 5. lowput_expected (0.186): Represents the lower expected limit of dopamine signal intensity in the putamen. Below-threshold values suggest dopamine depletion.\n 6. upsit_pctl (0.13…	a biomarker for Parkinson's.\n 7. mean_putamen (0.105): Average dopamine signal intensity across both putamen regions	reflecting dopamine deficiency.\n 8. DATSCAN_PUTAMEN_L (0.093): Dopamine signal intensity in the left putamen. Asymmetry is a hallmark of Parkinson's.\n 9. con_striatum (0.035): Overall dopamine signal intensity in the striatum (including putamen and caudate).\n 10. DATSCAN_PUTAMEN_R (0.031): Dopamine signal intensity in the right putamen. Early Parkinson's often shows left-right asymmetry.\n \n …	respond with `1` if the subject is likely to have Parkinson's disease or `0` if they are healthy.\n \n Information of subject:\n 1. updrs3_score: 0.0\n 2. con_putamen: 1.74\n 3. updrs_totscore: 0.0\n 4. updrs2_score: 0.0\n 5. lowput_expected: 0.8028602780145382\n 6. upsit_pctl: 19.0\n 7. mean_putamen: 1.74\n 8. DATSCAN_PUTAMEN_L: 1.96\n 9. con_striatum: 4.105\n 10. DATSCAN_PUTAMEN_R: 1.52\n\n Bas…	respond with `1` for Parkinson's disease or `0` for healthy control.\n Your response should contain only the number `1` or `0`	with no additional text.\n Final Answer:\n "}	{"role": "assistant"	"content": " 0"}]}
{"messages": [{"role": "system"	"content": "You are a medical expert."}	{"role": "user"	"content": "\n You are a medical expert. Analyze the following test results to determine whether the person likely has Parkinson's disease (Answer: 1) or is a healthy control (Answer: 0). \n Compare the provided values with typical ranges observed in Parkinson's disease patients and healthy individuals. \n The values in parentheses represent the weighted average SHAP values of four tree-based mod…	where higher values indicate greater variable importance.\n \n Test Explanations:\n 1. updrs3_score (0.819): Represents the MDS-UPDRS Part III score	which evaluates motor function through clinical assessments. A higher score indicates more severe motor symptoms.\n 2. con_putamen (0.487): Indicates the dopamine signal intensity ratio between the left and right putamen regions. Parkinson's disease often shows significant asymmetry.\n 3. updrs_totscore (0.345): Refers to the total MDS-UPDRS score	reflecting overall severity. A higher score suggests greater disease severity.\n 4. updrs2_score (0.296): Evaluates difficulties in daily activities reported by patients. A higher score indicates greater difficulty.\n 5. lowput_expected (0.186): Represents the lower expected limit of dopamine signal intensity in the putamen. Below-threshold values suggest dopamine depletion.\n 6. upsit_pctl (0.13…	a biomarker for Parkinson's.\n 7. mean_putamen (0.105): Average dopamine signal intensity across both putamen regions	reflecting dopamine deficiency.\n 8. DATSCAN_PUTAMEN_L (0.093): Dopamine signal intensity in the left putamen. Asymmetry is a hallmark of Parkinson's.\n 9. con_striatum (0.035): Overall dopamine signal intensity in the striatum (including putamen and caudate).\n 10. DATSCAN_PUTAMEN_R (0.031): Dopamine signal intensity in the right putamen. Early Parkinson's often shows left-right asymmetry.\n \n …	respond with `1` if the subject is likely to have Parkinson's disease or `0` if they are healthy.\n \n Information of subject:\n 1. updrs3_score: 18.0\n 2. con_putamen: 0.63\n 3. updrs_totscore: 30.0\n 4. updrs2_score: 5.0\n 5. lowput_expected: 0.3019902992757355\n 6. upsit_pctl: 7.0\n 7. mean_putamen: 0.6950000000000001\n 8. DATSCAN_PUTAMEN_L: 0.63\n 9. con_striatum: 2.42\n 10. DATSCAN_PUTAMEN_R…	respond with `1` for Parkinson's disease or `0` for healthy control.\n Your response should contain only the number `1` or `0`	with no additional text.\n Final Answer:\n "}	{"role": "assistant"	"content": " 1"}]}
{"messages": [{"role": "system"	"content": "You are a medical expert."}	{"role": "user"	"content": "\n You are a medical expert. Analyze the following test results to determine whether the person likely has Parkinson's disease (Answer: 1) or is a healthy control (Answer: 0). \n Compare the provided values with typical ranges observed in Parkinson's disease patients and healthy individuals. \n The values in parentheses represent the weighted average SHAP values of four tree-based mod…	where higher values indicate greater variable importance.\n \n Test Explanations:\n 1. updrs3_score (0.819): Represents the MDS-UPDRS Part III score	which evaluates motor function through clinical assessments. A higher score indicates more severe motor symptoms.\n 2. con_putamen (0.487): Indicates the dopamine signal intensity ratio between the left and right putamen regions. Parkinson's disease often shows significant asymmetry.\n 3. updrs_totscore (0.345): Refers to the total MDS-UPDRS score	reflecting overall severity. A higher score suggests greater disease severity.\n 4. updrs2_score (0.296): Evaluates difficulties in daily activities reported by patients. A higher score indicates greater difficulty.\n 5. lowput_expected (0.186): Represents the lower expected limit of dopamine signal intensity in the putamen. Below-threshold values suggest dopamine depletion.\n 6. upsit_pctl (0.13…	a biomarker for Parkinson's.\n 7. mean_putamen (0.105): Average dopamine signal intensity across both putamen regions	reflecting dopamine deficiency.\n 8. DATSCAN_PUTAMEN_L (0.093): Dopamine signal intensity in the left putamen. Asymmetry is a hallmark of Parkinson's.\n 9. con_striatum (0.035): Overall dopamine signal intensity in the striatum (including putamen and caudate).\n 10. DATSCAN_PUTAMEN_R (0.031): Dopamine signal intensity in the right putamen. Early Parkinson's often shows left-right asymmetry.\n \n …	respond with `1` if the subject is likely to have Parkinson's disease or `0` if they are healthy.\n \n Information of subject:\n 1. updrs3_score: 0.0\n 2. con_putamen: 2.655\n 3. updrs_totscore: 6.0\n 4. updrs2_score: 0.0\n 5. lowput_expected: 1.196160518612573\n 6. upsit_pctl: 45.0\n 7. mean_putamen: 2.655\n 8. DATSCAN_PUTAMEN_L: 2.69\n 9. con_striatum: 6.36\n 10. DATSCAN_PUTAMEN_R: 2.62\n\n Bas…	respond with `1` for Parkinson's disease or `0` for healthy control.\n Your response should contain only the number `1` or `0`	with no additional text.\n Final Answer:\n "}	{"role": "assistant"	"content": " 0"}]}
{"messages": [{"role": "system"	"content": "You are a medical expert."}	{"role": "user"	"content": "\n You are a medical expert. Analyze the following test results to determine whether the person likely has Parkinson's disease (Answer: 1) or is a healthy control (Answer: 0). \n Compare the provided values with typical ranges observed in Parkinson's disease patients and healthy individuals. \n The values in parentheses represent the weighted average SHAP values of four tree-based mod…	where higher values indicate greater variable importance.\n \n Test Explanations:\n 1. updrs3_score (0.819): Represents the MDS-UPDRS Part III score	which evaluates motor function through clinical assessments. A higher score indicates more severe motor symptoms.\n 2. con_putamen (0.487): Indicates the dopamine signal intensity ratio between the left and right putamen regions. Parkinson's disease often shows significant asymmetry.\n 3. updrs_totscore (0.345): Refers to the total MDS-UPDRS score	reflecting overall severity. A higher score suggests greater disease severity.\n 4. updrs2_score (0.296): Evaluates difficulties in daily activities reported by patients. A higher score indicates greater difficulty.\n 5. lowput_expected (0.186): Represents the lower expected limit of dopamine signal intensity in the putamen. Below-threshold values suggest dopamine depletion.\n 6. upsit_pctl (0.13…	a biomarker for Parkinson's.\n 7. mean_putamen (0.105): Average dopamine signal intensity across both putamen regions	reflecting dopamine deficiency.\n 8. DATSCAN_PUTAMEN_L (0.093): Dopamine signal intensity in the left putamen. Asymmetry is a hallmark of Parkinson's.\n 9. con_striatum (0.035): Overall dopamine signal intensity in the striatum (including putamen and caudate).\n 10. DATSCAN_PUTAMEN_R (0.031): Dopamine signal intensity in the right putamen. Early Parkinson's often shows left-right asymmetry.\n \n …	respond with `1` if the subject is likely to have Parkinson's disease or `0` if they are healthy.\n \n Information of subject:\n 1. updrs3_score: 15.0\n 2. con_putamen: 1.21\n 3. updrs_totscore: 29.0\n 4. updrs2_score: 5.0\n 5. lowput_expected: 0.5406389160585793\n 6. upsit_pctl: 6.0\n 7. mean_putamen: 1.18\n 8. DATSCAN_PUTAMEN_L: 1.21\n 9. con_striatum: 3.77\n 10. DATSCAN_PUTAMEN_R: 1.15\n\n Bas…	respond with `1` for Parkinson's disease or `0` for healthy control.\n Your response should contain only the number `1` or `0`	with no additional text.\n Final Answer:\n "}	{"role": "assistant"	"content": " 1"}]}
{"messages": [{"role": "system"	"content": "You are a medical expert."}	{"role": "user"	"content": "\n You are a medical expert. Analyze the following test results to determine whether the person likely has Parkinson's disease (Answer: 1) or is a healthy control (Answer: 0). \n Compare the provided values with typical ranges observed in Parkinson's disease patients and healthy individuals. \n The values in parentheses represent the weighted average SHAP values of four tree-based mod…	where higher values indicate greater variable importance.\n \n Test Explanations:\n 1. updrs3_score (0.819): Represents the MDS-UPDRS Part III score	which evaluates motor function through clinical assessments. A higher score indicates more severe motor symptoms.\n 2. con_putamen (0.487): Indicates the dopamine signal intensity ratio between the left and right putamen regions. Parkinson's disease often shows significant asymmetry.\n 3. updrs_totscore (0.345): Refers to the total MDS-UPDRS score	reflecting overall severity. A higher score suggests greater disease severity.\n 4. updrs2_score (0.296): Evaluates difficulties in daily activities reported by patients. A higher score indicates greater difficulty.\n 5. lowput_expected (0.186): Represents the lower expected limit of dopamine signal intensity in the putamen. Below-threshold values suggest dopamine depletion.\n 6. upsit_pctl (0.13…	a biomarker for Parkinson's.\n 7. mean_putamen (0.105): Average dopamine signal intensity across both putamen regions	reflecting dopamine deficiency.\n 8. DATSCAN_PUTAMEN_L (0.093): Dopamine signal intensity in the left putamen. Asymmetry is a hallmark of Parkinson's.\n 9. con_striatum (0.035): Overall dopamine signal intensity in the striatum (including putamen and caudate).\n 10. DATSCAN_PUTAMEN_R (0.031): Dopamine signal intensity in the right putamen. Early Parkinson's often shows left-right asymmetry.\n \n …	respond with `1` if the subject is likely to have Parkinson's disease or `0` if they are healthy.\n \n Information of subject:\n 1. updrs3_score: 2.0\n 2. con_putamen: 1.95\n 3. updrs_totscore: 8.0\n 4. updrs2_score: 0.0\n 5. lowput_expected: 0.8624883492743477\n 6. upsit_pctl: 78.5\n 7. mean_putamen: 1.95\n 8. DATSCAN_PUTAMEN_L: 1.88\n 9. con_striatum: 5.265\n 10. DATSCAN_PUTAMEN_R: 2.02\n\n Bas…	respond with `1` for Parkinson's disease or `0` for healthy control.\n Your response should contain only the number `1` or `0`	with no additional text.\n Final Answer:\n "}	{"role": "assistant"	"content": " 0"}]}
{"messages": [{"role": "system"	"content": "You are a medical expert."}	{"role": "user"	"content": "\n You are a medical expert. Analyze the following test results to determine whether the person likely has Parkinson's disease (Answer: 1) or is a healthy control (Answer: 0). \n Compare the provided values with typical ranges observed in Parkinson's disease patients and healthy individuals. \n The values in parentheses represent the weighted average SHAP values of four tree-based mod…	where higher values indicate greater variable importance.\n \n Test Explanations:\n 1. updrs3_score (0.819): Represents the MDS-UPDRS Part III score	which evaluates motor function through clinical assessments. A higher score indicates more severe motor symptoms.\n 2. con_putamen (0.487): Indicates the dopamine signal intensity ratio between the left and right putamen regions. Parkinson's disease often shows significant asymmetry.\n 3. updrs_totscore (0.345): Refers to the total MDS-UPDRS score	reflecting overall severity. A higher score suggests greater disease severity.\n 4. updrs2_score (0.296): Evaluates difficulties in daily activities reported by patients. A higher score indicates greater difficulty.\n 5. lowput_expected (0.186): Represents the lower expected limit of dopamine signal intensity in the putamen. Below-threshold values suggest dopamine depletion.\n 6. upsit_pctl (0.13…	a biomarker for Parkinson's.\n 7. mean_putamen (0.105): Average dopamine signal intensity across both putamen regions	reflecting dopamine deficiency.\n 8. DATSCAN_PUTAMEN_L (0.093): Dopamine signal intensity in the left putamen. Asymmetry is a hallmark of Parkinson's.\n 9. con_striatum (0.035): Overall dopamine signal intensity in the striatum (including putamen and caudate).\n 10. DATSCAN_PUTAMEN_R (0.031): Dopamine signal intensity in the right putamen. Early Parkinson's often shows left-right asymmetry.\n \n …	respond with `1` if the subject is likely to have Parkinson's disease or `0` if they are healthy.\n \n Information of subject:\n 1. updrs3_score: 0.0\n 2. con_putamen: 2.645\n 3. updrs_totscore: 10.0\n 4. updrs2_score: 4.0\n 5. lowput_expected: 1.253706347718078\n 6. upsit_pctl: 95.5\n 7. mean_putamen: 2.645\n 8. DATSCAN_PUTAMEN_L: 2.7\n 9. con_striatum: 5.79\n 10. DATSCAN_PUTAMEN_R: 2.59\n\n Bas…	respond with `1` for Parkinson's disease or `0` for healthy control.\n Your response should contain only the number `1` or `0`	with no additional text.\n Final Answer:\n "}	{"role": "assistant"	"content": " 0"}]}
{"messages": [{"role": "system"	"content": "You are a medical expert."}	{"role": "user"	"content": "\n You are a medical expert. Analyze the following test results to determine whether the person likely has Parkinson's disease (Answer: 1) or is a healthy control (Answer: 0). \n Compare the provided values with typical ranges observed in Parkinson's disease patients and healthy individuals. \n The values in parentheses represent the weighted average SHAP values of four tree-based mod…	where higher values indicate greater variable importance.\n \n Test Explanations:\n 1. updrs3_score (0.819): Represents the MDS-UPDRS Part III score	which evaluates motor function through clinical assessments. A higher score indicates more severe motor symptoms.\n 2. con_putamen (0.487): Indicates the dopamine signal intensity ratio between the left and right putamen regions. Parkinson's disease often shows significant asymmetry.\n 3. updrs_totscore (0.345): Refers to the total MDS-UPDRS score	reflecting overall severity. A higher score suggests greater disease severity.\n 4. updrs2_score (0.296): Evaluates difficulties in daily activities reported by patients. A higher score indicates greater difficulty.\n 5. lowput_expected (0.186): Represents the lower expected limit of dopamine signal intensity in the putamen. Below-threshold values suggest dopamine depletion.\n 6. upsit_pctl (0.13…	a biomarker for Parkinson's.\n 7. mean_putamen (0.105): Average dopamine signal intensity across both putamen regions	reflecting dopamine deficiency.\n 8. DATSCAN_PUTAMEN_L (0.093): Dopamine signal intensity in the left putamen. Asymmetry is a hallmark of Parkinson's.\n 9. con_striatum (0.035): Overall dopamine signal intensity in the striatum (including putamen and caudate).\n 10. DATSCAN_PUTAMEN_R (0.031): Dopamine signal intensity in the right putamen. Early Parkinson's often shows left-right asymmetry.\n \n …	respond with `1` if the subject is likely to have Parkinson's disease or `0` if they are healthy.\n \n Information of subject:\n 1. updrs3_score: 14.0\n 2. con_putamen: 0.79\n 3. updrs_totscore: 21.0\n 4. updrs2_score: 4.0\n 5. lowput_expected: 0.4058229934790361\n 6. upsit_pctl: 69.5\n 7. mean_putamen: 1.05\n 8. DATSCAN_PUTAMEN_L: 0.79\n 9. con_striatum: 2.8\n 10. DATSCAN_PUTAMEN_R: 1.31\n\n Bas…	respond with `1` for Parkinson's disease or `0` for healthy control.\n Your response should contain only the number `1` or `0`	with no additional text.\n Final Answer:\n "}	{"role": "assistant"	"content": " 1"}]}
{"messages": [{"role": "system"	"content": "You are a medical expert."}	{"role": "user"	"content": "\n You are a medical expert. Analyze the following test results to determine whether the person likely has Parkinson's disease (Answer: 1) or is a healthy control (Answer: 0). \n Compare the provided values with typical ranges observed in Parkinson's disease patients and healthy individuals. \n The values in parentheses represent the weighted average SHAP values of four tree-based mod…	where higher values indicate greater variable importance.\n \n Test Explanations:\n 1. updrs3_score (0.819): Represents the MDS-UPDRS Part III score	which evaluates motor function through clinical assessments. A higher score indicates more severe motor symptoms.\n 2. con_putamen (0.487): Indicates the dopamine signal intensity ratio between the left and right putamen regions. Parkinson's disease often shows significant asymmetry.\n 3. updrs_totscore (0.345): Refers to the total MDS-UPDRS score	reflecting overall severity. A higher score suggests greater disease severity.\n 4. updrs2_score (0.296): Evaluates difficulties in daily activities reported by patients. A higher score indicates greater difficulty.\n 5. lowput_expected (0.186): Represents the lower expected limit of dopamine signal intensity in the putamen. Below-threshold values suggest dopamine depletion.\n 6. upsit_pctl (0.13…	a biomarker for Parkinson's.\n 7. mean_putamen (0.105): Average dopamine signal intensity across both putamen regions	reflecting dopamine deficiency.\n 8. DATSCAN_PUTAMEN_L (0.093): Dopamine signal intensity in the left putamen. Asymmetry is a hallmark of Parkinson's.\n 9. con_striatum (0.035): Overall dopamine signal intensity in the striatum (including putamen and caudate).\n 10. DATSCAN_PUTAMEN_R (0.031): Dopamine signal intensity in the right putamen. Early Parkinson's often shows left-right asymmetry.\n \n …	respond with `1` if the subject is likely to have Parkinson's disease or `0` if they are healthy.\n \n Information of subject:\n 1. updrs3_score: 16.0\n 2. con_putamen: 0.69\n 3. updrs_totscore: 21.0\n 4. updrs2_score: 3.0\n 5. lowput_expected: 0.3753920711947868\n 6. upsit_pctl: 5.0\n 7. mean_putamen: 1.335\n 8. DATSCAN_PUTAMEN_L: 0.69\n 9. con_striatum: 2.58\n 10. DATSCAN_PUTAMEN_R: 1.98\n\n Ba…	respond with `1` for Parkinson's disease or `0` for healthy control.\n Your response should contain only the number `1` or `0`	with no additional text.\n Final Answer:\n "}	{"role": "assistant"	"content": " 1"}]}
{"messages": [{"role": "system"	"content": "You are a medical expert."}	{"role": "user"	"content": "\n You are a medical expert. Analyze the following test results to determine whether the person likely has Parkinson's disease (Answer: 1) or is a healthy control (Answer: 0). \n Compare the provided values with typical ranges observed in Parkinson's disease patients and healthy individuals. \n The values in parentheses represent the weighted average SHAP values of four tree-based mod…	where higher values indicate greater variable importance.\n \n Test Explanations:\n 1. updrs3_score (0.819): Represents the MDS-UPDRS Part III score	which evaluates motor function through clinical assessments. A higher score indicates more severe motor symptoms.\n 2. con_putamen (0.487): Indicates the dopamine signal intensity ratio between the left and right putamen regions. Parkinson's disease often shows significant asymmetry.\n 3. updrs_totscore (0.345): Refers to the total MDS-UPDRS score	reflecting overall severity. A higher score suggests greater disease severity.\n 4. updrs2_score (0.296): Evaluates difficulties in daily activities reported by patients. A higher score indicates greater difficulty.\n 5. lowput_expected (0.186): Represents the lower expected limit of dopamine signal intensity in the putamen. Below-threshold values suggest dopamine depletion.\n 6. upsit_pctl (0.13…	a biomarker for Parkinson's.\n 7. mean_putamen (0.105): Average dopamine signal intensity across both putamen regions	reflecting dopamine deficiency.\n 8. DATSCAN_PUTAMEN_L (0.093): Dopamine signal intensity in the left putamen. Asymmetry is a hallmark of Parkinson's.\n 9. con_striatum (0.035): Overall dopamine signal intensity in the striatum (including putamen and caudate).\n 10. DATSCAN_PUTAMEN_R (0.031): Dopamine signal intensity in the right putamen. Early Parkinson's often shows left-right asymmetry.\n \n …	respond with `1` if the subject is likely to have Parkinson's disease or `0` if they are healthy.\n \n Information of subject:\n 1. updrs3_score: 20.0\n 2. con_putamen: 0.91\n 3. updrs_totscore: 36.0\n 4. updrs2_score: 8.0\n 5. lowput_expected: 0.4199364882568108\n 6. upsit_pctl: 9.0\n 7. mean_putamen: 1.0\n 8. DATSCAN_PUTAMEN_L: 0.91\n 9. con_striatum: 2.74\n 10. DATSCAN_PUTAMEN_R: 1.09\n\n Base…	respond with `1` for Parkinson's disease or `0` for healthy control.\n Your response should contain only the number `1` or `0`	with no additional text.\n Final Answer:\n "}	{"role": "assistant"	"content": " 1"}]}
{"messages": [{"role": "system"	"content": "You are a medical expert."}	{"role": "user"	"content": "\n You are a medical expert. Analyze the following test results to determine whether the person likely has Parkinson's disease (Answer: 1) or is a healthy control (Answer: 0). \n Compare the provided values with typical ranges observed in Parkinson's disease patients and healthy individuals. \n The values in parentheses represent the weighted average SHAP values of four tree-based mod…	where higher values indicate greater variable importance.\n \n Test Explanations:\n 1. updrs3_score (0.819): Represents the MDS-UPDRS Part III score	which evaluates motor function through clinical assessments. A higher score indicates more severe motor symptoms.\n 2. con_putamen (0.487): Indicates the dopamine signal intensity ratio between the left and right putamen regions. Parkinson's disease often shows significant asymmetry.\n 3. updrs_totscore (0.345): Refers to the total MDS-UPDRS score	reflecting overall severity. A higher score suggests greater disease severity.\n 4. updrs2_score (0.296): Evaluates difficulties in daily activities reported by patients. A higher score indicates greater difficulty.\n 5. lowput_expected (0.186): Represents the lower expected limit of dopamine signal intensity in the putamen. Below-threshold values suggest dopamine depletion.\n 6. upsit_pctl (0.13…	a biomarker for Parkinson's.\n 7. mean_putamen (0.105): Average dopamine signal intensity across both putamen regions	reflecting dopamine deficiency.\n 8. DATSCAN_PUTAMEN_L (0.093): Dopamine signal intensity in the left putamen. Asymmetry is a hallmark of Parkinson's.\n 9. con_striatum (0.035): Overall dopamine signal intensity in the striatum (including putamen and caudate).\n 10. DATSCAN_PUTAMEN_R (0.031): Dopamine signal intensity in the right putamen. Early Parkinson's often shows left-right asymmetry.\n \n …	respond with `1` if the subject is likely to have Parkinson's disease or `0` if they are healthy.\n \n Information of subject:\n 1. updrs3_score: 39.0\n 2. con_putamen: 0.72\n 3. updrs_totscore: 59.0\n 4. updrs2_score: 10.0\n 5. lowput_expected: 0.3992200018943202\n 6. upsit_pctl: 15.68686868686869\n 7. mean_putamen: 0.86\n 8. DATSCAN_PUTAMEN_L: 0.72\n 9. con_striatum: 2.54\n 10. DATSCAN_PUTAMEN_…	respond with `1` for Parkinson's disease or `0` for healthy control.\n Your response should contain only the number `1` or `0`	with no additional text.\n Final Answer:\n "}	{"role": "assistant"	"content": " 1"}]}
{"messages": [{"role": "system"	"content": "You are a medical expert."}	{"role": "user"	"content": "\n You are a medical expert. Analyze the following test results to determine whether the person likely has Parkinson's disease (Answer: 1) or is a healthy control (Answer: 0). \n Compare the provided values with typical ranges observed in Parkinson's disease patients and healthy individuals. \n The values in parentheses represent the weighted average SHAP values of four tree-based mod…	where higher values indicate greater variable importance.\n \n Test Explanations:\n 1. updrs3_score (0.819): Represents the MDS-UPDRS Part III score	which evaluates motor function through clinical assessments. A higher score indicates more severe motor symptoms.\n 2. con_putamen (0.487): Indicates the dopamine signal intensity ratio between the left and right putamen regions. Parkinson's disease often shows significant asymmetry.\n 3. updrs_totscore (0.345): Refers to the total MDS-UPDRS score	reflecting overall severity. A higher score suggests greater disease severity.\n 4. updrs2_score (0.296): Evaluates difficulties in daily activities reported by patients. A higher score indicates greater difficulty.\n 5. lowput_expected (0.186): Represents the lower expected limit of dopamine signal intensity in the putamen. Below-threshold values suggest dopamine depletion.\n 6. upsit_pctl (0.13…	a biomarker for Parkinson's.\n 7. mean_putamen (0.105): Average dopamine signal intensity across both putamen regions	reflecting dopamine deficiency.\n 8. DATSCAN_PUTAMEN_L (0.093): Dopamine signal intensity in the left putamen. Asymmetry is a hallmark of Parkinson's.\n 9. con_striatum (0.035): Overall dopamine signal intensity in the striatum (including putamen and caudate).\n 10. DATSCAN_PUTAMEN_R (0.031): Dopamine signal intensity in the right putamen. Early Parkinson's often shows left-right asymmetry.\n \n …	respond with `1` if the subject is likely to have Parkinson's disease or `0` if they are healthy.\n \n Information of subject:\n 1. updrs3_score: 0.0\n 2. con_putamen: 2.715\n 3. updrs_totscore: 3.0\n 4. updrs2_score: 0.0\n 5. lowput_expected: 1.156924665714598\n 6. upsit_pctl: 21.0\n 7. mean_putamen: 2.715\n 8. DATSCAN_PUTAMEN_L: 2.67\n 9. con_striatum: 7.04\n 10. DATSCAN_PUTAMEN_R: 2.76\n\n Bas…	respond with `1` for Parkinson's disease or `0` for healthy control.\n Your response should contain only the number `1` or `0`	with no additional text.\n Final Answer:\n "}	{"role": "assistant"	"content": " 0"}]}
{"messages": [{"role": "system"	"content": "You are a medical expert."}	{"role": "user"	"content": "\n You are a medical expert. Analyze the following test results to determine whether the person likely has Parkinson's disease (Answer: 1) or is a healthy control (Answer: 0). \n Compare the provided values with typical ranges observed in Parkinson's disease patients and healthy individuals. \n The values in parentheses represent the weighted average SHAP values of four tree-based mod…	where higher values indicate greater variable importance.\n \n Test Explanations:\n 1. updrs3_score (0.819): Represents the MDS-UPDRS Part III score	which evaluates motor function through clinical assessments. A higher score indicates more severe motor symptoms.\n 2. con_putamen (0.487): Indicates the dopamine signal intensity ratio between the left and right putamen regions. Parkinson's disease often shows significant asymmetry.\n 3. updrs_totscore (0.345): Refers to the total MDS-UPDRS score	reflecting overall severity. A higher score suggests greater disease severity.\n 4. updrs2_score (0.296): Evaluates difficulties in daily activities reported by patients. A higher score indicates greater difficulty.\n 5. lowput_expected (0.186): Represents the lower expected limit of dopamine signal intensity in the putamen. Below-threshold values suggest dopamine depletion.\n 6. upsit_pctl (0.13…	a biomarker for Parkinson's.\n 7. mean_putamen (0.105): Average dopamine signal intensity across both putamen regions	reflecting dopamine deficiency.\n 8. DATSCAN_PUTAMEN_L (0.093): Dopamine signal intensity in the left putamen. Asymmetry is a hallmark of Parkinson's.\n 9. con_striatum (0.035): Overall dopamine signal intensity in the striatum (including putamen and caudate).\n 10. DATSCAN_PUTAMEN_R (0.031): Dopamine signal intensity in the right putamen. Early Parkinson's often shows left-right asymmetry.\n \n …	respond with `1` if the subject is likely to have Parkinson's disease or `0` if they are healthy.\n \n Information of subject:\n 1. updrs3_score: 26.0\n 2. con_putamen: 0.64\n 3. updrs_totscore: 32.7741935483871\n 4. updrs2_score: 8.0\n 5. lowput_expected: 0.2964409823566855\n 6. upsit_pctl: 6.0\n 7. mean_putamen: 0.5800000000000001\n 8. DATSCAN_PUTAMEN_L: 0.52\n 9. con_striatum: 2.06\n 10. DATSC…	respond with `1` for Parkinson's disease or `0` for healthy control.\n Your response should contain only the number `1` or `0`	with no additional text.\n Final Answer:\n "}	{"role": "assistant"	"content": " 1"}]}
{"messages": [{"role": "system"	"content": "You are a medical expert."}	{"role": "user"	"content": "\n You are a medical expert. Analyze the following test results to determine whether the person likely has Parkinson's disease (Answer: 1) or is a healthy control (Answer: 0). \n Compare the provided values with typical ranges observed in Parkinson's disease patients and healthy individuals. \n The values in parentheses represent the weighted average SHAP values of four tree-based mod…	where higher values indicate greater variable importance.\n \n Test Explanations:\n 1. updrs3_score (0.819): Represents the MDS-UPDRS Part III score	which evaluates motor function through clinical assessments. A higher score indicates more severe motor symptoms.\n 2. con_putamen (0.487): Indicates the dopamine signal intensity ratio between the left and right putamen regions. Parkinson's disease often shows significant asymmetry.\n 3. updrs_totscore (0.345): Refers to the total MDS-UPDRS score	reflecting overall severity. A higher score suggests greater disease severity.\n 4. updrs2_score (0.296): Evaluates difficulties in daily activities reported by patients. A higher score indicates greater difficulty.\n 5. lowput_expected (0.186): Represents the lower expected limit of dopamine signal intensity in the putamen. Below-threshold values suggest dopamine depletion.\n 6. upsit_pctl (0.13…	a biomarker for Parkinson's.\n 7. mean_putamen (0.105): Average dopamine signal intensity across both putamen regions	reflecting dopamine deficiency.\n 8. DATSCAN_PUTAMEN_L (0.093): Dopamine signal intensity in the left putamen. Asymmetry is a hallmark of Parkinson's.\n 9. con_striatum (0.035): Overall dopamine signal intensity in the striatum (including putamen and caudate).\n 10. DATSCAN_PUTAMEN_R (0.031): Dopamine signal intensity in the right putamen. Early Parkinson's often shows left-right asymmetry.\n \n …	respond with `1` if the subject is likely to have Parkinson's disease or `0` if they are healthy.\n \n Information of subject:\n 1. updrs3_score: 15.0\n 2. con_putamen: 0.51\n 3. updrs_totscore: 26.0\n 4. updrs2_score: 7.0\n 5. lowput_expected: 0.2266424666326952\n 6. upsit_pctl: 60.5\n 7. mean_putamen: 0.655\n 8. DATSCAN_PUTAMEN_L: 0.51\n 9. con_striatum: 2.22\n 10. DATSCAN_PUTAMEN_R: 0.8\n\n Ba…	respond with `1` for Parkinson's disease or `0` for healthy control.\n Your response should contain only the number `1` or `0`	with no additional text.\n Final Answer:\n "}	{"role": "assistant"	"content": " 1"}]}
{"messages": [{"role": "system"	"content": "You are a medical expert."}	{"role": "user"	"content": "\n You are a medical expert. Analyze the following test results to determine whether the person likely has Parkinson's disease (Answer: 1) or is a healthy control (Answer: 0). \n Compare the provided values with typical ranges observed in Parkinson's disease patients and healthy individuals. \n The values in parentheses represent the weighted average SHAP values of four tree-based mod…	where higher values indicate greater variable importance.\n \n Test Explanations:\n 1. updrs3_score (0.819): Represents the MDS-UPDRS Part III score	which evaluates motor function through clinical assessments. A higher score indicates more severe motor symptoms.\n 2. con_putamen (0.487): Indicates the dopamine signal intensity ratio between the left and right putamen regions. Parkinson's disease often shows significant asymmetry.\n 3. updrs_totscore (0.345): Refers to the total MDS-UPDRS score	reflecting overall severity. A higher score suggests greater disease severity.\n 4. updrs2_score (0.296): Evaluates difficulties in daily activities reported by patients. A higher score indicates greater difficulty.\n 5. lowput_expected (0.186): Represents the lower expected limit of dopamine signal intensity in the putamen. Below-threshold values suggest dopamine depletion.\n 6. upsit_pctl (0.13…	a biomarker for Parkinson's.\n 7. mean_putamen (0.105): Average dopamine signal intensity across both putamen regions	reflecting dopamine deficiency.\n 8. DATSCAN_PUTAMEN_L (0.093): Dopamine signal intensity in the left putamen. Asymmetry is a hallmark of Parkinson's.\n 9. con_striatum (0.035): Overall dopamine signal intensity in the striatum (including putamen and caudate).\n 10. DATSCAN_PUTAMEN_R (0.031): Dopamine signal intensity in the right putamen. Early Parkinson's often shows left-right asymmetry.\n \n …	respond with `1` if the subject is likely to have Parkinson's disease or `0` if they are healthy.\n \n Information of subject:\n 1. updrs3_score: 7.0\n 2. con_putamen: 2.885\n 3. updrs_totscore: 12.0\n 4. updrs2_score: 1.0\n 5. lowput_expected: 1.56932140028861\n 6. upsit_pctl: 21.5\n 7. mean_putamen: 2.885\n 8. DATSCAN_PUTAMEN_L: 2.87\n 9. con_striatum: 6.955\n 10. DATSCAN_PUTAMEN_R: 2.9\n\n Bas…	respond with `1` for Parkinson's disease or `0` for healthy control.\n Your response should contain only the number `1` or `0`	with no additional text.\n Final Answer:\n "}	{"role": "assistant"	"content": " 0"}]}
{"messages": [{"role": "system"	"content": "You are a medical expert."}	{"role": "user"	"content": "\n You are a medical expert. Analyze the following test results to determine whether the person likely has Parkinson's disease (Answer: 1) or is a healthy control (Answer: 0). \n Compare the provided values with typical ranges observed in Parkinson's disease patients and healthy individuals. \n The values in parentheses represent the weighted average SHAP values of four tree-based mod…	where higher values indicate greater variable importance.\n \n Test Explanations:\n 1. updrs3_score (0.819): Represents the MDS-UPDRS Part III score	which evaluates motor function through clinical assessments. A higher score indicates more severe motor symptoms.\n 2. con_putamen (0.487): Indicates the dopamine signal intensity ratio between the left and right putamen regions. Parkinson's disease often shows significant asymmetry.\n 3. updrs_totscore (0.345): Refers to the total MDS-UPDRS score	reflecting overall severity. A higher score suggests greater disease severity.\n 4. updrs2_score (0.296): Evaluates difficulties in daily activities reported by patients. A higher score indicates greater difficulty.\n 5. lowput_expected (0.186): Represents the lower expected limit of dopamine signal intensity in the putamen. Below-threshold values suggest dopamine depletion.\n 6. upsit_pctl (0.13…	a biomarker for Parkinson's.\n 7. mean_putamen (0.105): Average dopamine signal intensity across both putamen regions	reflecting dopamine deficiency.\n 8. DATSCAN_PUTAMEN_L (0.093): Dopamine signal intensity in the left putamen. Asymmetry is a hallmark of Parkinson's.\n 9. con_striatum (0.035): Overall dopamine signal intensity in the striatum (including putamen and caudate).\n 10. DATSCAN_PUTAMEN_R (0.031): Dopamine signal intensity in the right putamen. Early Parkinson's often shows left-right asymmetry.\n \n …	respond with `1` if the subject is likely to have Parkinson's disease or `0` if they are healthy.\n \n Information of subject:\n 1. updrs3_score: 16.0\n 2. con_putamen: 0.45\n 3. updrs_totscore: 23.0\n 4. updrs2_score: 1.0\n 5. lowput_expected: 0.2170161913369065\n 6. upsit_pctl: 10.5\n 7. mean_putamen: 0.615\n 8. DATSCAN_PUTAMEN_L: 0.45\n 9. con_striatum: 1.66\n 10. DATSCAN_PUTAMEN_R: 0.78\n\n B…	respond with `1` for Parkinson's disease or `0` for healthy control.\n Your response should contain only the number `1` or `0`	with no additional text.\n Final Answer:\n "}	{"role": "assistant"	"content": " 1"}]}
{"messages": [{"role": "system"	"content": "You are a medical expert."}	{"role": "user"	"content": "\n You are a medical expert. Analyze the following test results to determine whether the person likely has Parkinson's disease (Answer: 1) or is a healthy control (Answer: 0). \n Compare the provided values with typical ranges observed in Parkinson's disease patients and healthy individuals. \n The values in parentheses represent the weighted average SHAP values of four tree-based mod…	where higher values indicate greater variable importance.\n \n Test Explanations:\n 1. updrs3_score (0.819): Represents the MDS-UPDRS Part III score	which evaluates motor function through clinical assessments. A higher score indicates more severe motor symptoms.\n 2. con_putamen (0.487): Indicates the dopamine signal intensity ratio between the left and right putamen regions. Parkinson's disease often shows significant asymmetry.\n 3. updrs_totscore (0.345): Refers to the total MDS-UPDRS score	reflecting overall severity. A higher score suggests greater disease severity.\n 4. updrs2_score (0.296): Evaluates difficulties in daily activities reported by patients. A higher score indicates greater difficulty.\n 5. lowput_expected (0.186): Represents the lower expected limit of dopamine signal intensity in the putamen. Below-threshold values suggest dopamine depletion.\n 6. upsit_pctl (0.13…	a biomarker for Parkinson's.\n 7. mean_putamen (0.105): Average dopamine signal intensity across both putamen regions	reflecting dopamine deficiency.\n 8. DATSCAN_PUTAMEN_L (0.093): Dopamine signal intensity in the left putamen. Asymmetry is a hallmark of Parkinson's.\n 9. con_striatum (0.035): Overall dopamine signal intensity in the striatum (including putamen and caudate).\n 10. DATSCAN_PUTAMEN_R (0.031): Dopamine signal intensity in the right putamen. Early Parkinson's often shows left-right asymmetry.\n \n …	respond with `1` if the subject is likely to have Parkinson's disease or `0` if they are healthy.\n \n Information of subject:\n 1. updrs3_score: 15.0\n 2. con_putamen: 0.71\n 3. updrs_totscore: 27.0\n 4. updrs2_score: 7.0\n 5. lowput_expected: 0.3687361594103545\n 6. upsit_pctl: 32.5\n 7. mean_putamen: 0.875\n 8. DATSCAN_PUTAMEN_L: 1.04\n 9. con_striatum: 2.06\n 10. DATSCAN_PUTAMEN_R: 0.71\n\n B…	respond with `1` for Parkinson's disease or `0` for healthy control.\n Your response should contain only the number `1` or `0`	with no additional text.\n Final Answer:\n "}	{"role": "assistant"	"content": " 1"}]}
{"messages": [{"role": "system"	"content": "You are a medical expert."}	{"role": "user"	"content": "\n You are a medical expert. Analyze the following test results to determine whether the person likely has Parkinson's disease (Answer: 1) or is a healthy control (Answer: 0). \n Compare the provided values with typical ranges observed in Parkinson's disease patients and healthy individuals. \n The values in parentheses represent the weighted average SHAP values of four tree-based mod…	where higher values indicate greater variable importance.\n \n Test Explanations:\n 1. updrs3_score (0.819): Represents the MDS-UPDRS Part III score	which evaluates motor function through clinical assessments. A higher score indicates more severe motor symptoms.\n 2. con_putamen (0.487): Indicates the dopamine signal intensity ratio between the left and right putamen regions. Parkinson's disease often shows significant asymmetry.\n 3. updrs_totscore (0.345): Refers to the total MDS-UPDRS score	reflecting overall severity. A higher score suggests greater disease severity.\n 4. updrs2_score (0.296): Evaluates difficulties in daily activities reported by patients. A higher score indicates greater difficulty.\n 5. lowput_expected (0.186): Represents the lower expected limit of dopamine signal intensity in the putamen. Below-threshold values suggest dopamine depletion.\n 6. upsit_pctl (0.13…	a biomarker for Parkinson's.\n 7. mean_putamen (0.105): Average dopamine signal intensity across both putamen regions	reflecting dopamine deficiency.\n 8. DATSCAN_PUTAMEN_L (0.093): Dopamine signal intensity in the left putamen. Asymmetry is a hallmark of Parkinson's.\n 9. con_striatum (0.035): Overall dopamine signal intensity in the striatum (including putamen and caudate).\n 10. DATSCAN_PUTAMEN_R (0.031): Dopamine signal intensity in the right putamen. Early Parkinson's often shows left-right asymmetry.\n \n …	respond with `1` if the subject is likely to have Parkinson's disease or `0` if they are healthy.\n \n Information of subject:\n 1. updrs3_score: 18.0\n 2. con_putamen: 0.68\n 3. updrs_totscore: 37.0\n 4. updrs2_score: 9.0\n 5. lowput_expected: 0.3521477865227339\n 6. upsit_pctl: 2.0\n 7. mean_putamen: 0.9750000000000001\n 8. DATSCAN_PUTAMEN_L: 0.68\n 9. con_striatum: 2.78\n 10. DATSCAN_PUTAMEN_R…	respond with `1` for Parkinson's disease or `0` for healthy control.\n Your response should contain only the number `1` or `0`	with no additional text.\n Final Answer:\n "}	{"role": "assistant"	"content": " 1"}]}
{"messages": [{"role": "system"	"content": "You are a medical expert."}	{"role": "user"	"content": "\n You are a medical expert. Analyze the following test results to determine whether the person likely has Parkinson's disease (Answer: 1) or is a healthy control (Answer: 0). \n Compare the provided values with typical ranges observed in Parkinson's disease patients and healthy individuals. \n The values in parentheses represent the weighted average SHAP values of four tree-based mod…	where higher values indicate greater variable importance.\n \n Test Explanations:\n 1. updrs3_score (0.819): Represents the MDS-UPDRS Part III score	which evaluates motor function through clinical assessments. A higher score indicates more severe motor symptoms.\n 2. con_putamen (0.487): Indicates the dopamine signal intensity ratio between the left and right putamen regions. Parkinson's disease often shows significant asymmetry.\n 3. updrs_totscore (0.345): Refers to the total MDS-UPDRS score	reflecting overall severity. A higher score suggests greater disease severity.\n 4. updrs2_score (0.296): Evaluates difficulties in daily activities reported by patients. A higher score indicates greater difficulty.\n 5. lowput_expected (0.186): Represents the lower expected limit of dopamine signal intensity in the putamen. Below-threshold values suggest dopamine depletion.\n 6. upsit_pctl (0.13…	a biomarker for Parkinson's.\n 7. mean_putamen (0.105): Average dopamine signal intensity across both putamen regions	reflecting dopamine deficiency.\n 8. DATSCAN_PUTAMEN_L (0.093): Dopamine signal intensity in the left putamen. Asymmetry is a hallmark of Parkinson's.\n 9. con_striatum (0.035): Overall dopamine signal intensity in the striatum (including putamen and caudate).\n 10. DATSCAN_PUTAMEN_R (0.031): Dopamine signal intensity in the right putamen. Early Parkinson's often shows left-right asymmetry.\n \n …	respond with `1` if the subject is likely to have Parkinson's disease or `0` if they are healthy.\n \n Information of subject:\n 1. updrs3_score: 41.0\n 2. con_putamen: 0.54\n 3. updrs_totscore: 68.0\n 4. updrs2_score: 13.0\n 5. lowput_expected: 0.2358011629842564\n 6. upsit_pctl: 8.0\n 7. mean_putamen: 0.495\n 8. DATSCAN_PUTAMEN_L: 0.45\n 9. con_striatum: 1.88\n 10. DATSCAN_PUTAMEN_R: 0.54\n\n B…	respond with `1` for Parkinson's disease or `0` for healthy control.\n Your response should contain only the number `1` or `0`	with no additional text.\n Final Answer:\n "}	{"role": "assistant"	"content": " 1"}]}
{"messages": [{"role": "system"	"content": "You are a medical expert."}	{"role": "user"	"content": "\n You are a medical expert. Analyze the following test results to determine whether the person likely has Parkinson's disease (Answer: 1) or is a healthy control (Answer: 0). \n Compare the provided values with typical ranges observed in Parkinson's disease patients and healthy individuals. \n The values in parentheses represent the weighted average SHAP values of four tree-based mod…	where higher values indicate greater variable importance.\n \n Test Explanations:\n 1. updrs3_score (0.819): Represents the MDS-UPDRS Part III score	which evaluates motor function through clinical assessments. A higher score indicates more severe motor symptoms.\n 2. con_putamen (0.487): Indicates the dopamine signal intensity ratio between the left and right putamen regions. Parkinson's disease often shows significant asymmetry.\n 3. updrs_totscore (0.345): Refers to the total MDS-UPDRS score	reflecting overall severity. A higher score suggests greater disease severity.\n 4. updrs2_score (0.296): Evaluates difficulties in daily activities reported by patients. A higher score indicates greater difficulty.\n 5. lowput_expected (0.186): Represents the lower expected limit of dopamine signal intensity in the putamen. Below-threshold values suggest dopamine depletion.\n 6. upsit_pctl (0.13…	a biomarker for Parkinson's.\n 7. mean_putamen (0.105): Average dopamine signal intensity across both putamen regions	reflecting dopamine deficiency.\n 8. DATSCAN_PUTAMEN_L (0.093): Dopamine signal intensity in the left putamen. Asymmetry is a hallmark of Parkinson's.\n 9. con_striatum (0.035): Overall dopamine signal intensity in the striatum (including putamen and caudate).\n 10. DATSCAN_PUTAMEN_R (0.031): Dopamine signal intensity in the right putamen. Early Parkinson's often shows left-right asymmetry.\n \n …	respond with `1` if the subject is likely to have Parkinson's disease or `0` if they are healthy.\n \n Information of subject:\n 1. updrs3_score: 9.0\n 2. con_putamen: 0.72\n 3. updrs_totscore: 12.0\n 4. updrs2_score: 1.0\n 5. lowput_expected: 0.355186690003207\n 6. upsit_pctl: 2.0\n 7. mean_putamen: 0.84\n 8. DATSCAN_PUTAMEN_L: 0.96\n 9. con_striatum: 2.82\n 10. DATSCAN_PUTAMEN_R: 0.72\n\n Based…	respond with `1` for Parkinson's disease or `0` for healthy control.\n Your response should contain only the number `1` or `0`	with no additional text.\n Final Answer:\n "}	{"role": "assistant"	"content": " 1"}]}
{"messages": [{"role": "system"	"content": "You are a medical expert."}	{"role": "user"	"content": "\n You are a medical expert. Analyze the following test results to determine whether the person likely has Parkinson's disease (Answer: 1) or is a healthy control (Answer: 0). \n Compare the provided values with typical ranges observed in Parkinson's disease patients and healthy individuals. \n The values in parentheses represent the weighted average SHAP values of four tree-based mod…	where higher values indicate greater variable importance.\n \n Test Explanations:\n 1. updrs3_score (0.819): Represents the MDS-UPDRS Part III score	which evaluates motor function through clinical assessments. A higher score indicates more severe motor symptoms.\n 2. con_putamen (0.487): Indicates the dopamine signal intensity ratio between the left and right putamen regions. Parkinson's disease often shows significant asymmetry.\n 3. updrs_totscore (0.345): Refers to the total MDS-UPDRS score	reflecting overall severity. A higher score suggests greater disease severity.\n 4. updrs2_score (0.296): Evaluates difficulties in daily activities reported by patients. A higher score indicates greater difficulty.\n 5. lowput_expected (0.186): Represents the lower expected limit of dopamine signal intensity in the putamen. Below-threshold values suggest dopamine depletion.\n 6. upsit_pctl (0.13…	a biomarker for Parkinson's.\n 7. mean_putamen (0.105): Average dopamine signal intensity across both putamen regions	reflecting dopamine deficiency.\n 8. DATSCAN_PUTAMEN_L (0.093): Dopamine signal intensity in the left putamen. Asymmetry is a hallmark of Parkinson's.\n 9. con_striatum (0.035): Overall dopamine signal intensity in the striatum (including putamen and caudate).\n 10. DATSCAN_PUTAMEN_R (0.031): Dopamine signal intensity in the right putamen. Early Parkinson's often shows left-right asymmetry.\n \n …	respond with `1` if the subject is likely to have Parkinson's disease or `0` if they are healthy.\n \n Information of subject:\n 1. updrs3_score: 20.0\n 2. con_putamen: 0.6\n 3. updrs_totscore: 25.0\n 4. updrs2_score: 2.0\n 5. lowput_expected: 0.3223203770353649\n 6. upsit_pctl: 15.5\n 7. mean_putamen: 0.8500000000000001\n 8. DATSCAN_PUTAMEN_L: 0.6\n 9. con_striatum: 2.01\n 10. DATSCAN_PUTAMEN_R:…	respond with `1` for Parkinson's disease or `0` for healthy control.\n Your response should contain only the number `1` or `0`	with no additional text.\n Final Answer:\n "}	{"role": "assistant"	"content": " 1"}]}
{"messages": [{"role": "system"	"content": "You are a medical expert."}	{"role": "user"	"content": "\n You are a medical expert. Analyze the following test results to determine whether the person likely has Parkinson's disease (Answer: 1) or is a healthy control (Answer: 0). \n Compare the provided values with typical ranges observed in Parkinson's disease patients and healthy individuals. \n The values in parentheses represent the weighted average SHAP values of four tree-based mod…	where higher values indicate greater variable importance.\n \n Test Explanations:\n 1. updrs3_score (0.819): Represents the MDS-UPDRS Part III score	which evaluates motor function through clinical assessments. A higher score indicates more severe motor symptoms.\n 2. con_putamen (0.487): Indicates the dopamine signal intensity ratio between the left and right putamen regions. Parkinson's disease often shows significant asymmetry.\n 3. updrs_totscore (0.345): Refers to the total MDS-UPDRS score	reflecting overall severity. A higher score suggests greater disease severity.\n 4. updrs2_score (0.296): Evaluates difficulties in daily activities reported by patients. A higher score indicates greater difficulty.\n 5. lowput_expected (0.186): Represents the lower expected limit of dopamine signal intensity in the putamen. Below-threshold values suggest dopamine depletion.\n 6. upsit_pctl (0.13…	a biomarker for Parkinson's.\n 7. mean_putamen (0.105): Average dopamine signal intensity across both putamen regions	reflecting dopamine deficiency.\n 8. DATSCAN_PUTAMEN_L (0.093): Dopamine signal intensity in the left putamen. Asymmetry is a hallmark of Parkinson's.\n 9. con_striatum (0.035): Overall dopamine signal intensity in the striatum (including putamen and caudate).\n 10. DATSCAN_PUTAMEN_R (0.031): Dopamine signal intensity in the right putamen. Early Parkinson's often shows left-right asymmetry.\n \n …	respond with `1` if the subject is likely to have Parkinson's disease or `0` if they are healthy.\n \n Information of subject:\n 1. updrs3_score: 14.0\n 2. con_putamen: 0.58\n 3. updrs_totscore: 26.0\n 4. updrs2_score: 7.0\n 5. lowput_expected: 0.2866135936454476\n 6. upsit_pctl: 4.0\n 7. mean_putamen: 0.9650000000000001\n 8. DATSCAN_PUTAMEN_L: 1.35\n 9. con_striatum: 2.18\n 10. DATSCAN_PUTAMEN_R…	respond with `1` for Parkinson's disease or `0` for healthy control.\n Your response should contain only the number `1` or `0`	with no additional text.\n Final Answer:\n "}	{"role": "assistant"	"content": " 1"}]}
{"messages": [{"role": "system"	"content": "You are a medical expert."}	{"role": "user"	"content": "\n You are a medical expert. Analyze the following test results to determine whether the person likely has Parkinson's disease (Answer: 1) or is a healthy control (Answer: 0). \n Compare the provided values with typical ranges observed in Parkinson's disease patients and healthy individuals. \n The values in parentheses represent the weighted average SHAP values of four tree-based mod…	where higher values indicate greater variable importance.\n \n Test Explanations:\n 1. updrs3_score (0.819): Represents the MDS-UPDRS Part III score	which evaluates motor function through clinical assessments. A higher score indicates more severe motor symptoms.\n 2. con_putamen (0.487): Indicates the dopamine signal intensity ratio between the left and right putamen regions. Parkinson's disease often shows significant asymmetry.\n 3. updrs_totscore (0.345): Refers to the total MDS-UPDRS score	reflecting overall severity. A higher score suggests greater disease severity.\n 4. updrs2_score (0.296): Evaluates difficulties in daily activities reported by patients. A higher score indicates greater difficulty.\n 5. lowput_expected (0.186): Represents the lower expected limit of dopamine signal intensity in the putamen. Below-threshold values suggest dopamine depletion.\n 6. upsit_pctl (0.13…	a biomarker for Parkinson's.\n 7. mean_putamen (0.105): Average dopamine signal intensity across both putamen regions	reflecting dopamine deficiency.\n 8. DATSCAN_PUTAMEN_L (0.093): Dopamine signal intensity in the left putamen. Asymmetry is a hallmark of Parkinson's.\n 9. con_striatum (0.035): Overall dopamine signal intensity in the striatum (including putamen and caudate).\n 10. DATSCAN_PUTAMEN_R (0.031): Dopamine signal intensity in the right putamen. Early Parkinson's often shows left-right asymmetry.\n \n …	respond with `1` if the subject is likely to have Parkinson's disease or `0` if they are healthy.\n \n Information of subject:\n 1. updrs3_score: 23.0\n 2. con_putamen: 1.06\n 3. updrs_totscore: 41.0\n 4. updrs2_score: 7.0\n 5. lowput_expected: 0.5559556421256773\n 6. upsit_pctl: 12.0\n 7. mean_putamen: 1.185\n 8. DATSCAN_PUTAMEN_L: 1.06\n 9. con_striatum: 3.3\n 10. DATSCAN_PUTAMEN_R: 1.31\n\n Ba…	respond with `1` for Parkinson's disease or `0` for healthy control.\n Your response should contain only the number `1` or `0`	with no additional text.\n Final Answer:\n "}	{"role": "assistant"	"content": " 1"}]}
{"messages": [{"role": "system"	"content": "You are a medical expert."}	{"role": "user"	"content": "\n You are a medical expert. Analyze the following test results to determine whether the person likely has Parkinson's disease (Answer: 1) or is a healthy control (Answer: 0). \n Compare the provided values with typical ranges observed in Parkinson's disease patients and healthy individuals. \n The values in parentheses represent the weighted average SHAP values of four tree-based mod…	where higher values indicate greater variable importance.\n \n Test Explanations:\n 1. updrs3_score (0.819): Represents the MDS-UPDRS Part III score	which evaluates motor function through clinical assessments. A higher score indicates more severe motor symptoms.\n 2. con_putamen (0.487): Indicates the dopamine signal intensity ratio between the left and right putamen regions. Parkinson's disease often shows significant asymmetry.\n 3. updrs_totscore (0.345): Refers to the total MDS-UPDRS score	reflecting overall severity. A higher score suggests greater disease severity.\n 4. updrs2_score (0.296): Evaluates difficulties in daily activities reported by patients. A higher score indicates greater difficulty.\n 5. lowput_expected (0.186): Represents the lower expected limit of dopamine signal intensity in the putamen. Below-threshold values suggest dopamine depletion.\n 6. upsit_pctl (0.13…	a biomarker for Parkinson's.\n 7. mean_putamen (0.105): Average dopamine signal intensity across both putamen regions	reflecting dopamine deficiency.\n 8. DATSCAN_PUTAMEN_L (0.093): Dopamine signal intensity in the left putamen. Asymmetry is a hallmark of Parkinson's.\n 9. con_striatum (0.035): Overall dopamine signal intensity in the striatum (including putamen and caudate).\n 10. DATSCAN_PUTAMEN_R (0.031): Dopamine signal intensity in the right putamen. Early Parkinson's often shows left-right asymmetry.\n \n …	respond with `1` if the subject is likely to have Parkinson's disease or `0` if they are healthy.\n \n Information of subject:\n 1. updrs3_score: 15.0\n 2. con_putamen: 0.5\n 3. updrs_totscore: 19.0\n 4. updrs2_score: 2.0\n 5. lowput_expected: 0.2660241001508874\n 6. upsit_pctl: 1.0\n 7. mean_putamen: 0.865\n 8. DATSCAN_PUTAMEN_L: 0.5\n 9. con_striatum: 2.13\n 10. DATSCAN_PUTAMEN_R: 1.23\n\n Base…	respond with `1` for Parkinson's disease or `0` for healthy control.\n Your response should contain only the number `1` or `0`	with no additional text.\n Final Answer:\n "}	{"role": "assistant"	"content": " 1"}]}
{"messages": [{"role": "system"	"content": "You are a medical expert."}	{"role": "user"	"content": "\n You are a medical expert. Analyze the following test results to determine whether the person likely has Parkinson's disease (Answer: 1) or is a healthy control (Answer: 0). \n Compare the provided values with typical ranges observed in Parkinson's disease patients and healthy individuals. \n The values in parentheses represent the weighted average SHAP values of four tree-based mod…	where higher values indicate greater variable importance.\n \n Test Explanations:\n 1. updrs3_score (0.819): Represents the MDS-UPDRS Part III score	which evaluates motor function through clinical assessments. A higher score indicates more severe motor symptoms.\n 2. con_putamen (0.487): Indicates the dopamine signal intensity ratio between the left and right putamen regions. Parkinson's disease often shows significant asymmetry.\n 3. updrs_totscore (0.345): Refers to the total MDS-UPDRS score	reflecting overall severity. A higher score suggests greater disease severity.\n 4. updrs2_score (0.296): Evaluates difficulties in daily activities reported by patients. A higher score indicates greater difficulty.\n 5. lowput_expected (0.186): Represents the lower expected limit of dopamine signal intensity in the putamen. Below-threshold values suggest dopamine depletion.\n 6. upsit_pctl (0.13…	a biomarker for Parkinson's.\n 7. mean_putamen (0.105): Average dopamine signal intensity across both putamen regions	reflecting dopamine deficiency.\n 8. DATSCAN_PUTAMEN_L (0.093): Dopamine signal intensity in the left putamen. Asymmetry is a hallmark of Parkinson's.\n 9. con_striatum (0.035): Overall dopamine signal intensity in the striatum (including putamen and caudate).\n 10. DATSCAN_PUTAMEN_R (0.031): Dopamine signal intensity in the right putamen. Early Parkinson's often shows left-right asymmetry.\n \n …	respond with `1` if the subject is likely to have Parkinson's disease or `0` if they are healthy.\n \n Information of subject:\n 1. updrs3_score: 32.0\n 2. con_putamen: 1.06\n 3. updrs_totscore: 41.0\n 4. updrs2_score: 7.0\n 5. lowput_expected: 0.5411943758420231\n 6. upsit_pctl: 4.0\n 7. mean_putamen: 1.07\n 8. DATSCAN_PUTAMEN_L: 1.06\n 9. con_striatum: 3.74\n 10. DATSCAN_PUTAMEN_R: 1.08\n\n Bas…	respond with `1` for Parkinson's disease or `0` for healthy control.\n Your response should contain only the number `1` or `0`	with no additional text.\n Final Answer:\n "}	{"role": "assistant"	"content": " 1"}]}
{"messages": [{"role": "system"	"content": "You are a medical expert."}	{"role": "user"	"content": "\n You are a medical expert. Analyze the following test results to determine whether the person likely has Parkinson's disease (Answer: 1) or is a healthy control (Answer: 0). \n Compare the provided values with typical ranges observed in Parkinson's disease patients and healthy individuals. \n The values in parentheses represent the weighted average SHAP values of four tree-based mod…	where higher values indicate greater variable importance.\n \n Test Explanations:\n 1. updrs3_score (0.819): Represents the MDS-UPDRS Part III score	which evaluates motor function through clinical assessments. A higher score indicates more severe motor symptoms.\n 2. con_putamen (0.487): Indicates the dopamine signal intensity ratio between the left and right putamen regions. Parkinson's disease often shows significant asymmetry.\n 3. updrs_totscore (0.345): Refers to the total MDS-UPDRS score	reflecting overall severity. A higher score suggests greater disease severity.\n 4. updrs2_score (0.296): Evaluates difficulties in daily activities reported by patients. A higher score indicates greater difficulty.\n 5. lowput_expected (0.186): Represents the lower expected limit of dopamine signal intensity in the putamen. Below-threshold values suggest dopamine depletion.\n 6. upsit_pctl (0.13…	a biomarker for Parkinson's.\n 7. mean_putamen (0.105): Average dopamine signal intensity across both putamen regions	reflecting dopamine deficiency.\n 8. DATSCAN_PUTAMEN_L (0.093): Dopamine signal intensity in the left putamen. Asymmetry is a hallmark of Parkinson's.\n 9. con_striatum (0.035): Overall dopamine signal intensity in the striatum (including putamen and caudate).\n 10. DATSCAN_PUTAMEN_R (0.031): Dopamine signal intensity in the right putamen. Early Parkinson's often shows left-right asymmetry.\n \n …	respond with `1` if the subject is likely to have Parkinson's disease or `0` if they are healthy.\n \n Information of subject:\n 1. updrs3_score: 12.0\n 2. con_putamen: 0.6\n 3. updrs_totscore: 15.0\n 4. updrs2_score: 1.0\n 5. lowput_expected: 0.2629484270244993\n 6. upsit_pctl: 1.0\n 7. mean_putamen: 0.7849999999999999\n 8. DATSCAN_PUTAMEN_L: 0.6\n 9. con_striatum: 2.28\n 10. DATSCAN_PUTAMEN_R: …	respond with `1` for Parkinson's disease or `0` for healthy control.\n Your response should contain only the number `1` or `0`	with no additional text.\n Final Answer:\n "}	{"role": "assistant"	"content": " 1"}]}
{"messages": [{"role": "system"	"content": "You are a medical expert."}	{"role": "user"	"content": "\n You are a medical expert. Analyze the following test results to determine whether the person likely has Parkinson's disease (Answer: 1) or is a healthy control (Answer: 0). \n Compare the provided values with typical ranges observed in Parkinson's disease patients and healthy individuals. \n The values in parentheses represent the weighted average SHAP values of four tree-based mod…	where higher values indicate greater variable importance.\n \n Test Explanations:\n 1. updrs3_score (0.819): Represents the MDS-UPDRS Part III score	which evaluates motor function through clinical assessments. A higher score indicates more severe motor symptoms.\n 2. con_putamen (0.487): Indicates the dopamine signal intensity ratio between the left and right putamen regions. Parkinson's disease often shows significant asymmetry.\n 3. updrs_totscore (0.345): Refers to the total MDS-UPDRS score	reflecting overall severity. A higher score suggests greater disease severity.\n 4. updrs2_score (0.296): Evaluates difficulties in daily activities reported by patients. A higher score indicates greater difficulty.\n 5. lowput_expected (0.186): Represents the lower expected limit of dopamine signal intensity in the putamen. Below-threshold values suggest dopamine depletion.\n 6. upsit_pctl (0.13…	a biomarker for Parkinson's.\n 7. mean_putamen (0.105): Average dopamine signal intensity across both putamen regions	reflecting dopamine deficiency.\n 8. DATSCAN_PUTAMEN_L (0.093): Dopamine signal intensity in the left putamen. Asymmetry is a hallmark of Parkinson's.\n 9. con_striatum (0.035): Overall dopamine signal intensity in the striatum (including putamen and caudate).\n 10. DATSCAN_PUTAMEN_R (0.031): Dopamine signal intensity in the right putamen. Early Parkinson's often shows left-right asymmetry.\n \n …	respond with `1` if the subject is likely to have Parkinson's disease or `0` if they are healthy.\n \n Information of subject:\n 1. updrs3_score: 0.0\n 2. con_putamen: 2.01\n 3. updrs_totscore: 1.0\n 4. updrs2_score: 0.0\n 5. lowput_expected: 0.9804052028133435\n 6. upsit_pctl: 40.0\n 7. mean_putamen: 2.01\n 8. DATSCAN_PUTAMEN_L: 1.96\n 9. con_striatum: 4.44\n 10. DATSCAN_PUTAMEN_R: 2.06\n\n Base…	respond with `1` for Parkinson's disease or `0` for healthy control.\n Your response should contain only the number `1` or `0`	with no additional text.\n Final Answer:\n "}	{"role": "assistant"	"content": " 0"}]}
{"messages": [{"role": "system"	"content": "You are a medical expert."}	{"role": "user"	"content": "\n You are a medical expert. Analyze the following test results to determine whether the person likely has Parkinson's disease (Answer: 1) or is a healthy control (Answer: 0). \n Compare the provided values with typical ranges observed in Parkinson's disease patients and healthy individuals. \n The values in parentheses represent the weighted average SHAP values of four tree-based mod…	where higher values indicate greater variable importance.\n \n Test Explanations:\n 1. updrs3_score (0.819): Represents the MDS-UPDRS Part III score	which evaluates motor function through clinical assessments. A higher score indicates more severe motor symptoms.\n 2. con_putamen (0.487): Indicates the dopamine signal intensity ratio between the left and right putamen regions. Parkinson's disease often shows significant asymmetry.\n 3. updrs_totscore (0.345): Refers to the total MDS-UPDRS score	reflecting overall severity. A higher score suggests greater disease severity.\n 4. updrs2_score (0.296): Evaluates difficulties in daily activities reported by patients. A higher score indicates greater difficulty.\n 5. lowput_expected (0.186): Represents the lower expected limit of dopamine signal intensity in the putamen. Below-threshold values suggest dopamine depletion.\n 6. upsit_pctl (0.13…	a biomarker for Parkinson's.\n 7. mean_putamen (0.105): Average dopamine signal intensity across both putamen regions	reflecting dopamine deficiency.\n 8. DATSCAN_PUTAMEN_L (0.093): Dopamine signal intensity in the left putamen. Asymmetry is a hallmark of Parkinson's.\n 9. con_striatum (0.035): Overall dopamine signal intensity in the striatum (including putamen and caudate).\n 10. DATSCAN_PUTAMEN_R (0.031): Dopamine signal intensity in the right putamen. Early Parkinson's often shows left-right asymmetry.\n \n …	respond with `1` if the subject is likely to have Parkinson's disease or `0` if they are healthy.\n \n Information of subject:\n 1. updrs3_score: 19.0\n 2. con_putamen: 0.69\n 3. updrs_totscore: 33.0\n 4. updrs2_score: 8.0\n 5. lowput_expected: 0.3558593251703334\n 6. upsit_pctl: 5.0\n 7. mean_putamen: 0.8\n 8. DATSCAN_PUTAMEN_L: 0.91\n 9. con_striatum: 2.48\n 10. DATSCAN_PUTAMEN_R: 0.69\n\n Base…	respond with `1` for Parkinson's disease or `0` for healthy control.\n Your response should contain only the number `1` or `0`	with no additional text.\n Final Answer:\n "}	{"role": "assistant"	"content": " 1"}]}
{"messages": [{"role": "system"	"content": "You are a medical expert."}	{"role": "user"	"content": "\n You are a medical expert. Analyze the following test results to determine whether the person likely has Parkinson's disease (Answer: 1) or is a healthy control (Answer: 0). \n Compare the provided values with typical ranges observed in Parkinson's disease patients and healthy individuals. \n The values in parentheses represent the weighted average SHAP values of four tree-based mod…	where higher values indicate greater variable importance.\n \n Test Explanations:\n 1. updrs3_score (0.819): Represents the MDS-UPDRS Part III score	which evaluates motor function through clinical assessments. A higher score indicates more severe motor symptoms.\n 2. con_putamen (0.487): Indicates the dopamine signal intensity ratio between the left and right putamen regions. Parkinson's disease often shows significant asymmetry.\n 3. updrs_totscore (0.345): Refers to the total MDS-UPDRS score	reflecting overall severity. A higher score suggests greater disease severity.\n 4. updrs2_score (0.296): Evaluates difficulties in daily activities reported by patients. A higher score indicates greater difficulty.\n 5. lowput_expected (0.186): Represents the lower expected limit of dopamine signal intensity in the putamen. Below-threshold values suggest dopamine depletion.\n 6. upsit_pctl (0.13…	a biomarker for Parkinson's.\n 7. mean_putamen (0.105): Average dopamine signal intensity across both putamen regions	reflecting dopamine deficiency.\n 8. DATSCAN_PUTAMEN_L (0.093): Dopamine signal intensity in the left putamen. Asymmetry is a hallmark of Parkinson's.\n 9. con_striatum (0.035): Overall dopamine signal intensity in the striatum (including putamen and caudate).\n 10. DATSCAN_PUTAMEN_R (0.031): Dopamine signal intensity in the right putamen. Early Parkinson's often shows left-right asymmetry.\n \n …	respond with `1` if the subject is likely to have Parkinson's disease or `0` if they are healthy.\n \n Information of subject:\n 1. updrs3_score: 24.0\n 2. con_putamen: 0.31\n 3. updrs_totscore: 40.0\n 4. updrs2_score: 3.0\n 5. lowput_expected: 0.1215068483408414\n 6. upsit_pctl: 15.68686868686869\n 7. mean_putamen: 0.265\n 8. DATSCAN_PUTAMEN_L: 0.22\n 9. con_striatum: 1.36\n 10. DATSCAN_PUTAMEN_…	respond with `1` for Parkinson's disease or `0` for healthy control.\n Your response should contain only the number `1` or `0`	with no additional text.\n Final Answer:\n "}	{"role": "assistant"	"content": " 1"}]}
{"messages": [{"role": "system"	"content": "You are a medical expert."}	{"role": "user"	"content": "\n You are a medical expert. Analyze the following test results to determine whether the person likely has Parkinson's disease (Answer: 1) or is a healthy control (Answer: 0). \n Compare the provided values with typical ranges observed in Parkinson's disease patients and healthy individuals. \n The values in parentheses represent the weighted average SHAP values of four tree-based mod…	where higher values indicate greater variable importance.\n \n Test Explanations:\n 1. updrs3_score (0.819): Represents the MDS-UPDRS Part III score	which evaluates motor function through clinical assessments. A higher score indicates more severe motor symptoms.\n 2. con_putamen (0.487): Indicates the dopamine signal intensity ratio between the left and right putamen regions. Parkinson's disease often shows significant asymmetry.\n 3. updrs_totscore (0.345): Refers to the total MDS-UPDRS score	reflecting overall severity. A higher score suggests greater disease severity.\n 4. updrs2_score (0.296): Evaluates difficulties in daily activities reported by patients. A higher score indicates greater difficulty.\n 5. lowput_expected (0.186): Represents the lower expected limit of dopamine signal intensity in the putamen. Below-threshold values suggest dopamine depletion.\n 6. upsit_pctl (0.13…	a biomarker for Parkinson's.\n 7. mean_putamen (0.105): Average dopamine signal intensity across both putamen regions	reflecting dopamine deficiency.\n 8. DATSCAN_PUTAMEN_L (0.093): Dopamine signal intensity in the left putamen. Asymmetry is a hallmark of Parkinson's.\n 9. con_striatum (0.035): Overall dopamine signal intensity in the striatum (including putamen and caudate).\n 10. DATSCAN_PUTAMEN_R (0.031): Dopamine signal intensity in the right putamen. Early Parkinson's often shows left-right asymmetry.\n \n …	respond with `1` if the subject is likely to have Parkinson's disease or `0` if they are healthy.\n \n Information of subject:\n 1. updrs3_score: 20.0\n 2. con_putamen: 0.8\n 3. updrs_totscore: 32.0\n 4. updrs2_score: 2.0\n 5. lowput_expected: 0.4367833443621128\n 6. upsit_pctl: 34.5\n 7. mean_putamen: 0.895\n 8. DATSCAN_PUTAMEN_L: 0.99\n 9. con_striatum: 2.87\n 10. DATSCAN_PUTAMEN_R: 0.8\n\n Bas…	respond with `1` for Parkinson's disease or `0` for healthy control.\n Your response should contain only the number `1` or `0`	with no additional text.\n Final Answer:\n "}	{"role": "assistant"	"content": " 1"}]}
{"messages": [{"role": "system"	"content": "You are a medical expert."}	{"role": "user"	"content": "\n You are a medical expert. Analyze the following test results to determine whether the person likely has Parkinson's disease (Answer: 1) or is a healthy control (Answer: 0). \n Compare the provided values with typical ranges observed in Parkinson's disease patients and healthy individuals. \n The values in parentheses represent the weighted average SHAP values of four tree-based mod…	where higher values indicate greater variable importance.\n \n Test Explanations:\n 1. updrs3_score (0.819): Represents the MDS-UPDRS Part III score	which evaluates motor function through clinical assessments. A higher score indicates more severe motor symptoms.\n 2. con_putamen (0.487): Indicates the dopamine signal intensity ratio between the left and right putamen regions. Parkinson's disease often shows significant asymmetry.\n 3. updrs_totscore (0.345): Refers to the total MDS-UPDRS score	reflecting overall severity. A higher score suggests greater disease severity.\n 4. updrs2_score (0.296): Evaluates difficulties in daily activities reported by patients. A higher score indicates greater difficulty.\n 5. lowput_expected (0.186): Represents the lower expected limit of dopamine signal intensity in the putamen. Below-threshold values suggest dopamine depletion.\n 6. upsit_pctl (0.13…	a biomarker for Parkinson's.\n 7. mean_putamen (0.105): Average dopamine signal intensity across both putamen regions	reflecting dopamine deficiency.\n 8. DATSCAN_PUTAMEN_L (0.093): Dopamine signal intensity in the left putamen. Asymmetry is a hallmark of Parkinson's.\n 9. con_striatum (0.035): Overall dopamine signal intensity in the striatum (including putamen and caudate).\n 10. DATSCAN_PUTAMEN_R (0.031): Dopamine signal intensity in the right putamen. Early Parkinson's often shows left-right asymmetry.\n \n …	respond with `1` if the subject is likely to have Parkinson's disease or `0` if they are healthy.\n \n Information of subject:\n 1. updrs3_score: 3.0\n 2. con_putamen: 2.08\n 3. updrs_totscore: 5.0\n 4. updrs2_score: 0.0\n 5. lowput_expected: 1.027363746010662\n 6. upsit_pctl: 91.5\n 7. mean_putamen: 2.08\n 8. DATSCAN_PUTAMEN_L: 2.09\n 9. con_striatum: 5.43\n 10. DATSCAN_PUTAMEN_R: 2.07\n\n Based…	respond with `1` for Parkinson's disease or `0` for healthy control.\n Your response should contain only the number `1` or `0`	with no additional text.\n Final Answer:\n "}	{"role": "assistant"	"content": " 0"}]}
{"messages": [{"role": "system"	"content": "You are a medical expert."}	{"role": "user"	"content": "\n You are a medical expert. Analyze the following test results to determine whether the person likely has Parkinson's disease (Answer: 1) or is a healthy control (Answer: 0). \n Compare the provided values with typical ranges observed in Parkinson's disease patients and healthy individuals. \n The values in parentheses represent the weighted average SHAP values of four tree-based mod…	where higher values indicate greater variable importance.\n \n Test Explanations:\n 1. updrs3_score (0.819): Represents the MDS-UPDRS Part III score	which evaluates motor function through clinical assessments. A higher score indicates more severe motor symptoms.\n 2. con_putamen (0.487): Indicates the dopamine signal intensity ratio between the left and right putamen regions. Parkinson's disease often shows significant asymmetry.\n 3. updrs_totscore (0.345): Refers to the total MDS-UPDRS score	reflecting overall severity. A higher score suggests greater disease severity.\n 4. updrs2_score (0.296): Evaluates difficulties in daily activities reported by patients. A higher score indicates greater difficulty.\n 5. lowput_expected (0.186): Represents the lower expected limit of dopamine signal intensity in the putamen. Below-threshold values suggest dopamine depletion.\n 6. upsit_pctl (0.13…	a biomarker for Parkinson's.\n 7. mean_putamen (0.105): Average dopamine signal intensity across both putamen regions	reflecting dopamine deficiency.\n 8. DATSCAN_PUTAMEN_L (0.093): Dopamine signal intensity in the left putamen. Asymmetry is a hallmark of Parkinson's.\n 9. con_striatum (0.035): Overall dopamine signal intensity in the striatum (including putamen and caudate).\n 10. DATSCAN_PUTAMEN_R (0.031): Dopamine signal intensity in the right putamen. Early Parkinson's often shows left-right asymmetry.\n \n …	respond with `1` if the subject is likely to have Parkinson's disease or `0` if they are healthy.\n \n Information of subject:\n 1. updrs3_score: 26.0\n 2. con_putamen: 1.69\n 3. updrs_totscore: 54.0\n 4. updrs2_score: 10.0\n 5. lowput_expected: 0.6577311917447506\n 6. upsit_pctl: 19.5\n 7. mean_putamen: 1.46\n 8. DATSCAN_PUTAMEN_L: 1.23\n 9. con_striatum: 4.199999999999999\n 10. DATSCAN_PUTAMEN_…	respond with `1` for Parkinson's disease or `0` for healthy control.\n Your response should contain only the number `1` or `0`	with no additional text.\n Final Answer:\n "}	{"role": "assistant"	"content": " 1"}]}
{"messages": [{"role": "system"	"content": "You are a medical expert."}	{"role": "user"	"content": "\n You are a medical expert. Analyze the following test results to determine whether the person likely has Parkinson's disease (Answer: 1) or is a healthy control (Answer: 0). \n Compare the provided values with typical ranges observed in Parkinson's disease patients and healthy individuals. \n The values in parentheses represent the weighted average SHAP values of four tree-based mod…	where higher values indicate greater variable importance.\n \n Test Explanations:\n 1. updrs3_score (0.819): Represents the MDS-UPDRS Part III score	which evaluates motor function through clinical assessments. A higher score indicates more severe motor symptoms.\n 2. con_putamen (0.487): Indicates the dopamine signal intensity ratio between the left and right putamen regions. Parkinson's disease often shows significant asymmetry.\n 3. updrs_totscore (0.345): Refers to the total MDS-UPDRS score	reflecting overall severity. A higher score suggests greater disease severity.\n 4. updrs2_score (0.296): Evaluates difficulties in daily activities reported by patients. A higher score indicates greater difficulty.\n 5. lowput_expected (0.186): Represents the lower expected limit of dopamine signal intensity in the putamen. Below-threshold values suggest dopamine depletion.\n 6. upsit_pctl (0.13…	a biomarker for Parkinson's.\n 7. mean_putamen (0.105): Average dopamine signal intensity across both putamen regions	reflecting dopamine deficiency.\n 8. DATSCAN_PUTAMEN_L (0.093): Dopamine signal intensity in the left putamen. Asymmetry is a hallmark of Parkinson's.\n 9. con_striatum (0.035): Overall dopamine signal intensity in the striatum (including putamen and caudate).\n 10. DATSCAN_PUTAMEN_R (0.031): Dopamine signal intensity in the right putamen. Early Parkinson's often shows left-right asymmetry.\n \n …	respond with `1` if the subject is likely to have Parkinson's disease or `0` if they are healthy.\n \n Information of subject:\n 1. updrs3_score: 20.0\n 2. con_putamen: 0.51\n 3. updrs_totscore: 31.0\n 4. updrs2_score: 2.0\n 5. lowput_expected: 0.2952496683695137\n 6. upsit_pctl: 1.0\n 7. mean_putamen: 0.665\n 8. DATSCAN_PUTAMEN_L: 0.82\n 9. con_striatum: 1.68\n 10. DATSCAN_PUTAMEN_R: 0.51\n\n Ba…	respond with `1` for Parkinson's disease or `0` for healthy control.\n Your response should contain only the number `1` or `0`	with no additional text.\n Final Answer:\n "}	{"role": "assistant"	"content": " 1"}]}
{"messages": [{"role": "system"	"content": "You are a medical expert."}	{"role": "user"	"content": "\n You are a medical expert. Analyze the following test results to determine whether the person likely has Parkinson's disease (Answer: 1) or is a healthy control (Answer: 0). \n Compare the provided values with typical ranges observed in Parkinson's disease patients and healthy individuals. \n The values in parentheses represent the weighted average SHAP values of four tree-based mod…	where higher values indicate greater variable importance.\n \n Test Explanations:\n 1. updrs3_score (0.819): Represents the MDS-UPDRS Part III score	which evaluates motor function through clinical assessments. A higher score indicates more severe motor symptoms.\n 2. con_putamen (0.487): Indicates the dopamine signal intensity ratio between the left and right putamen regions. Parkinson's disease often shows significant asymmetry.\n 3. updrs_totscore (0.345): Refers to the total MDS-UPDRS score	reflecting overall severity. A higher score suggests greater disease severity.\n 4. updrs2_score (0.296): Evaluates difficulties in daily activities reported by patients. A higher score indicates greater difficulty.\n 5. lowput_expected (0.186): Represents the lower expected limit of dopamine signal intensity in the putamen. Below-threshold values suggest dopamine depletion.\n 6. upsit_pctl (0.13…	a biomarker for Parkinson's.\n 7. mean_putamen (0.105): Average dopamine signal intensity across both putamen regions	reflecting dopamine deficiency.\n 8. DATSCAN_PUTAMEN_L (0.093): Dopamine signal intensity in the left putamen. Asymmetry is a hallmark of Parkinson's.\n 9. con_striatum (0.035): Overall dopamine signal intensity in the striatum (including putamen and caudate).\n 10. DATSCAN_PUTAMEN_R (0.031): Dopamine signal intensity in the right putamen. Early Parkinson's often shows left-right asymmetry.\n \n …	respond with `1` if the subject is likely to have Parkinson's disease or `0` if they are healthy.\n \n Information of subject:\n 1. updrs3_score: 20.0\n 2. con_putamen: 0.47\n 3. updrs_totscore: 24.0\n 4. updrs2_score: 4.0\n 5. lowput_expected: 0.2422725917603028\n 6. upsit_pctl: 4.0\n 7. mean_putamen: 0.615\n 8. DATSCAN_PUTAMEN_L: 0.47\n 9. con_striatum: 2.54\n 10. DATSCAN_PUTAMEN_R: 0.76\n\n Ba…	respond with `1` for Parkinson's disease or `0` for healthy control.\n Your response should contain only the number `1` or `0`	with no additional text.\n Final Answer:\n "}	{"role": "assistant"	"content": " 1"}]}
{"messages": [{"role": "system"	"content": "You are a medical expert."}	{"role": "user"	"content": "\n You are a medical expert. Analyze the following test results to determine whether the person likely has Parkinson's disease (Answer: 1) or is a healthy control (Answer: 0). \n Compare the provided values with typical ranges observed in Parkinson's disease patients and healthy individuals. \n The values in parentheses represent the weighted average SHAP values of four tree-based mod…	where higher values indicate greater variable importance.\n \n Test Explanations:\n 1. updrs3_score (0.819): Represents the MDS-UPDRS Part III score	which evaluates motor function through clinical assessments. A higher score indicates more severe motor symptoms.\n 2. con_putamen (0.487): Indicates the dopamine signal intensity ratio between the left and right putamen regions. Parkinson's disease often shows significant asymmetry.\n 3. updrs_totscore (0.345): Refers to the total MDS-UPDRS score	reflecting overall severity. A higher score suggests greater disease severity.\n 4. updrs2_score (0.296): Evaluates difficulties in daily activities reported by patients. A higher score indicates greater difficulty.\n 5. lowput_expected (0.186): Represents the lower expected limit of dopamine signal intensity in the putamen. Below-threshold values suggest dopamine depletion.\n 6. upsit_pctl (0.13…	a biomarker for Parkinson's.\n 7. mean_putamen (0.105): Average dopamine signal intensity across both putamen regions	reflecting dopamine deficiency.\n 8. DATSCAN_PUTAMEN_L (0.093): Dopamine signal intensity in the left putamen. Asymmetry is a hallmark of Parkinson's.\n 9. con_striatum (0.035): Overall dopamine signal intensity in the striatum (including putamen and caudate).\n 10. DATSCAN_PUTAMEN_R (0.031): Dopamine signal intensity in the right putamen. Early Parkinson's often shows left-right asymmetry.\n \n …	respond with `1` if the subject is likely to have Parkinson's disease or `0` if they are healthy.\n \n Information of subject:\n 1. updrs3_score: 35.0\n 2. con_putamen: 1.23\n 3. updrs_totscore: 40.0\n 4. updrs2_score: 1.0\n 5. lowput_expected: 0.6385679691917091\n 6. upsit_pctl: 15.68686868686869\n 7. mean_putamen: 1.45\n 8. DATSCAN_PUTAMEN_L: 1.23\n 9. con_striatum: 3.93\n 10. DATSCAN_PUTAMEN_R…	respond with `1` for Parkinson's disease or `0` for healthy control.\n Your response should contain only the number `1` or `0`	with no additional text.\n Final Answer:\n "}	{"role": "assistant"	"content": " 1"}]}
{"messages": [{"role": "system"	"content": "You are a medical expert."}	{"role": "user"	"content": "\n You are a medical expert. Analyze the following test results to determine whether the person likely has Parkinson's disease (Answer: 1) or is a healthy control (Answer: 0). \n Compare the provided values with typical ranges observed in Parkinson's disease patients and healthy individuals. \n The values in parentheses represent the weighted average SHAP values of four tree-based mod…	where higher values indicate greater variable importance.\n \n Test Explanations:\n 1. updrs3_score (0.819): Represents the MDS-UPDRS Part III score	which evaluates motor function through clinical assessments. A higher score indicates more severe motor symptoms.\n 2. con_putamen (0.487): Indicates the dopamine signal intensity ratio between the left and right putamen regions. Parkinson's disease often shows significant asymmetry.\n 3. updrs_totscore (0.345): Refers to the total MDS-UPDRS score	reflecting overall severity. A higher score suggests greater disease severity.\n 4. updrs2_score (0.296): Evaluates difficulties in daily activities reported by patients. A higher score indicates greater difficulty.\n 5. lowput_expected (0.186): Represents the lower expected limit of dopamine signal intensity in the putamen. Below-threshold values suggest dopamine depletion.\n 6. upsit_pctl (0.13…	a biomarker for Parkinson's.\n 7. mean_putamen (0.105): Average dopamine signal intensity across both putamen regions	reflecting dopamine deficiency.\n 8. DATSCAN_PUTAMEN_L (0.093): Dopamine signal intensity in the left putamen. Asymmetry is a hallmark of Parkinson's.\n 9. con_striatum (0.035): Overall dopamine signal intensity in the striatum (including putamen and caudate).\n 10. DATSCAN_PUTAMEN_R (0.031): Dopamine signal intensity in the right putamen. Early Parkinson's often shows left-right asymmetry.\n \n …	respond with `1` if the subject is likely to have Parkinson's disease or `0` if they are healthy.\n \n Information of subject:\n 1. updrs3_score: 20.0\n 2. con_putamen: 0.65\n 3. updrs_totscore: 31.0\n 4. updrs2_score: 4.0\n 5. lowput_expected: 0.3105006287032435\n 6. upsit_pctl: 5.0\n 7. mean_putamen: 0.785\n 8. DATSCAN_PUTAMEN_L: 0.65\n 9. con_striatum: 2.46\n 10. DATSCAN_PUTAMEN_R: 0.92\n\n Ba…	respond with `1` for Parkinson's disease or `0` for healthy control.\n Your response should contain only the number `1` or `0`	with no additional text.\n Final Answer:\n "}	{"role": "assistant"	"content": " 1"}]}
{"messages": [{"role": "system"	"content": "You are a medical expert."}	{"role": "user"	"content": "\n You are a medical expert. Analyze the following test results to determine whether the person likely has Parkinson's disease (Answer: 1) or is a healthy control (Answer: 0). \n Compare the provided values with typical ranges observed in Parkinson's disease patients and healthy individuals. \n The values in parentheses represent the weighted average SHAP values of four tree-based mod…	where higher values indicate greater variable importance.\n \n Test Explanations:\n 1. updrs3_score (0.819): Represents the MDS-UPDRS Part III score	which evaluates motor function through clinical assessments. A higher score indicates more severe motor symptoms.\n 2. con_putamen (0.487): Indicates the dopamine signal intensity ratio between the left and right putamen regions. Parkinson's disease often shows significant asymmetry.\n 3. updrs_totscore (0.345): Refers to the total MDS-UPDRS score	reflecting overall severity. A higher score suggests greater disease severity.\n 4. updrs2_score (0.296): Evaluates difficulties in daily activities reported by patients. A higher score indicates greater difficulty.\n 5. lowput_expected (0.186): Represents the lower expected limit of dopamine signal intensity in the putamen. Below-threshold values suggest dopamine depletion.\n 6. upsit_pctl (0.13…	a biomarker for Parkinson's.\n 7. mean_putamen (0.105): Average dopamine signal intensity across both putamen regions	reflecting dopamine deficiency.\n 8. DATSCAN_PUTAMEN_L (0.093): Dopamine signal intensity in the left putamen. Asymmetry is a hallmark of Parkinson's.\n 9. con_striatum (0.035): Overall dopamine signal intensity in the striatum (including putamen and caudate).\n 10. DATSCAN_PUTAMEN_R (0.031): Dopamine signal intensity in the right putamen. Early Parkinson's often shows left-right asymmetry.\n \n …	respond with `1` if the subject is likely to have Parkinson's disease or `0` if they are healthy.\n \n Information of subject:\n 1. updrs3_score: 0.0\n 2. con_putamen: 2.395\n 3. updrs_totscore: 1.0\n 4. updrs2_score: 0.0\n 5. lowput_expected: 1.312090045766275\n 6. upsit_pctl: 70.5\n 7. mean_putamen: 2.395\n 8. DATSCAN_PUTAMEN_L: 2.51\n 9. con_striatum: 5.56\n 10. DATSCAN_PUTAMEN_R: 2.28\n\n Bas…	respond with `1` for Parkinson's disease or `0` for healthy control.\n Your response should contain only the number `1` or `0`	with no additional text.\n Final Answer:\n "}	{"role": "assistant"	"content": " 0"}]}
{"messages": [{"role": "system"	"content": "You are a medical expert."}	{"role": "user"	"content": "\n You are a medical expert. Analyze the following test results to determine whether the person likely has Parkinson's disease (Answer: 1) or is a healthy control (Answer: 0). \n Compare the provided values with typical ranges observed in Parkinson's disease patients and healthy individuals. \n The values in parentheses represent the weighted average SHAP values of four tree-based mod…	where higher values indicate greater variable importance.\n \n Test Explanations:\n 1. updrs3_score (0.819): Represents the MDS-UPDRS Part III score	which evaluates motor function through clinical assessments. A higher score indicates more severe motor symptoms.\n 2. con_putamen (0.487): Indicates the dopamine signal intensity ratio between the left and right putamen regions. Parkinson's disease often shows significant asymmetry.\n 3. updrs_totscore (0.345): Refers to the total MDS-UPDRS score	reflecting overall severity. A higher score suggests greater disease severity.\n 4. updrs2_score (0.296): Evaluates difficulties in daily activities reported by patients. A higher score indicates greater difficulty.\n 5. lowput_expected (0.186): Represents the lower expected limit of dopamine signal intensity in the putamen. Below-threshold values suggest dopamine depletion.\n 6. upsit_pctl (0.13…	a biomarker for Parkinson's.\n 7. mean_putamen (0.105): Average dopamine signal intensity across both putamen regions	reflecting dopamine deficiency.\n 8. DATSCAN_PUTAMEN_L (0.093): Dopamine signal intensity in the left putamen. Asymmetry is a hallmark of Parkinson's.\n 9. con_striatum (0.035): Overall dopamine signal intensity in the striatum (including putamen and caudate).\n 10. DATSCAN_PUTAMEN_R (0.031): Dopamine signal intensity in the right putamen. Early Parkinson's often shows left-right asymmetry.\n \n …	respond with `1` if the subject is likely to have Parkinson's disease or `0` if they are healthy.\n \n Information of subject:\n 1. updrs3_score: 12.0\n 2. con_putamen: 0.65\n 3. updrs_totscore: 22.0\n 4. updrs2_score: 2.0\n 5. lowput_expected: 0.3431688441049248\n 6. upsit_pctl: 15.5\n 7. mean_putamen: 0.7250000000000001\n 8. DATSCAN_PUTAMEN_L: 0.65\n 9. con_striatum: 2.57\n 10. DATSCAN_PUTAMEN_…	respond with `1` for Parkinson's disease or `0` for healthy control.\n Your response should contain only the number `1` or `0`	with no additional text.\n Final Answer:\n "}	{"role": "assistant"	"content": " 1"}]}
{"messages": [{"role": "system"	"content": "You are a medical expert."}	{"role": "user"	"content": "\n You are a medical expert. Analyze the following test results to determine whether the person likely has Parkinson's disease (Answer: 1) or is a healthy control (Answer: 0). \n Compare the provided values with typical ranges observed in Parkinson's disease patients and healthy individuals. \n The values in parentheses represent the weighted average SHAP values of four tree-based mod…	where higher values indicate greater variable importance.\n \n Test Explanations:\n 1. updrs3_score (0.819): Represents the MDS-UPDRS Part III score	which evaluates motor function through clinical assessments. A higher score indicates more severe motor symptoms.\n 2. con_putamen (0.487): Indicates the dopamine signal intensity ratio between the left and right putamen regions. Parkinson's disease often shows significant asymmetry.\n 3. updrs_totscore (0.345): Refers to the total MDS-UPDRS score	reflecting overall severity. A higher score suggests greater disease severity.\n 4. updrs2_score (0.296): Evaluates difficulties in daily activities reported by patients. A higher score indicates greater difficulty.\n 5. lowput_expected (0.186): Represents the lower expected limit of dopamine signal intensity in the putamen. Below-threshold values suggest dopamine depletion.\n 6. upsit_pctl (0.13…	a biomarker for Parkinson's.\n 7. mean_putamen (0.105): Average dopamine signal intensity across both putamen regions	reflecting dopamine deficiency.\n 8. DATSCAN_PUTAMEN_L (0.093): Dopamine signal intensity in the left putamen. Asymmetry is a hallmark of Parkinson's.\n 9. con_striatum (0.035): Overall dopamine signal intensity in the striatum (including putamen and caudate).\n 10. DATSCAN_PUTAMEN_R (0.031): Dopamine signal intensity in the right putamen. Early Parkinson's often shows left-right asymmetry.\n \n …	respond with `1` if the subject is likely to have Parkinson's disease or `0` if they are healthy.\n \n Information of subject:\n 1. updrs3_score: 21.0\n 2. con_putamen: 0.9520000000000001\n 3. updrs_totscore: 35.0\n 4. updrs2_score: 6.0\n 5. lowput_expected: 0.4531662442376283\n 6. upsit_pctl: 6.0\n 7. mean_putamen: 1.039652173913043\n 8. DATSCAN_PUTAMEN_L: 1.040782608695652\n 9. con_striatum: 2.…	respond with `1` for Parkinson's disease or `0` for healthy control.\n Your response should contain only the number `1` or `0`	with no additional text.\n Final Answer:\n "}	{"role": "assistant"	"content": " 1"}]}
{"messages": [{"role": "system"	"content": "You are a medical expert."}	{"role": "user"	"content": "\n You are a medical expert. Analyze the following test results to determine whether the person likely has Parkinson's disease (Answer: 1) or is a healthy control (Answer: 0). \n Compare the provided values with typical ranges observed in Parkinson's disease patients and healthy individuals. \n The values in parentheses represent the weighted average SHAP values of four tree-based mod…	where higher values indicate greater variable importance.\n \n Test Explanations:\n 1. updrs3_score (0.819): Represents the MDS-UPDRS Part III score	which evaluates motor function through clinical assessments. A higher score indicates more severe motor symptoms.\n 2. con_putamen (0.487): Indicates the dopamine signal intensity ratio between the left and right putamen regions. Parkinson's disease often shows significant asymmetry.\n 3. updrs_totscore (0.345): Refers to the total MDS-UPDRS score	reflecting overall severity. A higher score suggests greater disease severity.\n 4. updrs2_score (0.296): Evaluates difficulties in daily activities reported by patients. A higher score indicates greater difficulty.\n 5. lowput_expected (0.186): Represents the lower expected limit of dopamine signal intensity in the putamen. Below-threshold values suggest dopamine depletion.\n 6. upsit_pctl (0.13…	a biomarker for Parkinson's.\n 7. mean_putamen (0.105): Average dopamine signal intensity across both putamen regions	reflecting dopamine deficiency.\n 8. DATSCAN_PUTAMEN_L (0.093): Dopamine signal intensity in the left putamen. Asymmetry is a hallmark of Parkinson's.\n 9. con_striatum (0.035): Overall dopamine signal intensity in the striatum (including putamen and caudate).\n 10. DATSCAN_PUTAMEN_R (0.031): Dopamine signal intensity in the right putamen. Early Parkinson's often shows left-right asymmetry.\n \n …	respond with `1` if the subject is likely to have Parkinson's disease or `0` if they are healthy.\n \n Information of subject:\n 1. updrs3_score: 53.0\n 2. con_putamen: 0.76\n 3. updrs_totscore: 89.0\n 4. updrs2_score: 17.0\n 5. lowput_expected: 0.4030598080455998\n 6. upsit_pctl: 1.0\n 7. mean_putamen: 0.815\n 8. DATSCAN_PUTAMEN_L: 0.87\n 9. con_striatum: 2.62\n 10. DATSCAN_PUTAMEN_R: 0.76\n\n B…	respond with `1` for Parkinson's disease or `0` for healthy control.\n Your response should contain only the number `1` or `0`	with no additional text.\n Final Answer:\n "}	{"role": "assistant"	"content": " 1"}]}
{"messages": [{"role": "system"	"content": "You are a medical expert."}	{"role": "user"	"content": "\n You are a medical expert. Analyze the following test results to determine whether the person likely has Parkinson's disease (Answer: 1) or is a healthy control (Answer: 0). \n Compare the provided values with typical ranges observed in Parkinson's disease patients and healthy individuals. \n The values in parentheses represent the weighted average SHAP values of four tree-based mod…	where higher values indicate greater variable importance.\n \n Test Explanations:\n 1. updrs3_score (0.819): Represents the MDS-UPDRS Part III score	which evaluates motor function through clinical assessments. A higher score indicates more severe motor symptoms.\n 2. con_putamen (0.487): Indicates the dopamine signal intensity ratio between the left and right putamen regions. Parkinson's disease often shows significant asymmetry.\n 3. updrs_totscore (0.345): Refers to the total MDS-UPDRS score	reflecting overall severity. A higher score suggests greater disease severity.\n 4. updrs2_score (0.296): Evaluates difficulties in daily activities reported by patients. A higher score indicates greater difficulty.\n 5. lowput_expected (0.186): Represents the lower expected limit of dopamine signal intensity in the putamen. Below-threshold values suggest dopamine depletion.\n 6. upsit_pctl (0.13…	a biomarker for Parkinson's.\n 7. mean_putamen (0.105): Average dopamine signal intensity across both putamen regions	reflecting dopamine deficiency.\n 8. DATSCAN_PUTAMEN_L (0.093): Dopamine signal intensity in the left putamen. Asymmetry is a hallmark of Parkinson's.\n 9. con_striatum (0.035): Overall dopamine signal intensity in the striatum (including putamen and caudate).\n 10. DATSCAN_PUTAMEN_R (0.031): Dopamine signal intensity in the right putamen. Early Parkinson's often shows left-right asymmetry.\n \n …	respond with `1` if the subject is likely to have Parkinson's disease or `0` if they are healthy.\n \n Information of subject:\n 1. updrs3_score: 35.0\n 2. con_putamen: 0.64\n 3. updrs_totscore: 51.0\n 4. updrs2_score: 7.0\n 5. lowput_expected: 0.3302549500353667\n 6. upsit_pctl: 6.0\n 7. mean_putamen: 0.71\n 8. DATSCAN_PUTAMEN_L: 0.64\n 9. con_striatum: 2.4\n 10. DATSCAN_PUTAMEN_R: 0.78\n\n Base…	respond with `1` for Parkinson's disease or `0` for healthy control.\n Your response should contain only the number `1` or `0`	with no additional text.\n Final Answer:\n "}	{"role": "assistant"	"content": " 1"}]}
{"messages": [{"role": "system"	"content": "You are a medical expert."}	{"role": "user"	"content": "\n You are a medical expert. Analyze the following test results to determine whether the person likely has Parkinson's disease (Answer: 1) or is a healthy control (Answer: 0). \n Compare the provided values with typical ranges observed in Parkinson's disease patients and healthy individuals. \n The values in parentheses represent the weighted average SHAP values of four tree-based mod…	where higher values indicate greater variable importance.\n \n Test Explanations:\n 1. updrs3_score (0.819): Represents the MDS-UPDRS Part III score	which evaluates motor function through clinical assessments. A higher score indicates more severe motor symptoms.\n 2. con_putamen (0.487): Indicates the dopamine signal intensity ratio between the left and right putamen regions. Parkinson's disease often shows significant asymmetry.\n 3. updrs_totscore (0.345): Refers to the total MDS-UPDRS score	reflecting overall severity. A higher score suggests greater disease severity.\n 4. updrs2_score (0.296): Evaluates difficulties in daily activities reported by patients. A higher score indicates greater difficulty.\n 5. lowput_expected (0.186): Represents the lower expected limit of dopamine signal intensity in the putamen. Below-threshold values suggest dopamine depletion.\n 6. upsit_pctl (0.13…	a biomarker for Parkinson's.\n 7. mean_putamen (0.105): Average dopamine signal intensity across both putamen regions	reflecting dopamine deficiency.\n 8. DATSCAN_PUTAMEN_L (0.093): Dopamine signal intensity in the left putamen. Asymmetry is a hallmark of Parkinson's.\n 9. con_striatum (0.035): Overall dopamine signal intensity in the striatum (including putamen and caudate).\n 10. DATSCAN_PUTAMEN_R (0.031): Dopamine signal intensity in the right putamen. Early Parkinson's often shows left-right asymmetry.\n \n …	respond with `1` if the subject is likely to have Parkinson's disease or `0` if they are healthy.\n \n Information of subject:\n 1. updrs3_score: 17.0\n 2. con_putamen: 0.63\n 3. updrs_totscore: 28.0\n 4. updrs2_score: 2.0\n 5. lowput_expected: 0.3139162450161956\n 6. upsit_pctl: 6.0\n 7. mean_putamen: 0.7050000000000001\n 8. DATSCAN_PUTAMEN_L: 0.78\n 9. con_striatum: 2.33\n 10. DATSCAN_PUTAMEN_R…	respond with `1` for Parkinson's disease or `0` for healthy control.\n Your response should contain only the number `1` or `0`	with no additional text.\n Final Answer:\n "}	{"role": "assistant"	"content": " 1"}]}
{"messages": [{"role": "system"	"content": "You are a medical expert."}	{"role": "user"	"content": "\n You are a medical expert. Analyze the following test results to determine whether the person likely has Parkinson's disease (Answer: 1) or is a healthy control (Answer: 0). \n Compare the provided values with typical ranges observed in Parkinson's disease patients and healthy individuals. \n The values in parentheses represent the weighted average SHAP values of four tree-based mod…	where higher values indicate greater variable importance.\n \n Test Explanations:\n 1. updrs3_score (0.819): Represents the MDS-UPDRS Part III score	which evaluates motor function through clinical assessments. A higher score indicates more severe motor symptoms.\n 2. con_putamen (0.487): Indicates the dopamine signal intensity ratio between the left and right putamen regions. Parkinson's disease often shows significant asymmetry.\n 3. updrs_totscore (0.345): Refers to the total MDS-UPDRS score	reflecting overall severity. A higher score suggests greater disease severity.\n 4. updrs2_score (0.296): Evaluates difficulties in daily activities reported by patients. A higher score indicates greater difficulty.\n 5. lowput_expected (0.186): Represents the lower expected limit of dopamine signal intensity in the putamen. Below-threshold values suggest dopamine depletion.\n 6. upsit_pctl (0.13…	a biomarker for Parkinson's.\n 7. mean_putamen (0.105): Average dopamine signal intensity across both putamen regions	reflecting dopamine deficiency.\n 8. DATSCAN_PUTAMEN_L (0.093): Dopamine signal intensity in the left putamen. Asymmetry is a hallmark of Parkinson's.\n 9. con_striatum (0.035): Overall dopamine signal intensity in the striatum (including putamen and caudate).\n 10. DATSCAN_PUTAMEN_R (0.031): Dopamine signal intensity in the right putamen. Early Parkinson's often shows left-right asymmetry.\n \n …	respond with `1` if the subject is likely to have Parkinson's disease or `0` if they are healthy.\n \n Information of subject:\n 1. updrs3_score: 2.0\n 2. con_putamen: 2.695\n 3. updrs_totscore: 6.0\n 4. updrs2_score: 2.0\n 5. lowput_expected: 1.125326448951051\n 6. upsit_pctl: 97.5\n 7. mean_putamen: 2.695\n 8. DATSCAN_PUTAMEN_L: 2.84\n 9. con_striatum: 6.005\n 10. DATSCAN_PUTAMEN_R: 2.55\n\n Ba…	respond with `1` for Parkinson's disease or `0` for healthy control.\n Your response should contain only the number `1` or `0`	with no additional text.\n Final Answer:\n "}	{"role": "assistant"	"content": " 0"}]}
{"messages": [{"role": "system"	"content": "You are a medical expert."}	{"role": "user"	"content": "\n You are a medical expert. Analyze the following test results to determine whether the person likely has Parkinson's disease (Answer: 1) or is a healthy control (Answer: 0). \n Compare the provided values with typical ranges observed in Parkinson's disease patients and healthy individuals. \n The values in parentheses represent the weighted average SHAP values of four tree-based mod…	where higher values indicate greater variable importance.\n \n Test Explanations:\n 1. updrs3_score (0.819): Represents the MDS-UPDRS Part III score	which evaluates motor function through clinical assessments. A higher score indicates more severe motor symptoms.\n 2. con_putamen (0.487): Indicates the dopamine signal intensity ratio between the left and right putamen regions. Parkinson's disease often shows significant asymmetry.\n 3. updrs_totscore (0.345): Refers to the total MDS-UPDRS score	reflecting overall severity. A higher score suggests greater disease severity.\n 4. updrs2_score (0.296): Evaluates difficulties in daily activities reported by patients. A higher score indicates greater difficulty.\n 5. lowput_expected (0.186): Represents the lower expected limit of dopamine signal intensity in the putamen. Below-threshold values suggest dopamine depletion.\n 6. upsit_pctl (0.13…	a biomarker for Parkinson's.\n 7. mean_putamen (0.105): Average dopamine signal intensity across both putamen regions	reflecting dopamine deficiency.\n 8. DATSCAN_PUTAMEN_L (0.093): Dopamine signal intensity in the left putamen. Asymmetry is a hallmark of Parkinson's.\n 9. con_striatum (0.035): Overall dopamine signal intensity in the striatum (including putamen and caudate).\n 10. DATSCAN_PUTAMEN_R (0.031): Dopamine signal intensity in the right putamen. Early Parkinson's often shows left-right asymmetry.\n \n …	respond with `1` if the subject is likely to have Parkinson's disease or `0` if they are healthy.\n \n Information of subject:\n 1. updrs3_score: 15.0\n 2. con_putamen: 1.09\n 3. updrs_totscore: 19.0\n 4. updrs2_score: 2.0\n 5. lowput_expected: 0.5396872521530212\n 6. upsit_pctl: 1.0\n 7. mean_putamen: 1.6\n 8. DATSCAN_PUTAMEN_L: 2.11\n 9. con_striatum: 4.19\n 10. DATSCAN_PUTAMEN_R: 1.09\n\n Base…	respond with `1` for Parkinson's disease or `0` for healthy control.\n Your response should contain only the number `1` or `0`	with no additional text.\n Final Answer:\n "}	{"role": "assistant"	"content": " 1"}]}
{"messages": [{"role": "system"	"content": "You are a medical expert."}	{"role": "user"	"content": "\n You are a medical expert. Analyze the following test results to determine whether the person likely has Parkinson's disease (Answer: 1) or is a healthy control (Answer: 0). \n Compare the provided values with typical ranges observed in Parkinson's disease patients and healthy individuals. \n The values in parentheses represent the weighted average SHAP values of four tree-based mod…	where higher values indicate greater variable importance.\n \n Test Explanations:\n 1. updrs3_score (0.819): Represents the MDS-UPDRS Part III score	which evaluates motor function through clinical assessments. A higher score indicates more severe motor symptoms.\n 2. con_putamen (0.487): Indicates the dopamine signal intensity ratio between the left and right putamen regions. Parkinson's disease often shows significant asymmetry.\n 3. updrs_totscore (0.345): Refers to the total MDS-UPDRS score	reflecting overall severity. A higher score suggests greater disease severity.\n 4. updrs2_score (0.296): Evaluates difficulties in daily activities reported by patients. A higher score indicates greater difficulty.\n 5. lowput_expected (0.186): Represents the lower expected limit of dopamine signal intensity in the putamen. Below-threshold values suggest dopamine depletion.\n 6. upsit_pctl (0.13…	a biomarker for Parkinson's.\n 7. mean_putamen (0.105): Average dopamine signal intensity across both putamen regions	reflecting dopamine deficiency.\n 8. DATSCAN_PUTAMEN_L (0.093): Dopamine signal intensity in the left putamen. Asymmetry is a hallmark of Parkinson's.\n 9. con_striatum (0.035): Overall dopamine signal intensity in the striatum (including putamen and caudate).\n 10. DATSCAN_PUTAMEN_R (0.031): Dopamine signal intensity in the right putamen. Early Parkinson's often shows left-right asymmetry.\n \n …	respond with `1` if the subject is likely to have Parkinson's disease or `0` if they are healthy.\n \n Information of subject:\n 1. updrs3_score: 0.0\n 2. con_putamen: 0.9520000000000001\n 3. updrs_totscore: 0.0\n 4. updrs2_score: 0.0\n 5. lowput_expected: 0.4531662442376283\n 6. upsit_pctl: 4.0\n 7. mean_putamen: 1.039652173913043\n 8. DATSCAN_PUTAMEN_L: 1.040782608695652\n 9. con_striatum: 2.94…	respond with `1` for Parkinson's disease or `0` for healthy control.\n Your response should contain only the number `1` or `0`	with no additional text.\n Final Answer:\n "}	{"role": "assistant"	"content": " 0"}]}
{"messages": [{"role": "system"	"content": "You are a medical expert."}	{"role": "user"	"content": "\n You are a medical expert. Analyze the following test results to determine whether the person likely has Parkinson's disease (Answer: 1) or is a healthy control (Answer: 0). \n Compare the provided values with typical ranges observed in Parkinson's disease patients and healthy individuals. \n The values in parentheses represent the weighted average SHAP values of four tree-based mod…	where higher values indicate greater variable importance.\n \n Test Explanations:\n 1. updrs3_score (0.819): Represents the MDS-UPDRS Part III score	which evaluates motor function through clinical assessments. A higher score indicates more severe motor symptoms.\n 2. con_putamen (0.487): Indicates the dopamine signal intensity ratio between the left and right putamen regions. Parkinson's disease often shows significant asymmetry.\n 3. updrs_totscore (0.345): Refers to the total MDS-UPDRS score	reflecting overall severity. A higher score suggests greater disease severity.\n 4. updrs2_score (0.296): Evaluates difficulties in daily activities reported by patients. A higher score indicates greater difficulty.\n 5. lowput_expected (0.186): Represents the lower expected limit of dopamine signal intensity in the putamen. Below-threshold values suggest dopamine depletion.\n 6. upsit_pctl (0.13…	a biomarker for Parkinson's.\n 7. mean_putamen (0.105): Average dopamine signal intensity across both putamen regions	reflecting dopamine deficiency.\n 8. DATSCAN_PUTAMEN_L (0.093): Dopamine signal intensity in the left putamen. Asymmetry is a hallmark of Parkinson's.\n 9. con_striatum (0.035): Overall dopamine signal intensity in the striatum (including putamen and caudate).\n 10. DATSCAN_PUTAMEN_R (0.031): Dopamine signal intensity in the right putamen. Early Parkinson's often shows left-right asymmetry.\n \n …	respond with `1` if the subject is likely to have Parkinson's disease or `0` if they are healthy.\n \n Information of subject:\n 1. updrs3_score: 10.0\n 2. con_putamen: 0.28\n 3. updrs_totscore: 16.0\n 4. updrs2_score: 4.0\n 5. lowput_expected: 0.1451890837072888\n 6. upsit_pctl: 3.0\n 7. mean_putamen: 0.405\n 8. DATSCAN_PUTAMEN_L: 0.28\n 9. con_striatum: 1.29\n 10. DATSCAN_PUTAMEN_R: 0.53\n\n Ba…	respond with `1` for Parkinson's disease or `0` for healthy control.\n Your response should contain only the number `1` or `0`	with no additional text.\n Final Answer:\n "}	{"role": "assistant"	"content": " 1"}]}
{"messages": [{"role": "system"	"content": "You are a medical expert."}	{"role": "user"	"content": "\n You are a medical expert. Analyze the following test results to determine whether the person likely has Parkinson's disease (Answer: 1) or is a healthy control (Answer: 0). \n Compare the provided values with typical ranges observed in Parkinson's disease patients and healthy individuals. \n The values in parentheses represent the weighted average SHAP values of four tree-based mod…	where higher values indicate greater variable importance.\n \n Test Explanations:\n 1. updrs3_score (0.819): Represents the MDS-UPDRS Part III score	which evaluates motor function through clinical assessments. A higher score indicates more severe motor symptoms.\n 2. con_putamen (0.487): Indicates the dopamine signal intensity ratio between the left and right putamen regions. Parkinson's disease often shows significant asymmetry.\n 3. updrs_totscore (0.345): Refers to the total MDS-UPDRS score	reflecting overall severity. A higher score suggests greater disease severity.\n 4. updrs2_score (0.296): Evaluates difficulties in daily activities reported by patients. A higher score indicates greater difficulty.\n 5. lowput_expected (0.186): Represents the lower expected limit of dopamine signal intensity in the putamen. Below-threshold values suggest dopamine depletion.\n 6. upsit_pctl (0.13…	a biomarker for Parkinson's.\n 7. mean_putamen (0.105): Average dopamine signal intensity across both putamen regions	reflecting dopamine deficiency.\n 8. DATSCAN_PUTAMEN_L (0.093): Dopamine signal intensity in the left putamen. Asymmetry is a hallmark of Parkinson's.\n 9. con_striatum (0.035): Overall dopamine signal intensity in the striatum (including putamen and caudate).\n 10. DATSCAN_PUTAMEN_R (0.031): Dopamine signal intensity in the right putamen. Early Parkinson's often shows left-right asymmetry.\n \n …	respond with `1` if the subject is likely to have Parkinson's disease or `0` if they are healthy.\n \n Information of subject:\n 1. updrs3_score: 9.0\n 2. con_putamen: 2.74\n 3. updrs_totscore: 15.0\n 4. updrs2_score: 2.0\n 5. lowput_expected: 1.371683813096828\n 6. upsit_pctl: 80.5\n 7. mean_putamen: 2.74\n 8. DATSCAN_PUTAMEN_L: 2.86\n 9. con_striatum: 6.235\n 10. DATSCAN_PUTAMEN_R: 2.62\n\n Bas…	respond with `1` for Parkinson's disease or `0` for healthy control.\n Your response should contain only the number `1` or `0`	with no additional text.\n Final Answer:\n "}	{"role": "assistant"	"content": " 0"}]}
{"messages": [{"role": "system"	"content": "You are a medical expert."}	{"role": "user"	"content": "\n You are a medical expert. Analyze the following test results to determine whether the person likely has Parkinson's disease (Answer: 1) or is a healthy control (Answer: 0). \n Compare the provided values with typical ranges observed in Parkinson's disease patients and healthy individuals. \n The values in parentheses represent the weighted average SHAP values of four tree-based mod…	where higher values indicate greater variable importance.\n \n Test Explanations:\n 1. updrs3_score (0.819): Represents the MDS-UPDRS Part III score	which evaluates motor function through clinical assessments. A higher score indicates more severe motor symptoms.\n 2. con_putamen (0.487): Indicates the dopamine signal intensity ratio between the left and right putamen regions. Parkinson's disease often shows significant asymmetry.\n 3. updrs_totscore (0.345): Refers to the total MDS-UPDRS score	reflecting overall severity. A higher score suggests greater disease severity.\n 4. updrs2_score (0.296): Evaluates difficulties in daily activities reported by patients. A higher score indicates greater difficulty.\n 5. lowput_expected (0.186): Represents the lower expected limit of dopamine signal intensity in the putamen. Below-threshold values suggest dopamine depletion.\n 6. upsit_pctl (0.13…	a biomarker for Parkinson's.\n 7. mean_putamen (0.105): Average dopamine signal intensity across both putamen regions	reflecting dopamine deficiency.\n 8. DATSCAN_PUTAMEN_L (0.093): Dopamine signal intensity in the left putamen. Asymmetry is a hallmark of Parkinson's.\n 9. con_striatum (0.035): Overall dopamine signal intensity in the striatum (including putamen and caudate).\n 10. DATSCAN_PUTAMEN_R (0.031): Dopamine signal intensity in the right putamen. Early Parkinson's often shows left-right asymmetry.\n \n …	respond with `1` if the subject is likely to have Parkinson's disease or `0` if they are healthy.\n \n Information of subject:\n 1. updrs3_score: 11.0\n 2. con_putamen: 0.56\n 3. updrs_totscore: 25.0\n 4. updrs2_score: 8.0\n 5. lowput_expected: 0.2543788443220639\n 6. upsit_pctl: 30.5\n 7. mean_putamen: 0.98\n 8. DATSCAN_PUTAMEN_L: 0.56\n 9. con_striatum: 2.57\n 10. DATSCAN_PUTAMEN_R: 1.4\n\n Bas…	respond with `1` for Parkinson's disease or `0` for healthy control.\n Your response should contain only the number `1` or `0`	with no additional text.\n Final Answer:\n "}	{"role": "assistant"	"content": " 1"}]}
[truncated: 30 more rows]
