# Supplementary material for: Prompting and Fine-Tuning Large Language Models for Parkinson Disease Diagnosis: Comparative Evaluation Study Using the PPMI Structured Dataset
Source: JMIR Med Inform. 2026 Jan 15;14:e77561. doi: 10.2196/77561 (PMC12856398; doi:10.2196/77561)
Supplement: Multimedia Appendix 12 [file medinform_v14i1e77561_app12.zip › Multimedia Appendix 12_rev/0_ML(LR_SVM).ipynb]

# %% [markdown]
# I. Data Preparation

# %% [code]
import pandas as pd

### 1. Load Data ###
path = r"/home/a6000_research/2411_PPMI/2411_PPMI_variables/241122_3_results_2class/241201_train_test_10var.xlsx"

Train_sheet = 'Train_10'  # Sheet used for fine-tuning
Test_sheet = 'Test_10'    # Sheet used for testing after fine-tuning

train_df = pd.read_excel(path, sheet_name=Train_sheet)  # Load train data
test_df = pd.read_excel(path, sheet_name=Test_sheet)    # Load test data


### 2. Prepare Train/Test Data ###
# 1) Test dataset: processed separately
X_test = test_df.drop(columns=['PATNO', 'COHORT'])
y_test = test_df['COHORT'].astype(str)
# patno_test = test_df['PATNO'].tolist()
patno_test = test_df['PATNO'].astype("int64")  # Keep as Series and unify dtype

y_true_list = y_test.tolist()

# 2) Train dataset: prepare for splitting
X_full = train_df.drop(columns=['PATNO', 'COHORT'])
y_full = train_df['COHORT'].astype(str)
patno_full = train_df['PATNO']


# %% [code]
print("X_full", X_full.head())
print("y_full", y_full.head()) # .dtypes) 
print("X_test", X_test.head())
print("y_test", y_test.dtypes) #.head())

# %% [code]
from sklearn.model_selection import train_test_split

### 3. Split Train Data into Train/Validation (80:20) ###
    # 🔹 Split Train → Train/Validation (X, y, and PATNO split together)
X_train, X_val, y_train, y_val, patno_train, patno_val = train_test_split(
    X_full, y_full, patno_full,
    test_size=0.2,
    stratify=y_full,    # stratify: preserves class distribution during splitting (train/val/test)
    random_state=42
)

### 4. Check Data Shapes and Class Balance ###
print("")
print("X_train", len(X_train))
print("y_train", len(y_train))
print("Train class distribution:", y_train.value_counts())
print("patno_train", len(patno_train))
print("")

print("X_val", len(X_val))
print("y_val", len(y_val))
print("")
print("Validation class distribution:", y_val.value_counts())
print("patno_val", len(patno_val))
print("")

print("X_test ", len(X_test))
print("y_test", len(y_test))
print("Test class distribution:", y_test.value_counts())
print("patno_test", len(patno_test))  # Must use integer indexing only


# %% [code]
### 4-1. Convert string-type labels to integer type ###
y_train = y_train.astype(int)
y_val = y_val.astype(int)
y_test = y_test.astype(int)

print("After conversion")
print("y_train: ", y_train.dtypes)
print("y_val: ", y_val.dtypes)
print("y_test: ", y_test.dtypes)


# %% [markdown]
# II. Model Preparation, Training, and Validation

1. Logistic Regression
- The most interpretable model
- Meets the reviewer’s request for a “truly explainable ML baseline”

2. SVM
- Fully independent from tree-based methods
- Learns nonlinear decision boundaries effectively → works very well with the 10 selected features
- Suitable as a deterministic baseline

# Code for loading each model and defining representative hyperparameter settings


# %% [code]
##############################################################
### 5. Data Scaling (Required for Logistic Regression / SVM)
##############################################################

from sklearn.preprocessing import StandardScaler

scaler = StandardScaler()
X_train_scaled = scaler.fit_transform(X_train)
X_val_scaled   = scaler.transform(X_val)
X_test_scaled  = scaler.transform(X_test)


# %% [code]
##############################################################
### 6. Configure the Two Baseline ML Models
##############################################################

from sklearn.linear_model import LogisticRegression
from sklearn.svm import SVC

models = {
    # Logistic Regression (L2 regularization)
    # Basic and stable linear baseline model
    "LogisticRegression_L2": LogisticRegression(
        penalty="l2",
        C=1.0,
        class_weight="balanced",
        max_iter=3000,
        random_state=42
    ),

    # SVM (RBF kernel)
    # Captures nonlinear decision boundaries; strong baseline
    "SVM_RBF": SVC(
        kernel="rbf",
        C=1.0,
        gamma="scale",
        class_weight="balanced",
        probability=True,
        random_state=42
    ),
}


# %% [markdown]
# 2. Model-wise Training and Validation

# %% [code]
# 4. Save Results
now = datetime.now().strftime('%Y%m%d_%H%M%S')
file_path = f"C:/Users/KimJunho/Desktop/VSCode/2505_ML-4Tree/{now}_val_ML_models_results_with_CI.xlsx"

# 4. Convert summary_list → DataFrame
summary_df = pd.DataFrame(summary_list)

param_records = []

# Extract and record model parameters
for model_name, model in models.items():
    params = model.get_params()
    for param, value in params.items():
        param_records.append({
            'Model': model_name,
            'Parameter': param,
            'Value': value,
            'Description': ""  # Optional: add parameter descriptions later
        })
params_df = pd.DataFrame(param_records)

# Write all results into a single Excel file
with pd.ExcelWriter(file_path, engine="openpyxl") as writer:
    summary_df.to_excel(writer, sheet_name="Summary", index=False)
    params_df.to_excel(writer, sheet_name="Parameters", index=False)

    # Save model-specific results: metrics / CI / predictions
    for model_name, result_dict in model_results.items():
        for sheet_suffix, df in result_dict.items():
            sheet_name = f"{model_name}_{sheet_suffix[:25]}"  # Avoid sheet name length limit
            df.to_excel(writer, sheet_name=sheet_name, index=True)

print(f"💾 All results saved successfully: {file_path}")


# %% [markdown]
# III. Model Testing

# %% [code]
# Dictionary to store results
test_results = {}
test_summary_list = [] 
param_list = []

# Save model parameters
for name, model in models.items():
    params = model.get_params()
    for param_name, param_value in params.items():
        param_list.append({
            'Model': name,
            'Parameter': param_name,
            'Value': param_value
        })

# 1) Evaluation on the Test Set
for name, model in models.items():

    print(f"\n🔍 {name} - Evaluating on the test set...")
      
    # 1) Predict on test data
    y_pred_test = model.predict(X_test)  

    # 2-2) Compute evaluation metrics
    accuracy = accuracy_score(y_test, y_pred_test)
    precision = precision_score(y_test, y_pred_test, average='weighted', zero_division=0)
    recall = recall_score(y_test, y_pred_test, average='weighted', zero_division=0)
    f1 = f1_score(y_test, y_pred_test, average='weighted', zero_division=0)

    # 🔹 Compute bootstrap-based 95% CI for F1-score
    _, (f1_ci_low, f1_ci_high) = bootstrap_ci(
        y_test, y_pred_test,
        lambda y_test, y_pred_test: f1_score(y_test, y_pred_test, average='weighted', zero_division=0)
    )

    print(f"✅ Done: {name} (F1-score: {f1:.4f}, 95% CI: {f1_ci_low:.4f} - {f1_ci_high:.4f})")

    # 2-1) Check predictions for each subject
    results_test = pd.DataFrame({
        'PATNO': pd.Series(patno_test).reset_index(drop=True),
        'True Label': pd.Series(y_test).reset_index(drop=True),
        'Predicted Label': pd.Series(y_pred_test).reset_index(drop=True),
        'Mismatch[1]': (pd.Series(y_test).reset_index(drop=True) != pd.Series(y_pred_test).reset_index(drop=True)).astype(int)
    })
    results_test_T = results_test.transpose()

    test_summary_list.append({
        'Model': name,
        'Accuracy':  accuracy,
        'Precision': precision,
        'Recall':    recall,
        'F1 Score':  f1,
        'F1 CI Lower': f1_ci_low,
        'F1 CI Upper': f1_ci_high
    })

    # 2-3) Confusion matrix and classification report
    conf_matrix = confusion_matrix(y_test, y_pred_test)
    class_report = classification_report(y_test, y_pred_test, output_dict=True)

    # 2-4) Save model parameters as DataFrame
    param_dict = model.get_params()
    param_df = pd.DataFrame(param_dict.items(), columns=['Parameter', 'Value'])

    # 3) Store results for this model
    test_results[name] = {
        'Results': pd.DataFrame(results_test_T).transpose(),

        'Metrics': pd.DataFrame([{
            'Accuracy': accuracy,
            'Precision': precision,
            'Recall': recall,
            'F1 Score': f1,
            'F1 CI Lower': f1_ci_low,
            'F1 CI Upper': f1_ci_high
        }]),
        # Classification report
        'Class': pd.DataFrame(class_report).transpose(),
        # Confusion matrix
        'Confusion': pd.DataFrame(
            conf_matrix,
            index=[f'True {i}' for i in range(conf_matrix.shape[0])],
            columns=[f'Pred {i}' for i in range(conf_matrix.shape[1])]
        ),
        # Model parameters
        'Param': param_df
    }

    print(f"✅ Finished: {name} (F1-score: {f1:.4f})")


# 2) Save all test results
now = datetime.now().strftime('%Y%m%d_%H%M%S')
test_file_path = f"C:/Users/KimJunho/Desktop/VSCode/2505_ML-4Tree/{now}_test_ML_4models_results_with_CI.xlsx"

# Convert summary list → DataFrame
T_summary_df = pd.DataFrame(test_summary_list)
params_df = pd.DataFrame(param_list)

with pd.ExcelWriter(test_file_path, engine="openpyxl") as writer:
    T_summary_df.to_excel(writer, sheet_name="Sum_T", index=False)
    params_df.to_excel(writer, sheet_name="param", index=False)

    for model_name, result_dict in test_results.items():
        for sheet_suffix, df in result_dict.items():
            sheet_name = f"{model_name}_{sheet_suffix[:25]}"  # Limit sheet name length
            df.to_excel(writer, sheet_name=sheet_name, index=True)

print(f"\n📁 Test results for all models have been saved to '{test_file_path}'.")


# %% [markdown]
# IV. External Data Evaluation
[1] Prepare External Dataset
[2] Evaluate Model Performance on External Data


# %% [code]
# [1] Prepare External Dataset
import pandas as pd

### 1. Load Data ###
path = r"C:/Users/KimJunho/Desktop/PPMI 추가검증/2500601_1_모델적용-test2_subjec.xlsx"
Test2_sheet = 'test2_10'   # Test sheet for external validation
test2_df = pd.read_excel(path, sheet_name=Test2_sheet)

### 2. Prepare External Test Data ###
X_test2 = test2_df.drop(columns=['PATNO', 'COHORT'])
y_test2 = test2_df['COHORT'].astype(str)
patno_test2 = test2_df['PATNO'].tolist()
y_true_list2 = y_test2.tolist()

### 3. Check Data Types ###
# Most ML models expect binary labels as integers (0, 1)
# Convert if labels are stored as strings
print("Checking data types...")
print("X_test2:", len(X_test2))
print("y_test2:", len(y_test2))
print("y_test2 before conversion:", y_test2.dtypes)
print("Class distribution (test2):", y_test2.value_counts())
print("patno_test2:", len(patno_test2))  # Must use integer indexing only

### 4. Convert string labels to integer labels ###
y_test2 = y_test2.astype(int)
print("After conversion")
print("y_test2 after conversion:", y_test2.dtypes)


# %% [code]
# Dictionary to store results
test2_results = {}
test2_summary_list = [] 
param_list = []

# Extract model parameters
for name, model in models.items():
    params = model.get_params()
    for param_name, param_value in params.items():
        param_list.append({
            'Model': name,
            'Parameter': param_name,
            'Value': param_value
        })
        
# 1) Evaluation on External Test Set (Test2)
for name, model in models.items():

    print(f"\n🔍 {name} - Evaluating on External Test Set...")

    # 1) Predict on external test data
    y_pred_test2 = model.predict(X_test2)  

    # 2) Compute evaluation metrics
    accuracy2 = accuracy_score(y_test2, y_pred_test2)
    precision2 = precision_score(y_test2, y_pred_test2, average='weighted', zero_division=0)
    recall2 = recall_score(y_test2, y_pred_test2, average='weighted', zero_division=0)
    f12 = f1_score(y_test2, y_pred_test2, average='weighted', zero_division=0)

    ### 🔹 Compute bootstrap-based 95% CI for the F1-score 
    # (Default: n_bootstraps=1000, ci=95, seed=42)
    _, (f12_ci_low, f12_ci_high) = bootstrap_ci(
        y_test2, y_pred_test2,
        lambda y_test2, y_pred_test2: f1_score(y_test2, y_pred_test2, average='weighted', zero_division=0)
    )

    print(f"✅ Done: {name} (F1-score: {f12:.4f}, 95% CI: {f12_ci_low:.4f} - {f12_ci_high:.4f})")

    # Store metrics summary
    test2_summary_list.append({
        'Model': name,
        'Accuracy':  accuracy2,
        'Precision': precision2,
        'Recall':    recall2,
        'F1 Score':  f12,
        'F1 CI Lower': f12_ci_low,
        'F1 CI Upper': f12_ci_high
    })

    # 2-1) Check per-subject predictions
    results_test2 = pd.DataFrame({
        'PATNO': pd.Series(patno_test2).reset_index(drop=True),
        'True Label': pd.Series(y_test2).reset_index(drop=True),
        'Predicted Label': pd.Series(y_pred_test2).reset_index(drop=True),
        'Mismatch[1]': (pd.Series(y_test2).reset_index(drop=True) != 
                        pd.Series(y_pred_test2).reset_index(drop=True)).astype(int)
    })
    results_test_T2 = results_test2.transpose()

    # 2-2) Confusion matrix & classification report
    conf_matrix2 = confusion_matrix(y_test2, y_pred_test2)
    class_report2 = classification_report(y_test2, y_pred_test2, output_dict=True)

    # 2-3) Save model parameters as DataFrame
    param_dict = model.get_params()
    param_df = pd.DataFrame(param_dict.items(), columns=['Parameter', 'Value'])

    # 3) Store all results
    test2_results[name] = {
        'Results': pd.DataFrame(results_test_T2).transpose(),

        'Metrics': pd.DataFrame([{
            'Accuracy': accuracy2,
            'Precision': precision2,
            'Recall': recall2,
            'F1 Score': f12,
            'F1 CI Lower': f12_ci_low,
            'F1 CI Upper': f12_ci_high
        }]),

        'Class': pd.DataFrame(class_report2).transpose(),

        'Confusion': pd.DataFrame(
            conf_matrix2,
            index=[f'True {i}' for i in range(conf_matrix2.shape[0])],
            columns=[f'Pred {i}' for i in range(conf_matrix2.shape[1])]
        ),

        'Param': param_df
    }

    print(f"✅ Finished: {name} (F1-score: {f12:.4f})")


# 2) Save external test results
now = datetime.now().strftime('%Y%m%d_%H%M%S')
test_file_path2 = f"C:/Users/KimJunho/Desktop/VSCode/2505_ML-4Tree/{now}_test2_ML_models_results_with_CI.xlsx"

# Convert summary list → DataFrame
T_summary_df2 = pd.DataFrame(test2_summary_list)
params_df = pd.DataFrame(param_list)

with pd.ExcelWriter(test_file_path2, engine="openpyxl") as writer:
    T_summary_df2.to_excel(writer, sheet_name="Summary_Test2", index=False)
    params_df.to_excel(writer, sheet_name="Parameters", index=False)

    for model_name, result_dict in test2_results.items():
        for sheet_suffix, df in result_dict.items():
            sheet_name = f"{model_name}_{sheet_suffix[:25]}"  # Limit sheet name length
            df.to_excel(writer, sheet_name=sheet_name, index=True)

print(f"\n📁 External test results for all models have been saved to '{test_file_path2}'.")
